# Supplementary material for: Genome-wide detection and sequence conservation analysis of long non-coding RNA during hair follicle cycle of yak
Source: BMC Genomics. 2020 Oct 1;21:681. doi: 10.1186/s12864-020-07082-z (PMC7528256; doi:10.1186/s12864-020-07082-z)
Supplement: Supplementary file 1 — Additional file 1. [file 12864_2020_7082_MOESM1_ESM.xlsx]

## Sheet: Sheet1
Primers
Gene Name	Forward primer	Reverse primer	product size	TM (°C)
TCONS_00041287	GGCGATTCTACACAGAGGATT	TATGAACGAGTGTACTTGCCC	124	60
TCONS_00033824	ATCACTTCTTAGACATTGCCG	ATACATTATCCCCATACAGGG	123	60
TCONS_00033764	ATAAGAGCCAGCGGAGAAGA	ATTTGTCAGAGGAGCAGATGG	157	60
TCONS_00055063	CAGGGTGGAGAGGAGAACTTA	CTTTACTTCCTTTGACGCAAC	135	60
TCONS_00033581	GTCACCGTCCACTGTTCTTTA	CTAGGGCAATTTCAGTTCATC	134	60
TCONS_00033762	TGAACTGTCCACAAGCCTATT	GCTGAACATTGGGTGAAGAG	155	60
SFRP1	TGTGACAACGAGCTGAAGTCT	TTCTTCTTGGGGACAATCTTC	125	60
LOC106701021	TACTGCCGAAGAATCTGCTAC	TACGACAGGTGGTCTGACAG	124	60
LOC102285739	CTGACACCTATGTGCCAACTT	ATCACTGAACCTGTGCAAAGA	155	60
NOS3	CCAGGAGATGGTCAACTACAT	TACAGGATGGTTGCTTTCACT	189	60
