# Supplementary material for: Genome-wide detection and sequence conservation analysis of long non-coding RNA during hair follicle cycle of yak
Source: BMC Genomics. 2020 Oct 1;21:681. doi: 10.1186/s12864-020-07082-z (PMC7528256; doi:10.1186/s12864-020-07082-z)
Supplement: Supplementary file 2 — Additional file 2. [file 12864_2020_7082_MOESM2_ESM.xlsx]

## Sheet: Sheet1
Sample	raw_reads	raw_bases	clean_reads	clean_bases	valid_bases	Q30	GC
Jan_1	42.48M	6.37G	40.45M	5.84G	0.917	0.915	0.5061
Jan_2	42.46M	6.36G	40.34M	5.81G	0.9131	0.9092	0.5095
Jan_3	41.45M	6.21G	39.28M	5.65G	0.9091	0.9061	0.5107
Mar_1	48.52M	7.27G	47.83M	6.95G	0.9556	0.9401	0.4994
Mar_2	48.63M	7.29G	48.06M	6.97G	0.9565	0.9474	0.5017
Mar_3	48.10M	7.21G	47.52M	6.91G	0.959	0.9462	0.5005
Jun_1	49.01M	7.35G	48.39M	7.03G	0.9567	0.9441	0.4997
Jun_2	48.93M	7.33G	48.29M	7.03G	0.9588	0.9439	0.5126
Jun_3	48.81M	7.32G	48.16M	7.00G	0.957	0.9433	0.511
Aug_1	61.46M	9.21G	60.26M	8.78G	0.9531	0.9465	0.5056
Aug_2	63.04M	9.45G	61.96M	9.03G	0.9553	0.9504	0.5106
Aug_3	62.86M	9.42G	61.71M	9.00G	0.9555	0.9489	0.5093
Oct_1	47.98M	7.19G	47.50M	6.99G	0.971	0.9668	0.5218
Oct_2	47.84M	7.17G	47.40M	6.99G	0.974	0.9679	0.5187
Oct_3	47.04M	7.05G	46.64M	6.86G	0.9727	0.9693	0.5185
