# Supplementary material for: Genome-wide detection and sequence conservation analysis of long non-coding RNA during hair follicle cycle of yak
Source: BMC Genomics. 2020 Oct 1;21:681. doi: 10.1186/s12864-020-07082-z (PMC7528256; doi:10.1186/s12864-020-07082-z)
Supplement: Supplementary file 3 — Additional file 3. [file 12864_2020_7082_MOESM3_ESM.xlsx]

## Sheet: DEG_combinded_nofiltered
id	Aug-vs-Oct-all.lncRNA_FC	Aug-vs-Oct-all.lncRNA_pval	Aug-vs-Oct-all.lncRNA_up_down	Jan-vs-Aug-all.lncRNA_FC	Jan-vs-Aug-all.lncRNA_pval	Jan-vs-Aug-all.lncRNA_up_down	Jan-vs-Jun-all.lncRNA_FC	Jan-vs-Jun-all.lncRNA_pval	Jan-vs-Jun-all.lncRNA_up_down	Jan-vs-Mar-all.lncRNA_FC	Jan-vs-Mar-all.lncRNA_pval	Jan-vs-Mar-all.lncRNA_up_down	Jan-vs-Oct-all.lncRNA_FC	Jan-vs-Oct-all.lncRNA_pval	Jan-vs-Oct-all.lncRNA_up_down	Jun-vs-Aug-all.lncRNA_FC	Jun-vs-Aug-all.lncRNA_pval	Jun-vs-Aug-all.lncRNA_up_down	Jun-vs-Oct-all.lncRNA_FC	Jun-vs-Oct-all.lncRNA_pval	Jun-vs-Oct-all.lncRNA_up_down	Mar-vs-Aug-all.lncRNA_FC	Mar-vs-Aug-all.lncRNA_pval	Mar-vs-Aug-all.lncRNA_up_down	Mar-vs-Jun-all.lncRNA_FC	Mar-vs-Jun-all.lncRNA_pval	Mar-vs-Jun-all.lncRNA_up_down	Mar-vs-Oct-all.lncRNA_FC	Mar-vs-Oct-all.lncRNA_pval	Mar-vs-Oct-all.lncRNA_up_down	0027_Jan	0941_Aug	0941_Mar	0941_Oct	0945_Jun	0945_Mar	0946_Oct	0947_Mar	0949_Jan	0953_Aug	0953_Jun	0953_Oct	0964_Jun	0981_Jan	7299_Aug	Chrom	Start	End	Strand
TCONS_00000001	1.09088	0.740594		0.934853	0.802868		1.0551	0.871886		1.13779	0.673881		1.03225	0.892995		0.880728	0.698816		0.971922	0.920522		0.827213	0.513108		0.934583	0.854786		0.911783	0.717418		2729.77	2356.49	1987.89	2045.11	2511.24	2573.82	2290.64	2189.89	2786.84	2206.79	1464.62	2224.74	1743.66	2382.75	2441.03	NC_006380.3	1	16189	+
TCONS_00000002	2.27383	0.435845		0.314522	0.337691		0.188827	0.104423		0.194596	0.139698		0.724852	0.880191		1.66925	0.522525		3.83199	0.160754		1.63241	0.573734		0.972766	0.960592		3.74858	0.195413		0.123814	0.25796	0.467268	0.296732	1.29744	0.897726	0.174465	1.64562	0.348861	0.234395	0.308417	0.227713	0.879932	0.174946	1.07145	NC_006380.3	1	16323	+
TCONS_00000008	1.10842	0.698137		0.942541	0.814918		0.869767	0.663936		0.976089	0.92773		1.05625	0.828002		1.0795	0.796763		1.2093	0.552611		0.973298	0.923102		0.89638	0.741584		1.08946	0.743331		4222.06	3788.02	4220.59	3314.81	6008.48	5220.96	4154.31	4741.74	5254.42	4112.32	2908.01	4070.29	3799.29	4671.19	4613.88	NC_006380.3	4672	10696	+
TCONS_00000039	1.01808	1		0.596032	0.84163		0.533492	0.789257		0.0961574	0.254561		0.620808	0.871194		1.12292	0.97928		1.17166	0.96229		6.21825	0.330764		5.53639	0.362604		6.44157	0.325058		5.54069e-24	0.67838	0.22479	0.719045	0.351111	4.85839	2.87579e-25	0.215805	0.130693	0.0859902	0.0948263	6.62459e-29	0.395162	0.394969	1.70501e-26	NW_005392820.1	17281	36381	+
TCONS_00000090	1.46779	0.162098		1.03166	0.935855		0.544101	0.0940027		0.596889	0.100899		1.53381	0.0956202		1.88418	0.0713891		2.79437	0.00325573	Up	1.74364	0.0663531		0.920594	0.83663		2.58662	0.000519071	Up	139.737	90.3289	252.671	68.1751	235.051	190.465	71.7414	194.913	110.542	102.853	187.567	77.9282	119.621	136.501	120.234	NW_005392828.1	77211	114585	+
TCONS_00000092	12.1692	0.153074		0.0803712	0.188624		0.107331	0.356257		0.0440423	0.0518996		0.994798	1		0.738709	0.779209		9.1697	0.342376		1.82647	0.551889		2.47341	0.392372		22.5723	0.0435934	Up	0	1.36926	1.67295	0.170082	0.298625	1.52111	0	2.52013	0.200208	0.245674	0.688122	0	0.562126	0	0.982598	NW_005392828.1	511281	522860	+
TCONS_00000093	2.13733	0.188511		1.17157	0.742518		0.674054	0.448419		0.54304	0.235787		2.5408	0.101539		1.71903	0.272198		3.7196	0.0204465	Up	2.16333	0.112178		1.25133	0.709294		4.67453	0.00358821	Up	2.1704	1.32619	2.1275	0.529212	2.60487	3.67308	0.460201	1.85065	1.29419	1.07119	1.25044	0.454828	1.22013	0.925564	0.639877	NW_005392828.1	37467	49586	-
TCONS_00000100	1.43174	0.911078		1.06138	0.998576		0.57221	0.759053		0.292212	0.43155		1.54367	0.879703		1.83942	0.70344		2.64511	0.601428		3.64673	0.368424		1.96789	0.673499		5.2347	0.295119		1.12689	0	0.672965	0.383831	1.66681	3.77612	0.386031	0.98426	0.515361	0.535321	0.299657	0.377565	0.610758	0	0.801238	NW_005392828.1	450217	451610	-
TCONS_00000145	1.36292	0.489951		0.901339	0.873184		0.538854	0.259403		0.343399	0.0161923	Down	1.2427	0.60456		1.662	0.268583		2.28069	0.139503		2.63794	0.0172408	Up	1.56981	0.456462		3.62288	0.00142878	Up	5.15138	2.51934	10.5158	2.31663	13.0158	10.4613	3.23529	9.7784	4.66543	3.48034	2.16245	1.90047	2.68269	1.33172	4.02132	NW_005392832.1	702600	723264	-
TCONS_00000153	0.956495	0.992255		3.01678	0.163998		1.80652	0.492203		1.20649	0.817502		2.92846	0.176996		1.66244	0.579707		1.60219	0.613797		2.52315	0.300564		1.50519	0.681239		2.43722	0.328099		2.68226	0.270562	0.897035	0.517937	1.442	1.538	0.261137	2.20714	1.41401	0.735909	0.446223	0.976629	0.691773	1.66881	0.561634	NW_005392835.1	225612	229672	+
TCONS_00000156	1.26526	0.379997		0.738291	0.25572		0.675186	0.254601		0.564171	0.065003		0.944222	0.789935		1.08964	0.78605		1.39342	0.318585		1.32014	0.347564		1.2038	0.632186		1.68717	0.0474996		610.589	748.568	1304.2	598.452	1177.97	1254.02	679.727	1295.25	794.962	917.92	606.867	741.721	766.639	798.442	834.781	NW_005392835.1	847878	851275	+
TCONS_00000176	0.940456	0.87268		0.588921	0.149716		0.701377	0.604616		1.67112	0.298145		0.561479	0.0973205		0.832057	0.48271		0.793845	0.428528		0.355149	0.0143484	Down	0.426844	0.192491		0.338235	0.00729653	Down	5.82895	12.5541	3.97204	14.7963	3.68421	4.86457	8.09355	5.14514	9.18266	9.67896	11.7797	13.6108	7.3887	8.73906	11.4845	NW_005392837.1	1085607	1190180	+
TCONS_00000248	0.557734	0.323204		0.95664	0.94305		4.20185	0.148633		3.21971	0.264618		0.539097	0.310629		0.22835	0.114636		0.129613	0.0109806	Down	0.300222	0.213864		1.30896	0.847096		0.169657	0.027844	Down	2.18017	3.76668	1.73245	4.55189	0.230953	0.508945	8.02934	1.37289	3.784	1.8917	0.0322732	5.15065	1.61085	5.00293	4.07745	NW_005392841.1	239844	240319	+
TCONS_00000321	0.926249	0.857597		1.67405	0.199748		1.67487	0.397527		1.44917	0.397229		1.56742	0.241183		0.996653	0.805569		0.92876	0.93059		1.16512	0.76273		1.15291	0.983917		1.08989	0.871829		2.55211	0.733493	2.46953	0.932907	2.51304	0.415754	1.51319	1.34623	2.39085	1.02986	0.369865	0.950076	0.443873	1.33306	1.32569	NW_005392841.1	987975	991753	+
TCONS_00000362	0.539334	0.225263		0.374379	0.186839		0.4201	0.329612		0.590313	0.581376		0.204161	0.0098371	Down	0.8849	0.79062		0.484589	0.187791		0.638224	0.540321		0.718998	0.746339		0.349029	0.0856171		0.793214	4.00568	1.99239	6.28973	1.92143	1.30616	5.16159	3.79907	2.31632	2.29522	1.91867	6.07524	3.28153	0.995718	2.9996	NW_005392841.1	260844	261544	-
TCONS_00000430	0.615472	0.440831		0.358924	0.261031		0.666046	0.667986		0.311047	0.22582		0.224334	0.0548014		0.537634	0.574254		0.333785	0.206198		1.16216	0.855114		2.13739	0.480904		0.724111	0.644099		0.841963	1.68006	2.75834	3.29487	2.01864	1.87621	1.94428	2.00157	0.626538	1.52107	0.345649	2.87966	0.495887	0.64252	1.71357	NW_005392841.1	925073	936114	-
TCONS_00000431	inf	0.114824		0	0.143825		0	0.411903								0.539027	0.697658		inf	0.400612		0	0.154935		0	0.419421					8.73881e-25	2.62542e-18	1.39169e-20	4.69289e-23	0.314402	1.56428e-19	1.45671e-24	0	0	1.62312	2.38904e-15	1.61204e-15	0.877288	0	1.11313	NW_005392841.1	925073	936146	-
TCONS_00000471	0.870007	0.764763		0.998669	1		3.24113	0.069414		2.73567	0.150619		0.87509	0.786602		0.307123	0.0582824		0.270811	0.0437271	Down	0.368319	0.134837		1.19793	0.765791		0.322118	0.077754		4.11236	1.98006	0.30781	1.25394	0.102552	1.84587	6.17966	2.07294	4.00189	3.88587	0.338031	4.37766	1.99137	3.93559	4.16572	NW_005392842.1	150753	157919	+
TCONS_00000689	3.34981	0.188448		0.534791	0.471625		0.498193	0.442446		0.433646	0.353699		1.82267	0.646467		1.06961	0.950456		3.62878	0.197827		1.24358	0.786243		1.15698	0.869693		4.23596	0.142512		1.50708	2.69008	3.72158	0.80811	2.99506	2.51144	0.271892	3.71973	1.16149	1.37113	1.71384	1.09999	1.98392	1.78285	2.62291	NW_005392842.1	1030673	1037188	-
TCONS_00000759	0.840467	0.845214		1.57169	0.584189		0.78948	0.72979		0.725299	0.69287		1.3361	0.728261		1.97796	0.363419		1.67427	0.487564		2.17978	0.331638		1.09836	0.970488		1.8437	0.444272		1.69239	0.399894	0.563603	0.316663	2.00065	2.67525	1.22694	1.20486	0.83367	0.331282	1.01878	0.670487	0.393122	0.856119	1.01446	NW_005392846.1	167068	181125	+
TCONS_00000760	0.838015	0.741752		0.986925	1		0.477625	0.16906		0.428296	0.125989		0.834551	0.773359		2.04859	0.151594		1.73562	0.262951		2.31572	0.103923		1.12059	0.912138		1.95838	0.178132		0.677047	0.759857	2.3082	0.844728	2.17596	1.59937	1.00897	1.18137	1.09823	0.751016	0.941582	0.426067	0.690797	0.499404	0.362743	NW_005392846.1	167068	181125	+
TCONS_00000761	inf	0.465467		1.28146	0.915775		0.881684	0.947699		0.978998	1		inf	0.388375		1.43356	0.819943		inf	0.32501		1.30355	0.918024		0.903164	0.943967		inf	0.425259		1.97143e-19	0.618915	9.35784e-22	8.83756e-08	0.781592	0.0186527	1.65776e-26	1.0321	0.974446	4.929e-13	0.19993	2.61382e-24	1.33581e-23	1.93559e-21	3.43123e-23	NW_005392846.1	167083	180509	+
TCONS_00000762	0.887301	0.81307		1.46485	0.465333		0.750703	0.527197		0.727326	0.479936		1.31569	0.594813		1.94291	0.182107		1.74724	0.262498		2.02937	0.144238		1.03786	0.960202		1.82571	0.202371		1.45266	1.60645	2.73612	1.21527	2.74504	2.39021	1.02388	2.59256	1.49521	1.20755	1.5279	1.49302	1.64692	2.62878	0.414997	NW_005392846.1	167085	169950	+
TCONS_00000763	21.1082	0.157571		0.754539	0.853592		0.297466	0.293038		0.322833	0.314649		16.2762	0.308785		2.53219	0.345316		53.8023	0.0578691		2.34638	0.403892		0.915458	0.761653		50.7628	0.0189311	Up	0.569101	0.455148	0.790088	0.00683494	2.32036	0.942083	0.00231012	0.727226	4.03539e-15	0.088715	0.0684461	0.0540979	0.245932	0.246387	0.321358	NW_005392846.1	167085	180883	+
TCONS_00000764	0.525545	0.959184		18.0138	0.104171		0.914797	0.957398		0.864448	0.908771		9.52592	0.180403		19.4715	0.0866332		10.3568	0.157195		20.9827	0.084375		1.07035	0.969975		11.1568	0.154822		0.240325	0.0688535	0.57804	0.0930949	0.993129	0.184971	0.0930436	1.95514	1.42869	0.0748148	0.821643	0.0950876	0.170626	0.710469	1.14969e-20	NW_005392846.1	167092	180541	+
TCONS_00000765	2.52417	0.459749		0.135287	0.209373		0.0623611	0.0265434	Down	0.0494189	0.00929737	Down	0.339898	0.692382		2.13294	0.458216		5.47153	0.119731		2.73675	0.217564		1.28452	0.662392		6.97517	0.0446649	Up	1.15362e-14	1.84779	4.51894	1.16653e-21	0.900512	2.67937	1.26723	2.6359	0.542186	0.267442	2.99685	1.09094e-23	1.50327	2.40792e-22	0.994729	NW_005392846.1	170014	180584	+
TCONS_00000805	1.08583	0.952452		0.926867	0.910573		1.38757	0.772522		2.75159	0.508371		1.02117	0.996799		0.664974	0.656635		0.731081	0.739872		0.341117	0.415046		0.513947	0.736934		0.375377	0.48851		1.23801	1.53707	0.444663	0.850175	0.429995	0.595506	1.05599	0.660222	0	1.02212	1.4433	1.90904	0.376123	2.99538	1.64255	NW_005392850.1	2388	46524	-
TCONS_00000822	1.14347	0.824399		2.46193	0.0653408		2.56824	0.0953323		2.14585	0.155851		2.86631	0.0427039	Up	0.948963	0.968606		1.09705	0.881013		1.15545	0.821075		1.20876	0.805771		1.33862	0.651549		4.64436	0.868232	1.69365	0.977752	1.20671	0.332848	0.639852	1.66993	1.72604	0.733107	0.687466	0.77969	0.539415	1.76825	1.08243	NW_005392852.1	420358	422388	+
TCONS_00000826	1.06692	1		1.58613	0.754061		1.34989	0.885729		1.67135	0.753434		1.71626	0.722514		1.17089	0.912026		1.26144	0.884096		0.956027	1		0.811786	0.895011		1.03243	1		1.70803	0.710143	0.709271	0.261195	1.18618	0.907	0.781465	0.468445	0.319961	0.379986	0.433723	0.7806	0.443845	1.34957	0.768739	NW_005392852.1	85612	90734	-
TCONS_00000840	0.774814	1		0	0.837918					0	1		0	0.779284		0	0.854212		0	0.795332		0.278659	0.913347		inf	1		0.219932	0.872358		6.40498e-19	1.13884e-24	3.24579e-20	3.3982e-20	1.8823e-16	0	6.42329e-21	0.13013	4.47044e-23	5.52725e-25	6.15128e-22	0.962905	2.77504e-18	6.82435e-06	0.638105	NW_005392853.1	720359	720644	+
TCONS_00000842	0	0.229476											0	0.263847					0	0.275449								0	0.242078		5.77983e-22	6.08061e-17	7.21051e-09	1.42468e-16	4.80252e-17	8.48716e-10	7.86324e-17	2.55287e-17	5.3576e-13	4.93747e-13	4.79474e-17	2.71239	1.3009e-20	1.99012e-09	5.51351e-13	NW_005392853.1	973472	974546	+
TCONS_00000910	1.18002	0.806826		1.27784	0.745761		1.25143	0.966656		0.810752	0.697393		1.52675	0.545097		1.02499	0.795072		1.2204	0.636671		1.59247	0.4584		1.53293	0.68111		1.9033	0.321263		3.07485	4.17796	9.09627	3.22042	8.53334	3.92592	2.77128	4.438	2.85362	3.01933	1.28029	1.97682	0.90383	7.83395	2.0589	NW_005392856.1	10986	18455	-
TCONS_00000916	2.49446	0.0783057		0.637667	0.382262		0.544007	0.296915		1.21694	0.772745		1.61086	0.430561		1.164	0.813735		2.93601	0.0668778		0.527692	0.25832		0.451887	0.20038		1.33217	0.676483		1.56331	1.80694	0.339152	0.591715	2.33214	1.38086	0.472435	2.0078	1.75943	2.08466	1.792	1.38226	2.14368	1.27779	2.08102	NW_005392856.1	163512	165963	-
TCONS_00000918	1.06447	0.945477		0.588087	0.620423		0.881765	1		5.98272	0.411895		0.636671	0.829904		0.661081	0.565516		0.718727	0.79109		0.0981989	0.0549495		0.148633	0.223673		0.105916	0.36173		0.000502159	0.743002	0.0685604	1.42934	0.127779	0.110854	0.0129808	9.34202e-17	1.1497	0.157536	0.153273	4.749e-06	0.565466	1.89244e-07	0.6411	NW_005392856.1	188832	192786	-
TCONS_00000919	1.13819	0.785364		0.851597	0.748778		0.679467	0.423853		1.32547	0.627978		0.978063	0.980072		1.24844	0.600124		1.43145	0.437578		0.649072	0.418997		0.51492	0.217305		0.742939	0.591043		0.731181	0.332937	0.521064	0.736546	1.57033	0.548533	0.620036	0.799283	1.04716	1.4425	0.583558	0.844423	0.81672	0.741164	0.694015	NW_005392856.1	188856	193582	-
TCONS_00000922	0.89702	0.808066		1.16892	0.711714		1.37221	0.646368		1.73225	0.281208		1.06486	0.873867		0.847776	0.898187		0.766451	0.733526		0.679141	0.448752		0.794972	0.583616		0.614782	0.32735		4.36953	1.69331	0.928778	2.52456	3.76622	1.86755	2.55056	2.13718	2.42964	1.48953	0.993634	1.99989	0.754863	2.09489	3.05647	NW_005392856.1	195356	197344	-
TCONS_00000950							0	0.215024		0	0.134787					inf	0.166828		inf	0.205631		inf	0.115082		4.77649	0.50009		inf	0.128842		0	0	0	0	2.62812	18.3752	0	0	0	0	0	0	1.08936	0	0	NW_005392856.1	653908	654593	-
TCONS_00000998	0.730456	0.340232		0.573179	0.135937		0.959368	0.972019		1.22173	0.683735		0.424007	0.0111472	Down	0.593666	0.201835		0.438382	0.041351	Down	0.473405	0.0691814		0.793323	0.686751		0.349601	0.00510335	Down	3.64182	3.73403	2.95351	5.13182	2.73064	1.61816	6.70484	2.93054	2.62525	4.19956	2.25744	7.01232	2.18173	3.02565	5.52382	NW_005392856.1	887391	889728	-
TCONS_00001077	0.978782	0.946257		0.81392	0.561626		0.812865	0.661951		0.825964	0.636005		0.806731	0.511232		0.992213	0.950602		0.983575	0.928271		0.990522	0.983329		0.994001	0.986765		0.980402	0.952847		3.89208	3.95234	3.25927	3.01119	3.51401	4.6299	3.47975	3.42013	2.97907	3.43266	2.58316	3.76553	2.7653	2.76873	2.40419	NW_005392863.1	60597	64585	+
TCONS_00001087							0	0.195551		0	0.83236					inf	0.165939		inf	0.187813		inf	0.788542		0.143997	0.357024		inf	0.821337		0	0	0.941243	0	6.4507	0	0	0	0	0	0	0	0	0	0	NW_005392864.1	70962	71994	+
TCONS_00001095	0.710349	0.214599		0.827975	0.507915		1.14984	0.623034		1.3931	0.315028		0.595546	0.0408674		0.715007	0.279095		0.514466	0.0425249		0.598476	0.0984272		0.834609	0.715651		0.429589	0.00248527	Down	31.2532	33.8083	20.7575	51.3767	20.8888	25.2074	50.2529	23.5164	38.1443	27.1353	20.7623	41.0274	21.0429	29.9326	38.4977	NW_005392864.1	219029	221000	-
TCONS_00001112	0.833756	0.854233		1.85767	0.426371		5.37332	0.0925345		3.1132	0.235316		1.58043	0.548307		0.339852	0.380077		0.28711	0.290561		0.59904	0.66513		1.7551	0.738093		0.505747	0.549481		6.32536	1.72491	1.04094	2.70243	0.497743	0.720039	0.988626	1.28266	1.54627	1.53605	0.616916	1.48684	0.213108	1.84674	0.930544	NW_005392867.1	1327196	1335426	+
TCONS_00001166	0.641434	0.204408		1.15209	0.670064		0.897696	0.75135		0.639383	0.2859		0.748138	0.423044		1.27309	0.478285		0.824568	0.739971		1.81092	0.121493		1.41088	0.51654		1.17501	0.646033		7.2253	4.28196	9.52501	5.83325	9.43687	7.38342	6.96593	9.48125	7.45258	3.75956	3.17668	7.01208	3.20937	2.95964	4.37428	NW_005392867.1	1117231	1133914	-
TCONS_00001214	0.893002	0.681786		0.744549	0.299558		0.992408	0.978056		1.13618	0.689011		0.673322	0.117761		0.745434	0.372046		0.673568	0.232728		0.659396	0.173467		0.881528	0.767533		0.595133	0.0589507		35.8952	40.5635	18.9066	44.3232	33.6344	42.4571	40.8641	32.1834	42.1954	37.066	23.0305	54.5762	26.4094	31.7755	44.5433	NW_005392868.1	155800	157866	+
TCONS_00001243	1.26152	0.7445		3.1358	0.0254609	Up	1.91254	0.199458		1.24304	0.662869		4.0174	0.0167186	Up	1.608	0.700038		2.05519	0.539178		2.53577	0.102329		1.58022	0.366222		3.24395	0.0479789	Up	29.4024	4.8356	7.13357	1.94291	0.909501	10.7438	2.60841	22.4715	11.5123	4.38253	11.7563	6.58809	4.09787	10.9346	4.20995	NW_005392868.1	210865	213016	-
TCONS_00001244	0.0672183	0.148895		11.4086	0.15593		0.687484	0.846173		1.80239	0.67683		0.773134	0.842182		16.5937	0.241435		1.12828	1		6.39865	0.463098		0.384531	0.581491		0.431741	0.517045		1.79788	3.97014e-07	0.716624	0.648627	0.558741	5.38178e-07	3.6374	1.51841	1.97563	2.05194e-17	6.99564e-08	0.144765	3.39177	0.339977	0.257868	NW_005392868.1	212437	213031	-
TCONS_00001285	0.32163	0.394576		1.19355	0.93269		1.79288	0.891067		0.589613	0.809353		0.391669	0.51873		0.655442	0.988611		0.211929	0.401361		2.00847	0.685572		3.0243	0.686097		0.656185	0.755622		3.34085	1.32144	0	0	1.7812	4.83721	1.21989	0	0	0.759736	0	5.70418	0	0	0	NW_005392872.1	1340719	1344881	+
TCONS_00001419	1.05704	0.883651		1.10933	0.771191		0.750745	0.440995		0.670934	0.344707		1.18872	0.624787		1.47048	0.283747		1.56717	0.228446		1.6659	0.196779		1.1228	0.916495		1.77991	0.126373		2.16092	0.947892	3.35177	1.17919	3.47655	1.96019	1.22726	2.09285	1.805	1.07062	1.08724	1.25183	1.07189	1.16556	1.79239	NW_005392875.1	331165	336197	+
TCONS_00001507	1.63627	0.112323		0.620206	0.139115		0.619211	0.260767		0.507537	0.0591744		1.02422	0.931822		0.995199	0.92149		1.65009	0.216354		1.22909	0.52317		1.23059	0.554029		2.03722	0.0233268	Up	29.2223	85.8559	71.4979	31.0787	65.742	108.623	39.8925	116.716	81.1603	63.5868	50.0715	58.4968	68.2462	43.962	56.4686	NW_005392877.1	514168	562399	+
TCONS_00001578	7.20252	0.234755		0.488437	0.58236		1.56514	0.803588		2.75013	0.663891		3.61049	0.560939		0.309015	0.37927		2.2502	0.807571		0.179086	0.277235		0.580544	0.888952		1.29531	0.979656		1.08176	0	0	0.481041	0.21659	0.40694	0	0.431067	0.785932	0.708962	0.408268	0	0.205076	0.273621	2.98737	NW_005392880.1	2072050	2076720	-
TCONS_00001676	1.10569	0.782325		0.170354	8.352e-06	Down	0.288433	0.0142535	Down	0.672932	0.315917		0.190573	0.00167799	Down	0.58513	0.090085		0.653885	0.257317		0.254907	6.70314e-05	Down	0.433591	0.0567922		0.284834	0.00610367	Down	17.5827	38.3872	22.2923	39.995	27.7867	18.2124	47.9754	19.4837	18.213	79.3537	26.6259	99.3467	47.1757	6.55064	84.7417	NW_005392889.1	71493	74992	-
TCONS_00001682	0.70583	0.412887		0.410262	0.119575		0.29821	0.0174109	Down	0.568288	0.361824		0.290739	0.00727133	Down	1.36917	0.404983		0.972642	0.921576		0.727989	0.530722		0.525352	0.170098		0.516661	0.144941		3.1021	5.91253	7.61491	6.76444	23.0095	5.62402	17.826	8.07538	6.12631	14.4805	6.17265	11.6384	5.88123	3.08777	4.59438	NW_005392891.1	90884	91770	+
TCONS_00001718				inf	0.638632		0.853752	0.940383		inf	0.699693		inf	0.676173		inf	0.537334		inf	0.587501					0	0.595113					1.77761	0	0	0	1.81688	0	0	0	0	0	0	0	0	0	0	NW_005392895.1	2092852	2093602	-
TCONS_00001720	1.02038	0.979278		1.01031	0.988826		0.906198	0.803121		0.886269	0.813229		1.04169	0.937988		1.10864	0.780503		1.14162	0.748136		1.1487	0.774562		1.02856	0.995068		1.18285	0.727882		2.81509	1.86752	2.87069	1.61456	3.7425	3.01772	2.51716	2.79651	2.67141	2.50445	1.70128	2.36633	1.5185	2.39781	2.09279	NW_005392895.1	2213763	2273297	-
TCONS_00001804	0.397867	0.583221		1.15557	0.94354		3.24637	0.629777		0.381543	0.526468		0.459914	0.626606		0.357457	0.706096		0.143504	0.449729		3.04083	0.487618		8.3508	0.356552		1.22933	0.91344		0.182337	1.19744	5.17994	0.0827174	0.701272	0.380109	4.02384	0.142667	1.31241	0.0275128	6.87502e-23	9.80597e-22	0	0.701849	0.345	NW_005392896.1	1293934	1347585	+
TCONS_00001805	0.618664	0.562643		0.562435	0.647154		0.272423	0.218454		0.530398	0.640097		0.349965	0.303057		2.04407	0.474255		1.27544	0.866066		1.06956	0.96855		0.521284	0.545289		0.659972	0.673059		1.39449	0.158642	0.43394	0.555928	1.33596	2.25559	4.04478	1.70548	0.38434	2.3363	1.7746	1.37919	3.11693	0.546296	1.13233	NW_005392896.1	1293936	1342551	+
TCONS_00001806	1.05717	0.966478		1.38703	0.681373		0.504341	0.329986		1.0956	0.921576		1.4866	0.62726		2.73077	0.151556		2.92164	0.134782		1.27395	0.787448		0.463649	0.298489		1.36839	0.739165		1.1164	0.676499	0.994956	0.380606	1.82466	0.839696	0.164229	0.975253	1.15562	0.718136	0.961348	1.22311	1.87776	0.834746	0.492893	NW_005392896.1	1293936	1348739	+
TCONS_00001809	1.04059	0.885581		0.553696	0.0537369		0.287494	0.000946084	Down	0.223182	1.2112e-05	Down	0.583529	0.0546484		1.91597	0.0578177		2.01417	0.0403281	Up	2.50032	0.00341539	Up	1.29663	0.533626		2.62556	0.000604163	Up	39.1179	45.099	160.127	59.4241	150.585	147.735	58.2656	165.274	38.544	50.0668	72.5152	40.6366	73.3374	30.7836	67.0051	NW_005392896.1	1440059	1440851	+
TCONS_00001889	0.990583	1		1.6329	0.551724		0.727759	0.680986		0.736655	0.713545		1.63217	0.559485		2.22234	0.304959		2.22446	0.318549		2.22913	0.322402		0.997504	0.99188		2.22241	0.335331		2.30014	0.938795	2.06117	0.817127	2.9734	2.56821	1.65611	2.85304	2.20514	1.00741	1.87842	0.425279	1.20741	1.30733	0.879401	NW_005392896.1	1422950	1423824	-
TCONS_00002036	0.791602	0.530473		0.900194	0.810773		0.68858	0.40742		0.854213	0.739618		0.721051	0.390794		1.29769	0.527787		1.0379	0.908195		1.06163	0.893238		0.812714	0.637562		0.848188	0.681473		15.3872	11.8128	18.4485	18.103	23.7505	13.5198	19.1663	16.4681	15.6829	13.6991	14.1766	12.9646	10.0308	11.4887	13.512	NW_005392900.1	410	1484	-
TCONS_00002062	1.6439	0.217045		0.734178	0.457125		0.459427	0.0810843		0.294936	0.00272451	Down	1.21826	0.640107		1.58721	0.257615		2.63517	0.0263374	Up	2.50674	0.0141866	Up	1.56722	0.312354		4.15942	0.000127036	Up	0.86891	0.749244	3.40135	0.328751	1.83498	2.51455	0.678221	1.60636	0.81965	1.06876	0.862271	0.610436	1.16757	0.607557	0.764872	NW_005392900.1	559714	567320	-
TCONS_00002064	1.0348	0.978107		0.976252	0.991997		0.715229	0.618809		0.572117	0.467212		1.0214	0.997364		1.36545	0.627006		1.42595	0.599196		1.72191	0.459266		1.2504	0.836206		1.80199	0.430684		0.447898	0.729797	1.6486	0.950535	2.20985	1.86232	0.560662	1.95537	1.56864	0.951319	0.562511	1.13858	0.971378	1.06409	1.02156	NW_005392900.1	573623	582292	-
TCONS_00002120	1.44338	0.256921		1.32722	0.375554		1.42147	0.422876		1.38568	0.373097		1.9394	0.0287987		0.929555	0.924776		1.35583	0.394374		0.965179	0.925985		1.03135	1		1.40862	0.311571		13.8992	8.52494	9.74381	5.68934	12.379	7.34828	6.90068	11.8468	14.6285	6.56976	5.22512	5.39627	5.40552	12.2376	10.3558	NW_005392901.1	28923	80711	-
TCONS_00002122	1.49037	0.326398		0.919922	0.842699		1.16394	0.78323		1.14714	0.772665		1.38421	0.431018		0.785813	0.632547		1.18306	0.714395		0.80835	0.629375		1.02101	1		1.21903	0.675548		4.88099	5.56302	6.77191	2.76029	6.12939	4.02467	3.75436	5.03776	7.87185	6.47974	3.38396	5.048	2.93554	5.78896	4.71419	NW_005392901.1	29564	92257	-
TCONS_00002123	1.19387	0.533177		1.62507	0.0869601		1.79338	0.122605		1.9814	0.0379984		1.96602	0.00883442		0.899206	0.811188		1.08514	0.778876		0.825864	0.552024		0.91219	0.779658		0.996915	0.999828		40.2661	16.5356	18.0361	14.6627	21.4538	10.9789	14.7088	19.3728	33.1398	15.7422	11.2596	13.1387	9.94486	24.866	17.4838	NW_005392901.1	31754	79029	-
TCONS_00002167	1.05155	0.919894		1.86058	0.116103		0.698171	0.385239		0.97637	0.981945		1.98278	0.074571		2.649	0.0796408		2.80786	0.0690279		1.91749	0.140577		0.715189	0.430378		2.0393	0.119917		5.55944	1.64986	5.87599	1.29325	9.64368	2.81008	1.80552	2.07141	2.55521	1.72796	2.02677	1.58081	1.8345	2.75864	1.4142	NW_005392906.1	373779	378752	-
TCONS_00002170	1.85204	0.580019		0	0.00120096	Down	0	0.900958		0	0.955347		0	0.0754669		0.00530278	0.00528055	Down	0.0100881	0.145816		0.00394113	0.00351139	Down	0.739472	1		0.00747138	0.125415		4.49421e-18	44.0263	0.352835	33.5661	7.60792e-07	2.1535e-07	0.00491277	0.0645079	8.59202e-08	6.50374e-07	0.0203462	4.30153e-05	0.236694	5.03578e-13	18.4365	NW_005392906.1	1492208	1503154	-
TCONS_00002171	0.754592	0.336407		0.820162	0.508083		1.10682	0.782589		0.849135	0.639232		0.624975	0.0899264		0.739008	0.387336		0.563227	0.106779		0.975661	0.920429		1.31212	0.48958		0.742271	0.310842		20.9548	14.2171	35.9954	22.5704	17.4821	29.7513	36.5277	13.1295	21.2554	28.2055	11.3124	35.8239	17.6845	26.0635	27.663	NW_005392906.1	1499199	1503203	-
TCONS_00002210	1.15718	0.614741		0.955993	0.858735		0.389161	0.0122571	Down	0.381527	0.0822331		1.12242	0.705783		2.4425	0.0138267	Up	2.8581	0.0035774	Up	2.53047	0.0925573		1.02828	0.944365		2.95854	0.0682102		14.0188	9.7204	59.6425	14.8156	34.4162	19.9507	8.54838	22.9834	10.7679	13.1095	25.1073	6.86196	18.4037	14.6616	11.7594	NW_005392908.1	1324	47738	-
TCONS_00002255							0	0.0530159		0	0.123742					inf	0.0424765	Up	inf	0.0507099		inf	0.105566		1.59463	0.757429		inf	0.118231		0	0	0	0	1.21667	10.3097	0	0	0	0	0	0	3.71807	0	0	NW_005392911.1	781560	801499	-
TCONS_00002385	1.36599	0.586415		0.201951	0.050077		0.149223	0.0600111		1.28847	0.862019		0.280178	0.112339		1.32212	0.843474		1.83943	0.480184		0.156858	0.0258518	Down	0.118515	0.0361725	Down	0.217299	0.0847276		0.60339	1.87831	0.244219	0.609844	0.155582	0.0289735	1.26203	0.32986	0.153774	0.875036	1.58544	0.546695	1.58971	0.0772489	0.420369	NW_005392918.1	147570	153696	-
TCONS_00002511	0.521979	0.875301		8.00342	0.221814		inf	0.0857001		inf	0.0865841		4.24301	0.362595		0	0.852007		0	0.652892		0	0.834038					0	0.647131		3.36635	0	0	0.427579	0	0	0.411509	0	0.448824	0.263726	0	0	0	0.910369	0.272249	NW_005392921.1	23736	317011	-
TCONS_00002566	1.11919	0.670963		1.24264	0.41914		1.25094	0.535448		1.34336	0.3419		1.40949	0.153696		0.985612	0.986561		1.1156	0.729115		0.931128	0.811023		0.939009	0.846814		1.05368	0.841464		217.029	126.248	144.196	118.946	160.139	120.26	105.595	134.783	183.956	122.13	94.6342	108.953	84.3879	150.37	117.633	NW_005392927.1	3611380	3679785	+
TCONS_00002590	inf	0.184678		0.815352	0.932244		0.46068	0.670772		0.0578113	0.028724	Down	inf	0.195983		1.7496	0.77912		inf	0.0512015		14.1589	0.0340792	Up	8.12592	0.0601831		inf	0.000210989	Up	3.05933	7.54413e-05	1.09959e-09	1.68804e-08	0.0272998	29.8806	2.0292e-14	18.5118	4.42336e-13	1.57161e-11	0.654873	2.66927e-07	3.41293	1.11791e-16	3.00813	NW_005392927.1	758961	762753	-
TCONS_00002872	1.96342	0.30083		0.252956	0.0786479		0.436796	0.396029		0.512029	0.549914		0.501999	0.50132		0.57635	0.460794		1.14594	0.866622		0.496633	0.343918		0.856774	0.859432		0.994543	1		0	9.23343	4.25103	3.08637	5.10386	3.7331	0	3.01887	4.25914	5.24037	2.76564	6.98429	2.65633	1.61026	4.62904	NW_005392939.1	222499	223982	-
TCONS_00002886	1.51923	0.294275		1.56306	0.232239		0.889421	0.869998		1.72887	0.197771		2.40522	0.0178212	Up	1.74199	0.233942		2.67518	0.0316508	Up	0.911831	0.830585		0.521441	0.190073		1.4009	0.447787		3.8607	1.47466	2.00184	0.97897	2.58887	1.87759	0.883359	1.89769	2.89708	2.21431	3.36236	1.8212	2.29834	3.428	1.7527	NW_005392939.1	2119272	2163827	-
TCONS_00002897	0.751419	0.803347		0.792838	0.850059		0.377477	0.284683		0.0922812	0.0421276	Down	0.604017	0.65959		2.10986	0.376425		1.59581	0.544798		8.69237	0.0559504		4.0929	0.191692		6.5629	0.0781115		0.115177	0.14384	1.36868	0.523826	1.13873	4.79601	0.318783	0.922176	0.163239	0.211593	0.429161	0.120182	0.0313299	0.394304	0.362146	NW_005392940.1	138134	152503	-
TCONS_00002944	1.07788	0.889223		0.708871	0.550869		0.564439	0.331661		0.548139	0.298434		0.773829	0.661226		1.23734	0.670655		1.34806	0.567267		1.29683	0.596565		1.0436	0.954319		1.41256	0.487222		12.4835	9.44715	10.0587	5.54715	14.3377	11.2852	11.5669	17.6037	8.31549	6.2635	10.26	7.19611	5.15859	1.76249	9.63453	NW_005392944.1	767	7246	-
TCONS_00003040	0.28006	0.22605		27.8499	1.6541e-08	Up	11.9578	1.72839e-06	Up	46.3112	3.2428e-10	Up	7.87089	8.2906e-05	Up	2.3054	0.175447		0.650944	0.561216		0.60768	0.658527		0.260388	0.00662172	Down	0.171812	0.116421		627.184	6.23597	10.1369	13.6978	28.5874	0.122925	22.9408	15.7249	261.151	29.8127	13.8689	96.1195	32.4851	322.218	0.0092344	NW_005392945.1	976224	1019589	+
TCONS_00003041	1.22312	0.674835		0.754935	0.56952		0.626318	0.42491		0.621961	0.370038		0.93267	0.895606		1.1983	0.791793		1.48458	0.503819		1.22334	0.684269		1.01756	0.925984		1.51318	0.409252		1.73455	3.41998	4.6177	2.33345	3.31526	4.07097	3.04166	4.49867	3.58591	2.53234	3.49583	2.29607	2.89439	2.96454	3.22725	NW_005392945.1	115244	121523	-
TCONS_00003043	2.6336	0.522567		1.8942	0.538328		1.78084	0.665501		4.54451	0.255912		5.07837	0.190353		1.06041	0.916351		2.80872	0.485238		0.420018	0.607645		0.392334	0.539723		1.12039	1		4.235	0.655535	0.297983	0.338897	2.62385	0.79926	0	0.580466	1.44701	1.42926	0.527812	0.969152	0.813692	2.27303	1.42064	NW_005392945.1	137414	138714	-
TCONS_00003084	0.951271	0.906571		0.842731	0.6733		1.02717	0.903293		1.36918	0.549638		0.812504	0.594595		0.813833	0.592334		0.783498	0.542011		0.620887	0.308869		0.759629	0.675738		0.597268	0.256372		2.70626	2.34475	2.09549	2.85783	1.74547	1.38168	2.14814	1.96811	2.1155	2.82159	2.05396	2.96822	1.51292	2.69591	2.30452	NW_005392946.1	1413936	1416109	+
TCONS_00003089	1.03626	0.981999		0.90942	0.904535		0.951242	0.92593		0.824844	0.80886		0.950924	0.954456		0.951989	1		0.995331	0.992011		1.11269	0.894555		1.16108	0.898204		1.15947	0.855998		1.93668	1.38771	1.82346	1.56428	2.68226	2.28195	2.83381	3.03732	1.90002	2.05329	1.3989	0.874405	0.948202	2.11579	2.02567	NW_005392946.1	1540795	1567272	+
TCONS_00003092	0.514348	0.421968		1.698	0.556648		0.382346	0.160701		0.373831	0.165622		0.888082	0.902954		4.37454	0.034926	Up	2.27673	0.203063		4.55155	0.0341665	Up	1.03455	1		2.37431	0.190974		3.35962	1.13733	4.88403	1.0768	5.19111	4.3785	1.66842	3.1657	0.615888	0.664725	3.18977	1.93576	1.50642	0.950783	0.540544	NW_005392946.1	1541044	1567192	+
TCONS_00003113	1.13445	0.892442		0.962092	0.997418		0.56229	0.574252		1.08818	0.948438		1.10641	0.916701		1.69402	0.602422		1.94893	0.488657		0.89115	0.92697		0.525286	0.543148		1.02917	0.989564		1.2387	1.75745	1.82052	1.37722	1.10342	0.207737	0.461702	3.11384	3.21151	1.04715	3.16109	2.54639	2.57136	1.27646	2.07193	NW_005392946.1	1385209	1385785	-
TCONS_00003163	3815.18	0.0160717	Up	0.0519672	0.221244		0.0249148	5.54129e-11	Down	0.0159451	9.76919e-15	Down	204.683	0.0188288	Up	2.02972	0.364332		7939.34	1.72043e-26	Up	3.23306	0.0384677	Up	1.5943	0.164946		12600.1	1.03409e-31	Up	50.8244	905.826	731.174	0.244176	521.872	1323.48	0.00132157	1659.24	12.9767	45.9708	692.303	8.00571e-06	508.62	2.40934e-08	0.672532	NW_005392947.1	744279	759137	-
TCONS_00003165	1.37371	0.647526		0.92941	0.949927		0.913466	0.946811		0.99735	0.991741		1.29663	0.719996		1.00883	1		1.39853	0.675922		0.938006	0.932076		0.926517	0.932561		1.29718	0.754812		3.26619	0.854011	1.76246	1.72772	2.32582	2.96384	1.47334	1.53603	2.16446	1.54186	1.66313	1.03088	1.32418	1.10721	3.38305	NW_005392947.1	759237	760020	-
TCONS_00003178	0.958918	0.996519		2.19011	0.376048		1.15635	1		2.14531	0.442095		2.13179	0.389796		1.90289	0.414763		1.85167	0.445554		1.03016	0.993169		0.536194	0.473223		1.00898	1		0.980945	2.63924	2.20845	1.6645	5.10787	0.764506	0.543842	2.01156	3.2743	0.717601	0.718172	2.04006	2.35348	6.321	0.734821	NW_005392947.1	3178693	3179150	-
TCONS_00003227	inf	0.000161912	Up	0.101142	0.0240357	Down	0.228723	0.125376		0.140135	0.0296689	Down	inf	0.212147		0.4346	0.298125		inf	0.000867585	Up	0.721599	0.642299		1.64084	0.557596		inf	0.000138688	Up	1.86907	13.7698	11.8697	2.26343e-11	6.9319	1.289	1.79424e-09	7.99025	1.19486	9.41667	1.84041	0.000112216	2.15635	1.63949e-12	1.11378	NW_005392949.1	2011033	2016819	+
TCONS_00003241	3.76182	0.387643		0.291704	0.432306		0.143391	0.122235		0.313964	0.522519		1.11601	1		2.02427	0.520668		7.73848	0.112858		0.936822	0.981014		0.462525	0.512894		3.54802	0.499003		0.350427	1.45887	0.506233	0.543262	1.49638	2.09525	0.266193	0.495685	0	1.1858	2.35477	0	1.45746	0.678721	0.402691	NW_005392949.1	1774846	1775859	-
TCONS_00003252																															0	0	0	0	0	0	0	2.31419e-35	0	0	0	0	0	0	0	NW_005392951.1	167956	169382	+
TCONS_00003279										0	0.0988311											inf	0.0793301		inf	0.104296		inf	0.0934274		2.24169e-20	2.68748e-09	5.17837	4.41281e-10	3.39276e-11	0.09701	1.93437e-15	0.568412	1.62333e-18	1.09218e-12	0.0382594	5.38832e-19	2.89703e-13	3.73245e-19	5.92001e-12	NW_005392951.1	2490780	2577619	+
TCONS_00003297	0.254577	0.000178242	Down	2.74586	0.0112834	Up	2.30448	0.0737762		1.57257	0.283244		0.708797	0.287389		1.18412	0.732458		0.304147	0.00621328	Down	1.76286	0.22124		1.48059	0.460683		0.452944	0.0303103	Down	34.3757	6.01358	25.2173	45.7618	15.567	13.1974	41.5034	19.9061	31.6056	7.11857	11.8826	25.4466	4.04933	27.4923	15.3227	NW_005392952.1	554664	575505	+
TCONS_00003298	0.989345	0.991857		0.667957	0.347177		0.656308	0.448251		0.921007	0.886249		0.669235	0.333411		1.00919	0.936887		1.01184	0.951163		0.729767	0.480292		0.720873	0.574725		0.729928	0.472422		10.1605	15.0337	10.7292	17.5117	12.2202	11.5688	13.7631	13.7371	15.4546	11.9947	12.4041	12.1011	12.7028	8.6774	15.1373	NW_005392952.1	1348723	1354632	+
TCONS_00003299	34.2961	3.83864e-08	Up	0.804169	0.837453		0.483136	0.282123		0.44108	0.192264		27.803	0.124402		1.65293	0.187587		57.3391	5.81731e-08	Up	1.82874	0.147618		1.09729	0.979679		63.326	5.96437e-12	Up	3.97331	24.2441	59.2879	1.14466	67.3995	38.9293	0.73901	33.8109	55.337	12.5537	21.5846	0	15.654	2.59421	24.7812	NW_005392952.1	637282	638397	-
TCONS_00003425	0.712164	0.836441		0	0.18177		0	0.0957192					0	0.151862		2.82938	0.480788		2.00571	0.58683		0	0.164105		0	0.0856526		0	0.13866		2.68467e-17	1.39944e-43	1.06155e-41	8.60079e-26	33.3137	0.0135231	3.21062e-25	2.85327e-36	4.08721e-35	9.4467	1.99538e-30	13.6483	0.0342038	8.89782e-07	8.78752e-43	NW_005392953.1	1724152	1724425	-
TCONS_00003470	1.05276	0.879143		0.509662	0.0566726		0.407044	0.0372787	Down	0.45207	0.0441193	Down	0.541931	0.0673276		1.24429	0.622801		1.32611	0.510407		1.13545	0.721578		0.908753	0.864012		1.20774	0.573159		9.26464	21.4117	26.4322	18.1117	25.7152	27.8058	22.8474	26.3829	16.4996	18.9683	21.0016	17.9917	21.3408	11.4909	20.3357	NW_005392954.1	1887342	1907251	+
TCONS_00003497	0	0.212233											0	0.245074					0	0.25631								0	0.224682		1.89437e-15	8.26004e-11	1.38055e-09	1.31095e-10	4.41568e-11	5.98943e-12	1.19349	2.80248e-10	4.32938e-11	3.25436e-09	1.6572e-06	5.77711e-10	5.64786e-13	7.8553e-15	2.96476e-09	NW_005392955.1	8677	9957	-
TCONS_00003498	inf	0.951214		0	0.961261											0	0.97621					0	0.953414								3.75344e-14	1.39971e-08	6.07329e-08	3.87882e-09	3.1269e-09	2.18496e-10	4.36353e-07	1.19881e-08	1.16496e-09	7.2052e-07	1.95167e-10	1.86519e-08	4.23313e-12	1.28348e-13	0.0764358	NW_005392955.1	8700	9945	-
TCONS_00003499	0.789988	0.892		0	0.217931		0	0.211934		0	0.603193		0	0.191995		0.890421	0.883164		0.70818	0.776981		0.273896	0.523468		0.307855	0.58881		0.217495	0.470639		2.8947e-08	0.00125375	0.943014	0.000582402	0.128334	4.24801e-05	3.9576	1.4777e-05	9.85505e-10	0.0158549	1.92508	0.000896662	1.41902e-08	5.34643e-06	3.10588	NW_005392955.1	9272	9971	-
TCONS_00003542	0.724014	0.325359		0.75106	0.461246		1.74976	0.246717		1.48604	0.361245		0.549331	0.077159		0.425703	0.0617939		0.311137	0.00771329	Down	0.508985	0.0997795		1.18611	0.783811		0.372813	0.00816121	Down	3.90315	3.80746	3.62388	4.32315	2.60823	1.62172	6.00095	2.34711	5.17723	4.82754	1.43744	7.65589	1.10404	2.54217	4.04555	NW_005392958.1	529312	531805	+
TCONS_00003597	2.53522	0.387319		1.28764	0.835074		2.71275	0.355478		17.4491	0.0758786		3.31465	0.318319		0.476224	0.486067		1.22464	0.955299		0.0746002	0.103719		0.156689	0.451564		0.189925	0.540554		0	1.47305	0	1.91259	0.502235	0.442717	0	0	2.8209	3.18113	0.766721	0.574701	1.13944	6.2982	1.63176	NW_005392958.1	561972	562656	-
TCONS_00003612	0	0.00344657	Down	inf	3.1222e-12	Up	inf	1.52546e-09	Up	inf	3.5189e-10	Up	5.87641	0.000643094	Up				0	0.0130985	Down							0	0.0132244	Down	17.8847	9.40741e-17	3.23825e-24	2.63138	5.68482e-21	1.11447e-23	5.4515e-12	2.04308e-24	10.7569	0.00597899	3.99943e-10	2.82472	1.02611e-17	9.78436	1.31521e-11	NW_005392958.1	824794	839875	-
TCONS_00003692	0.836832	0.783924		1.50645	0.504365		2.5997	0.211013		3.6789	0.0952093		1.27763	0.681827		0.574527	0.52763		0.485253	0.381424		0.41243	0.29757		0.712828	0.723615		0.348906	0.199333		1.95051	0.885197	0.67253	1.20817	0.874812	0.355489	1.27909	0.28403	1.57681	0.727654	0.557234	0.726413	0.0815558	1.35677	1.06435	NW_005392962.1	1383561	1385234	+
TCONS_00003756	0.398269	0.714117		3.1511	0.658406		0.132957	0.0668485		0.139722	0.286983		1.25597	0.970462		24.0038	0.0182096	Up	9.65201	0.0556601		22.8651	0.164774		0.945457	0.931068		9.07918	0.262826		5.0682e-17	0.0129267	0.345693	0.0740189	1.44686	2.9333	0.224864	0.00235268	0.0682097	0.0842887	3.79479e-11	0.0170711	1.49245	0.350879	0.0341423	NW_005392962.1	321326	323360	-
TCONS_00003833	1.27323	0.683272		1.51897	0.419538		0.914218	0.8709		0.927572	0.909511		1.9572	0.210142		1.65081	0.35771		2.12686	0.191212		1.64793	0.365738		0.990808	0.976438		2.12472	0.18967		2.47275	1.4572	2.99407	0.974918	2.94255	1.92181	0.910299	2.76513	3.04872	1.40568	1.1668	1.29082	2.08065	1.81584	1.09454	NW_005392962.1	1958490	1998151	-
TCONS_00003905	0.39361	0.200696		1.20401	0.834099		4.46847	0.269146		3.20296	0.363704		0.477731	0.351226		0.267947	0.368669		0.106716	0.029105	Down	0.376984	0.476444		1.39565	0.933537		0.149289	0.051785		1.23792	0.715487	0.21306	1.69074	0.32907	0.482277	3.21498	0.303215	1.89452	0.757316	0	0.932495	0.255304	0.294922	0.749727	NW_005392964.1	505500	518154	-
TCONS_00003915	0.890434	0.678057		0.615941	0.12176		0.402345	0.0255534	Down	0.449027	0.022288	Down	0.554285	0.0356438		1.51742	0.310169		1.36671	0.461908		1.38004	0.315277		0.906738	0.889553		1.24071	0.464253		28.7428	30.0454	44.6799	26.0273	43.3228	74.4427	43.1433	49.2547	31.46	37.1926	44.2068	52.2706	51.9485	18.7176	38.2158	NW_005392966.1	6912	29282	+
TCONS_00003929	1.19422	0.769479		0.641604	0.369557		0.508658	0.279629		0.39991	0.216179		0.778725	0.723732		1.25095	0.782613		1.51104	0.597276		1.61646	0.438242		1.29454	0.572433		1.95478	0.368781		43.58	26.6515	6.08941	3.35773	18.506	93.1913	24.2818	79.7919	1.46928	20.5278	40.6025	55.2073	39.605	28.2213	48.5145	NW_005392967.1	379671	393492	+
TCONS_00004049	0.8875	0.692041		1.2386	0.456491		1.45841	0.344821		1.61026	0.159022		1.1154	0.661797		0.843282	0.70061		0.756284	0.490527		0.774825	0.43669		0.911921	0.765842		0.694854	0.227525		132.037	63.4436	75.9512	104.557	90.2422	46.2847	70.5155	70.2538	105.798	71.9025	42.4963	67.0163	39.2744	80.5788	76.3424	NW_005392975.1	69685	133698	+
TCONS_00004082	0.819577	0.672997		0.619959	0.405015		0.644347	0.53568		0.45123	0.172736		0.513892	0.210201		0.953731	0.882935		0.79041	0.618797		1.38319	0.524481		1.44461	0.483275		1.14385	0.785203		3.30899	2.95101	5.14731	4.28607	3.36189	6.0642	5.22859	7.6478	3.77786	3.95458	3.00411	5.03744	3.48958	1.72222	4.81448	NW_005392976.1	903060	955355	+
TCONS_00004121	1.37322	0.615116		0.865713	0.84372		0.575484	0.354242		0.3684	0.0860971		1.202	0.784043		1.49803	0.450603		2.07869	0.223082		2.36446	0.109659		1.56611	0.480079		3.28379	0.0336112	Up	1.37951	1.54461	4.51448	1.01326	3.79119	4.50263	1.08272	3.62492	2.25586	1.45409	1.04943	1.2924	1.94462	1.14675	1.60512	NW_005392976.1	2209965	2248121	+
TCONS_00004234	8.66553	0.312026		0.741749	0.866152		0.710985	0.870852		1.2065	0.95784		6.46742	0.503225		1.0435	1		9.12338	0.348903		0.620906	0.794611		0.593044	0.802559		5.45304	0.624645		0	0.552335	0.414546	0	0.817181	1.44466	0	0.402811	1.53321	1.58436	0.682694	0.474197	1.38005	1.11954	0.989081	NW_005392976.1	1316840	1328125	-
TCONS_00004300	1.16515	0.950272		1.87883	0.57105		2.99655	0.461714		1.83966	0.613704		2.22023	0.532295		0.618177	0.846464		0.726112	0.93042		1.02331	1		1.63069	0.848464		1.2096	0.938847		2.67619	0.457722	0.908721	0	0.523409	0.123001	0.387591	0.5168	0.508333	0.694572	0	0.768535	0.307543	0	0.190614	NW_005392977.1	187563	197889	+
TCONS_00004317	1.72468	0.512675		0.496542	0.466363		0.227178	0.0474868	Down	0.515501	0.543723		0.862548	0.945378		2.15873	0.203498		3.75624	0.0573167		0.964489	0.983527		0.44371	0.224748		1.67181	0.591143		2.59501	3.36482	1.04182	1.72546	14.4736	6.29012	3.16809	4.91865	4.17027	4.62197	4.86923	1.45097	4.61973	0	2.99669	NW_005392977.1	67472	70091	-
TCONS_00004325	0.871491	0.638548		0.990617	0.970017		0.926195	0.911279		1.16454	0.662091		0.874536	0.615164		1.06294	0.956818		0.938122	0.777606		0.856905	0.632903		0.803331	0.642357		0.754861	0.340328		96.9235	84.8679	72.323	109.021	83.3583	95.5635	88.0798	90.384	112.6	80.8254	72.1067	105.034	87.9239	98.3344	92.7672	NW_005392977.1	784491	784990	-
TCONS_00004366	1.46841	0.176297		0.721314	0.280724		0.654427	0.277298		0.581863	0.110705		1.07259	0.76521		1.09156	0.817017		1.62092	0.176738		1.24667	0.476627		1.13609	0.733612		1.85042	0.0302746		7.94474	7.09722	10.8304	4.33368	9.32358	9.82863	5.28535	10.1448	6.62629	6.85249	6.35115	5.09052	5.64125	4.04812	7.17399	NW_005392978.1	300156	306938	+
TCONS_00004370	1.32625	0.853474		1.52204	0.708731		1.74313	0.690118		1.39919	0.780274		2.06504	0.559542		0.863059	0.983475		1.15504	0.91915		1.09096	0.977765		1.25513	0.941918		1.4674	0.824585		1.74812	0.333019	0.558291	0.384741	0.628592	0.617436	0.0940015	0.456987	0.594952	0.28585	0.160548	0.481029	0.247983	0.100097	0.688641	NW_005392978.1	307616	309467	-
TCONS_00004409							0	0.221198								inf	0.197203		inf	0.21475					0	0.205384					0	0	0	0	0	0	0	0	0	0	0	0	4.61836	0	0	NW_005392982.1	76557	94136	+
TCONS_00004455	0.605334	0.459244		2.89781	0.0808855		2.0157	0.338925		1.84595	0.333151		1.772	0.307736		1.43188	0.557788		0.873533	0.963082		1.58041	0.557778		1.09273	1		0.969021	0.97035		10.94	3.17094	6.19382	2.44721	9.40067	4.64629	5.44451	6.07857	13.1082	3.03164	2.1877	7.91139	2.16581	8.30317	2.98744	NW_005392983.1	1293384	1372789	-
TCONS_00004456	1.34013	0.654754		0.522152	0.35714		0.265964	0.0486664	Down	0.438928	0.267427		0.706197	0.653733		1.95243	0.294568		2.64423	0.13289		1.20255	0.779383		0.612774	0.481719		1.62768	0.480856		1.04089	1.28133	3.62546	0.856769	2.73708	1.33111	1.65907	3.13751	1.21767	2.19821	3.3526	1.79405	3.48755	1.23203	2.2253	NW_005392984.1	1	1153	+
TCONS_00004469	inf	0.812615		0	0.836149		0	0.0674706								7.92247	0.184925		inf	0.0624375		0	0.831605		0	0.0689049					0	0.5834	0	0	5.18735	0	0	0	0	0	0	0	0.765495	0	0	NW_005392984.1	398038	406863	+
TCONS_00004507	0.543685	0.0292797		1.52483	0.142287		1.158	0.608077		1.44561	0.25851		0.839045	0.492263		1.3085	0.530945		0.720687	0.28462		1.06191	0.854847		0.808648	0.653137		0.583002	0.0527834		38.2901	20.5934	23.0355	40.3539	23.4969	31.7529	41.2718	23.2526	43.5048	20.3641	19.1312	37.0155	30.2527	34.5131	22.2658	NW_005392984.1	1147107	1195670	+
TCONS_00004508	1.2656	0.413089		0.642771	0.140956		0.677872	0.337287		0.477653	0.0284667	Down	0.821503	0.481599		0.941048	0.814054		1.20339	0.649289		1.35665	0.325522		1.43461	0.324755		1.73283	0.053403		16.9199	22.1916	39.4159	19.9898	27.5794	40.635	21.6445	49.8037	28.2712	33.1803	24.7847	24.4619	17.2677	18.2717	26.6096	NW_005392984.1	1155219	1156793	+
TCONS_00004525	0.813502	0.585253		0.556322	0.0600004		0.891136	0.802311		1.40654	0.411948		0.456403	0.109722		0.621846	0.181721		0.511589	0.136179		0.399708	0.00942437	Down	0.639397	0.337164		0.327764	0.0430547	Down	17.7525	28.259	19.0458	31.2251	20.0712	8.38557	68.3922	18.2101	20.25	30.5035	17.4953	22.2138	16.2509	25.9972	38.0274	NW_005392984.1	1287857	1289323	+
TCONS_00004550	0.938625	0.81817		0.638147	0.126641		0.487441	0.0592045		0.59562	0.123759		0.606301	0.0577456		1.29893	0.480762		1.23289	0.574544		1.07899	0.81548		0.826466	0.633604		1.02376	0.946235		26.799	30.6066	46.5456	29.7204	46.5299	38.6253	36.3332	31.9587	23.5763	30.4387	35.913	35.2893	28.1543	21.2657	31.978	NW_005392984.1	6251	89677	-
TCONS_00004782	0.818396	0.451558		1.78339	0.0344149		2.02922	0.0570695		1.79343	0.0631036		1.47888	0.104654		0.872468	0.750198		0.721414	0.370793		1.00164	0.994917		1.13935	0.779421		0.828324	0.474942		1519.51	504.394	746.367	637.625	684.518	461.495	706.175	652.436	950.07	565.995	325.954	630.445	315.348	948.782	512.116	NW_005392991.1	3539265	3599699	-
TCONS_00004786	0.76874	0.798589		0.948358	0.978309		0.341002	0.237651		0.439935	0.371022		0.744175	0.778519		2.75601	0.276375		2.14666	0.393774		2.17501	0.374712		0.790152	0.872937		1.69518	0.529869		0.840317	0.451058	2.33278	1.48571	0.533841	1.90309	0.163802	0.88822	0.695823	0.299324	2.58029	0.977088	1.25277	0.693763	1.25148	NW_005392991.1	3744250	3749457	-
TCONS_00004790	0.799286	0.521717		1.04726	0.892799		0.927565	0.826624		0.711951	0.403357		0.84664	0.639388		1.12223	0.729368		0.905427	0.86838		1.48202	0.302784		1.31204	0.589629		1.19453	0.612749		13.1172	8.1987	15.6383	13.197	17.4745	17.7421	14.7386	18.9598	15.0092	10.348	8.83402	10.623	6.49014	10.2526	11.7119	NW_005392991.1	3868389	3869214	-
TCONS_00004799	0.814675	0.921789		1.59589	0.791802		6.17189	0.331387		2.53781	0.61677		1.32666	0.891019		0.259234	0.537144		0.216136	0.456831		0.633846	0.829205		2.45311	0.781287		0.527542	0.747832		0.240831	1.2161	0.51649	1.32251	0	0.795315	0.181315	0	0.477058	0	0.139839	0.734503	0.29272	2.48484	0.538198	NW_005392992.1	1278833	1325569	-
TCONS_00004814	1.1109	0.777995		0.909578	0.820726		0.987854	0.988352		0.99304	0.999094		1.02247	0.945908		0.914224	0.848924		1.0265	0.951157		0.923366	0.851376		1.00239	1		1.03647	0.930783		2.73682	2.10441	3.31372	2.35465	2.80169	1.61312	1.99172	2.88293	3.03291	2.94688	1.63188	2.24311	1.71109	2.15001	2.15121	NW_005392993.1	70793	78327	-
TCONS_00004819	0.0990593	0.0721275		1.33173	0.973119		0.343184	0.539193		0.483462	0.818744		0.133641	0.14089		3.91421	0.437582		0.387637	0.556843		2.77935	0.724496		0.699519	0.746697		0.276622	0.319021		0.139954	3.31264e-19	0.329265	1.53035	1.44334	0.623587	0.848557	3.92751e-11	0.29948	0.0406466	0.00334209	0.616888	0.00297616	0.0571746	0.224161	NW_005392994.1	375518	388143	+
TCONS_00004820	2.19929	0.446076		1.11131	0.902749		2.4204	0.425188		1.54924	0.671768		2.47183	0.383828		0.455698	0.494272		1.01438	1		0.719977	0.764624		1.56623	0.7613		1.60482	0.738476		2.29281	1.27646	0.795157	0.0749281	0.627343	1.00965	0.448982	0.917932	1.18966	1.50832	0.00694835	1.06209	0.810955	0.865326	0.465028	NW_005392994.1	381651	388228	+
TCONS_00004858	0.940738	0.908099		0.995809	1		0.737995	0.468634		0.724735	0.556386		0.949257	0.922252		1.34423	0.448201		1.27608	0.525315		1.38248	0.535322		1.01917	0.888527		1.3169	0.596769		2.68257	2.2441	2.7326	1.57972	5.53407	2.85564	2.26523	3.37102	1.83598	1.378	1.3006	2.1604	1.03931	2.04068	1.87387	NW_005392994.1	1037785	1039894	+
TCONS_00004860	1.62262	0.399523		1.01575	0.994654		0.821342	0.706073		0.931857	0.907528		1.66635	0.394763		1.23042	0.684182		2.01853	0.240275		1.09827	0.876142		0.88682	0.816823		1.80338	0.349327		1.91797	2.13652	2.6922	1.01141	3.38956	1.94873	1.31818	2.5472	2.61835	1.64765	1.79556	1.18832	1.41815	2.30255	1.79367	NW_005392994.1	1087715	1089521	+
TCONS_00004872	0.730303	0.770904		2.43456	0.302657		2.51483	0.313033		2.52213	0.34725		1.80491	0.472107		0.95961	0.982701		0.709044	0.763332		0.973886	1		1.01147	0.998934		0.719241	0.804051		2.28406	0.820994	0.520302	1.97105	0.954932	0.491435	0.640682	2.31789	3.48452	0.893814	1.01376	1.16732	0.453556	2.30419	1.03967	NW_005392994.1	397076	400693	-
TCONS_00004980	1.02811	0.952113		1.19658	0.59936		1.16638	0.750115		1.16487	0.701484		1.24202	0.506483		1.01954	0.916295		1.06017	0.857274		1.03335	0.920227		1.00707	0.981732		1.07506	0.845258		3.89683	3.77646	2.61788	1.9482	4.52214	3.65636	3.26919	4.92626	5.60882	3.33464	1.94184	4.03617	2.55409	3.85852	2.11411	NW_005393001.1	18848	27603	+
TCONS_00005035	0.638298	0.425271		1.05058	0.937367		0.464314	0.185116		0.671015	0.564713		0.679392	0.521492		2.24069	0.14143		1.4449	0.461484		1.57328	0.478837		0.695993	0.491316		1.01517	0.998718		2.71061	1.58067	3.37093	2.02265	5.31888	2.62156	2.31608	1.74886	1.51557	1.79481	2.09088	2.46211	2.01352	1.19434	0.880482	NW_005393001.1	648905	674495	+
TCONS_00005043	0.302114	0.007026	Down	0.3985	0.233385		0.196646	0.0185785	Down	0.475185	0.437818		0.120883	0.000273179	Down	2.00488	0.24666		0.612424	0.269842		0.841668	0.819453		0.418341	0.187302		0.255299	0.00771515	Down	2.36134	4.71467	0	16.7896	12.3998	8.26191	36.6701	12.308	8.08073	8.77584	7.8713	17.4769	16.7878	0	7.60116	NW_005393001.1	9814	63246	-
TCONS_00005069	2.48794	0.544758		0.428546	0.592036		0.352002	0.451176		0.20463	0.212825		1.07671	1		1.20341	0.824499		3.0221	0.427799		2.10041	0.476495		1.72633	0.675539		5.26697	0.187939		1.36583	1.35943	3.61658	0	2.51322	2.38483	0.977791	1.62964	0	1.26377	0.56862	0.329158	0.863553	0.34403	0.49615	NW_005393001.1	166726	170700	-
TCONS_00005081	0.60165	0.340865		0.953664	0.941735		1.02617	0.964788		0.767677	0.694305		0.580332	0.325322		0.92486	1		0.56165	0.405233		1.25309	0.736226		1.34084	0.752829		0.762619	0.634605		0.973982	0.803433	1.89731	1.08149	1.26472	0.707747	1.44591	0.766563	0.641352	0.935934	0.506547	1.36477	0.353034	1.00179	0.524155	NW_005393001.1	365531	367686	-
TCONS_00005082	0.911834	0.993104		3.0871	0.429718		0.745429	0.615583		1.12636	0.986456		2.84788	0.437115		4.20358	0.163662		3.84733	0.198963		2.78435	0.46572		0.657798	0.5966		2.55036	0.513618		0.275992	0.057299	0.0816371	0.151917	2.10225	1.60752	0.232401	0.320222	0.180902	0.184843	0.346468	0.316968	0.434905	1.77289	0.415694	NW_005393001.1	534589	536509	-
TCONS_00005110	0.920715	0.788756		0.664155	0.20518		0.666889	0.345232		0.710332	0.350896		0.618153	0.1055		0.990233	0.912917		0.922054	0.767631		0.942859	0.864228		0.948107	0.951866		0.875929	0.678088		23.1995	30.4931	35.7398	43.7956	36.8306	42.5542	41.0426	45.3964	38.3215	40.2747	31.5951	39.5439	31.2547	28.2127	41.7753	NW_005393003.1	1455734	1456260	+
TCONS_00005114	0.96226	0.923732		0.740117	0.441608		2.19818	0.116874		3.65707	0.0298358	Up	0.720174	0.384547		0.335208	0.0187071	Down	0.327951	0.0166692	Down	0.20401	0.00245254	Down	0.6083	0.6232		0.198456	0.00158592	Down	5.24634	11.904	0.420492	10.0107	0.678711	2.65677	8.47021	3.74716	8.32378	10.5818	2.07346	11.5717	4.84505	11.228	5.72792	NW_005393003.1	1578998	1586741	+
TCONS_00005152										0	0.957552											inf	0.933699		inf	0.968629		inf	0.950891		6.58841e-21	1.44301e-23	2.65026e-14	2.37095e-24	3.43358e-16	2.25244e-19	2.40256e-15	0.209088	1.28647e-23	6.43261e-25	1.02101e-25	1.45459e-22	1.08941e-23	4.53363e-23	6.43337e-09	NW_005393003.1	1715676	1716228	-
TCONS_00005153	inf	0.296182		1.19383	0.91311		0.621907	0.876397		1.0573	0.971678		inf	0.260092		1.90411	0.786531		inf	0.229153		1.14038	0.971504		0.590202	0.82593		inf	0.285431		0.00108206	3.04064e-16	1.78855	3.33396e-11	3.10073e-16	0.000560579	2.61649e-09	0.155889	2.21525	1.42358	2.48721e-08	1.53454e-22	2.21238	1.64623e-15	0.00154361	NW_005393003.1	1715680	1716229	-
TCONS_00005164	4.38168	0.300081		0.285805	0.362165		0.147953	0.0225862	Down	0.113256	1.78161e-08	Down	1.27119	0.561133		1.91365	0.378232		8.5405	0.0136568	Up	2.51882	0.0618329		1.30541	0.643243		11.2526	1.42673e-12	Up	33.5534	174.314	259.185	17.7479	251.763	144.529	21.5622	229.957	29.0081	18.9244	11.8592	10.1083	151.154	12.4048	15.5586	NW_005393003.1	2254088	2320740	-
TCONS_00005172	1.30022	0.951173		5.68238	0.1307		8.07247	0.13665		5.60286	0.179115		7.50818	0.100797		0.699346	0.992451		0.913623	1		1.02169	1		1.43952	0.988836		1.33681	0.951993		1.75388	0.0828925	0.274253	0.13379	0.282116	0.0524023	0.130299	0.15892	0.672984	0.129636	0.0427209	0	0	0.372532	0.216267	NW_005393003.1	2378672	2379850	-
TCONS_00005185	0.615035	0.361066		0.44504	0.27143		0.400731	0.275996		0.374688	0.206454		0.277637	0.0423357	Down	1.09377	0.993927		0.682315	0.454066		1.19124	0.789655		1.0898	0.836186		0.740332	0.608134		1.27104	2.83523	2.06969	5.42693	1.73079	4.69576	3.32315	2.61935	1.70852	1.76028	3.46184	2.38794	1.14177	0.684594	2.14489	NW_005393004.1	11530	108428	-
TCONS_00005188	0.761233	0.503727		0.980621	0.922296		0.935735	0.774688		1.26013	0.68085		0.758645	0.457319		1.05005	0.833572		0.809312	0.735332		0.784932	0.605545		0.742553	0.506732		0.604945	0.258006		2.74783	2.97652	2.60482	4.56874	4.49739	2.47028	3.46488	1.83721	1.95269	1.00692	0.988093	1.99568	2.36754	4.00101	3.51659	NW_005393004.1	65320	136497	-
TCONS_00005190	12.3905	0.0118312	Up	1.02473	0.981606		0.716823	0.675563		0.627699	0.487422		12.68	0.0121452	Up	1.41374	0.650614		17.7618	0.00276227	Up	1.63815	0.435642		1.15712	0.787008		20.4763	0.00102987	Up	0.239206	1.45772	1.51922	0.00897665	1.0374	2.18505	0.175326	1.03123	1.85101	0.730597	1.51933	0.0296419	0.522233	0.97846	0.258519	NW_005393004.1	65496	136497	-
TCONS_00005191	3.11638	0.784861		2.75824	0.594636		1.68329	0.819762		0.549955	0.638697		8.78549	0.356005		1.64089	0.832002		5.17805	0.59435		5.05259	0.27351		3.06004	0.460112		16.1653	0.133969		1.59344	0.371327	1.51176	0	0.771316	0.90108	2.86756e-52	2.66139	0	0	0	0.288798	0.609239	1.17191	0.410617	NW_005393004.1	85003	87219	-
TCONS_00005192	0.993892	0.995418		0.708282	0.486277		0.876904	0.888688		1.06702	0.925346		0.710716	0.482549		0.798703	0.614636		0.804692	0.627322		0.667071	0.4511		0.834319	0.825255		0.670163	0.450499		1.96409	5.49547	1.33872	4.1315	2.8194	3.78342	4.40364	3.88918	4.85297	3.73306	3.98887	3.29729	1.31714	3.03744	2.30123	NW_005393004.1	132816	134578	-
TCONS_00005193	0.949966	0.897343		0.904086	0.7939		1.3279	0.483584		1.89108	0.21768		0.868737	0.707239		0.674449	0.32011		0.650831	0.284432		0.481078	0.145884		0.712577	0.651013		0.463471	0.0945894		3.7634	7.92121	1.47982	5.27183	2.09173	2.13049	5.19331	5.10385	6.67201	4.26162	3.76304	5.97513	2.86368	6.06374	3.03558	NW_005393004.1	134786	136497	-
TCONS_00005194																															0.00131325	1.80967e-13	7.0469e-17	2.38894e-09	3.72003e-20	1.09066e-06	0.00524071	5.98426e-17	3.92914e-13	5.23425e-05	3.16969e-05	0.0176505	2.2043e-13	5.3663e-09	9.60408e-16	NW_005393004.1	135210	136161	-
TCONS_00005285	1.28342	0.764571		1.98681	0.282114		1.12571	0.818293		1.1649	0.811806		2.57444	0.157751		1.75308	0.457227		2.26891	0.292889		1.7188	0.453664		0.977057	1		2.22572	0.297939		1.80317	0.425082	0.502007	0.370602	1.51714	2.46796	0.439064	2.18627	3.05492	1.12527	1.26085	1.29447	1.32537	1.47462	1.08188	NW_005393007.1	224555	234274	+
TCONS_00005286	0.875836	0.799675		0.816281	0.724001		1.40809	0.733926		0.896238	0.874898		0.726254	0.551942		0.576705	0.491648		0.51001	0.363234		0.916608	0.886508		1.57053	0.625992		0.812109	0.717014		3.09544	2.22647	3.10362	2.50095	2.42631	1.63011	2.18383	1.39234	0.812846	2.2004	0.413656	1.97966	0.67856	1.79199	1.33531	NW_005393007.1	224559	234262	+
TCONS_00005413	0.574552	0.31956		1.44851	0.522945		1.77926	0.401244		1.36674	0.616504		0.845372	0.789196		0.807947	0.79552		0.469707	0.256272		1.06471	0.946502		1.30919	0.75762		0.619844	0.434801		5.66361	2.13668	3.39574	3.66188	2.35435	2.72299	3.01967	1.94966	4.092	1.60275	0.711307	4.82097	1.898	1.83328	2.74752	NW_005393009.1	44628	54994	-
TCONS_00005415	0.603167	0.234271		1.81924	0.163027		1.18052	0.69413		0.872079	0.792615		1.10685	0.776085		1.53025	0.413023		0.93411	0.86235		2.09601	0.1066		1.36282	0.522188		1.2774	0.566148		13.7959	6.22328	8.07117	4.3736	9.99385	16.1199	12.8059	19.3967	18.5588	5.82384	3.72925	13.1078	11.149	7.30723	5.6599	NW_005393009.1	44628	55292	-
TCONS_00005420	1.22211	0.752834		0.854774	0.83168		0.701619	0.590108		0.926377	0.932349		1.06348	0.939535		1.211	0.74484		1.49081	0.52829		0.931174	0.925761		0.765641	0.683175		1.14975	0.850923		4.87332	1.31206	2.3675	2.4204	5.52001	2.58572	2.13741	4.64391	2.02786	1.37445	3.32502	2.71828	1.36626	2.28945	6.17844	NW_005393009.1	44634	59378	-
TCONS_00005423	0.414472	0.0480339	Down	1.7198	0.272288		2.08276	0.178676		2.71577	0.0912124		0.72167	0.450348		0.819424	0.704341		0.344214	0.0376394	Down	0.637999	0.491809		0.773977	0.778627		0.268071	0.0114578	Down	6.71484	3.91543	4.37743	9.32301	2.52708	1.16778	7.24908	2.59258	9.75542	3.47501	2.22405	9.75566	3.0605	5.976	3.33584	NW_005393009.1	70602	71274	-
TCONS_00005428	0.868111	0.845218		0.838982	0.80685		3.3359	0.202174		7.15448	0.0978551		0.73914	0.666715		0.249159	0.110395		0.220476	0.0775023		0.117858	0.0441922	Down	0.473876	0.763043		0.104141	0.0286947	Down	0.787238	2.44412	0.188083	2.04154	0.0924169	0.176222	1.17337	0.189569	1.65458	0.49192	0.405956	1.56399	0.330922	1.59832	1.07788	NW_005393009.1	75506	76599	-
TCONS_00005452	0.911712	0.892811		0.877085	0.838438		0.952276	1		2.12983	0.407506		0.813386	0.74133		0.910078	0.817132		0.840575	0.734965		0.415613	0.284225		0.45607	0.427394		0.384211	0.236922		3.61669	2.75411	0.630627	2.79203	1.45243	0.118442	2.08597	2.75625	1.1064	1.76993	2.97512	2.99111	1.02214	2.69385	2.51162	NW_005393009.1	479602	480976	-
TCONS_00005453	2.08736	0.573311		3.05422	0.141873		16.3361	0.00676716	Up	3.94502	0.116745		6.3802	0.0332636	Up	0.184173	0.268435		0.390423	0.660043		0.773419	0.84598		4.22478	0.483639		1.61734	0.801876		4.74389	1.8964	5.12679e-33	1.26903e-19	0.00348158	3.6764	1.92806	2.45129e-19	9.05644	1.08961	0.302315	0.223198	0.294613	2.27913	1.35547	NW_005393009.1	479772	480979	-
TCONS_00005475	1.20209	0.624689		1.3681	0.365599		0.804653	0.601866		0.825904	0.639167		1.66204	0.133272		1.68636	0.187726		2.04464	0.0781325		1.66819	0.173627		0.983347	0.945221		2.02673	0.0522719		5.78767	2.22599	6.29476	1.0175	6.40381	5.87716	2.66539	4.2232	4.7732	3.00926	4.16646	3.55627	2.82556	3.53381	3.2479	NW_005393010.1	237488	329956	-
TCONS_00005476	1.15532	0.676325		1.11594	0.744832		1.11805	0.768564		1.12242	0.763943		1.30817	0.418424		0.99032	0.96839		1.15856	0.741659		0.999957	1		1.0052	0.982022		1.16862	0.671149		5.09264	3.38737	3.05662	3.13948	3.61092	3.6369	2.49256	4.19621	4.36241	2.51868	2.19533	2.56221	2.67152	3.1564	3.37162	NW_005393010.1	237489	270078	-
TCONS_00005525	0.836503	0.528896		1.15678	0.613299		1.14796	0.648231		1.05367	0.86599		0.979049	0.944119		0.998307	0.92951		0.845181	0.575629		1.1049	0.757442		1.10132	0.755855		0.933381	0.80707		125.557	76.6292	102.006	84.0892	73.9859	99.9759	98.1472	88.9964	102.803	90.2848	63.4875	93.803	64.4115	87.7458	58.7761	NW_005393013.1	1772	2643	+
TCONS_00005542	1.16243	0.824756		0.887931	0.862127		0.702617	0.521027		0.43234	0.167076		1.0452	0.973135		1.25855	0.621967		1.4769	0.48589		2.06653	0.203206		1.62733	0.506947		2.43314	0.130113		1.74658	1.59083	3.24744	0.742914	3.31729	3.46684	1.17484	2.81686	1.07772	1.26144	0.824957	1.58165	0.990014	1.38197	1.08287	NW_005393014.1	1	1244	+
TCONS_00005543	1.2128	0.485892		1.19839	0.505813		1.35794	0.435914		1.27777	0.43891		1.47076	0.121042		0.876461	0.774061		1.07414	0.775296		0.944126	0.855742		1.06958	0.920209		1.1579	0.594614		202.674	136.03	147.591	100.318	174.473	125.428	109.102	160.633	213.444	136.298	81.6653	120.882	75.4157	152.909	119.336	NW_005393014.1	59247	61877	+
TCONS_00005560	3.08452	0.441305		0.700942	0.720475		1.42296	0.943196		12.2308	0.141261		2.17453	0.582768		0.50041	0.69984		1.54638	0.658314		0.0584144	0.132517		0.115511	0.180745		0.180779	0.446759		4.323	3.58705	0	0	11.7316	0	7.43923	1.49691	0	0	1.45872	0	0	13.2974	18.8341	NW_005393017.1	809546	809871	+
TCONS_00005628	0.385101	0.0317102	Down	2.8144	0.0321557	Up	1.91465	0.239255		1.47024	0.642888		1.10293	0.807055		1.46047	0.429612		0.569072	0.311144		1.91479	0.660867		1.31057	0.883109		0.745136	0.734177		17.3628	4.72902	0.320864	8.492	9.03416	20.2584	11.6615	0.542906	7.09275	5.86022e-06	3.52678	5.76458	1.87052	9.14364	5.06213	NW_005393020.1	1358027	1414520	+
TCONS_00005631	0.26225	0.130104		1.0906	0.934077		4.8015	0.102359		0.541503	0.361198		0.290972	0.134441		0.225273	0.118167		0.0597099	0.0110788	Down	2.03745	0.285516		9.04705	0.00951618	Up	0.53487	0.371422		3.88914	0.0616383	3.19716	12.9726	0.107599	6.31365	7.78155	3.82359	0.808577	2.27184	0.519742	1.01728	0.345078	2.7258	3.42278	NW_005393020.1	1413339	1414556	+
TCONS_00005660	0.59626	0.118413		1.67206	0.135463		1.78729	0.131542		2.18123	0.0494526	Up	1.01004	0.981474		0.928657	0.749085		0.562137	0.115019		0.770439	0.515717		0.828592	0.777766		0.465435	0.0315176	Down	12.4802	9.71642	4.41504	11.9584	4.7907	8.79107	10.9734	5.92953	16.3962	5.0109	5.38741	13.5457	6.92775	14.0202	6.53498	NW_005393020.1	2397225	2399520	+
TCONS_00005674	1.06278	0.927144		0.31278	0.166869		0.280006	0.223618		1.11396	0.9719		0.340325	0.299453		1.10072	0.915731		1.18709	0.854921		0.282307	0.167725		0.255941	0.193758		0.304224	0.275065		1.47083	3.39219	0.56805	4.45362	2.99627	0.347474	1.30849	1.2968	0.273517	1.08637	3.58778	0.429692	0	0.845094	2.05805	NW_005393020.1	1358027	1413939	-
TCONS_00005729	0.959685	0.971771		1.15273	0.85887		1.75565	0.553754		1.71208	0.510816		1.12497	0.885584		0.656486	0.677638		0.636577	0.649616		0.679293	0.625006		1.02322	0.96229		0.662724	0.606441		1.46578	1.14738	1.26537	1.2104	1.30432	0.458462	0.355282	0.662971	0.957061	0.907694	0.206394	1.6036	0.510945	1.62741	0.934375	NW_005393021.1	264306	265785	-
TCONS_00005776	21.9184	5.54588e-18	Up	0.191408	7.36529e-07	Down	0.17178	3.56508e-05	Down	0.160016	1.2047e-06	Down	4.2472	0.200798		1.10205	0.898382		24.501	2.78619e-13	Up	1.19986	0.568778		1.08586	0.750154		26.6137	1.99728e-19	Up	17.3318	161.722	189.379	11.2841	138.169	251.368	3.32113	186.378	81.6516	125.148	141.326	5.84989	154.419	7.76382	161.967	NW_005393025.1	1179409	1179884	-
TCONS_00005799	0.938005	0.979893		0.620059	0.747219		0.558046	0.693922		0.289932	0.283193		0.587885	0.716041		1.10285	0.963945		1.05093	1		2.14214	0.443391		1.94002	0.523632		2.036	0.484411		0.470393	1.52076	1.0454	0.961148	1.07499	3.57921	1.28777	2.3966	1.13717	0.281888	0.666551	0.729357	0.965051	0.459429	0.951526	NW_005393025.1	2605345	2622545	-
TCONS_00005867	1.21574	0.662488		0.585403	0.270999		0.791201	0.616722		0.805957	0.714275		0.720032	0.510761		0.735508	0.643571		0.901824	0.946144		0.731714	0.535152		0.986261	0.903482		0.899316	0.841804		2.16719	2.66716	2.41111	1.93926	3.8635	2.01589	2.27202	2.86997	2.14991	3.18593	1.47692	2.92139	0.937831	1.67522	2.60765	NW_005393028.1	535292	550614	+
TCONS_00005883	1.03412	0.963199		1.32023	0.578843		1.61775	0.430501		2.0939	0.234244		1.37879	0.522161		0.807758	0.765642		0.843527	0.822226		0.633649	0.488457		0.780381	0.724673		0.663355	0.540022		1.76441	1.57501	1.28945	1.26253	1.79931	1.25399	1.30421	0.868143	4.30132	1.45413	1.32031	1.98121	0.394064	1.30376	1.54576	NW_005393028.1	3089	6145	-
TCONS_00005933	0.956222	1		0.708684	0.829006		0.413299	0.487057		0.652514	0.802881		0.696878	0.825064		1.70452	0.653135		1.64186	0.668632		1.096	0.974728		0.643429	0.722056		1.06131	0.985237		1.66106	0.260964	0.369105	1.49319	2.15477	1.87354	2.59156e-11	1.45247	4.49485e-24	5.50169e-07	1.93418	1.5241	0.354956	0.822964	2.70709	NW_005393028.1	503945	504946	-
TCONS_00005936	0.781607	0.846035		1.26219	0.843426		2.03024	0.667869		0.407671	0.369673		0.999954	1		0.618518	0.828292		0.485981	0.676507		3.1155	0.233197		4.98911	0.165757		2.45744	0.338649		1.60155	0.289207	3.01487	0.599702	0.971017	2.07465	1.22496	2.11778	1.21945	0.307739	0.173638	0.822224	0.178393	0.254551	1.36954	NW_005393028.1	548079	549146	-
TCONS_00005942	0.951882	0.874201		0.892376	0.715738		0.8151	0.533288		0.773101	0.464187		0.860325	0.598974		1.09056	0.730539		1.04788	0.817849		1.1643	0.650356		1.05883	0.966356		1.11907	0.711349		11.6744	7.61598	15.5262	10.9011	17.0867	10.578	10.3502	13.7753	10.1975	10.2957	6.20493	10.0735	7.88064	9.59494	11.4061	NW_005393029.1	3630	83170	+
TCONS_00006135	3.59422	0.570027		0	0.290578		0	0.228067		0	0.779197		0	0.780439		1.05085	0.955834		3.84561	0.533414		0.301748	0.623275		0.285709	0.578098		1.10162	1		6.06663e-25	2.67235	9.65983e-25	2.51875e-24	1.78195	1.22107e-05	0.797772	1.02679	5.69711e-25	1.78109e-27	0.488364	5.75579e-25	0.48644	2.44749e-24	5.86852e-26	NW_005393029.1	1680297	1680636	-
TCONS_00006167	0.739129	0.760318		0.963542	0.973082		0.455662	0.33332		0.38206	0.27411		0.722288	0.739131		2.11609	0.347682		1.5794	0.538154		2.54842	0.276846		1.1947	0.912447		1.90767	0.440074		0.419386	0.461999	1.62441	0.620686	1.75198	0.930763	0.620028	1.1506	0.25853	0.247838	0.65383	0.434807	0.306424	0.720558	0.518231	NW_005393029.1	1829933	1835503	-
TCONS_00006169	1.02147	1		0.701958	0.75002		0.502759	0.4119		0.684117	0.751165		0.720853	0.771028		1.38929	0.598524		1.42798	0.604352		1.03249	0.986438		0.734783	0.654944		1.06624	0.973165		0.573874	0.854943	1.04742	0.159381	2.70927	0.655564	1.2152	1.30487	1.11666	0.85554	0.578738	1.14866	0.365806	0.379363	0.761979	NW_005393029.1	1836166	1839047	-
TCONS_00006202	0.94243	0.898701		1.01224	0.982219		2.18978	0.118024		1.93041	0.224549		0.968243	0.95016		0.458166	0.107369		0.43806	0.0914987		0.527112	0.219232		1.15183	0.735493		0.502519	0.178029		2.6152	1.60869	0.63813	1.36213	0.251634	1.50631	1.77193	0.75177	1.66948	0.853422	0.62247	2.03706	0.90262	1.57435	2.30083	NW_005393029.1	2014526	2017219	-
TCONS_00006204	1.83082	0.286554		1.08232	0.900654		0.60983	0.310408		0.651937	0.416522		2.00728	0.233665		1.76861	0.236821		3.2689	0.0304765	Up	1.67211	0.318418		0.939789	0.845271		3.09856	0.0428137	Up	3.76169	2.92589	3.77853	1.21042	8.60425	8.09934	1.13495	5.42053	3.72763	2.88303	3.40472	2.6156	3.44954	4.06792	3.15525	NW_005393029.1	2103864	2105252	-
TCONS_00006331	1.46116	0.466281		0.476504	0.189473		0.516646	0.285074		0.531695	0.324149		0.704127	0.568052		0.92093	0.911001		1.35814	0.599857		0.905746	0.863642		0.976972	0.960187		1.34029	0.629952		2.13675	5.2964	7.14542	3.57274	8.20676	6.88534	2.19557	6.95294	4.07351	7.93903	4.63274	8.11627	4.26801	4.90594	6.55771	NW_005393033.1	1444167	1525004	-
TCONS_00006348	0.697137	0.816731		4.59479	0.10974		1.96271	0.455865		1.58356	0.611371		3.26499	0.196636		2.3158	0.505639		1.63506	0.688675		2.9161	0.373817		1.25258	0.853242		2.05859	0.537044		3.90468	0.494464	1.05684	0.903008	1.1938	1.80616	0.149122	1.40066	0.959792	0.522319	0.824037	0.744357	0.7245	2.12504	0.21009	NW_005393033.1	2489227	2502754	-
TCONS_00006369	28.5923	0.00384581	Up	0.197409	0.0697595		0.118141	1.02162e-07	Down	0.128957	1.83697e-08	Down	5.70132	8.4794e-05	Up	1.65235	0.169766		47.7191	6.80486e-19	Up	1.53903	0.285985		0.922976	0.784847		44.5474	1.37626e-25	Up	62.3538	214.673	387.426	1.93692	426.668	299.631	5.78392	273.419	29.3969	305.061	211.826	11.6858	206.662	35.6755	13.3444	NW_005393035.1	586251	653473	-
TCONS_00006370	1.00908	0.999277		2.41253	0.315734		5.20532	0.0990637		1.03773	0.995905		2.46548	0.183573		0.471229	0.694783		0.477091	0.548083		2.35742	0.352918		4.95622	0.147801		2.39609	0.248004		5.41273	1.75687	5.98408e-18	4.28846	7.12227	20.0237	6.52925	19.1563	11.517	3.10362e-29	7.89029e-18	3.62116	0.969868	22.8894	12.5687	NW_005393035.1	642687	663576	-
TCONS_00006383	1.03849	0.999136		4.04207	0.0831381		21.8238	0.00710443	Up	7.20931	0.0396193	Up	4.25757	0.0745042		0.186693	0.376124		0.195989	0.413703		0.568795	0.718167		3.00919	0.708138		0.598496	0.761204		1.43487	0.378844	0.669959	0.620301	0.167145	0.159448	0.176678	0.242589	1.46365	0.593299	0	0.624932	0.148571	4.18584	0.523841	NW_005393036.1	1016359	1019085	+
TCONS_00006408	0.857443	0.761213		0.994718	1		1.13385	0.849826		1.65886	0.45142		0.860566	0.783681		0.872607	0.831828		0.755797	0.638975		0.6052	0.434246		0.688955	0.604458		0.523275	0.292994		0.934702	0.884085	0.696913	1.25654	1.20485	0.498207	1.49234	1.14975	1.77755	1.34907	0.766592	1.16088	0.705164	1.19437	1.06749	NW_005393037.1	1259532	1270863	+
TCONS_00006521	0.838604	0.807768		1.2167	0.80473		6.90295	0.0376452	Up	4.64794	0.110212		1.04088	0.9876		0.174157	0.0667981		0.148603	0.039365	Down	0.263657	0.172593		1.51602	0.782443		0.2247	0.113378		5.43049	3.58946	0.780851	4.2763	5.80859e-26	0.680228	1.20639	1.08818	1.32028	1.85137	0.534703	3.99737	0.490103	4.68148	2.32519	NW_005393041.1	2475430	2488083	-
TCONS_00006553	0.985536	0.961575		1.33464	0.337311		0.844368	0.739731		1.39489	0.331636		1.3328	0.295048		1.56526	0.267833		1.56093	0.262669		0.96322	0.909543		0.613377	0.256383		0.957362	0.88969		13.5268	5.95313	5.48437	7.18461	9.00145	9.63662	6.51524	6.87347	8.53894	8.06125	10.0403	6.67301	8.04596	9.62455	5.6895	NW_005393044.1	217446	221197	+
TCONS_00006576	0.767902	0.34442		1.29975	0.363345		1.29358	0.47352		1.09505	0.783573		1.00989	0.971953		0.998069	0.977623		0.774641	0.450543		1.19692	0.567202		1.19168	0.639825		0.927406	0.787057		189.687	96.5985	194.052	168.427	138.024	141.55	158.275	154.155	187.539	140.829	96.2117	137.769	87.0649	170.497	113.16	NW_005393044.1	634838	732019	-
TCONS_00006583	1.11737	0.878773		0.732071	0.666996		0.826311	0.885192		1.9924	0.494451		0.827512	0.805694		0.877123	0.794445		0.992402	0.93895		0.370348	0.24932		0.421047	0.400963		0.417886	0.339832		1.49692	1.62248	0.585303	1.46131	1.02279	0.625579	1.4714	0.981493	1.41667	1.97219	1.60115	1.51578	1.08863	1.4017	1.30706	NW_005393045.1	2748231	2750294	+
TCONS_00006616	0.628863	0.391558		1.03461	0.978819		0.690665	0.455765		0.510111	0.248952		0.659627	0.451325		1.49514	0.406779		0.949489	0.947956		2.04466	0.20501		1.35146	0.726562		1.29959	0.614122		1.10323	0.803615	1.83166	1.42663	2.34637	1.21258	1.01647	2.30716	0.680781	0.934296	0.267429	1.14289	0.846916	0.989738	0.487686	NW_005393046.1	638537	642592	-
TCONS_00006625	0.899323	0.711926		1.01358	0.985259		1.32008	0.430485		1.81688	0.0816143		0.922733	0.74237		0.762706	0.405559		0.695055	0.271595		0.561335	0.0716904		0.734196	0.468715		0.510753	0.0206682		20.8315	31.8946	8.4671	31.7232	19.951	22.6593	22.8255	17.9502	36.7926	23.1721	18.2207	30.5738	13.5116	33.3319	19.8645	NW_005393046.1	885527	942134	-
TCONS_00006628	0.901749	0.701337		0.852152	0.575407		1.13918	0.697578		1.1009	0.766742		0.776603	0.320399		0.744651	0.376014		0.678938	0.243922		0.780557	0.415904		1.04148	0.892833		0.70969	0.213135		31.3029	21.8762	32.9324	28.678	22.9137	27.1449	39.2695	18.5614	29.8136	34.0335	12.1676	30.3447	23.5743	27.7311	30.9242	NW_005393046.1	889931	942134	-
TCONS_00006629	0	0.160992					0	0.897315		0	0.955347		0	0.238547		inf	0.873649		0.168956	0.453717		inf	0.931422		0.719184	1		0.123058	0.449199		0.00188522	5.64212e-05	0.104312	0.00538086	8.19056e-06	3.19696e-07	0.0913046	3.94192e-07	3.44486e-06	0.00315102	0.0917534	0.810305	1.27257e-08	0.000352542	3.95441e-06	NW_005393046.1	904155	942134	-
TCONS_00006708	0.575687	0.0503716		1.90481	0.0249985		2.03962	0.0540275		1.93723	0.0441334		1.11171	0.667874		0.925369	0.829851		0.538031	0.0798191		0.991378	0.973269		1.06408	0.880985		0.575609	0.0512261		372.755	90.5346	188.733	260.886	142.003	99.9242	219.178	128.745	229.829	144.555	107.47	154.561	59.7127	226.892	125.09	NW_005393052.1	1978758	2080746	+
TCONS_00006801	0.449252	0.00644552	Down	1.64733	0.110022		2.16351	0.0386274	Up	2.95719	0.00290862	Up	0.750333	0.264553		0.758215	0.384377		0.344742	0.00262786	Down	0.562305	0.101009		0.74015	0.554844		0.25528	1.00716e-05	Down	34.6878	18.3759	10.3938	60.6567	14.2072	15.8823	40.6306	17.9553	47.0971	17.0615	16.2081	51.1987	14.2156	50.5825	32.0593	NW_005393054.1	911935	912819	+
TCONS_00006803	0.890437	0.796468		0.842749	0.697294		1.53798	0.400264		1.40214	0.4697		0.755085	0.445245		0.545096	0.27428		0.48908	0.109641		0.606778	0.341594		1.10469	0.887684		0.541925	0.157119		3.93059	2.19854	2.04008	2.15013	2.79223	3.58262	6.56308	1.9148	2.50084	6.45571	1.57502	3.76044	1.21994	4.35543	2.14505	NW_005393054.1	920796	923844	+
TCONS_00006804	1.14843	0.851408		0.773915	0.731879		0.664216	0.484473		2.73967	0.102236		0.91119	0.932035		1.15252	0.848227		1.34854	0.630491		0.283271	0.208445		0.244159	0.0213318	Down	0.333407	0.318055		3.1902	4.12319	2.12894	4.07501	2.66016	3.71462e-06	1.0523e-09	0.212458	2.45185	3.62376e-06	1.54503	1.93978	3.0175	0.974238	2.71647	NW_005393054.1	920799	923570	+
TCONS_00006825	1.12297	0.847866		1.602	0.225908		2.77444	0.0290442	Up	2.94587	0.0180911	Up	1.83815	0.222616		0.573743	0.230386		0.654794	0.571758		0.546812	0.19468		0.95156	0.96484		0.622041	0.560322		23.3649	14.1141	5.79758	19.3311	5.94707	8.66019	5.21408	4.86056	12.9671	3.69307	5.05696	2.38946	4.66685	21.8548	12.4045	NW_005393056.1	715249	715958	+
TCONS_00006827	1.34073	0.377626		1.44245	0.276124		2.01153	0.0931828		2.00338	0.0716368		1.95881	0.0324519		0.712911	0.40041		0.966356	0.934293		0.72627	0.390538		1.01271	0.980396		0.985116	0.971101		5.0216	3.10805	3.05715	2.47348	2.76971	2.36773	1.81595	2.56052	4.99267	3.56502	2.01933	2.86755	1.42781	6.14993	2.73057	NW_005393057.1	14046	27492	-
TCONS_00006885	0.25362	0.64864		13.7469	0.108539		inf	0.042867	Up	inf	0.0439608	Up	3.56686	0.357672		0	0.916331		0	0.474586		0	0.895337					0	0.476093		1.04749	0	0	0.97015	0	0	0	0	0.997711	0	0	0.486891	0	3.65769	0.367462	NW_005393058.1	902798	903381	-
TCONS_00006914										0	0.152869											inf	0.130684		inf	0.161017		inf	0.146147		0	0	18.6553	0	0	0	0	0	0	0	0	0	0	0	0	NW_005393061.1	616398	617149	+
TCONS_00006967	1.34398	0.781732		0.660481	0.68622		0.251623	0.242391		0.141266	0.000287383	Down	0.902783	0.901618		2.61956	0.363593		3.57168	0.269112		4.68407	0.00163627	Up	1.76597	0.534574		6.41363	0.000203199	Up	0.525492	1.65061	5.12713	0.794692	5.44393	2.93418	0.598947	2.92123	0.403443	0.155705	0.47631	0.0866825	0.233093	0.623232	0.152641	NW_005393062.1	42310	51313	-
TCONS_00007108	0.92053	0.915604		1.93603	0.292095		1.3645	0.78199		0.662759	0.510088		1.7969	0.344139		1.41751	0.512587		1.3104	0.597005		2.94363	0.081397		2.05174	0.368027		2.72138	0.103165		1.47121	0.221001	1.59335	0.380016	1.89097	1.70043	1.03283	1.9538	1.59343	0.450279	0.158653	0.29379	0.350585	0.562215	0.857977	NW_005393067.1	1966591	1973921	+
TCONS_00007126	0.876586	0.696604		0.659768	0.234646		0.757999	0.549376		1.20586	0.698745		0.585982	0.102661		0.865256	0.670844		0.768653	0.471341		0.551351	0.131744		0.634528	0.358935		0.489636	0.0533185		5.02471	9.66261	5.39784	9.77402	6.63504	4.96148	6.94315	4.54998	5.70266	7.58258	5.99502	10.2288	5.35626	7.44357	5.9009	NW_005393067.1	1313171	1315204	-
TCONS_00007171	0	0.98983		inf	0.900084		inf	0.942801		inf	0.922502		2.10035	0.991572					0	1								0	0.996468		0.694005	0	0	0	0	0	0.245892	0	0	0	0	0	0	0	0	NW_005393068.1	3817880	3824764	-
TCONS_00007177	1.0044	1		1.36472	0.662525		1.38709	0.823487		0.478061	0.220669		1.38597	0.643867		0.984332	0.868785		0.999442	0.867924		2.8768	0.107014		2.87524	0.178385		2.93191	0.0902915		1.16837	2.66159	9.70337	2.80045	4.57357	1.55781	0.785888	7.37418	4.56909	2.71483	0.0849081	1.9401	1.24483	3.16543	0.0638611	NW_005393070.1	1153018	1153982	-
TCONS_00007178	0.649839	0.926892		4.19027	0.473882		0.685884	0.719696		3.0899	0.598969		2.78287	0.596284		6.09304	0.286581		3.9543	0.350318		1.36722	0.970526		0.22094	0.338259		0.901756	1		1.81638	0.00205343	0.267841	0.0295036	2.54985	0.00129175	0.202227	0.316695	0.0666754	2.01376e-05	0.00432755	0.420378	0.14731	8.43801e-07	0.351151	NW_005393070.1	1153018	1153986	-
TCONS_00007179	1.5053	0.80241		0.158819	0.416459		0.290271	0.335911		4.1936	0.634781		0.239959	0.405823		0.549082	0.812269		0.827079	1		0.0382418	0.236713		0.0685847	0.138196		0.0578412	0.19153		0.480921	0.0660865	0.261125	0.566191	4.47857	0.0168481	4.83296	0.0688999	1.1491	3.09796e-16	0.0610705	0.0170079	0.444174	1.10728e-12	7.80239	NW_005393070.1	1153103	1153983	-
TCONS_00007215	0.150731	0.279077		1.62019	0.9261		0.183923	0.317153		0.0797927	0.286573		0.249241	0.449524		8.61997	0.200379		1.32882	0.85715		20.044	0.221913		2.3281	0.597365		3.08222	0.50788		1.41451	0.6578	0	0	1.70145	14.1846	2.41503	0.844624	0	0	0	2.27299	3.46056	0	0	NW_005393074.1	67983	68306	+
TCONS_00007226	1.08621	0.872922		1.19483	0.710829		0.737147	0.484132		0.764218	0.625238		1.31796	0.57181		1.60804	0.275815		1.76385	0.218917		1.57282	0.373592		0.96735	0.835772		1.72891	0.281178		2.78775	1.5197	3.49435	1.81543	4.56759	1.6106	0.83692	2.67834	1.97571	1.73199	1.27811	1.24954	1.10829	1.36588	0.930127	NW_005393074.1	1260929	1305755	+
TCONS_00007300	0.187676	0.467874		0	0.835125		0	0.724634					0	0.263847		1.52329	0.981182		0.288638	0.537094		0	0.832749		0	0.727383		0	0.242078		0	0	0	0	0	0	0	0	0	0.361584	0	1.89071	0.376014	0	0	NW_005393077.1	1554257	1557520	+
TCONS_00007304	0.835657	0.671395		1.00574	0.95431		1.38982	0.536794		0.578023	0.260341		0.850708	0.747346		0.716441	0.553242		0.605061	0.345212		1.74876	0.205936		2.42618	0.0977499		1.47483	0.354902		11.4363	5.89534	12.6086	6.54218	6.30435	9.267	11.3261	16.8635	8.87373	4.81176	3.06853	5.06899	3.30294	3.11282	8.10042	NW_005393077.1	1637110	1637962	+
TCONS_00007314	1.02153	0.945837		0.717454	0.340737		0.621721	0.253026		0.873269	0.733498		0.742906	0.367844		1.14936	0.726968		1.18675	0.663762		0.828665	0.611771		0.71688	0.44079		0.85587	0.662688		2.59139	2.52521	3.19554	3.03886	4.29748	2.92387	2.49353	2.42441	2.34278	2.73729	2.44885	3.30814	2.74348	2.66829	3.6095	NW_005393077.1	267009	288104	-
TCONS_00007384	0.988112	1		0.266202	0.472221		0.0638446	0.00979882	Down	0.0856222	0.0469551	Down	0.267001	0.474805		4.11907	0.0985928		4.11456	0.107841		3.1281	0.235782		0.752687	0.728698		3.11733	0.252224		0.39028	0.386693	3.03489	0.324126	2.1754	0.969834	0.755654	1.42815	0	0.655979	1.00669	0.438063	2.34981	0.128181	0.404597	NW_005393080.1	361553	382886	+
TCONS_00007420	1.15585	0.87994		0.263164	0.24857		0.429027	0.550447		0.29576	0.367622		0.308612	0.346819		0.613491	0.666383		0.716075	0.801331		0.899336	0.920168		1.45598	0.78391		1.05301	0.983827		0.881489	2.1259	4.68098	2.38951	2.47313	1.77184	2.33474	1.9667	0.773633	1.03948	1.07723	2.24034	1.07737	0.892694	4.72957	NW_005393080.1	1264711	1268224	-
TCONS_00007426	0.63761	0.444206		0.558844	0.42161		2.32821	0.448692		4.02477	0.318252		0.360854	0.118604		0.240937	0.103363		0.155964	0.0180759	Down	0.14068	0.0563082		0.582588	0.837979		0.0905539	0.00699399	Down	0.487501	0.893456	0.0947047	1.68696	0.0474727	0.181433	1.50038	0.229122	0.292499	1.16897	0.0770009	2.0647	0.480315	1.33109	1.23934	NW_005393082.1	157282	159179	+
TCONS_00007468	1.13743	0.931816		1.01307	1		0.501279	0.471625		0.592354	0.631015		1.16555	0.923532		2.01455	0.453266		2.31527	0.39221		1.7238	0.600086		0.851604	0.862981		1.98809	0.533458		0.623376	0.863787	1.05666	0.500905	2.38722	1.79364	0.507008	2.39851	1.40539	0.668196	1.24817	1.33686	1.25493	1.03333	1.03788	NW_005393086.1	46656	48439	+
TCONS_00007523	0	0.0311706	Down	inf	0.243309		0.74764	0.985603		0.444518	0.677544		0.419208	0.529369		inf	0.140126		0.560747	0.542754		inf	0.167666		1.72375	0.665274		0.958656	0.999242		0	0	0	0	0	0	6.55533	9.51672	4.53109	0	2.21175	1.99338	1.15339	0	0	NW_005393087.1	2409871	2430267	-
TCONS_00007556	0.633333	0.192794		0.928387	0.818346		0.897685	0.928697		1.4862	0.414494		0.595253	0.124045		1.02841	0.89018		0.660914	0.234197		0.629762	0.288189		0.611365	0.408452		0.403593	0.0203486	Down	7.80666	10.6464	7.34431	15.0842	4.75403	7.72144	14.5117	5.19008	9.71003	7.88762	8.80683	14.9182	10.126	12.8788	9.07776	NW_005393092.1	77033	81706	+
TCONS_00007592	1.20295	0.856569		1.39379	0.658438		1.54514	0.715678		1.11649	0.8839		1.69178	0.516726		0.895993	0.98385		1.08473	0.845596		1.25405	0.803306		1.37976	0.853374		1.52734	0.663515		3.339	1.30627	2.7685	0	2.68473	1.4858	1.38341	1.10611	1.76351	1.64597	0.25477	1.84481	0.63364	1.1201	0.630613	NW_005393093.1	448281	466579	-
TCONS_00007609	7.94521	0.244562		0.151804	0.288674		0.13748	0.0119011	Down	0.148196	0.0207342	Down	1.23274	0.891196		1.0778	0.921129		8.71946	0.00522164	Up	1.01947	0.977441		0.941285	0.925426		8.32104	0.0082388	Up	4.28011	27.4069	18.3684	1.37299	15.8202	3.79535	0.270088	17.3351	1.9802	3.993	11.4673	2.38278	5.64917	4.20284e-21	0.201903	NW_005393096.1	16296	20045	-
TCONS_00007620	1.09845	0.745555		1.11534	0.705365		1.02607	0.970289		1.08036	0.812505		1.23951	0.414059		1.08063	0.796444		1.19889	0.584631		1.0406	0.905196		0.956601	0.876758		1.15445	0.622901		15.254	8.95159	14.5768	8.59172	15.6704	11.2909	10.6929	12.3211	14.5765	10.7061	8.50626	9.92779	7.92623	12.4399	11.7791	NW_005393098.1	251143	270081	+
TCONS_00007675	1.3681	0.307493		0.904276	0.742277		0.662407	0.262523		0.483476	0.0340855	Down	1.25213	0.451161		1.35783	0.374862		1.87777	0.0804873		1.88453	0.0504147		1.37847	0.442159		2.60504	0.00152779	Up	41.5484	34.8671	83.5442	24.7063	67.5324	74.0435	27.7441	75.9831	36.6388	37.4549	32.1222	26.6256	37.1718	37.0816	33.6643	NW_005393098.1	442129	477843	-
TCONS_00007688	0.736356	0.260517		0.991989	0.95417		1.04844	0.884933		0.959227	0.872968		0.739396	0.213024		0.940782	0.827456		0.700625	0.280302		1.04289	0.88906		1.10338	0.771814		0.775552	0.348462		193.169	156.744	194.936	232.357	178.532	188.169	253.883	222.149	186.517	156.111	137.026	200.544	111.19	209.23	183.12	NW_005393099.1	136938	193564	+
TCONS_00007691	2.75781	0.263976		1.657	0.444572		9.68932	0.00598356	Up	3.12475	0.128546		4.64887	0.033657	Up	0.172354	0.0767091		0.483374	0.581023		0.537159	0.439104		3.11049	0.352666		1.48887	0.723416		2.70465	1.12438	3.02214	3.76998	3.8669e-17	4.10494	0.674134	0.475509	10.038	3.26037	4.32207e-16	6.4618e-13	1.68329	11.9062	8.37448	NW_005393099.1	282607	282955	+
TCONS_00007760	2.88666	0.551519		2.4631	0.410927		5.7333	0.155893		12.204	0.0982914		7.19929	0.126023		0.425475	0.598937		1.25297	1		0.202872	0.470958		0.478934	0.893357		0.590714	0.927341		2.3767	1.23257	0	0.24721	0	0.189412	0.480966	0.205424	0.27973	0.329897	0.328946	0	0.331186	2.95926	0.329415	NW_005393103.1	150547	155569	-
TCONS_00007810	0.975891	0.930088		0.908088	0.730528		1.91267	0.0719275		2.65997	0.00347186	Up	0.896031	0.663012		0.47201	0.0292248	Down	0.466014	0.0252233	Down	0.344358	0.000730505	Down	0.725002	0.444887		0.33973	0.000143233	Down	13.7783	14.3053	7.3213	16.7075	7.76655	4.12626	14.1619	7.43781	20.9421	18.3839	5.53728	17.856	6.62832	16.1281	13.9444	NW_005393106.1	2749919	2761239	+
TCONS_00007823	0.938389	0.831704		1.0416	0.902239		1.5791	0.262234		1.57848	0.198712		0.989261	0.965272		0.656827	0.280961		0.622983	0.216785		0.664871	0.222319		1.00634	0.977399		0.631014	0.132949		16.1998	14.6533	9.45355	14.8841	13.807	12.4163	13.8848	12.693	21.2842	14.2044	6.60219	19.6483	7.43647	18.2219	15.6401	NW_005393106.1	4322986	4369827	+
TCONS_00007848																															6.67227e-11	6.66561e-10	8.06069e-15	2.5525e-14	9.00952e-15	5.2413e-06	1.42072e-09	2.56781e-08	2.24293e-09	3.39008e-16	8.66893e-08	9.23768e-13	1.60699e-09	1.13295e-14	5.35739e-17	NW_005393106.1	1963844	1992462	-
TCONS_00007852	1.08334	0.892486		1.43785	0.438877		1.98855	0.164297		1.20321	0.711538		1.58086	0.355428		0.711553	0.461796		0.780858	0.665524		1.1997	0.735114		1.69004	0.327186		1.32149	0.65116		9.62762	5.51409	2.46592	2.68495	1.34436	7.80132	1.49096	10.03	11.4022	3.18159	5.0288	9.41854	1.91775	4.34391	5.58794	NW_005393106.1	3629196	3671676	-
TCONS_00007853	inf	0.468934		0	0.510437		0	0.163957		0	0.89478					2.26633	0.576458		inf	0.155665		0.349218	0.776938		0.151688	0.377018		inf	0.88567		7.8638e-09	3.77101e-14	0.403943	4.76302e-20	2.08883	2.41076e-06	1.30999e-12	2.40864e-13	1.1958e-13	1.40765e-10	2.94324e-06	0.000300587	0.478212	3.59639e-14	0.991332	NW_005393106.1	3629200	3694995	-
TCONS_00007856	0.892747	0.84479		1.67154	0.322745		1.50086	0.585877		0.888159	0.844982		1.51042	0.412963		1.10881	0.740969		0.9973	0.887952		1.89614	0.244858		1.69065	0.475084		1.71201	0.31966		1.82147	0.658828	2.37728	0.789981	1.86493	1.21548	0.806608	1.58061	1.77528	0.878132	0.427046	1.08898	0.412969	1.16185	0.802086	NW_005393106.1	3633798	3638137	-
TCONS_00007863	1.16123	0.654909		0.912722	0.818857		1.11178	0.683228		1.33995	0.439589		1.07139	0.807094		0.81295	0.508998		0.956331	0.803218		0.685645	0.309429		0.838904	0.785077		0.805162	0.539416		6.01003	5.25148	6.03838	4.16276	3.16886	2.91266	4.69233	3.6097	7.29373	6.12092	3.36671	4.88011	4.46314	4.00645	4.22864	NW_005393106.1	4611636	4651296	-
TCONS_00007880	0.970749	0.914039		0.874624	0.624781		0.941262	0.854812		0.957748	0.890758		0.860007	0.533013		0.923149	0.829384		0.906222	0.782462		0.919901	0.776763		0.990391	0.962757		0.902124	0.697602		97.7015	81.0283	95.5801	93.4012	99.945	84.3337	87.9072	87.2351	84.5947	86.0041	57.3334	79.4926	57.6412	79.6936	81.3952	NW_005393108.1	136314	146432	+
TCONS_00007915	0.623575	0.162968		1.00912	0.991252		1.422	0.465915		1.37954	0.45985		0.637654	0.168655		0.706474	0.452476		0.445753	0.0584628		0.737424	0.456755		1.03519	0.97725		0.464193	0.0370396	Down	22.1728	15.31	18.8596	34.4147	15.484	10.9665	26.4206	12.106	17.6134	19.0062	5.62807	18.0906	11.2787	19.0178	14.2408	NW_005393115.1	201495	203095	+
TCONS_00007956																															0.000230332	0.00275019	0.000307385	2.02192e-05	0.000333999	2.70652e-12	6.84928e-07	8.88083e-06	0.00245947	9.71227e-05	9.92929e-06	0.00295214	0	0	0.00684045	NW_005393117.1	224428	225004	+
TCONS_00007957	0.900881	0.716446		0.857903	0.614897		0.608079	0.199166		0.632739	0.174934		0.782213	0.364652		1.40104	0.364574		1.27682	0.511435		1.3654	0.322209		0.969725	0.960252		1.24244	0.440802		67.6687	62.0273	107.115	79.3773	104.589	109.451	74.4735	100.437	81.8114	66.846	73.5433	71.3754	76.6025	57.055	70.3062	NW_005393117.1	224428	225005	+
TCONS_00007958				inf	0.891768		0.970249	1		inf	0.914216		inf	0.911262		inf	0.876129		inf	0.894595					0	0.897981					5.5334e-07	3.181e-06	7.52056e-07	6.89742e-07	1.014e-06	5.02135e-17	2.23981e-09	3.63332e-08	4.39813e-06	2.3143e-07	5.38222e-08	4.51931e-06	0.163783	0.264674	1.01029e-08	NW_005393117.1	224428	225121	+
TCONS_00007982	0.68713	0.485999		1.0599	0.903262		1.44691	0.561936		0.812615	0.77376		0.735858	0.613548		0.723552	0.6268		0.501631	0.274405		1.3141	0.654235		1.80407	0.388604		0.910711	0.888002		4.41074	1.35999	2.55043	2.03949	1.70984	1.85442	3.03196	6.52732	3.39556	3.8367	1.36053	5.52704	1.44927	1.31155	1.85013	NW_005393117.1	613637	619097	+
TCONS_00007983	2.9659	0.415523		0.257884	0.33847		inf	0.602666		0.411615	0.643624		0.773071	0.925043		0	0.075658		0	0.475963		0.636593	0.737635		inf	0.230837		1.89706	0.751385		4.90565e-21	0.735465	0.330558	0.571705	9.65912e-14	2.50431	2.56994e-17	2.02635e-08	4.10907e-11	3.14533	0.000382293	0.738829	0.0653805	1.02199	2.50986e-14	NW_005393117.1	615764	619142	+
TCONS_00007984	1.40758	0.816084		2.65753	0.110887		2.70675	0.163943		2.13661	0.0577896		3.772	0.000157352	Up	0.994426	0.877437		1.39849	0.67196		1.26037	0.819783		1.25126	1		1.77978	0.248434		24.3276	6.20865e-12	11.1898	2.70531	31.487	15.1707	14.9528	12.8235	29.7534	0.0142873	0.61353	2.00901	0.570607	31.2834	27.126	NW_005393117.1	96693	100007	-
TCONS_00007985																															9.87176e-11	4.72886e-14	3.89582e-12	4.21568e-18	1.1083e-09	4.60119e-09	5.69711e-10	9.13614e-16	1.89498e-10	1.42917e-13	2.90643e-06	3.73803e-15	3.52252e-11	1.17408e-08	2.88873e-12	NW_005393117.1	96693	100007	-
TCONS_00007986	4.9552	0.254832		0.0102725	0.0346634	Down	0.829586	1		0.0149133	0.00688455	Down	0.0521568	0.337121		0.01211	0.0378984	Down	0.0613355	0.344823		0.686276	0.722692		56.4408	0.00757063	Up	3.50187	0.220257		0.172098	7.96725	3.72057	3.84852e-11	1.13937e-08	5.21229e-05	5.2202e-17	4.96868	5.3125e-09	2.32611	1.37624e-07	2.14292	0.0817295	4.30579e-08	0.000284252	NW_005393117.1	96708	99974	-
TCONS_00007987				inf	0.900084		0.0691322	0.363979		2.26019	0.981928		inf	0.918749		inf	0.193307		inf	0.210531		inf	0.99614		0.0310461	0.283543		inf	1		0.214721	2.35549e-06	3.69568e-06	3.25282e-16	1.76359e-08	0.094895	1.70793e-10	2.08945e-15	8.21015e-08	3.80706e-06	4.64917e-11	1.01567e-13	2.4146	2.25854e-08	0.00254031	NW_005393117.1	96712	99975	-
TCONS_00007988	inf	0.809512		0	0.835125					0	0.273052					0	0.849816					5.13332	0.480705		inf	0.283023		inf	0.262171		0.0510131	8.49872e-05	0.00011237	1.18606e-15	1.19202e-08	1.94748	2.72036e-15	3.39496e-15	3.86297e-08	0.29922	7.80541e-12	4.59115e-13	0.0111708	4.21673e-08	0.0304561	NW_005393117.1	96714	99974	-
TCONS_00007989	inf	0.386272		3.58826	0.572519		0.794895	0.72936		inf	0.185931		inf	0.194436		4.64672	0.399832		inf	0.144582		0	0.439918		0	0.135542					6.46281e-07	8.57117e-12	3.2128e-11	1.31653e-16	5.86574	9.53324e-07	2.13919e-14	2.01169e-13	0.0314158	4.3816e-05	1.8977e-13	1.83617e-12	7.71028e-09	4.0181	1.00828	NW_005393117.1	96715	99975	-
TCONS_00007990																															2.01432e-09	9.12413e-12	1.61209e-10	4.50139e-16	1.56875e-13	8.33893e-06	1.54149e-10	3.24159e-14	1.37339e-07	2.08308e-10	9.12405e-13	2.71062e-12	2.77303e-08	1.13734e-06	5.2617e-11	NW_005393117.1	96768	99980	-
TCONS_00007998	1.11442	0.935634		0.833963	0.877399		4.83426	0.144833		1.29995	0.748501		0.9447	1		0.168535	0.082089		0.190016	0.431865		0.640711	0.610088		3.82984	0.305564		0.730561	0.819002		0.831973	0.81948	0.257505	0.00207608	0.0265913	0.895664	6.42215e-11	0.236058	1.18832	1.80874e-13	0.220057	1.76734	0.0151094	1.67537e-05	1.07339	NW_005393117.1	162594	214458	-
TCONS_00007999	1.23108	0.640986		0.304382	0.0203355	Down	0.4804	0.253883		0.929079	0.956804		0.37935	0.0653106		0.627678	0.356165		0.781076	0.629108		0.329612	0.0366124	Down	0.521016	0.313841		0.410002	0.104068		1.63624	2.25212	1.79602	1.03153	1.8482	0.731783	3.14394	0.291921	0.512085	2.45494	0.909172	2.0108	1.51632	0.61724	2.66842	NW_005393117.1	169989	214504	-
TCONS_00008000	1.91361	0.373338		1.74413	0.373167		1.68299	0.410592		1.81103	0.460893		3.38445	0.0665691		1.04093	0.995577		2.01546	0.439811		0.9763	1		0.934799	1		1.89959	0.601761		0.757918	0.509116	0.128116	0.226904	0.566088	0.217678	0.0767675	2.29793	1.7064	0.450846	0.262196	0.935071	1.21085	2.22739	1.30487	NW_005393117.1	169993	214477	-
TCONS_00008001	0.907405	0.845226		0.683027	0.473071		0.509081	0.268498		0.45397	0.148409		0.628354	0.363818		1.32817	0.670606		1.22171	0.786333		1.51383	0.407822		1.13738	0.748053		1.3865	0.501512		2.70028	3.26359	3.84583	3.59397	2.8397	6.78298	3.18636	3.61198	1.43944	3.06466	3.97244	2.34112	2.58449	2.52852	1.78703	NW_005393117.1	347012	348157	-
TCONS_00008353	0.298772	0.0419743	Down	2.18182	0.272901		3.61768	0.120909		1.62802	0.519944		0.658001	0.450166		0.599951	0.617769		0.181279	0.0184459	Down	1.35114	0.739157		2.23325	0.426611		0.406382	0.162543		5.2046	1.00654	2.5747	3.24715	0.862644	2.21356	6.09642	2.16559	3.00971	2.49775	0.230869	5.74743	1.37688	3.26153	0.942373	NW_005393126.1	244854	245496	-
TCONS_00008379	0.641225	0.792764		1.54275	0.812806		0.659995	0.845438		3.62153	0.583282		1.00081	1		2.31332	0.630864		1.50109	0.848832		0.429134	0.774578		0.185138	0.403095		0.27781	0.582688		0.965752	0.255461	8.93667e-25	0.177802	0.179153	0.175512	0.357457	0.383224	0.547915	0.555033	0.598325	1.22201	1.23177	0.562354	0.266536	NW_005393127.1	2464377	2468605	+
TCONS_00008401	0.84726	0.819855		0.999597	1		1.35311	0.657706		1.02674	0.979385		0.857963	0.856783		0.732235	0.644915		0.628197	0.510415		0.980386	0.995306		1.33654	0.697767		0.839031	0.834672		1.04446	0.640108	0.689815	1.07533	0.362719	1.02593	0.830791	1.19523	1.31715	0.759839	0.559431	1.12486	0.630513	0.665404	1.09749	NW_005393127.1	2014690	2018544	-
TCONS_00008413	1.31787	0.365688		1.01821	0.991437		0.868391	0.728609		0.909885	0.749816		1.35677	0.311088		1.16769	0.723123		1.55466	0.257913		1.13081	0.709008		0.963561	0.969609		1.50483	0.18777		19.3865	17.4157	28.7761	18.014	29.182	26.6861	14.8077	36.6472	30.8711	27.4272	25.6426	21.0423	18.6594	33.7856	24.8377	NW_005393128.1	834927	851404	-
TCONS_00008447	1.47013	0.24294		1.09826	0.750687		1.46124	0.3405		2.13124	0.0492567	Up	1.63199	0.112149		0.746402	0.458465		1.10952	0.809021		0.518859	0.079388		0.690805	0.413852		0.771448	0.482511		6.4523	4.96971	4.1877	3.12327	4.78527	2.50864	3.95672	2.7783	9.43792	4.8039	2.82579	3.77201	3.16726	4.91823	5.80142	NW_005393131.1	1544705	1588963	+
TCONS_00008464	1.14258	0.698127		0.507376	0.0660345		0.552262	0.192089		0.540128	0.141745		0.586393	0.134327		0.913467	0.791271		1.05611	0.934969		0.946747	0.882088		1.03143	0.924034		1.09458	0.813365		5.52659	11.1724	13.7239	8.12264	10.5647	11.0574	9.56582	10.0506	6.88283	9.69597	8.20046	10.4664	7.38683	6.71968	10.5886	NW_005393132.1	634083	635123	-
TCONS_00008500				inf	0.987036		0.0853752	0.417333		inf	0.992091		inf	0.995751		inf	0.242386		inf	0.291614					0	0.301852					0.293787	0	0	0	3.92549	0	0	0	0	0	0	0	0	0	0	NW_005393135.1	129277	140091	-
TCONS_00008520	1.80662	0.796667		1.36073	0.885677		0.367448	0.39376		0.311042	0.30227		2.49928	0.663502		3.68908	0.277062		6.7959	0.152023		4.40204	0.191591		1.18467	0.845535		8.10274	0.104373		0.330774	0.820387	3.50514	0.522706	1.38601	1.11599	0	2.46535	0.906647	0.534275	0.553888	0.266115	2.46408	0.954546	0	NW_005393137.1	1091473	1094051	+
TCONS_00008536	1.2032	0.874649		1.90039	0.442289		4.47225	0.142555		1.11788	0.927409		2.30598	0.332474		0.42544	0.49551		0.516065	0.631772		1.7233	0.540031		4.00156	0.207094		2.06656	0.437808		0.696458	0.0172447	0.436659	0.159689	0.0983365	0.311654	0.31425	0.397619	0.0251966	0.387072	0	0	0.117406	0.550612	0.170126	NW_005393137.1	1893175	1903412	+
TCONS_00008537	1.09089	0.988419		2.42117	0.41171		5.6894	0.190999		1.1048	0.951167		2.66374	0.380044		0.425726	0.662456		0.468324	0.717885		2.21803	0.497038		5.15316	0.257295		2.41131	0.474512		0.460179	0.0110186	0.237591	0.0857577	0.0501151	0.269495	0.171027	0.193288	0.0162322	0.173727	0	0	0.0668322	0.32548	0.0816072	NW_005393137.1	1893175	1903503	+
TCONS_00008538	1.09089	0.988419		2.42117	0.41171		5.6894	0.190999		1.1048	0.951167		2.66374	0.380044		0.425726	0.662456		0.468324	0.717885		2.21803	0.497038		5.15316	0.257295		2.41131	0.474512		0.460179	0.0110186	0.237591	0.0857577	0.0501151	0.269495	0.171027	0.193288	0.0162322	0.173727	0	0	0.0668322	0.32548	0.0816072	NW_005393137.1	1893175	1903503	+
TCONS_00008539	1.05665	1		2.81102	0.391403		6.65535	0.20258		1.05306	0.991108		2.99767	0.378956		0.422214	0.727014		0.450208	0.761557		2.69892	0.444898		6.32918	0.247664		2.84214	0.442568		0.380772	0.00956802	0.181905	0.0645002	0.0392192	0.285596	0.128176	0.143722	0.0137607	0.126059	0	0	0.0507516	0.26548	0.061894	NW_005393137.1	1893175	1903537	+
TCONS_00008540	0.735885	0.308384		0.653819	0.185348		0.490233	0.0651688		0.643193	0.223325		0.487402	0.0130606	Down	1.32566	0.42314		0.987408	0.99872		1.02403	0.942996		0.767408	0.490434		0.763042	0.377756		3.40279	6.21933	8.04345	9.39975	9.7055	4.66028	6.01304	6.59337	5.17349	5.0817	5.68044	6.71949	4.70666	4.03731	4.70101	NW_005393137.1	1893175	1903537	+
TCONS_00008554	0.826969	0.902496		1.85658	0.608171		3.02319	0.537162		1.00853	1		1.54938	0.719637		0.616286	0.925983		0.511699	0.813276		1.85529	0.622567		2.96276	0.561047		1.54758	0.733915		1.08156	0.504209	0.542656	0.283006	0.979501	0.259843	1.14214	2.119	0.988995	0.214197	0	0.141329	0	0.814433	0.636897	NW_005393137.1	647227	649127	-
TCONS_00008560	0.696759	0.655876		0.992678	1		0.579592	0.543167		0.507043	0.438561		0.696922	0.686217		1.69946	0.539757		1.19749	0.848238		1.97509	0.413833		1.15148	0.867003		1.39102	0.690192		0.561053	0.695668	3.42818	1.00534	1.37236	0.718337	1.1233	0.756263	1.19671	1.06313	1.10452	0.966822	0.811335	0.771436	0.31254	NW_005393137.1	1889034	1890230	-
TCONS_00008671	0.881085	0.929489		2.90002	0.233933		2.65057	0.320293		2.77267	0.300462		2.5914	0.285502		1.0915	0.945005		0.969905	1		1.05682	0.993162		0.960207	0.976642		0.942171	0.978307		2.229	0.311488	0.757571	0.255348	0.678582	0.551733	0.425973	0.327901	0.208422	0.524295	0.30008	0.851806	0.374437	1.98498	0.452525	NW_005393143.1	1092412	1103698	+
TCONS_00008716	0.871172	0.835621		0.429206	0.316828		0.227843	0.354875		0.228633	0.0900752		0.373881	0.183657		1.90293	0.656487		1.67328	0.717532		1.91188	0.394271		0.997836	0.940244		1.66718	0.481438		0	0	0.444981	0.103381	0.501375	0.8697	1.14708	2.58813	0.331238	1.04492	0.0193583	0.812497	2.25622	0.533896	0.706628	NW_005393146.1	20212	23922	+
TCONS_00008723	1.16161	0.608377		0.848297	0.600789		0.971783	0.974821		1.23396	0.521728		0.998576	0.991764		0.864302	0.620198		1.01552	0.961744		0.691998	0.252597		0.796583	0.616753		0.81296	0.478155		156.256	96.7938	107.052	71.0033	88.7249	67.3731	97.8422	80.3768	91.8476	104.045	75.4123	108.353	78.7639	76.6898	113.48	NW_005393146.1	2114647	2119840	+
TCONS_00008744	1.41536	0.600611		2.07756	0.175923		1.78497	0.32859		1.80881	0.320134		2.97849	0.0527163		1.15916	0.834757		1.65919	0.481403		1.15793	0.827894		0.994301	1		1.66429	0.47991		2.05019	1.20463	1.53333	0.76446	1.75642	0.777554	0.594207	2.6819	4.66977	0.545626	1.03599	1.24429	1.11799	2.4141	1.86151	NW_005393147.1	10129	15728	+
TCONS_00008813	0.811266	0.473425		0.734315	0.329643		0.747355	0.482758		0.676607	0.270577		0.602173	0.0734579		0.976256	0.919763		0.80043	0.515044		1.09396	0.780685		1.11469	0.763414		0.896079	0.716297		10.2403	10.2917	14.681	14.2328	14.0529	13.8031	16.5641	19.7926	14.1328	13.0538	9.75798	16.6237	9.83788	9.09146	14.3826	NW_005393148.1	77644	79647	-
TCONS_00008890	0.659509	0.644955		0.259727	0.355326		1.52164	0.902449		2.05176	0.858764		0.171969	0.155784		0.170971	0.242557		0.114198	0.0968843		0.127453	0.228013		0.745107	1		0.0845503	0.0914588		0	0.458063	0	0.770339	0	0.609502	1.12215	0	0.850083	2.24883	0	4.82561	0.534673	0.447298	1.53465	NW_005393150.1	123401	125408	-
TCONS_00008921	1.20883	0.765798		0.975978	0.962154		0.652402	0.416304		0.469582	0.28711		1.19231	0.807677		1.49051	0.432671		1.81731	0.287869		2.09345	0.275235		1.39415	0.647708		2.54738	0.212392		2.57434	1.10668	0.351638	0.253216	3.18288	5.25206	1.45414	4.05973	0.361586	2.03853	0.581013	1.73917	2.10948	1.78738	0.88566	NW_005393150.1	2257050	2268240	-
TCONS_00008923	0.605472	0.598245		2.10602	0.418631		1.69277	0.576677		0.432716	0.236762		1.28783	0.730682		1.24751	0.827665		0.760833	0.822413		4.90551	0.0275089	Up	3.9109	0.0809318		2.98731	0.105784		0.841743	0.0252097	2.16104	0.454449	0.735984	2.87981	1.07199	1.22562	1.82479	0.00265008	0.0268149	0.358468	0.56441	0.283314	1.09262	NW_005393150.1	2257070	2268240	-
TCONS_00008949	0.493122	0.315095		1.13462	0.937427		2.9807	0.367643		5.54125	0.201638		0.565946	0.413253		0.381795	0.420322		0.190544	0.0768701		0.206706	0.234885		0.538071	0.768205		0.102636	0.0271712	Down	1.05798	1.14168	0	2.74761	0.577414	0.527022	1.65968	0.278284	0.989213	2.00386	0.118262	3.12905	0.596367	2.81793	0.557443	NW_005393154.1	877477	879887	+
TCONS_00008960	0.931492	0.913625		0.660472	0.53752		1.04615	0.934941		0.71816	0.659159		0.621283	0.473075		0.628467	0.475034		0.593116	0.426933		0.927758	0.928401		1.47553	0.586222		0.874571	0.854536		0.699729	1.80706	0.970438	1.04098	0.647573	2.13806	1.90263	2.06983	1.28704	1.2878	1.07676	2.34148	0.868877	1.72615	1.63339	NW_005393154.1	1373196	1376103	+
TCONS_00008989	0.844852	0.72185		1.70641	0.274209		6.93192	0.00253607	Up	7.32034	0.0023617	Up	1.45671	0.426183		0.245828	0.029518	Down	0.210728	0.0134076	Down	0.235679	0.034854	Down	0.957559	0.988816		0.201189	0.0143153	Down	2.30448	1.87442	0.354256	1.70434	0.18289	0.33918	3.10235	0.777747	2.85449	1.09049	0.356821	1.56669	0.509881	5.3285	2.27034	NW_005393154.1	1190769	1193035	-
TCONS_00009004	1.07754	0.960159		1.36063	0.737202		1.68283	0.74227		13.8933	0.0530736		1.48251	0.631729		0.810544	1		0.87215	0.95948		0.0987664	0.2278		0.11987	0.257807		0.107949	0.169541		2.45962	0.112376	0.447597	0.332787	4.23745	0.112396	1.1614	0.000324593	5.00522	0.461604	0.187052	2.93974	0.00307657	0.308261	4.07763	NW_005393155.1	45782	109893	-
TCONS_00009005	0.652905	0.599947		2.12148	0.35974		8.73056	0.0391239	Up	8.38657	0.0455075	Up	1.40542	0.608641		0.237338	0.256307		0.15666	0.0956973		0.254065	0.318131		1.0664	0.990197		0.166897	0.131048		7.38633	0.86452	0.235936	2.75064	0.072655	0.32763	0.935197	0.59439	3.26163	3.10709	0.51179	2.96617	0.200212	0.619437	0.257063	NW_005393155.1	56527	109934	-
TCONS_00009032	1.28581	0.436111		1.21418	0.559391		1.6926	0.192971		1.84821	0.10648		1.58252	0.136778		0.713165	0.379122		0.926397	0.833236		0.6629	0.256861		0.923525	0.873219		0.861879	0.670582		6.00948	2.56653	3.15635	2.29613	2.76081	2.05032	2.11403	2.5516	3.70687	3.80428	1.77634	3.52921	1.99964	4.84395	3.63764	NW_005393156.1	610419	614698	+
TCONS_00009151	1.61196	1		9.07907	0.399882		0.279049	0.242109		0.329569	0.341719		14.6352	0.368443		32.3881	0.0149125	Up	52.9677	0.0132926	Up	27.7708	0.0339659	Up	0.853997	0.926124		44.849	0.0321627	Up	0.397307	0.0660155	1.32232	0.000552503	0.723557	1.92992	0.0983836	0.290841	0.0686822	0.0362992	0.9421	3.41989e-06	1.38948	0.746164	1.85909e-42	NW_005393162.1	1443901	1447522	+
TCONS_00009152	0.35862	0.444538		0.214825	0.65485		0.0926664	0.423133		0.0688115	0.178059		0.0776187	0.185135		2.27193	0.726046		0.82524	0.800694		3.13442	0.430711		1.38605	0.726423		1.14207	0.935165		3.09726e-23	0.253379	1.45762	0.606288	0.0254122	0.600813	0.588223	0.705577	0.204679	0.0437177	1.24508	0.943972	1.61916e-17	0.000112318	0.435663	NW_005393162.1	1443901	1447523	+
TCONS_00009188	3.91174	0.000663856	Up	0.95645	0.933994		0.681461	0.335369		0.39623	0.0143994	Down	3.76871	0.000873198	Up	1.39455	0.355727		5.51081	0.00011652	Up	2.42837	0.0117909	Up	1.72777	0.21703		9.53984	1.49099e-09	Up	41.3251	27.8657	75.4683	6.66043	66.7455	102.051	15.007	86.1925	42.6823	39.4124	21.2451	2.76689	38.2403	24.7903	26.2063	NW_005393162.1	1924522	1930239	-
TCONS_00009212	0.931466	0.957652		1.39847	0.7146		1.10368	0.977825		1.8732	0.546595		1.32826	0.762655		1.25832	0.769523		1.19338	0.824965		0.749123	0.803532		0.591847	0.593025		0.710156	0.764154		5.61908	4.96257	1.55115	3.43324	4.16999	1.3897	2.17285	3.09213	0.716662	1.21219	1.28345	1.59967	2.59014	4.86763	0.405782	NW_005393163.1	18819	23431	-
TCONS_00009265	2.13232	0.277712		0.359203	0.178297		2.99744	0.389901		1.56762	0.755381		0.771519	0.801656		0.118927	0.017682	Down	0.257082	0.24117		0.231401	0.0957733		1.95247	0.66186		0.49816	0.561193		0.476752	4.00713	0	1.51569	0	1.08746	2.46904	2.54288	2.94382	3.74488	0.693879	2.42251	0.480854	2.20821	5.54188	NW_005393164.1	838524	869015	-
TCONS_00009331	0.936634	0.811532		0.842368	0.530097		3.19516	0.0104594	Up	3.78562	0.00378275	Up	0.797285	0.349091		0.261792	4.10733e-05	Down	0.249128	1.99752e-05	Down	0.224355	1.91067e-06	Down	0.856289	0.962362		0.212944	3.51742e-08	Down	128.377	289.223	87.677	265.695	6.79914	48.7166	262.577	63.6473	367.565	201.525	65.0045	298.827	83.6606	268.301	266.909	NW_005393167.1	753665	777460	+
TCONS_00009333	1.07399	0.804514		1.07782	0.840131		4.58237	0.00420568	Up	4.13409	0.00710551	Up	1.16836	0.639653		0.233401	4.27626e-05	Down	0.254777	0.000101835	Down	0.262556	8.16388e-05	Down	1.12401	0.600822		0.285877	5.82374e-05	Down	43.7273	93.899	23.3748	56.1744	3.4422	14.9783	73.9465	28.2106	145.086	52.9414	15.5428	74.0414	20.9159	88.6205	66.7543	NW_005393167.1	753927	754496	+
TCONS_00009334	0.883858	0.65541		0.977553	0.958797		4.37506	0.00432981	Up	4.53361	0.00419706	Up	0.872946	0.654772		0.221631	1.18587e-05	Down	0.199117	2.70989e-06	Down	0.217104	2.55511e-06	Down	0.978346	0.843735		0.194452	2.18617e-08	Down	105.357	213.517	52.5102	203.604	8.85258	28.0907	204.758	49.3857	319.718	123.14	34.27	176.597	46.9219	172.865	169.116	NW_005393167.1	753927	767664	+
TCONS_00009341	0.87248	0.821718		1.88646	0.0743562		5.46697	0.000126941	Up	4.22851	0.000876054	Up	1.65136	0.148478		0.344913	0.228047		0.30448	0.136709		0.452469	0.311728		1.30054	0.734569		0.39635	0.197631		24.8039	1.39167	9.82406	2.63596	6.46809e-06	0.000205403	23.0056	8.48342	26.7194	20.8522	3.35472e-08	14.8575	9.16721	25.4257	12.1393	NW_005393167.1	879586	901881	+
TCONS_00009342	1.13215	0.640606		1.01877	0.971069		3.51758	0.0102924	Up	5.59816	0.00148491	Up	1.16525	0.640715		0.287519	0.000113943	Down	0.330617	0.000450027	Down	0.183579	1.10992e-07	Down	0.638067	0.603917		0.210649	4.76404e-08	Down	116.496	236.648	58.0006	178.694	5.27294	29.5239	172.514	49.4963	373.985	175.945	64.8058	220.013	71.7957	279.125	219.775	NW_005393167.1	879591	901892	+
TCONS_00009343	inf	0.246859		1.51125	0.76769		23.5003	0.181458		0.662529	0.785847		inf	0.104732		0.0636079	0.356667		inf	0.980387		2.27259	0.580645		35.7637	0.158011		inf	0.0916195		0.16097	1.92064	0.000816458	0.00406054	0.00513032	0.559766	0.0363195	5.05025	3.33898	0.0016385	1.07961e-08	0.000686161	0.0933067	0.331764	4.4212e-07	NW_005393167.1	879591	932572	+
TCONS_00009344	0.598664	0.112419		0.763338	0.487709		4.69307	0.00161946	Up	1.456	0.374117		0.462435	0.0186801	Down	0.160779	8.08342e-05	Down	0.0979316	1.67682e-07	Down	0.525969	0.113424		3.26954	0.0442491	Up	0.318597	0.00153272	Down	30.8538	30.6538	19.3021	26.5381	1.01761e-24	19.2709	55.8965	4.82345	21.8353	18.9168	2.40333	39.8189	6.50451	14.1517	21.3957	NW_005393167.1	879881	901880	+
TCONS_00009345	0.878918	0.630522		1.1358	0.670915		4.03139	0.0011293	Up	5.02111	0.000237124	Up	1.00919	0.977596		0.27965	7.08084e-05	Down	0.249769	1.64908e-05	Down	0.228032	1.65821e-06	Down	0.81457	0.891434		0.203202	6.93907e-09	Down	396.001	618.072	192.733	583.174	15.4186	96.7829	556.721	129.846	982.536	420.354	142.835	676.15	183.993	744.95	521.978	NW_005393167.1	879881	916195	+
TCONS_00009356	1.00218	0.985988		0.695619	0.221821		3.18639	0.0147157	Up	3.76275	0.00741834	Up	0.704547	0.162874		0.216654	6.93224e-06	Down	0.220534	7.5783e-06	Down	0.186521	2.74047e-07	Down	0.860621	0.978757		0.189372	1.64136e-08	Down	95.2083	270.24	69.9381	260.192	5.33332	29.109	253.337	62.236	299.185	173.769	60.2579	231.001	58.0175	214.192	287.362	NW_005393167.1	773303	896343	-
TCONS_00009406	1.17303	0.888492		1.31525	0.752648		1.33426	0.883339		1.48558	0.691922		1.56232	0.631367		0.982674	0.900692		1.16435	0.793426		0.886836	0.929305		0.892201	0.827748		1.05793	0.986241		3.18521	3.24805	2.12893	1.44772	5.54817	2.42815	1.38723	1.96273	5.61558	1.23193	0	2.68892	1.38385	1.54557	1.73978	NW_005393168.1	603656	606093	-
TCONS_00009440	0.908312	0.868358		0.933312	0.925482		0.900783	0.870192		0.727577	0.61443		0.857858	0.804126		1.02833	0.952108		0.942869	0.956224		1.29362	0.660707		1.2486	0.751428		1.18456	0.770293		2.65656	1.47955	2.49031	2.32539	2.82821	2.3478	2.038	4.35588	2.1262	2.88692	1.62506	2.34318	1.37096	1.92676	1.61158	NW_005393169.1	666859	680534	-
TCONS_00009489	1.20077	0.708706		0.877772	0.792795		0.803795	0.582658		0.626266	0.355494		1.06331	0.914152		1.08908	0.739031		1.31622	0.50805		1.41463	0.468482		1.28607	0.751854		1.70695	0.264818		5.53465	2.49988	8.39605	2.7374	9.68284	6.51316	6.56277	6.79814	4.29291	4.87414	2.71192	1.89291	2.37326	4.09473	5.88247	NW_005393175.1	395239	397872	+
TCONS_00009509	1.63258	0.115895		0.949798	0.865629		1.29172	0.466775		1.53739	0.241325		1.56609	0.132978		0.729538	0.35287		1.20547	0.700968		0.622407	0.168762		0.849371	0.757264		1.02472	0.947788		16.5857	16.6312	12.2405	10.6751	11.5148	13.3914	12.2899	10.8397	21.813	20.7804	11.4481	8.46997	9.60492	18.8629	12.8017	NW_005393177.1	1182017	1287263	+
TCONS_00009510	0.738802	0.382248		1.2764	0.513701		1.56418	0.39312		1.32402	0.509193		0.956863	0.877297		0.814943	0.754295		0.608985	0.301644		0.971063	0.951037		1.18357	0.824765		0.72806	0.385896		8.84708	8.65484	6.78305	9.50184	10.0767	6.0547	8.49299	9.84103	10.2746	2.5937	2.89105	9.31888	3.35232	11.0739	8.4922	NW_005393177.1	1226048	1287256	+
TCONS_00009511	0.469075	0.407555		1.18412	0.886423		0.256167	0.0957931		1.13369	0.927439		0.562682	0.566076		4.58885	0.0560503		2.16807	0.294185		1.05335	0.989697		0.229259	0.0856862		0.499416	0.511172		0.289175	0.0595726	0.0637859	0.514856	1.25726	0.451013	0.115051	0.514694	0.736521	0.239037	1.4475	1.19175	0.754197	0.177256	0.558456	NW_005393177.1	1226048	1287572	+
TCONS_00009512	1.42836	0.798757		1.37125	0.785669		0.309707	0.190123		1.09706	0.946807		1.99016	0.584274		4.38077	0.0933952		6.32785	0.0445066	Up	1.25946	0.872573		0.287998	0.180695		1.8078	0.681225		0.321109	0.0804381	0.0588075	0.365833	0.667421	0.488745	0.107282	0.596219	0.776134	0.192985	1.54621	0.0494063	0.568735	0.189166	0.487219	NW_005393177.1	1226048	1287572	+
TCONS_00009629	0.177819	0.287981		7.76313	0.0768021		2.94352	0.307669		0.733497	0.706675		1.3905	0.734643		2.62636	0.624927		0.470244	0.55349		10.695	0.0328708	Up	4.03208	0.162638		1.90553	0.485492		6.8607	0	0.824308	0	0.872469	9.77959	1.23458	5.51562	1.01111	1.36332	0	6.50721	2.08451	4.50222	0	NW_005393183.1	148333	149387	+
TCONS_00009644	0.848942	0.881969		1.73612	0.518239		1.68195	0.569108		1.82974	0.52348		1.4973	0.626217		1.0297	1		0.882814	0.925024		0.956929	0.979236		0.929244	0.959411		0.818395	0.868123		2.77893	1.35397	0	4.76778	2.97985	5.66061	1.16512	2.09182	6.35095	1.62563	2.76952	2.26402	0.898996	5.72223	4.07558	NW_005393183.1	834850	835601	+
TCONS_00009661	0.9385	0.893801		0.803115	0.664557		1.08291	0.821406		1.47828	0.565162		0.761976	0.577969		0.734949	0.49931		0.700994	0.444732		0.546082	0.309809		0.742555	0.75698		0.518432	0.258648		2.52995	4.47053	1.00122	2.7054	1.15369	2.24107	4.08744	2.29709	2.60964	2.49789	2.00109	2.60834	2.16115	3.12675	1.6446	NW_005393186.1	219217	222742	+
TCONS_00009695	0.887124	0.804317		0.404254	0.135895		1.29811	0.658667		2.76777	0.32466		0.361731	0.0805534		0.308453	0.0520329		0.278028	0.0329289	Down	0.147094	0.00952893	Down	0.476129	0.604379		0.132124	0.00473166	Down	0.520774	1.92564	0.259235	1.46412	0.0515889	0.144277	1.98206	0.46109	1.27339	1.72479	0.439701	2.27173	0.705777	0.613379	1.26796	NW_005393186.1	1326180	1331752	+
TCONS_00009696	0.889185	0.799228		0.745638	0.527849		4.36262	0.0342616	Up	3.11927	0.116516		0.669482	0.380161		0.170777	0.00470949	Down	0.154141	0.00248686	Down	0.241575	0.0234274	Down	1.41525	0.675209		0.216901	0.0119376	Down	0.506353	1.79625	0.184778	2.13661	0.0742265	0.566919	2.44966	0.89266	2.23814	1.4265	0.24294	2.13623	0.468832	2.36856	2.62871	NW_005393186.1	1361436	1366993	+
TCONS_00009698	0.277169	0.047831	Down	1.48265	0.631415		35.4542	0.0239916	Up	1.6058	0.637797		0.413949	0.195144		0.0404739	0.0837251		0.0113574	9.6415e-05	Down	0.926105	0.988582		22.9036	0.236692		0.258218	0.0779208		1.04184	0.367478	0.0693526	0.728861	0.0116353	0.000261704	1.96224	1.00566	0.743813	0.618022	0.0182207	0.899797	0.0143558	0.00352998	0.00351538	NW_005393186.1	1396327	1402826	+
TCONS_00009699	0.530918	0.451631		0.054248	0.176117		0.114841	0.189358		3.9245	0.914373		0.0291479	0.000628691	Down	0.481178	0.545177		0.258713	0.0519858		0.0141581	0.0995859		0.0292675	0.102272		0.00759628	8.64408e-05	Down	0.0095118	0.192667	0.0227447	1.62262	0.108294	0.0044433	2.61957	7.23677e-05	2.15632e-13	0.0677059	0.195097	0.427822	0.65684	0.131672	2.18986	NW_005393186.1	1396672	1402667	+
TCONS_00009700	inf	0.000208336	Up	0.210175	0.0710666		0.359273	0.383468		1.04745	1		inf	0.239915		0.588274	0.422272		inf	0.014305	Up	0.202768	0.0947578		0.34576	0.431282		inf	0.287575		0.0148735	1.44203	0.039208	7.74577e-07	0.140976	0.615752	3.35594e-06	0.000209674	0.0535059	0.825215	0.461624	7.18987e-09	0.785172	0.620553	0.617983	NW_005393186.1	1397621	1402660	+
TCONS_00009701	0.523677	0.621659		3.77199	0.132719		10.2735	0.0425783	Up	7.18123	0.0691383		2.00644	0.383923		0.36671	0.643735		0.193829	0.367881		0.531092	0.735569		1.42684	0.96143		0.280338	0.407873		0.575237	0.181283	0.12354	1.00011	0.172343	0.0391434	2.60437e-08	0.2526	1.07385	0.403997	0.0289799	0.181155	0.03907	1.0882	0.0152012	NW_005393186.1	1398381	1402724	+
TCONS_00009702	0.605401	0.591941		0.281502	0.179062		8.6341	0.339587		1.05633	0.971796		0.171776	0.168458		0.0325967	0.0155791	Down	0.0198297	0.0335894	Down	0.266862	0.147684		8.04624	0.406268		0.164127	0.148052		0.0286757	1.44409	0.273668	1.36597	0.138898	0.628413	9.44858e-08	0.000136165	0.757976	1.49426	0.0063136	3.64451	1.73211e-11	0.170653	3.46013e-11	NW_005393186.1	1398435	1402726	+
TCONS_00009746	1.02396	0.935882		0.702062	0.211491		0.759095	0.526256		0.855477	0.621959		0.726686	0.20813		0.918324	0.698309		0.951625	0.776985		0.827491	0.540503		0.897756	0.871301		0.855476	0.574738		53.2412	65.5361	65.8747	66.6615	55.2173	64.27	77.5794	76.7746	66.5988	76.5528	61.8241	69.0036	54.7225	60.1782	71.7482	NW_005393186.1	3062464	3063521	+
TCONS_00009747	1.05712	0.871292		1.87973	0.0412884		1.23122	0.576958		1.76336	0.104205		2.00848	0.0148063	Up	1.51573	0.269073		1.62003	0.202538		1.07331	0.846079		0.703161	0.386825		1.14731	0.689334		36.1476	14.9895	25.415	12.0801	29.3976	14.7655	15.9985	17.7488	43.1261	16.5165	15.7906	16.4526	19.8286	25.8669	14.5193	NW_005393186.1	3062573	3063521	+
TCONS_00009754	1.03526	0.923539		1.15794	0.7303		0.788823	0.55559		1.14547	0.776557		1.21133	0.626863		1.4633	0.361941		1.53351	0.305457		1.01983	0.968894		0.693893	0.415239		1.06813	0.868811		6.56776	13.3216	16.0021	12.3245	20.6396	11.9593	13.1874	12.1719	20.1476	7.57284	15.9947	7.62352	9.09634	19.5054	12.641	NW_005393186.1	164043	232857	-
TCONS_00009817	inf	0.566438		0.323182	0.81567		inf	0.942829		0.0468622	0.276368		inf	0.920592		0	0.623292					6.96829	0.388821		inf	0.165685		inf	0.150675		6.84479e-08	0	1.22892	3.52076e-20	1.55153e-09	0.032051	2.09696e-10	0.00377136	0.0599148	0.0266822	4.51314e-15	6.31511e-15	1.59392e-09	0	0.14291	NW_005393186.1	2587180	2591379	-
TCONS_00009818	1.83162	0.0852991		1.29471	0.41589		0.862657	0.56968		0.7809	0.515835		2.39131	0.0073157	Up	1.49387	0.250232		2.75495	0.0449488	Up	1.67004	0.142693		1.10551	0.987423		3.08825	0.00113995	Up	5.14479	2.50315	7.14161	0.787427	9.54654	4.48927	2.21477	5.91106	5.708	3.57918	2.16475	2.04319	2.29538	3.27298	2.90391	NW_005393186.1	2587180	2591416	-
TCONS_00009819	2.34761	0.0796127		0.821759	0.687752		0.607105	0.316767		0.56658	0.243873		1.94559	0.19799		1.34443	0.514414		3.1866	0.0261711	Up	1.46161	0.395454		1.07944	0.901174		3.46449	0.0114531	Up	5.85908	5.01378	12.0035	1.34443	10.5249	6.36589	3.57682	11.0638	6.96509	5.88739	5.68603	2.59778	5.55097	4.3159	6.2321	NW_005393186.1	2587180	2592004	-
TCONS_00009851	1.28576	0.744577		0.201554	0.112349		0.160597	0.0717472		0.133623	0.0368494	Down	0.263329	0.23452		1.23406	0.83311		1.60828	0.587289		1.51018	0.558935		1.21737	0.75184		1.97187	0.367602		1.97867	4.57964	9.16734	1.69747	3.93255	4.32036	2.49216	6.93718	0.898925	3.43698	2.63543	4.94045	5.916	0	3.59537	NW_005393188.1	1447812	1448244	+
TCONS_00009880	0.806857	0.471886		1.0787	0.833361		4.44394	0.000917853	Up	5.87143	0.000261063	Up	0.879057	0.630254		0.24113	0.000274791	Down	0.19748	2.95859e-05	Down	0.185162	1.37729e-05	Down	0.766807	0.744308		0.151305	1.07099e-07	Down	3.64616	6.9798	0.826343	6.02981	0.665744	0.931728	7.00412	1.80794	9.31531	4.70432	1.26406	7.61176	1.34224	7.94325	4.56148	NW_005393188.1	703200	900513	-
TCONS_00009995	inf	0.345969		0.424945	0.750479		0.184343	0.310616		1.21895	1		inf	0.743242		2.28388	0.524515		inf	0.0816219		0.349076	0.722506		0.151806	0.300705		inf	0.822164		0.381539	1.1246	0.327368	0	2.27261	0.304079	0	0	0	0.249148	1.06986	0	0	0.380589	0	NW_005393190.1	247972	260039	+
TCONS_00010095	0.956331	0.968936		0.544184	0.479292		2.5501	0.481182		9.17031	0.183981		0.525737	0.454533		0.213222	0.132858		0.206559	0.127091		0.0596667	0.0233606	Down	0.278306	0.628377		0.0578597	0.0232039	Down	0.240117	1.49188	0.084838	1.2692	0.337691	0.162245	0.777191	0.0811231	1.68375	1.0598	0.0677643	2.20932	0.350742	0.67972	1.44513	NW_005393191.1	1666624	1679533	+
TCONS_00010177	0.950605	0.8526		0.804151	0.441818		0.643184	0.235435		0.660142	0.199593		0.773336	0.310559		1.24219	0.549713		1.19414	0.625672		1.22798	0.502741		0.982755	0.976398		1.17844	0.549522		28.9808	27.1035	48.1688	31.838	42.753	34.9738	35.8696	41.8535	28.2978	30.8859	29.3006	25.5459	27.3592	26.781	28.9646	NW_005393194.1	229174	231236	-
TCONS_00010223	0.873609	0.624887		1.36646	0.27309		1.33191	0.445676		1.25771	0.480087		1.20792	0.455822		1.02094	0.940591		0.901584	0.774513		1.09498	0.773382		1.06616	0.88512		0.966613	0.897246		98.9728	58.957	86.1024	71.0962	84.9075	84.2664	73.6291	74.4488	114.869	63.9456	46.4278	79.387	52.0239	101.062	68.89	NW_005393195.1	356049	430016	+
TCONS_00010234	1.55863	0.659837		1.83593	0.441048		1.31303	0.742293		1.96239	0.442235		2.90272	0.214193		1.38567	0.719426		2.18883	0.42763		0.941702	0.962762		0.673884	0.685911		1.49043	0.749926		4.04586	2.54456	4.98025	1.83036	3.31599	0.867007	0.908659	0.494486	4.99279	1.75431	2.41793	0.922364	1.63845	3.66131	1.39284	NW_005393195.1	145442	151605	-
TCONS_00010426	0.842209	0.773031		0.628478	0.503351		0.688403	0.685255		0.487859	0.315964		0.536684	0.341713		0.903933	0.824944		0.769559	0.641437		1.29928	0.685134		1.43145	0.56283		1.10518	0.880741		1.31114	0.901485	2.85934	1.67611	0.962284	1.43295	1.50283	1.6962	0.938437	1.3482	1.29099	1.56858	0.817596	0.821261	1.72182	NW_005393200.1	1081289	1082736	+
TCONS_00010427	0.30292	0.00651657	Down	1.0495	0.918341		0.577944	0.441774		1.64861	0.531906		0.320828	0.012729	Down	1.79401	0.373634		0.552749	0.165971		0.636697	0.523798		0.355097	0.139679		0.194981	0.00142658	Down	3.01342	7.97363	0	20.2905	5.1173	7.46525	14.1051	3.67715	13.6082	5.19681	7.32669	16.5585	10.5405	3.08032	1.9328	NW_005393200.1	1082144	1082679	+
TCONS_00010447	0.51414	0.290705		1.79646	0.408763		5.11066	0.0659041		13.0435	0.011003	Up	0.935123	0.894343		0.350124	0.313709		0.182275	0.0443094	Down	0.138465	0.100944		0.395085	0.630686		0.0721855	0.00602787	Down	3.62487	3.83167	0	3.29366	1.21694	0.767523	4.6005	0.404694	4.93495	1.28874	0.759317	7.03842	0.38681	7.15182	2.26564	NW_005393200.1	116487	130205	-
TCONS_00010450	1.0588	0.835039		0.600395	0.0876712		0.688421	0.334571		0.532213	0.0633765		0.644092	0.102147		0.863675	0.684722		0.925277	0.829701		1.13364	0.684252		1.30527	0.496651		1.21285	0.484009		109.442	126.034	157.215	122.522	130.513	162.986	117.407	147.28	97.754	116.831	76.8701	100.099	77.8064	52.5681	110.19	NW_005393200.1	275162	287299	-
TCONS_00010503	14.0727	0.0862543		0	0.0229258	Down				0	0.897604		0	0.857359		0	0.0246196	Down	0	0.874707		0.0636485	0.0742158		inf	0.906865		0.892288	1		3.70226e-07	2.94597e-05	4.50842e-06	2.37298e-07	0.00970265	0.0287646	0.119881	0.0870004	1.14114e-06	0.452153	3.51085e-06	0.000887351	0.000591338	2.10832e-12	1.11421	NW_005393201.1	463527	906854	+
TCONS_00010636	1.51373	0.440394		0.624327	0.254964		0.475833	0.114821		0.441343	0.062661		0.956363	0.920312		1.30168	0.556288		1.99145	0.135054		1.42515	0.372095		1.08795	0.838598		2.18584	0.0561455		20.3915	22.7746	30.0417	5.28871	31.5167	34.1059	9.70426	41.2075	9.40114	30.282	20.6057	28.1173	23.3371	17.2141	9.96116	NW_005393206.1	100626	123851	+
TCONS_00010670	inf	0.561612		6.0392	0.45289		inf	0.200958		inf	0.174938		inf	0.182977		0	0.616639					0	0.607181								0	0.666531	0	0	0	0	0	0	0	0.77601	0	0	0	9.05214	0	NW_005393207.1	1880773	1882822	-
TCONS_00010783	0.597906	0.412014		1.20518	0.830457		0.55356	0.451081		0.827422	0.79768		0.72249	0.629786		2.18869	0.358492		1.3102	0.62142		1.47546	0.590208		0.66648	0.510553		0.886203	0.858724		0.0631687	0.309359	2.65387	1.61512	11.5348	2.55557	5.61815	4.72208	5.6794	1.63065	2.50196	2.76094	2.83153e-06	2.60209	3.87849	NW_005393217.1	54151	68926	-
TCONS_00010817	0.946876	0.924492		0.784168	0.680184		1.47923	0.585094		1.24845	0.767075		0.750563	0.61671		0.526225	0.327139		0.503243	0.294621		0.633415	0.479886		1.19674	0.825028		0.604954	0.432629		1.11601	1.01318	0.799538	1.39176	0.785767	1.04996	1.0634	1.03399	1.35874	1.93108	0.633953	1.71141	0.440742	1.17901	0.963739	NW_005393218.1	37936	39667	+
TCONS_00010992	1.14418	0.769808		0.964886	0.949266		0.510634	0.182918		0.698487	0.461381		1.11784	0.815176		1.87239	0.197192		2.1655	0.113445		1.39319	0.471522		0.740063	0.579028		1.61235	0.300711		2.17745	1.51544	3.36648	1.47791	3.32359	1.71754	1.23537	3.49061	2.09056	2.07614	3.36985	1.96031	2.07293	1.80328	1.61432	NW_005393218.1	1347226	1354731	-
TCONS_00011037	0.830693	0.806788		1.23985	0.755272		0.976635	0.981296		0.61855	0.52034		1.0453	0.942545		1.25623	0.735877		1.05542	0.917977		2.01035	0.313728		1.59127	0.560153		1.69247	0.440792		1.48792	0.838794	1.65477	0.808572	1.40625	1.79249	0.806962	1.45696	1.2705	0.44811	0.63734	0.932853	0.54118	0.429038	0.787667	NW_005393218.1	1723639	1725443	-
TCONS_00011038	0.632867	0.23782		1.5837	0.134395		1.43681	0.34911		2.04497	0.0449173	Up	1.01619	0.957872		1.09656	0.806548		0.7011	0.3348		0.782126	0.479966		0.708368	0.405582		0.499737	0.0858618		7.71554	3.17865	3.97118	10.4101	6.25362	3.05124	3.6696	5.54904	9.41978	6.14154	4.04695	7.83472	3.63207	8.8129	4.40268	NW_005393220.1	116270	156394	+
TCONS_00011039	0.981034	0.971782		0.825677	0.656506		0.793421	0.654801		1.9721	0.222165		0.819223	0.61315		1.03454	0.978544		1.02852	0.983778		0.420673	0.0455524	Down	0.405657	0.0722997		0.417386	0.0370279	Down	1.12732	2.1283	0.233145	2.15739	2.07589	1.20694	1.69888	1.31899	3.36175	1.25891	1.22719	1.99113	2.00676	1.18371	2.23514	NW_005393220.1	116270	156394	+
TCONS_00011041	0.998414	0.986827		0.61608	0.0987709		0.703389	0.362794		0.826647	0.580903		0.62185	0.0714032		0.870646	0.672211		0.879091	0.683071		0.750144	0.353769		0.858292	0.703473		0.755959	0.316299		10.1568	12.3359	9.33357	9.30137	12.8427	14.5071	17.6586	9.15852	9.59933	10.1319	8.3459	11.9914	9.15883	8.43931	15.4555	NW_005393220.1	134495	156352	+
TCONS_00011057	1.21454	0.708234		1.75704	0.0443234		1.65087	0.150272		1.77498	0.0729543		2.15043	0.0101024	Up	1.05485	0.929562		1.29649	0.584545		0.994741	0.985025		0.939359	0.905575		1.22352	0.68698		573.568	374.252	294.169	26.5751	310.818	431.368	310.014	244.834	649.447	294.542	256.736	381.179	234.352	554.838	168.44	NW_005393220.1	1711359	1726361	+
TCONS_00011115	9.7897	0.135244		0.175448	0.204393		0.130851	0.0214899	Down	0.0457594	0.00430979	Down	1.7365	0.698146		1.32888	0.621614		13.1816	0.00899441	Up	3.8359	0.109842		2.86792	0.225133		38.0824	0.00158971	Up	4.7956	31.6583	9.28281	0.278	43.2684	64.9561	3.1545	111.324	1.20128	4.4548	10.4371	0.890051	4.83097	2.84511	4.17381	NW_005393223.1	348505	348998	+
TCONS_00011116	22.8431	0.029526	Up	0.868734	0.950133		0.268235	0.164758		0.671205	0.7303		19.9107	0.231181		3.18838	0.156755		73.9004	0.000567281	Up	1.29434	0.771999		0.405816	0.221033		30.1759	0.0154834	Up	0.39479	7.13971	10.654	0	9.68849	4.37095	0.277888	2.55708	12.1509	7.9701e-12	17.2319	0.289792	5.07585	0.401551	4.49967	NW_005393223.1	348512	348998	+
TCONS_00011204	1.48377	0.413888		1.27187	0.591872		1.52018	0.523653		1.83416	0.254571		1.91679	0.164696		0.833256	0.872		1.24841	0.59645		0.697081	0.507358		0.830739	0.662476		1.04708	0.942583		2.71039	1.46491	0.692211	0.906349	2.27223	1.22136	0.917535	1.32769	1.92239	0.625834	0.526797	0.899853	0.622601	1.49973	1.86039	NW_005393224.1	2396100	2407779	-
TCONS_00011247	0.658195	0.784475		2.54347	0.435411		1.48009	0.767718		0.343179	0.19796		1.69221	0.63947		1.70176	0.694496		1.13654	0.917608		7.4359	0.0225687	Up	4.32516	0.107173		4.96123	0.0594399		0.584205	0.493579	4.01795	0.691177	0.788402	0.896138	0.399285	2.63377	1.66179	0.299491	0.227242	0.194997	0.393959	0.419351	0.074353	NW_005393225.1	1731874	1778094	-
TCONS_00011254	0.711385	0.883342		0.134982	0.599309		0.0970249	0.480716		0.0725292	0.365201		0.097468	0.460355		1.42344	0.949396		1.02398	0.997484		1.9026	0.755592		1.33612	0.851293		1.37673	0.892824		1.82338e-25	4.669e-25	2.54279	2.54648e-22	5.37347e-21	2.17789	0.281271	1.18636e-20	6.5481e-22	1.15007e-24	2.4319e-25	2.85948	2.31801	0.429721	2.14417	NW_005393226.1	63180	63472	+
TCONS_00011255	1.22692	0.842568		1.43066	0.67782		1.05261	0.936458		1.21672	0.835407		1.77492	0.521784		1.35217	0.780574		1.67824	0.619342		1.18562	0.87613		0.872276	0.92422		1.47433	0.719968		1.11508	0.689276	1.61919	0.46878	0.962734	0.885353	0.538957	0.728797	1.79275	0.739742	0.762361	1.02387	1.10637	1.19139	0.970814	NW_005393226.1	392714	395957	+
TCONS_00011266	1.75785	0.692783		0	0.109788		0	0.141289		0	0.770113		0	0.331266		1.71899	0.782945		3.05626	0.557399		0.213067	0.412764		0.123951	0.353473		0.376709	0.719581		0	0	0	0.359313	7.70442e-20	0.56791	5.99903e-05	0.0143559	0	1.21103	0.162778	1.08054	2.86488	0	1.09106	NW_005393226.1	1838280	1840411	+
TCONS_00011267	1.50937	0.816312		0	0.189476		0	0.121641		0	0.441162		0	0.371959		1.67755	0.743905		2.56058	0.554032		0.631027	0.822761		0.374169	0.578792		0.957342	1		0	0.136715	0	0.0758432	0.389277	2.33297e-26	0.619285	1.29702	0	0.612655	0	0.402756	1.89789	0	0.881013	NW_005393226.1	1838280	1840411	+
TCONS_00011283	0.592858	0.371629		0.758235	0.728695		0.782608	0.75858		0.630964	0.579692		0.454989	0.22621		0.962386	1		0.575089	0.433244		1.21055	0.810293		1.24926	0.819519		0.723028	0.606963		3.50475	1.54654	4.28156	3.36952	3.79765	5.1411	5.26957	1.65881	1.993	3.1661	1.80727	5.20673	1.80245	1.85372	3.36595	NW_005393226.1	136	39046	-
TCONS_00011286	2.69839	0.550625		4.60188	0.326202		2.97306	0.449279		1.49803	0.713026		12.6254	0.191012		1.53146	0.705427		4.18191	0.328288		3.07221	0.256998		1.99727	0.512668		8.31356	0.0967686		8.44168	0.522035	0.175401	0.142357	1.27232	4.00131	0.489931	1.69295	0.361943	0.333261	0.106626	4.60957e-06	1.05192	0.81795	0.772249	NW_005393226.1	56231	91286	-
TCONS_00011389	1.55743	0.415649		0.427609	0.196133		1.35321	0.508004		3.5436	0.0570223		0.67313	0.223563		0.313471	0.0869104		0.497134	0.0194964	Down	0.121491	0.0152575	Down	0.387372	0.243987		0.192693	3.25941e-09	Down	195.914	2264.46	312.91	704.336	70.1307	155.427	716.569	66.6421	771.051	867.645	481.552	1049.9	380.317	919.742	597.045	NW_005393235.1	628281	634017	+
TCONS_00011390	10.0857	7.38626e-12	Up	0.55396	0.296646		0.502722	0.228237		0.557599	0.332989		5.63462	0.200661		1.09176	0.880653		11.1508	5.83498e-09	Up	0.998423	0.995486		0.909868	0.867854		10.1956	2.89987e-11	Up	28.8444	139.183	211.195	16.9018	149.651	113.905	10.9217	167.628	234.608	126.818	122.462	14.455	138.363	24.5776	153.856	NW_005393235.1	848035	880741	+
TCONS_00011396	1.23028	0.605442		1.80265	0.107877		3.82679	0.00318579	Up	4.17505	0.00171893	Up	2.24945	0.023792	Up	0.465604	0.0975297		0.579936	0.244316		0.435074	0.0869511		0.930323	0.999197		0.540987	0.220073		45.0954	12.4204	9.42005	12.7207	4.702	3.22332	11.7924	9.38017	26.4653	15.2869	6.57476	10.8505	5.68096	22.1932	15.0913	NW_005393236.1	1638461	1712907	+
TCONS_00011419	0.682671	0.690971		2.01695	0.41844		2.17499	0.374256		2.4219	0.377084		1.39369	0.683112		0.921759	0.911535		0.639025	0.630163		0.836849	0.903053		0.907478	1		0.574288	0.631985		2.91675	1.13121	0	2.53552	0.526877	1.94678	2.24353	1.49847	3.89343	1.00686	0.437027	0.548927	1.77134	1.9889	1.42315	NW_005393237.1	373672	376364	+
TCONS_00011421	3.34063	0.147906		0.638462	0.533605		6.35685	0.189368		2.70152	0.423107		2.15585	0.484071		0.100519	0.0402002	Down	0.338443	0.597136		0.238872	0.138188		2.35124	0.741033		0.811865	0.909156		0.648472	2.20046	0.687815	0.204523	0.389557	0.185278	0.408506	0.479105	0.878052	1.28594	0.158255	0.813345	0	2.02683	1.27301	NW_005393237.1	466440	469720	+
TCONS_00011570	0.819974	0.471842		1.24438	0.423792		1.08421	0.842504		0.99358	0.990005		1.03181	0.876406		1.13998	0.668098		0.944817	0.906487		1.26068	0.455547		1.09788	0.848325		1.04411	0.88219		250.228	154.438	275.488	197.268	259.036	229.873	206.72	209.235	300.028	184.819	119.659	200.802	147.787	183.262	146.455	NW_005393250.1	2212767	2267891	-
TCONS_00011612	1.04382	0.9353		0.64965	0.477692		3.20769	0.120179		1.43205	0.664622		0.690277	0.474313		0.201237	0.0555574		0.214443	0.0213051	Down	0.457113	0.280111		2.27068	0.317218		0.486351	0.258558		1.73282	5.54292	1.71854	4.28008	0.080619	0.565328	1.3744	2.56826	1.53072	1.54398	0.516796	2.86808	0.796019	3.41506	1.67828	NW_005393251.1	893761	907158	+
TCONS_00011613	1.47244	0.535477		0.856518	0.767026		2.7285	0.364297		8.32077	0.161204		1.28977	0.843224		0.313055	0.0164692	Down	0.469706	0.394974		0.103938	0.000234992	Down	0.333069	0.167239		0.155236	0.15872		30.3595	65.7177	1.29614	62.8779	3.3152	8.63022	4.6813e-15	5.35415	0.90148	28.9866	16.1425	23.1848	12.2299	92.3124	31.5123	NW_005393251.1	893779	899127	+
TCONS_00011684	0.778006	0.441772		1.04327	0.884617		1.06108	0.850455		0.601229	0.1762		0.822219	0.546771		0.974726	0.928334		0.766593	0.484082		1.74752	0.113218		1.78207	0.166243		1.37006	0.320748		2.89993	1.62493	4.96235	3.92253	2.3912	5.22316	2.19684	2.74842	3.0827	2.95422	1.80499	2.2069	1.50236	2.10603	1.82992	NW_005393251.1	2266057	2278202	+
TCONS_00011685	0.849491	0.605733		0.788952	0.498926		0.776665	0.578248		1.00808	0.984974		0.676904	0.220071		1.00854	0.985333		0.86629	0.678026		0.789782	0.641157		0.777207	0.646419		0.67946	0.425011		1.91844	2.21138	4.3223	2.2219	2.61364	0.219846	3.52933	1.87613	2.77106	2.01153	2.11112	2.50225	1.58628	1.84047	2.62966	NW_005393251.1	2266080	2278151	+
TCONS_00011686	0.740594	0.523935		3.09078	0.13051		7.47214	0.0286099	Up	3.13235	0.120378		2.32535	0.210651		0.406896	0.19344		0.304761	0.06355		0.989781	0.999672		2.4099	0.239673		0.741393	0.572004		3.17902	0.561286	0.749242	0.701014	0.290519	0.257744	0.634952	0.487226	1.00428	0.556808	0.153608	0.41442	0.060523	0.674453	0.154109	NW_005393251.1	2268499	2278090	+
TCONS_00011700	1.58888	0.556		1.17727	0.861718		14.0607	0.0169041	Up	3.79999	0.181766		1.88909	0.437349		0.0831939	0.028107	Down	0.134547	0.144402		0.312609	0.242232		3.76057	0.499948		0.503677	0.575505		0.871743	3.45639	0.600186	1.41757	0	0.56057	1.39532	1.34737	3.71543	2.07308	0.175581	1.61005	0.172672	4.81103	1.29878	NW_005393251.1	703819	708342	-
TCONS_00011730	1.25494	0.592844		1.02024	0.968686		1.04735	0.968832		1.01743	0.97447		1.29773	0.54426		0.967362	0.996482		1.22831	0.646205		1.00839	0.99262		1.03582	0.994175		1.28239	0.596376		8.63971	7.62788	7.62057	4.38846	8.62005	7.67039	4.21117	6.06097	6.9838	5.66107	3.99996	6.24752	4.25637	6.77109	4.86559	NW_005393255.1	128806	148740	+
TCONS_00011792	27.5023	0.0418235	Up	0	0.00834517	Down							0	0.7783		0	0.00906888	Down	0	0.795191		0	0.00626438	Down				0	0.783426		0	4.98323	0	0.561858	0	0	0.56184	0	0	2.01891	0	0	0	0	21.8194	NW_005393258.1	434845	461881	+
TCONS_00011810	1.52637	0.516812		1.14838	0.812532		0.673573	0.592379		0.722779	0.608126		1.77222	0.373453		1.68525	0.441008		2.60368	0.158756		1.60001	0.42801		0.945378	1		2.46902	0.158374		2.80467	2.05902	4.39438	1.44906	2.72385	2.8955	1.13697	4.87256	4.02748	2.81918	3.9166	1.74543	2.68471	2.20972	1.50622	NW_005393259.1	38736	40207	+
TCONS_00011849	1.18197	0.746947		1.39863	0.515852		1.20258	0.822464		0.849133	0.737223		1.6785	0.30976		1.15964	0.726729		1.38353	0.519021		1.66287	0.321963		1.4222	0.589821		1.97754	0.184582		1.71929	0.577462	1.18898	1.34852	1.77692	1.96136	0.545065	2.16926	1.23141	1.26772	0.630211	0.460242	0.733799	1.65651	0.923907	NW_005393262.1	1	12133	+
TCONS_00011850	0.908281	0.75024		0.888404	0.76093		0.809946	0.732547		0.976762	0.993498		0.816384	0.530622		1.08415	0.956512		0.997217	0.873418		0.913877	0.799247		0.84009	0.771668		0.838692	0.583607		23.5633	16.0744	16.754	11.8013	12.8177	18.0792	21.3482	14.9382	17.3741	15.8613	14.0576	19.6519	17.044	9.95501	14.7624	NW_005393262.1	1	13512	+
TCONS_00011852	0.827382	0.832795		1.16411	0.875868		1.3758	0.741585		1.22713	0.844832		0.977055	0.999971		0.842945	0.863717		0.703461	0.711994		0.958884	0.977152		1.1317	0.91978		0.801978	0.825483		2.57825	0.699992	2.43674	1.97332	1.63966	1.29169	1.6726	2.01142	2.40115	1.26977	1.17166	2.63943	1.13965	2.13117	3.21434	NW_005393262.1	302517	303471	+
TCONS_00011884	0.729809	0.374573		0.779479	0.531111		2.95604	0.026597	Up	4.36401	0.00775412	Up	0.576416	0.124676		0.260286	0.0037094	Down	0.193011	0.000284874	Down	0.179333	0.000637183	Down	0.690846	0.745303		0.132667	1.11213e-05	Down	5.34472	8.52963	0.685186	7.4902	0.301214	1.89578	7.09334	1.1141	6.45338	4.29578	2.05787	10.6086	1.31167	5.1255	5.11869	NW_005393263.1	1148736	1205018	+
TCONS_00011935	1.07726	0.800981		0.8311	0.576641		0.750055	0.408436		0.719292	0.36228		0.906954	0.763067		1.10104	0.692216		1.19972	0.536334		1.1619	0.644034		1.04704	0.998574		1.26797	0.431028		29.5688	32.3201	42.9975	25.5274	49.0759	25.9644	25.7884	40.8142	33.063	21.1445	16.257	24.7425	21.8523	18.7218	26.6151	NW_005393265.1	163312	207094	-
TCONS_00012129	1.28791	0.857894		1.70795	0.627117		1.67663	0.815354		0.662675	0.639023		2.22385	0.484788		1.02482	0.84514		1.32414	0.72001		2.61151	0.316669		2.4966	0.485838		3.3723	0.234372		0.820641	0.237987	2.11563	0.904691	2.11145	1.22454	0.307553	2.2102	1.15848	1.29458	2.20175e-25	0.157161	0.149863	1.61984	0.250772	NW_005393269.1	958459	978464	-
TCONS_00012205	1.2223	0.489578		1.30807	0.370583		1.56128	0.284682		1.99281	0.0439215		1.61698	0.0737009		0.833669	0.696887		1.02887	0.858184		0.66199	0.199342		0.787597	0.482432		0.818083	0.491688		9.84268	6.38819	6.23278	4.5411	8.55629	3.9144	5.4987	4.59304	9.03993	7.28693	4.08002	5.87057	2.84179	10.816	5.32322	NW_005393271.1	27231	77124	-
TCONS_00012206																															6.32854e-19	9.55803e-12	2.76835e-09	1.76984e-17	6.51823e-12	8.06189e-18	1.98285e-16	3.84514e-15	2.2802e-12	4.69645e-18	5.19458e-10	2.17927e-17	6.25049e-17	6.10263e-14	8.12255e-17	NW_005393271.1	28998	68325	-
TCONS_00012222	inf	0.119041		0	0.123586		0	0.00143905	Down	0	0.18983					2.1102	0.602726		inf	0.0012103	Up	0.307906	0.53375		0.147207	0.115574		inf	0.181005		0.00108538	1.92229e-11	4.55169e-05	8.10318e-18	1.26025e-05	2.07731	2.04329e-06	0.0546785	2.14455e-16	0.0039976	6.17491	2.08777e-15	3.76245	2.11829e-10	6.30621	NW_005393271.1	2737511	2782911	-
TCONS_00012348	0.505804	0.509555		3.50824	0.174818		2.32364	0.431607		0.936743	0.933522		1.76976	0.507131		1.51433	0.682802		0.767763	0.886936		3.7958	0.162196		2.4646	0.396662		1.91745	0.467571		0.902126	0	1.74613	0	1.40212	2.55037	1.29194	1.68685	2.38985	1.38156	0	1.57946	0.770064	2.37961	0	NW_005393277.1	2308721	2312661	+
TCONS_00012358	0.52691	0.68364		0.690019	0.919886		0.212264	0.26849		0.23949	0.392327		0.368618	0.604311		3.21445	0.329298		1.73189	0.59857		2.85676	0.456856		0.885495	0.875013		1.53724	0.743387		0.00881081	0.500808	0.305393	0.743276	1.00995	1.11983	0.16853	0.292291	0.449596	0.0128166	0.152637	0.0843999	0.534564	0.0241827	0.00448545	NW_005393277.1	686497	706194	-
TCONS_00012359	1.1164	0.740029		1.17072	0.628372		1.39247	0.530776		0.790494	0.510006		1.32167	0.3632		0.836854	0.816099		0.941895	0.968463		1.49379	0.241406		1.76612	0.238988		1.68546	0.106826		19.4844	12.4619	29.0089	11.8417	23.004	12.1888	12.2511	31.3967	21.235	16.8084	7.32928	13.5627	5.02302	17.3395	11.8992	NW_005393277.1	686506	698629	-
TCONS_00012490	7.87503	0.358781		1.95023	0.582778		0.885553	0.817971		0.888181	0.937053		15.5252	0.11382		2.20436	0.418272		17.3989	0.0732774		2.22059	0.521188		0.990851	0.901782		17.7908	0.106281		0.787052	0.178115	1.78689	0	2.00527	0.410523	0	0.534454	0.903641	0.56625	0.180812	0.133694	0.360764	0.74472	0.38219	NW_005393279.1	702907	733449	-
TCONS_00012506	0.842753	0.957706		1.19793	0.932005		0.52913	0.639527		0.527086	0.722899		1.02409	1		2.24763	0.527085		1.89759	0.607985		2.28504	0.606735		1.00907	0.944748		1.93474	0.683481		1.67478	0	0.596222	0.899091	4.02539	3.09414	0.842445	1.74026	1.52797	0.495341	1.07632	0.806071	0	0	1.58322	NW_005393281.1	142904	154552	+
TCONS_00012606	0.663648	0.260291		0.851563	0.719785		1.61233	0.32623		1.26583	0.620711		0.571128	0.136703		0.522956	0.1714		0.35132	0.0215095	Down	0.676807	0.393865		1.28853	0.631421		0.454444	0.0549638		13.5514	16.0503	13.2743	18.1284	7.53563	8.3927	25.9127	11.2049	18.8034	12.0093	7.29243	19.6828	4.70194	10.5351	13.2956	NW_005393281.1	995482	1047171	-
TCONS_00012634	1.64002	0.639223		0.496762	0.536051		2.80481	0.635747		3.88599	0.54656		0.82202	0.905883		0.177835	0.231509		0.296341	0.517588		0.128693	0.175468		0.717172	0.941311		0.215356	0.438827		0	2.35364	0.335545	0.536895	0.334761	0.155876	0.726449	0.165547	1.17144	0.396724	0	1.05888	0.30209	0.965539	0.918905	NW_005393281.1	1193717	1203321	-
TCONS_00012667	0.80921	0.605788		1.59019	0.274276		1.63795	0.40648		1.35843	0.516272		1.29942	0.518449		0.97255	0.914259		0.792271	0.755738		1.18363	0.729556		1.2023	0.849207		0.968423	0.931987		2.00805	0.631812	2.32145	0.645984	2.11702	0.833526	1.40365	1.46724	2.14574	1.29705	0.215462	2.19762	0.979347	2.20452	1.42241	NW_005393287.1	78559	82056	+
TCONS_00012668	1.15547	0.878429		0.10854	0.0998898		0.0939772	0.0047844	Down	0.0785307	0.0016034	Down	0.127231	0.0842546		1.12989	0.880228		1.32746	0.686506		1.37551	0.618543		1.21813	0.743818		1.60916	0.41643		0.150919	1.35284	0.498848	0.595881	0.906075	1.51195	1.10427	1.0945	0.105513	0.053231	0.896562	0.000610591	0.227757	0.0105458	0.502205	NW_005393287.1	78608	82001	+
TCONS_00012672	1.09553	0.879221		0.583564	0.401242		0.532021	0.354772		0.480366	0.277321		0.647061	0.507602		1.08694	0.892417		1.20372	0.767077		1.22169	0.736366		1.11635	0.876051		1.35038	0.614122		4.29306	4.03392	7.28046	4.39433	6.25511	7.77599	4.16145	4.83016	3.61465	6.20041	3.35496	4.56041	4.50696	2.14285	3.79662	NW_005393287.1	47699	100658	-
TCONS_00012673	inf	0.140717		0.316316	0.5398		4.56917	0.805054		2.05525	0.910278		inf	0.663636		0.0693563	0.286097		inf	0.980387		0.154854	0.414782		2.22405	0.975803		inf	0.886049		0.0463145	1.34109	0.243134	0.0229762	0.00677324	0.0701699	0.0325091	0.0204243	0.234731	0.457821	0.0175018	0.00101819	0.0746139	0.347162	0.00289055	NW_005393287.1	47709	57457	-
TCONS_00012677	0.835402	0.849428		1.83516	0.455651		1.64086	0.60156		3.81175	0.186521		1.55456	0.582582		1.11279	0.888643		0.939258	1		0.485675	0.552231		0.434289	0.468722		0.410721	0.44494		2.87653	1.39049	0.462301	1.39566	2.18463	0.29138	1.84931	1.38319	2.16717	0.582394	1.3322	1.09293	0.374401	2.85941	1.62942	NW_005393288.1	114282	115039	+
TCONS_00012775	0.972818	0.930871		0.828743	0.601276		0.703835	0.375572		0.627732	0.232088		0.814923	0.540666		1.17209	0.644731		1.1518	0.686304		1.3309	0.431773		1.12737	0.82533		1.30638	0.437258		8.85326	7.43581	11.5175	7.2857	14.3527	11.0251	10.8614	16.3236	8.23651	8.89356	5.86396	8.08092	7.80597	7.72408	8.53746	NW_005393292.1	56	1225	+
TCONS_00012776	0.928151	0.895811		0.586761	0.394745		0.315225	0.0517072		0.525589	0.34307		0.550341	0.327906		1.85269	0.251398		1.73963	0.306295		1.12492	0.85417		0.603183	0.376387		1.05452	0.943395		0.515501	0.93681	1.41655	0.967754	2.10873	1.31993	1.03357	0.835169	0.71649	1.08442	1.12254	0.976925	1.48124	0.676838	0.705284	NW_005393292.1	65469	70110	+
TCONS_00012788	0.769664	0.323697		0.7129	0.214177		0.791296	0.548468		0.894465	0.71614		0.555206	0.0149416		0.894465	0.693663		0.696448	0.254521		0.803036	0.45891		0.893808	0.802225		0.624161	0.0734752		34.0981	38.0494	35.4209	50.7939	37.5417	36.8568	56.7983	37.6186	34.1967	39.6411	31.3282	47.761	26	32.1502	39.4669	NW_005393292.1	440333	462158	+
TCONS_00012812	0.919148	0.879553		0.820674	0.754075		1.3795	0.63312		1.15247	0.861827		0.764463	0.649274		0.588518	0.411667		0.547326	0.34816		0.716503	0.628349		1.21493	0.782486		0.665967	0.540027		2.90599	2.14399	0.599165	1.26089	1.11503	1.30894	2.82527	2.97307	1.278	1.3822	1.16881	2.40407	0.725824	1.56167	2.21203	NW_005393292.1	883355	888196	+
TCONS_00012813	1.98288	0.586331		1.22667	0.855989		0.899601	0.958509		2.04749	0.586866		2.44293	0.463545		1.34926	0.800545		2.71076	0.425067		0.602654	0.719595		0.445176	0.534297		1.19966	0.934231		0.859761	1.04784	0.120186	0.371494	1.07288	0.501849	0.847467	1.06141	1.56329	1.06394	1.13927	2.46451e-25	0.638328	1.1489	0.299269	NW_005393292.1	883368	890939	+
TCONS_00012837	0.936134	0.841508		0.489102	0.0475076	Down	0.325303	0.00978993	Down	0.318871	0.00337937	Down	0.463045	0.0224714	Down	1.49544	0.352212		1.4174	0.42057		1.54607	0.212533		1.02965	0.872427		1.4624	0.239906		9.13551	16.8282	32.2741	18.6165	23.9072	30.5131	21.0227	35.0236	12.6382	16.5645	19.8228	19.3982	27.8321	9.95126	20.7443	NW_005393292.1	73932	88049	-
TCONS_00012848	0.977465	0.95191		0.749024	0.382648		0.485573	0.0882596		0.538023	0.0920376		0.740375	0.333482		1.53428	0.319449		1.51893	0.321554		1.40393	0.32743		0.910772	0.902932		1.38706	0.304024		6.0658	9.92554	21.5548	13.0142	13.2376	17.4199	8.55082	13.2807	12.6612	12.3589	13.1479	11.6982	16.4207	9.86095	9.67466	NW_005393292.1	76169	77806	-
TCONS_00012911				inf	0.720388		inf	0.784832		inf	0.771467		inf	0.753445																	1.54317	0	0	0	0	0	0	0	0	0	0	0	0	0	0	NW_005393293.1	63253	71288	-
TCONS_00012985	2.65954	0.606597		0.274979	0.536312		0.0846774	0.0496454	Down	0.0845155	0.0663031		0.730538	0.963845		3.24777	0.237179		8.70526	0.0729712		3.29076	0.261492		1.00533	0.991531		8.8088	0.0885087		0	0.452247	2.4979	0	2.43932	2.00951	0.350144	1.20505	0.209571	0.72506	1.40186	0.169645	0.843318	0.211591	0.363059	NW_005393296.1	1007713	1008995	-
TCONS_00012987	inf	0.139916		0.367562	0.59522		0.150241	0.166822		0.175945	0.241321		inf	0.597591		2.4314	0.469749		inf	0.0133355	Up	2.11042	0.531126		0.863732	0.973036		inf	0.0295675	Up	0.316077	0.345817	1.79221	0	0.751616	2.14083	0	1.74868	0.304387	1.35297	1.26899	0	2.63599	0.318249	0.582713	NW_005393296.1	1561321	1564993	-
TCONS_00013060	1.48376	0.626147		0.864799	0.870049		0.452463	0.2895		0.699462	0.676157		1.29876	0.779434		1.896	0.373954		2.849	0.167465		1.24361	0.786214		0.65329	0.579864		1.87101	0.467447		1.14407	1.33883	1.62403	0.553825	2.07993	1.91226	0.553926	1.31283	1.32726	1.13624	1.75841	1.18059	1.87312	1.09853	0.868285	NW_005393298.1	4470579	4508747	+
TCONS_00013067	0.927753	0.827665		1.29723	0.445363		1.58073	0.439731		1.41855	0.368631		1.21561	0.538077		0.818526	0.905528		0.764405	0.774478		0.921155	0.830423		1.11102	0.966567		0.863884	0.686598		2.9745	1.61869	3.16566	1.49641	3.74487	1.12841	2.72409	1.58793	3.77567	1.54882	0.583516	1.7749	0.555179	1.85539	2.28038	NW_005393298.1	943546	947826	-
TCONS_00013107	0.77985	0.606303		0.921084	0.881265		1.03	0.916738		1.04834	0.956484		0.722653	0.523161		0.889327	0.775827		0.701334	0.473514		0.886004	0.838562		0.991786	0.962328		0.696184	0.510093		1.21822	1.90032	2.2313	1.97997	1.45533	3.99085	2.84023	1.02571	3.49207	4.19839	1.74912	4.6753	2.23008	3.02995	1.09954	NW_005393301.1	797237	860097	+
TCONS_00013108	2.24932	0.149454		0.797269	0.663161		3.16137	0.108936		1.90475	0.378878		1.82213	0.350185		0.249535	0.0352222	Down	0.570606	0.478253		0.420579	0.178992		1.6894	0.536248		0.960982	0.9857		1.42065	3.99583	0.446686	1.4867	0.362504	1.72879	0.515714	1.34798	2.57739	1.38381	0.827233	1.23319	0.300296	2.74245	1.76583	NW_005393301.1	797237	860097	+
TCONS_00013109	1.09258	0.890531		1.68242	0.336894		0.896522	0.935215		1.65891	0.405755		1.86006	0.249994		1.86142	0.332468		2.0597	0.256605		1.02435	0.977805		0.547903	0.383768		1.13173	0.857291		3.41509	1.59568	3.26079	1.61241	2.15958	0.326983	2.03182	2.58657	3.22574	1.47916	3.45157	1.0818	2.37408	3.52291	1.99086	NW_005393301.1	797443	860097	+
TCONS_00013110	1.51527	0.544049		1.15401	0.833716		1.69644	0.396075		3.36134	0.158039		1.76899	0.409122		0.673992	0.500408		1.0344	0.946413		0.346641	0.218767		0.514396	0.601179		0.531043	0.538476		2.11308	1.60203	0.609314	1.29042	0.410761	0.369562	1.3932	1.47877	3.5639	1.5364	1.74352	1.37097	1.0606	2.54102	2.85457	NW_005393301.1	797581	995958	+
TCONS_00013201	0.884407	0.995405		0.912349	1		0.260969	0.356175		0.453742	0.739444		0.81792	0.973909		3.51881	0.385305		3.10764	0.404243		2.03467	0.749191		0.571503	0.601451		1.80805	0.80122		0.599059	0	0.512949	0	3.27007	0.723715	0.766019	0.763016	0	0	0.234217	0.260656	0	0.303353	0.781716	NW_005393302.1	834201	835065	+
TCONS_00013220	1.60216	0.673238		0.686633	0.703652		0.960371	0.984325		5.40541	0.330719		1.12561	0.951763		0.707854	0.740489		1.15673	0.915026		0.127488	0.218079		0.179754	0.304208		0.208817	0.384361		0.666816	1.95971	0.0795647	0.991343	0.714466	0.0743779	0.0770133	0.23274	0.357656	0.240545	0.585068	0.458251	0.264982	0.915763	0.176048	NW_005393302.1	398811	424625	-
TCONS_00013228	0.310176	0.0111803	Down	2.68244	0.0140475	Up	3.35698	0.0111114	Up	3.84677	0.00404318	Up	0.844215	0.599887		0.796777	0.643513		0.250607	0.00551011	Down	0.703104	0.51382		0.877179	0.869331		0.220655	0.00242956	Down	23.1269	9.05751	7.54354	41.3809	6.68455	6.77367	14.8509	7.17385	29.422	9.7586	3.11807	28.8805	8.85026	31.1379	7.31478	NW_005393302.1	874570	916655	-
TCONS_00013265	1.24248	0.429488		0.954621	0.895695		1.07383	0.887462		0.753604	0.405219		1.20221	0.451004		0.883308	0.792343		1.10788	0.701683		1.27513	0.43637		1.43463	0.394281		1.60013	0.0899206		258.059	143.866	282.959	142.653	244.275	296.135	154.007	211.633	217.459	145.692	113.256	141.431	98.5683	145.092	244.804	NW_005393302.1	1645980	1653246	-
TCONS_00013278	0.653581	0.411545		1.69067	0.32188		0.741712	0.577949		1.0444	0.936674		1.12057	0.825481		2.25002	0.131043		1.48606	0.442157		1.62736	0.39762		0.718108	0.542906		1.07447	0.905055		7.79041	2.35747	4.28591	2.96552	6.61297	4.38616	2.89052	3.87347	2.21879	3.45979	4.48423	4.48709	2.85624	3.55418	0.783066	NW_005393303.1	900880	923319	+
TCONS_00013279	1.02164	0.985135		0.901716	0.861125		0.691833	0.569404		2.07608	0.354433		0.932034	0.905763		1.29282	0.69471		1.3376	0.660416		0.43778	0.252129		0.336166	0.138899		0.453966	0.280221		1.14741	1.58723	1.41112	1.11755	1.69962	0.332029	1.17411	0.132902	1.24805	1.25471	1.6024	1.34974	0.896752	1.48433	0.756297	NW_005393303.1	900880	924161	+
TCONS_00013280	2.71594	0.29492		0.0683476	0.0368597	Down	0.461618	0.863551		1.87056	0.973399		0.186563	0.416949		0.149347	0.094569		0.413893	0.596497		0.0370194	0.0262889	Down	0.246491	0.778285		0.102022	0.359796		1.77363e-08	1.64252	0.106565	0.210519	0.000237975	0.00638857	0.927088	0.00717282	0.0557986	0.178329	1.52961e-08	0.0800178	0.378931	0.155483	1.40079	NW_005393303.1	900893	923313	+
TCONS_00013281	4.0701	0.111679		0.76298	0.718405		0.622734	0.658022		1.21472	0.833848		3.16056	0.23481		1.22351	0.941946		5.04659	0.194241		0.634714	0.563508		0.518061	0.531992		2.60556	0.395969		0.898365	0.298001	0.870089	0.663019	0.289888	1.43094	0.00143284	0.780123	1.8122	1.35318	0.929902	0.387557	2.9216	1.12539	2.64023	NW_005393303.1	900896	923422	+
TCONS_00013282	0.512328	0.510394		0.809245	0.934853		4.4822	0.581901		1.41262	0.848898		0.422973	0.47031		0.177599	0.467357		0.0919212	0.153512		0.56664	0.743406		3.15579	0.783014		0.294172	0.351913		1.31977	1.03405	1.83708e-15	0.478636	0.313684	0.809927	1.40096	0.00037288	0.020433	0.202731	0.0170263	0.733981	2.7167e-14	3.79589e-06	5.42702e-06	NW_005393303.1	900898	923234	+
TCONS_00013283	0.718075	0.706145		1.63424	0.573135		3.44135	0.201263		2.54906	0.376031		1.17891	0.848902		0.468067	0.475569		0.340488	0.284661		0.645289	0.728567		1.37961	0.790619		0.465893	0.493468		0.423758	0.666438	0.0788295	1.05574	4.52035e-12	1.03245	0.783336	0.583577	2.75844	1.66587	0.530807	1.50252	0.266122	1.36511	4.48922e-05	NW_005393303.1	900907	923314	+
TCONS_00013335				inf	0.891768		0.921637	1		inf	0.914216		inf	0.911262		inf	0.873649		inf	0.892501					0	0.896194					1.09212e-09	6.66711e-18	1.33066e-07	3.21572e-16	9.6774e-08	3.30927e-24	8.04934e-20	5.53824e-11	7.53162e-07	6.15128e-11	0.139111	1.13824e-24	2.13198e-09	0.19002	1.687e-14	NW_005393303.1	1316478	1324079	-
TCONS_00013336	1.78001	0.226775		0.746665	0.561891		1.15584	0.740568		1.10037	0.866383		1.34878	0.56318		0.641018	0.362049		1.15676	0.876996		0.683555	0.469301		1.06136	0.873975		1.22996	0.721382		5.35965	5.13032	5.56091	4.60963	2.83464	2.79963	2.57362	4.91153	5.91742	4.99736	2.57951	2.14638	3.88722	3.65102	6.29563	NW_005393303.1	1316478	1324131	-
TCONS_00013372	0.20908	0.450929		2.35989	0.811271		1.24718	1		0.303171	0.487227		0.501659	0.735319		1.87774	0.858811		0.393485	0.70623		7.87554	0.265153		4.15133	0.455824		1.65267	0.736705		1.00147	0	1.03769	0.863726	0.673356	0.978219	0.869305	2.61429	0	0.280041	0.322534	0.836307	0	0.454971	0.279171	NW_005393304.1	290940	291453	-
TCONS_00013462	inf	0.23003		0	0.237988											0	0.248734					0	0.215274								2.69804e-17	4.64656	5.94381e-16	6.18315e-18	2.47871e-15	2.76748e-16	1.35355e-16	1.31938e-18	2.15076e-16	2.2126e-19	6.8142e-18	8.00086e-16	3.86307e-17	6.16386e-17	3.20055e-19	NW_005393307.1	12784	102532	+
TCONS_00013464										0	0.894359											inf	0.860299		inf	0.903706		inf	0.886808		2.17495e-13	8.12668e-06	4.8844e-17	1.22335e-17	2.42737e-17	0.727773	5.67071e-18	1.03439e-17	3.30197e-16	4.88864e-19	1.50322e-17	2.72261e-16	2.82718e-17	3.16619e-17	3.16273e-19	NW_005393307.1	65476	102521	+
TCONS_00013467	2.25251	0.163841		0.352403	0.116908		1.03936	0.936033		1.5206	0.697747		0.80017	0.842077		0.337438	0.189644		0.761898	0.946266		0.233483	0.0460492	Down	0.681527	0.683912		0.528246	0.520716		1.55416	1.55796	0.234803	2.01338	4.07308	1.51268e-08	2.37087	2.9647	3.32355	4.50542	0.408168	0.782764	3.16533e-06	9.49112e-05	5.241	NW_005393307.1	143972	213946	+
TCONS_00013468	0.954325	0.874916		0.769298	0.448222		0.929498	0.931008		0.889349	0.789903		0.742555	0.339914		0.819664	0.567476		0.791388	0.500806		0.86967	0.687		1.05598	0.866862		0.838547	0.578129		48.9287	43.8963	43.1615	39.91	39.4678	43.4903	54.1461	48.6705	52.5982	43.1172	28.1687	48.535	31.408	23.8596	46.0641	NW_005393307.1	185935	213695	+
TCONS_00013471				inf	0.720388		0.531224	0.80344		inf	0.771467		inf	0.753445		inf	0.429466		inf	0.482681					0	0.491895					1.37325	0	0	0	2.58364	0	0	0	0	0	0	0	0	0	0	NW_005393307.1	420683	439013	+
TCONS_00013492	0.805372	0.786881		1.81245	0.419405		1.08334	0.911558		1.90487	0.434286		1.48133	0.586364		1.66398	0.534974		1.35899	0.717142		0.958947	0.979292		0.575516	0.530164		0.781575	0.788973		2.35871	1.77364	1.06992	2.28142	2.15853	1.84417	1.68182	1.64771	2.26324	0.826469	2.46073	1.18808	1.30326	3.97658	1.38411	NW_005393310.1	1493896	1496133	+
TCONS_00013502	0.949173	0.952012		1.1729	0.838988		0.874409	0.720028		0.675209	0.592494		1.12687	0.888811		1.34178	0.54657		1.27933	0.611087		1.75153	0.431532		1.28976	0.889573		1.67677	0.473647		2.00634	0.545263	1.80713	0.481798	3.31261	2.06144	1.3273	1.87081	0.866645	0.799629	0.232002	1.21209	0.626223	1.08247	1.44745	NW_005393310.1	576918	588193	-
TCONS_00013565	1.16845	0.86171		0.555215	0.532763		0.471619	0.468567		0.368419	0.274528		0.656815	0.68227		1.17576	0.934652		1.39126	0.778247		1.52449	0.602715		1.29304	0.706157		1.7953	0.485115		0.250939	0.545693	0.937688	0.988262	0.564792	1.66143	0.501187	1.78103	0.558901	0.961961	0.752674	0.637879	1.11156	0.732009	0.945512	NW_005393314.1	590570	592564	+
TCONS_00013616	0.982195	0.950797		0.754076	0.345096		0.863495	0.728589		0.907189	0.771896		0.749809	0.288899		0.867484	0.660329		0.862455	0.644732		0.837346	0.584059		0.960454	0.949767		0.831293	0.532154		15.1651	16.8939	17.0589	16.1964	15.0624	15.0577	17.7635	14.4434	13.4948	15.6597	11.0858	15.4533	11.3726	14.4093	14.94	NW_005393315.1	355145	361152	-
TCONS_00013667	1.02026	0.979151		1.41402	0.519485		4.72562	0.0128197	Up	26.341	5.98084e-05	Up	1.45949	0.466004		0.2987	0.0536347		0.309836	0.0655115		0.0541875	0.000595782	Down	0.180905	0.250272		0.0560571	0.00086864	Down	1.8397	2.32214	0.201139	1.6684	0.0710435	0.123183	1.51195	0.0656576	2.82925	1.91457	0.315302	2.6062	0.944322	4.85111	1.52259	NW_005393316.1	2337485	2338826	+
TCONS_00013674	0.950608	0.962276		1.51224	0.532882		0.556314	0.375888		0.270134	0.0386749	Down	1.46166	0.569775		2.66836	0.123373		2.56913	0.142312		5.61079	0.00824691	Up	2.09041	0.171889		5.38449	0.0100212	Up	1.36054	0.485375	3.83044	0.60044	1.23815	2.60078	0.438635	0.895914	0.428342	0.478643	1.17248	0.143199	0.354661	0.331164	0.158859	NW_005393316.1	2442337	2445130	+
TCONS_00013709							0	0.163264								inf	0.138148		inf	0.156592					0	0.146855					0	0	0	0	12.083	0	0	0	0	0	0	0	0	0	0	NW_005393318.1	216057	218046	-
TCONS_00013715	0.837193	0.69484		1.25973	0.621591		1.52123	0.44896		1.88938	0.246838		1.06902	0.888995		0.823993	0.738267		0.698936	0.50882		0.670765	0.471671		0.809904	0.733418		0.568942	0.28288		3.09851	2.39391	1.16819	2.07499	1.99728	1.34943	2.38028	1.88936	2.72346	1.24758	0.814992	2.37818	1.5229	2.63007	1.93822	NW_005393319.1	229965	272412	-
TCONS_00013718	1.4085	0.785299		1.17027	0.91767		0.784955	0.657525		1.01339	1		1.663	0.687957		1.49567	0.580267		2.12585	0.44258		1.16269	0.910151		0.76662	0.668134		1.66256	0.703273		0.70923	1.38998	1.80823	0.395177	3.7504	0.513598	1.07411	0.961193	1.12512	0.207067	0.350418	0.269984	0.119262	1.45661	0.696238	NW_005393319.1	389851	503175	-
TCONS_00013732	2.68864	0.481316		1.19567	0.836448		7.0839	0.172518		0.890411	0.93674		3.25792	0.276325		0.169341	0.357231		0.453973	0.757882		1.35512	0.725432		7.85979	0.0511249		3.70827	0.109022		4.31701	2.33971e-12	7.50417	0.334547	1.95529	1.40502	1.79439e-06	6.43072	9.98903	1.50106	1.85356e-19	3.37553	2.29945e-05	1.61229e-15	8.0782	NW_005393320.1	696325	743154	+
TCONS_00013733	1.10296	0.817217		1.37335	0.418136		2.74931	0.0423157	Up	3.0292	0.0213913	Up	1.53033	0.2623		0.495741	0.166275		0.552528	0.250765		0.456924	0.108232		0.915589	0.882367		0.508743	0.165945		16.3106	10.0106	6.10338	8.63749	6.70488	4.28136	11.0583	5.75753	17.8175	12.2261	4.55129	8.33002	2.79677	15.7655	7.96353	NW_005393320.1	716930	743154	+
TCONS_00013735	3.54471	0.422133		0.105918	0.253091		0.100496	0.132372		0.313165	0.674514		0.384229	0.749425		1.0763	1		3.87053	0.322115		0.346285	0.491322		0.320889	0.436108		1.2437	0.936311		1.18412e-13	0.447738	0.260701	0.871793	0.881856	5.39591e-06	1.12029e-05	1.46611	2.54453e-14	8.12331e-07	0.218948	0.277825	2.63203	0.497103	3.69624	NW_005393320.1	733920	743154	+
TCONS_00013736	0.819946	0.847096		1.55629	0.591247		0.781098	0.638219		0.674773	0.472787		1.30525	0.778316		1.98124	0.380482		1.64144	0.50726		2.32019	0.151672		1.15601	1		1.92803	0.242525		12.516	6.5328	14.2172	11.3793	22.8167	13.6892	0.0115044	6.39668	4.81936e-17	6.15748	5.33819	4.07902	0.00298521	10.9592	3.48561e-07	NW_005393320.1	742219	743154	+
TCONS_00013815	1.57543	0.41982		0.845094	0.755593		1.26375	0.855399		0.915904	0.873611		1.34747	0.644618		0.668583	0.629884		1.06306	0.837445		0.930989	0.921832		1.37941	0.736699		1.48362	0.536633		1.18697	1.49937	1.18131	0.89954	1.95612	1.05568	0.91747	2.37292	1.422	1.23987	0.430705	0.924446	0.539752	1.61837	1.46486	NW_005393323.1	833335	835047	+
TCONS_00013885	1.11575	0.868794		0.90153	0.844768		1.19919	0.758326		2.02327	0.39509		1.02372	1		0.74989	0.622413		0.853943	0.73955		0.44907	0.308972		0.597583	0.613709		0.51013	0.382015		0.46212	1.46838	0.250202	1.19276	0.254392	0.26001	0.179472	0.761141	0.598718	0.588539	0.320599	0.721703	0.874187	1.36844	0.255992	NW_005393324.1	241147	264452	+
TCONS_00013981	inf	0.623216		0	0.659473											0	0.677266					0	0.664349								0	0	0	0	0	0	0	0	0	0	0	0	0	0	1.50635	NW_005393325.1	2276820	2279212	-
TCONS_00013995	0.58633	0.432834		0.857298	0.913646		0.756697	0.852609		0.441079	0.327752		0.509782	0.39049		1.11259	0.966588		0.661789	0.542268		1.94227	0.364079		1.74203	0.441641		1.15406	0.841237		1.03164	0.845681	0.526148	0.848013	0.517229	2.2162	0.58617	1.45166	0.862034	0.772276	0.545755	1.82727	0.715256	0.100084	0.22919	NW_005393326.1	220753	223622	-
TCONS_00014009	1.56516	0.327125		0.441403	0.102019		0.660733	0.507047		1.26537	0.772116		0.694917	0.567286		0.667372	0.419044		1.05553	0.959297		0.351405	0.0560508		0.52477	0.334177		0.55566	0.332684		1.07281e-17	8.7509	2.34797	3.64968	7.4699	8.24081	5.10966	1.8106	10.4382	11.6031	4.47909	11.4572	6.77323	5.71129	10.4998	NW_005393328.1	243233	300329	-
TCONS_00014010	1.001	0.994564		0.683405	0.583741		2.40988	0.296866		2.02667	0.474931		0.698585	0.582297		0.279766	0.162534		0.285904	0.131368		0.338901	0.264917		1.21388	0.809679		0.345211	0.238555		3.65232	7.69729	0.570992	7.51107	0.231788	0.63969	1.76124	3.48461	1.68929	1.87013	1.42697	2.10543	0.806734	3.92171	1.72477	NW_005393328.1	243233	300329	-
TCONS_00014014	0.856847	0.705228		1.26582	0.564306		1.50128	0.343437		1.85903	0.205441		1.10083	0.807068		0.834958	0.627788		0.725007	0.434323		0.685461	0.44774		0.818886	0.809213		0.592473	0.266653		21.5012	8.93129	3.49344	12.2434	5.7026	6.17929	12.8248	12.4973	9.47997	8.43608	6.19617	7.5036	7.90616	11.2551	10.1206	NW_005393328.1	243267	289470	-
TCONS_00014066	1.10167	0.871161		1.21208	0.723414		1.30538	0.771378		0.914169	0.891535		1.35168	0.580583		0.926744	0.985701		1.02663	0.864546		1.33809	0.615978		1.43102	0.676713		1.48587	0.495492		3.13185	0.765463	2.77748	1.03144	3.17522	2.30209	2.13727	2.46882	2.09633	1.11911	0.854275	1.34556	0.620615	1.84879	2.97294	NW_005393329.1	1721049	1722805	-
TCONS_00014090	1.00763	0.988975		1.04195	0.902262		1.38637	0.463987		1.42266	0.415445		1.06374	0.856453		0.746318	0.506815		0.760742	0.534903		0.737251	0.471705		0.98224	0.982347		0.74966	0.485109		34.2565	17.9796	19.039	20.9967	17.8205	17.1108	25.024	16.4864	24.2027	18.8738	9.32577	15.6519	14.7571	18.9185	24.1874	NW_005393331.1	487196	509022	-
TCONS_00014158	1.20246	0.725879		0.437558	0.190413		0.52978	0.385431		0.804087	0.798935		0.534095	0.349996		0.824879	0.742586		1.00211	1		0.549831	0.354948		0.663733	0.58801		0.667881	0.567979		0.58141	0.783503	0.906086	1.65735	1.35794	0.947786	0.768077	0.835009	0.846299	0.969856	0.87606	1.13361	0.977587	0.787558	2.5005	NW_005393336.1	169759	171374	-
TCONS_00014173	0.50337	0.0707722		1.55897	0.270722		1.50041	0.322039		0.524191	0.594832		0.795216	0.538423		1.02864	0.945965		0.526419	0.117078		2.974	0.43515		2.89629	0.430118		1.51466	0.697888		39.1154	31.9353	11.7459	38.548	14.1094	176.261	40.4564	14.5821	46.428	12.2992	15.4021	43.4451	23.7655	28.65	15.4987	NW_005393337.1	96339	119690	+
TCONS_00014176	1.12061	0.75993		1.46325	0.455536		0.688975	0.38711		0.891366	0.711538		1.66495	0.330047		2.11319	0.0866807		2.39933	0.0429389	Up	1.65786	0.193361		0.781103	0.635145		1.87734	0.0914028		5.79208	3.04719	6.35627	3.45341	5.2606	5.5739	2.10981	5.12913	1.75215	3.47812	5.62945	2.41242	5.42835	7.58911	2.27619	NW_005393337.1	1147853	1179923	+
TCONS_00014183	0.626922	0.259987		0.796064	0.394248		0.355205	0.00511877	Down	0.29241	0.000148552	Down	0.506658	0.115306		2.23056	0.0246992	Up	1.41567	0.32886		2.74556	0.000914399	Up	1.22512	0.556468		1.73613	0.108627		11.1234	10.0857	38.5493	30.7133	27.6748	48.9296	13.6079	26.0936	9.93474	13.4502	20.7772	13.2298	23.4917	12.8665	12.2487	NW_005393337.1	2177424	2184518	+
TCONS_00014204	1.30871	0.653496		0.600621	0.428603		0.501471	0.362878		0.785597	0.755567		0.793806	0.745899		1.18977	0.898184		1.57821	0.56445		0.770676	0.698423		0.646169	0.608224		1.01883	0.99107		1.7112	2.58816	2.08672	1.6358	1.62874	2.08949	2.57698	3.32176	2.41578	2.67475	2.57466	2.25788	3.96727	1.83401	2.97277	NW_005393337.1	2809258	2827153	+
TCONS_00014238	0.137861	0.419968		2.59539	0.759968		inf	0.51842		3.0159	0.764137		0.368503	0.617031		0	0.852183		0	0.24622		0.861801	1		inf	0.904509		0.12124	0.403197		1.01742	0.173831	0.496769	3.27602	0	0	0	0	0.603289	0	0	0	0	0	0.191856	NW_005393337.1	4520334	4521082	-
TCONS_00014297	1.0444	0.966133		0.991705	1		1.49264	0.692257		1.09669	0.93975		1.05267	0.97468		0.661408	0.666087		0.697873	0.723815		0.911441	0.925832		1.37104	0.777568		0.960125	0.985437		2.39898	1.07935	0.800907	1.79909	1.37857	2.21183	1.02553	1.7218	1.11204	1.57908	0.659743	1.49842	0.771087	1.82649	1.81279	NW_005393339.1	35473	44787	-
TCONS_00014306	0.791221	0.523182		0.84702	0.647452		1.42509	0.594253		0.853688	0.699227		0.678799	0.271416		0.594799	0.34108		0.476108	0.138186		0.999983	1		1.66699	0.387474		0.801504	0.5655		10.5296	23.315	25.8898	29.6201	21.0474	18.6277	23.8508	18.3528	21.621	10.3783	4.79152	15.1796	7.02985	21.7014	19.7669	NW_005393339.1	876982	963998	-
TCONS_00014314	0.699487	0.191795		1.21088	0.510618		1.95024	0.0568973		2.20054	0.0173119	Up	0.858003	0.523443		0.61688	0.134109		0.436614	0.0127887	Down	0.555152	0.0577587		0.895724	0.858163		0.391995	0.000789535	Down	347.144	165.215	164.959	311.563	109.088	111.94	322.087	122.338	247.938	213.103	104.906	262.72	119.405	299.325	237.686	NW_005393342.1	2669360	2673216	+
TCONS_00014315	0.774814	1		1.4848	1		0.0777184	0.153307		0.165429	0.507063		1.16896	1		19.4044	0.112059		15.1554	0.145936		9.17938	0.427982		0.47452	0.656669		7.23902	0.49204		4.51145e-24	9.37255e-26	0.640181	1.15134e-23	0.272285	1.03583	1.14348e-17	0.781043	1.18749e-19	2.82103e-25	1.4595	0.315722	1.7041	0.429975	0.216803	NW_005393342.1	2669366	2669967	+
TCONS_00014324	1.02702	0.973054		0.712096	0.550748		1.29461	0.689399		0.877028	0.844006		0.738695	0.592899		0.547421	0.315156		0.56819	0.352564		0.819148	0.744301		1.48793	0.550574		0.847904	0.790826		2.16968	1.7402	1.32238	2.27684	1.44326	2.83725	2.14647	3.68855	2.80661	4.18785	0.833977	3.78434	1.78768	2.12572	2.40832	NW_005393342.1	3112378	3126170	+
TCONS_00014364	0.39228	0.304078		2.40734	0.369336		39.0111	0.0216219	Up	13.6533	0.0672861		0.953117	0.980952		0.0616272	0.233816		0.0245434	0.0169798	Down	0.177995	0.40715		2.88099	0.924759		0.0703823	0.0555654		0.957816	0.269744	0	0.839139	0	0.0714448	0.989725	0.216363	1.82505	0.52293	0	1.46757	0.0623042	1.01333	0.52422	NW_005393342.1	3362195	3368201	-
TCONS_00014406	0.816606	0.821913		2.09221	0.132471		1.2616	0.86809		1.3068	0.59528		1.72642	0.255836		1.64967	0.489159		1.3624	0.635209		1.60608	0.438715		0.96389	0.810074		1.33051	0.676992		1.57066	1.21974	1.95568	0.700384	2.84432	0.601501	1.68917	1.09955	2.03344	6.25909e-14	0.684046	0.000958831	1.31624e-15	1.23788	0.675873	NW_005393348.1	47408	50662	+
TCONS_00014407	1.5544	0.707463		0.209113	0.158232		0.199895	0.0330171	Down	0.184758	0.136494		0.330699	0.559579		1.03007	0.957942		1.61138	0.580009		1.13912	0.88879		1.09175	0.915029		1.79751	0.612252		0.536819	0.329394	2.18576	0.00147294	1.00348	0.541417	0.00719624	0.349479	2.76902e-07	1.65562	0.379619	1.5509	0.854901	0.0784611	0.356714	NW_005393348.1	47414	50719	+
TCONS_00014408	1.31373	0.898282		0	0.237842		0	0.134621		0	0.0557638		0	0.263847		3.59061	0.566387		4.76252	0.497318		1.42764	0.781589		0.393596	0.636672		1.88964	0.644972		1.37413e-12	4.23469e-15	0.664243	1.37113e-22	2.27452e-10	0.58277	1.12398e-22	1.91671e-16	4.04288e-08	0.760371	1.29023e-19	0.603177	2.10686	1.63657e-11	7.17989e-19	NW_005393348.1	48771	50708	+
TCONS_00014430	0.726519	0.423516		0.807394	0.563026		0.61501	0.193428		0.775825	0.538997		0.592685	0.180633		1.30886	0.388198		0.958203	0.957754		1.04876	0.904398		0.793475	0.488068		0.769481	0.460851		25.9512	20.4055	28.8358	27.355	68.1913	41.6628	27.1273	31.7119	32.425	40.3391	14.608	64.2823	28.4122	23.4692	23.3877	NW_005393349.1	479314	484118	+
TCONS_00014560	0.675206	0.918199		0	0.714826		0	0.80448		0	0.273312		0	0.574084		0.80031	0.973476		0.54793	0.86069		3.30085	0.577222		4.15456	0.524848		2.26446	0.703991		0	0.388603	0	0	0	0	0.716403	3.70418	0	0	0.497706	0.679986	0	0	0.462928	NW_005393351.1	546377	549534	-
TCONS_00014609	1.15972	0.632957		1.59876	0.133818		1.02312	0.949612		1.48828	0.258984		1.88116	0.0288691		1.54872	0.24298		1.81845	0.110248		1.08143	0.828772		0.694045	0.364977		1.27107	0.471751		9.17125	4.9525	7.90729	3.95429	7.70946	3.58832	3.2117	3.62448	6.41613	3.59429	5.91536	3.29228	3.50705	7.34749	3.33825	NW_005393352.1	1041143	1045166	-
TCONS_00014654	1.0319	0.967231		0.732909	0.733409		0.771104	0.753628		3.90735	0.25352		0.772283	0.781184		0.945192	0.915883		0.99585	0.972637		0.188973	0.237304		0.199939	0.0845832		0.198881	0.262592		0.64236	5.84739	0.625587	5.75328	1.95405	0.440756	0.786341	0.524922	1.0367	0.741002	3.42648	0.504479	0.69955	4.43828	0.677013	NW_005393357.1	139845	156005	-
TCONS_00014663	1.37767	0.567778		0.975016	0.999537		0.642233	0.411565		0.54444	0.275258		1.35985	0.583668		1.50502	0.403531		2.09303	0.174948		1.80123	0.252112		1.18741	0.816815		2.50893	0.085887		2.0498	1.28529	3.01429	0.829248	3.30611	2.42628	0.983156	3.08579	1.8034	1.4818	1.38762	1.20013	1.21026	0.954623	1.26878	NW_005393359.1	1384448	1440525	+
TCONS_00014691	0.790763	0.676402		1.16557	0.800476		0.73765	0.581047		0.741751	0.623938		0.933202	0.915786		1.56804	0.410965		1.25407	0.658886		1.58317	0.434024		0.999664	0.964588		1.26591	0.679934		1.83911	1.3238	3.56319	1.91927	2.83918	1.0201	1.41968	1.9991	1.61433	1.60702	1.26841	1.23547	1.23249	1.48415	0.599961	NW_005393360.1	402223	403801	+
TCONS_00014711	1.0226	0.991183		1.22603	0.760265		2.15205	0.387786		1.7844	0.453885		1.27061	0.723351		0.567892	0.564829		0.58553	0.594447		0.69097	0.641562		1.20808	0.939524		0.715701	0.679652		3.55475	1.9753	0.919291	0.877473	2.30073	1.92056	2.07337	1.62571	2.37723	0.933188	0.497305	2.63142	0.501028	2.24827	2.57376	NW_005393361.1	56163	58053	-
TCONS_00014715	0.657573	0.26989		1.30832	0.549325		2.92728	0.0257957	Up	1.71182	0.280448		0.870026	0.663997		0.446297	0.0778462		0.297342	0.00725137	Down	0.773615	0.589128		1.73223	0.268038		0.511831	0.116814		19.3131	10.3906	8.50862	32.2506	2.40834	16.2407	34.5607	24.6362	25.1926	16.9177	6.70596	17.289	10.4452	39.0295	27.2779	NW_005393361.1	100036	190176	-
TCONS_00014722	0.895709	0.781582		0.910892	0.823428		0.677074	0.463829		0.898083	0.816875		0.828401	0.616506		1.32774	0.601799		1.208	0.756495		1.01817	0.964393		0.765325	0.646939		0.922589	0.850168		3.75298	3.60024	2.72379	3.51846	2.46864	2.96439	3.23027	2.85801	1.95103	1.95761	3.4026	1.37077	2.38428	2.22212	1.57741	NW_005393361.1	152398	156418	-
TCONS_00014732	1.28991	0.570052		1.09035	0.878941		2.75205	0.0586119		3.11568	0.0481985	Up	1.422	0.447789		0.39338	0.0700057		0.514568	0.210319		0.353011	0.0597089		0.895148	0.976119		0.461676	0.185885		1.12795	1.50511	0.594896	0.726943	0.272824	0.332336	0.962111	0.577699	1.57525	1.05913	0.507101	1.17325	0.413935	1.95802	1.03595	NW_005393361.1	632851	636274	-
TCONS_00014776	1.50088	0.747581		0.864296	0.932709		0.378533	0.365612		1.71545	0.752615		1.31457	0.857766		2.26495	0.433307		3.45217	0.250311		0.507152	0.654242		0.223534	0.208102		0.774104	0.914078		0.202363	1.21103	0.530587	0.886291	1.19229	0.498719	0	0.692214	1.77419	0.798211	2.21198	0.891969	1.85441	0.799069	0.667738	NW_005393364.1	33159	40499	-
TCONS_00014795				inf	0.0232335	Up	5.3579	0.195971		8.04022	0.184486		inf	0.030455	Up	inf	0.588735		inf	0.627085		inf	0.727873		0.692427	0.995882		inf	0.767333		7.42459	0	0	0	0	0	0	1.10498	2.73654	0	0.983734	0	0	0	0	NW_005393365.1	1645173	1683230	-
TCONS_00014805	2.20997	0.158413		0.488195	0.170158		0.166723	0.000188434	Down	0.3328	0.160234		1.09154	0.894206		2.90167	0.0146384	Up	6.50604	5.82855e-05	Up	1.47449	0.571363		0.505051	0.13942		3.32177	0.146393		0.962009	3.32124	6.7784	0.567513	6.03949	1.96034	0.741368	1.52117	1.38026	1.58107	5.02455	1.45443	4.53916	1.13344	0.992151	NW_005393367.1	40642	42849	+
TCONS_00014806	1.11386	0.905229		1.21984	0.840925		0.56827	0.731461		0.75674	0.692611		1.37423	0.723987		2.12746	0.678622		2.39121	0.605914		1.63843	0.523663		0.770942	0.933097		1.83006	0.443197		0.423096	8.4932e-06	0.849865	0.613725	4.84715e-09	0.444152	0.421551	1.26734	0.543197	0.623508	1.91133	0.164913	0.225092	0.949896	0.727767	NW_005393367.1	40646	42798	+
TCONS_00014851	0.915209	0.744416		0.681063	0.158888		1.07724	0.85662		1.0869	0.821562		0.630667	0.0582524		0.629384	0.181028		0.58297	0.114431		0.631674	0.12937		0.997743	0.996299		0.584166	0.0468096		160.085	253.046	162.4	296.79	186.76	161.968	257.111	204.794	212.135	253.889	104.773	241.506	127.182	209.643	207.321	NW_005393370.1	60342	153812	+
TCONS_00014877	0.598999	0.512353		1.20606	0.848829		1.66682	0.575408		4.16691	0.249259		0.733626	0.704208		0.717872	0.708225		0.435203	0.329065		0.291454	0.334612		0.406151	0.589326		0.175716	0.108866		1.28933	0.476944	0.159056	1.77823	0.33072	0.517756	1.04239	0.15623	0.986466	0.704317	0.584679	0.956238	0.471487	1.00575	1.09185	NW_005393370.1	2281817	2317935	+
TCONS_00014990	1.27207	0.436829		0.692879	0.256985		0.773773	0.551554		0.793575	0.530073		0.891731	0.712555		0.888533	0.72312		1.1446	0.758141		0.878874	0.712357		0.984464	1		1.13214	0.701433		33.0598	55.6593	49.2592	35.0956	45.315	39.8036	35.1215	52.1472	45.9087	42.6765	35.9545	39.662	29.5792	35.1449	38.0821	NW_005393371.1	291533	374034	+
TCONS_00015003	1.07358	0.959453		0.813435	0.860875		2.04972	0.729234		0.702799	0.768388		0.883089	0.93507		0.400032	0.579665		0.43108	0.640291		1.1693	0.902578		2.88042	0.511678		1.26882	0.843396		0.356942	0.663119	1.6927	1.34381	1.54058	2.54448	0.260469	0.82439	1.95316	1.5731	0	2.02039	0.179802	1.36153	1.60825	NW_005393371.1	613083	648117	+
TCONS_00015027	1.93019	0.402942		1.27068	0.676316		0.672781	0.531788		0.590109	0.234219		2.47722	0.0774896		1.89912	0.44794		3.67562	0.26217		2.17909	0.0869536		1.13212	0.944078		4.23745	0.00258214	Up	1.51242	0.449228	2.47167	0.163977	4.78695	1.08651	0.869901	2.7351	0.738121	0.378696	0.445259	0.262304	0.200208	1.46747	1.64315	NW_005393374.1	442869	446674	+
TCONS_00015075	1.41808	0.193528		0.664004	0.137694		0.461538	0.0441464	Down	0.641321	0.162231		0.955021	0.842651		1.42909	0.375933		2.05204	0.0490755	Up	1.04314	0.895871		0.727718	0.463897		1.49301	0.134539		261.559	235.702	282.665	220.448	317.84	408.385	188.576	297.107	179.673	259.245	309.282	176.516	391.941	210.709	321.813	NW_005393375.1	1695604	1696116	-
TCONS_00015120	21.7527	0.00528435	Up	0.0195889	0.00180568	Down	0.094981	0.407575		0.34757	0.83979		0.436663	0.891412		0.203526	0.0634946		4.48918	0.537061		0.0567675	0.00691402	Down	0.281814	0.594234		1.24062	0.985259		0.267374	6.68008	0	1.06001	0	1.80176	0.26375	0	0	3.97041	4.31264	0	0	0.288317	18.4672	NW_005393375.1	2814059	2815888	-
TCONS_00015195	0.737405	0.358498		1.64062	0.129937		1.62914	0.236766		2.10972	0.0502738		1.2254	0.477885		0.999114	0.974202		0.744844	0.484233		0.782303	0.529545		0.778397	0.558403		0.583087	0.129752		2.38524	1.16211	0.896363	1.83412	1.62327	1.15064	1.26099	1.16028	2.96434	1.26442	0.898946	1.76746	0.805872	1.6636	1.09028	NW_005393377.1	963329	971700	+
TCONS_00015255	4.78644	0.48763		1.35964	0.825099		inf	0.254583		inf	0.22183		6.45806	0.430079		0	0.26407		0	0.874707		0	0.262002					0	0.858747		0	0	0	0	0	0	0.627943	0	4.21631	0.870927	0	0	0	0	1.72429	NW_005393377.1	3656077	3657398	+
TCONS_00015315	0.965263	0.973525		1.04538	0.959099		1.46704	0.630878		1.38585	0.729246		1.01996	0.991799		0.70334	0.660662		0.688447	0.643476		0.7574	0.77453		1.07507	0.922571		0.740475	0.752314		1.82295	1.88182	0.739825	0.876073	0.745052	0.975534	1.80281	1.74666	1.94151	1.0469	1.00745	1.48682	0.608158	1.10524	0.953524	NW_005393377.1	789768	790688	-
TCONS_00015318	inf	0.812615		4.7375	0.489183		0.821766	0.9487		0.539235	0.658224		inf	0.227637		5.69975	0.409221		inf	0.16822		8.78401	0.207071		1.54056	0.727305		inf	0.0696949		1.34984	0.670311	0.974716	0	0.890791	0.823007	0	5.52126	1.20585	0	0.865859	0	1.6907	1.41929	0	NW_005393377.1	894702	895186	-
TCONS_00015343	0.662344	0.927097		0.840577	1		0.0944422	0.142635		0.63708	0.943525		0.557581	0.902682		8.88015	0.158045		5.97638	0.242788		1.33874	0.970589		0.149906	0.249514		0.891046	1		0	0.128244	0.263067	0.209427	0.0827865	0	0.318108	0.247501	0.166857	0.204965	0.993919	0	1.34483	0.248615	0	NW_005393377.1	1530268	1534763	-
TCONS_00015373	1.19184	0.661394		0.889549	0.787623		0.664789	0.339892		0.453596	0.0566571		1.07155	0.8601		1.32878	0.457284		1.60042	0.256394		1.97259	0.0781033		1.47387	0.425451		2.37378	0.0213026	Up	9.32859	8.33982	15.9238	5.41271	15.9455	19.9628	7.7513	17.5873	9.01735	9.06394	6.48842	6.79818	7.55601	6.72387	5.91604	NW_005393377.1	2263887	2273068	-
TCONS_00015380	inf	0.16902		0	0.17531					0	0.0881532					0	0.185071					2.48847	0.597016		inf	0.0940116		inf	0.0834843		1.50208e-24	1.85587e-26	6.28326e-25	2.21608e-24	1.90709e-23	27.729	4.73682e-26	1.35309	1.30293e-24	10.7294	1.33395e-25	2.57074e-24	2.95228e-25	1.73508e-25	1.50641e-26	NW_005393377.1	2266788	2281445	-
TCONS_00015422	0.90334	0.717517		0.887736	0.731449		0.745594	0.492472		0.609113	0.162437		0.809146	0.471062		1.18183	0.687537		1.07904	0.885356		1.46807	0.239663		1.23368	0.568821		1.33792	0.334423		4.15699	2.95689	7.46205	2.92096	4.65583	5.64694	4.81286	5.94827	4.98985	5.01975	2.73435	4.90417	4.53689	2.85269	3.16186	NW_005393378.1	909959	916929	+
TCONS_00015567	0.708171	0.265971		1.33342	0.361349		1.26533	0.563412		1.12585	0.73138		0.956837	0.89448		1.0451	0.881246		0.748274	0.463934		1.19222	0.615331		1.13227	0.793148		0.853986	0.618201		114.654	52.8989	90.103	68.7402	74.5997	51.1828	74.0347	78.1583	75.8605	57.7694	36.7585	83.4766	43.6654	63.483	45.9113	NW_005393385.1	2031747	2124108	+
TCONS_00015589	1.13347	0.648719		1.1638	0.591098		1.15291	0.649425		1.4077	0.293177		1.33751	0.255539		1.00151	0.949876		1.14833	0.737445		0.832484	0.552225		0.827865	0.657716		0.953647	0.869132		14.7972	8.43272	9.08504	9.00063	9.85939	9.62	7.56765	7.95143	13.0703	8.22382	8.23821	8.13401	6.8104	10.8488	10.8476	NW_005393385.1	4958474	4963772	+
TCONS_00015594																															6.66646e-21	1.95391e-20	1.65455e-17	5.6461e-20	2.06738e-18	7.84913e-18	4.28552e-24	1.38806e-11	6.55095e-23	1.3222e-15	4.12387e-18	1.22147e-21	4.82956e-17	3.12604e-22	3.43229e-16	NW_005393385.1	693033	694343	-
TCONS_00015603	1.37723	0.508764		0.519173	0.175251		0.621528	0.429676		0.577659	0.270876		0.71959	0.468461		0.831724	0.670514		1.15688	0.852978		0.905925	0.815008		1.08278	0.822894		1.2563	0.610034		2.29746	2.59464	3.75897	1.89399	3.65646	7.688	3.51389	4.84233	5.12477	8.37084	1.75845	6.20675	6.00904	2.37597	4.63457	NW_005393385.1	2654562	2691436	-
TCONS_00015660	1.1017	0.706267		0.981579	0.933935		0.961869	0.939324		1.13584	0.697113		1.09641	0.711943		1.01459	0.993225		1.13159	0.746229		0.87081	0.640496		0.854111	0.699963		0.970229	0.917494		91.5678	81.7319	86.775	91.0721	90.7038	80.7592	60.7777	78.6077	98.7271	76.0931	64.2042	71.3348	68.8423	94.7832	84.0569	NW_005393387.1	860056	895307	+
TCONS_00015669	2.28049	0.539658		1.64852	0.644799		0.684668	0.620077		0.488021	0.34763		3.80573	0.263907		2.43126	0.468251		5.56293	0.331504		3.41532	0.136488		1.38522	0.921807		7.86918	0.0308091	Up	0.791476	0.359764	0.982151	0.11615	3.58074	1.36798	0.289329	2.52178	0.338205	0.127514	0.0437776	0.174617	0.0455124	1.14001	0.707299	NW_005393387.1	1552042	1576138	+
TCONS_00015670	1.56661	0.459285		0.696213	0.563514		1.96026	0.424345		1.69475	0.551853		1.10364	0.90687		0.353465	0.156741		0.562585	0.495572		0.413698	0.233086		1.16565	0.880578		0.656059	0.636481		0.151481	1.93737	0.780252	1.55633	0.450834	0.699004	0.605295	0.435423	1.75076	1.32846	0.42452	0.442339	0.374519	1.36502	0.717956	NW_005393387.1	1674913	1676939	+
TCONS_00015671	2.69594	0.259759		0.101956	0.0479373	Down	0.121423	0.201787		0.302006	0.486965		0.278017	0.39393		0.831246	0.724151		2.28577	0.548735		0.33661	0.231352		0.407099	0.518643		0.926509	0.969002		8.98913e-13	4.98277	0	0.963401	2.34318e-06	2.5797	3.55562e-17	0.809637	1.08811	0.116758	1.30133	2.43339	4.46067	0	3.6544	NW_005393387.1	1674913	1691692	+
TCONS_00015672	0.578866	0.36005		2.52357	0.113965		9.43107	0.00221713	Up	3.72478	0.0556461		1.46884	0.483645		0.264533	0.154536		0.154247	0.0187007	Down	0.688066	0.661114		2.58931	0.387556		0.399304	0.206026		4.75585	8.419e-12	2.65212	1.8645	0.12407	0.119873	4.83885	1.17724	4.01397	2.88163	0.722371	1.8142	0.114846	5.57187	1.94914	NW_005393387.1	1674913	1691742	+
TCONS_00015765	1.01477	1		1.15112	0.903129		0.799807	0.888172		0.729185	0.743413		1.17572	0.89347		1.4213	0.781805		1.46205	0.769374		1.58842	0.619226		1.11524	0.8581		1.62974	0.620456		0.785613	1.00119	1.38806	0.359584	0.616136	1.09425	1.17152	1.51174	1.16274	0.801312	1.34405	0.68768	0.563476	1.04262	0.323388	NW_005393389.1	806415	807338	+
TCONS_00015805	0.940711	0.83357		1.07335	0.823936		1.22332	0.542295		1.80487	0.113885		1.0218	0.952103		0.870173	0.63418		0.828803	0.539537		0.59863	0.150615		0.684987	0.430595		0.568938	0.0869174		15.4068	9.52969	6.03672	7.59413	7.05776	7.10928	11.0989	6.51262	10.2072	10.6975	6.00711	12.0435	8.55596	10.9206	7.94557	NW_005393389.1	799877	891876	-
TCONS_00015840	1.16279	0.672969		0.267278	0.00980209	Down	0.233147	0.00536841	Down	0.220652	0.0469941	Down	0.311472	0.140338		1.1328	0.827713		1.33404	0.496645		1.21475	0.621314		1.06932	0.781675		1.41918	0.483348		0.00664301	59.9395	27.1591	70.8635	62.7686	112.835	79.2699	132.682	64.2947	79.9573	64.7458	17.9298	64.1539	0.0397761	52.5474	NW_005393391.1	362170	364123	+
TCONS_00015943	0.619403	0.485937		1.48417	0.586376		2.42526	0.382692		1.50293	0.617407		0.93164	0.941543		0.609098	0.724707		0.380914	0.323885		0.991234	1		1.60747	0.751365		0.621834	0.549984		11.0216	4.68389	4.58851	3.13379	5.28164	2.43254	8.7303	5.20271	4.44143	2.33365	0	5.41028	1.61577	3.41623	3.38417	NW_005393395.1	302040	302535	-
TCONS_00015981	0.877862	0.634153		0.675226	0.165316		0.904884	0.836444		1.08456	0.815223		0.599891	0.0431624		0.740952	0.349744		0.657883	0.198574		0.627622	0.131438		0.843203	0.704289		0.556037	0.0344598		20.0308	21.279	16.4303	29.4858	18.476	16.9782	29.2384	19.7463	20.054	26.3028	15.9355	25.3912	13.8773	18.7415	24.9233	NW_005393395.1	2554476	2570484	-
TCONS_00015996	0.821164	0.810951		0.12833	0.251907		0.366579	0.542302		0.72383	0.922381		0.105926	0.0454801	Down	0.354622	0.544216		0.291282	0.285997		0.180566	0.313108		0.503411	0.674937		0.147884	0.10346		1.50078e-46	1.34739e-07	3.19151e-14	2.95439	2.63414	1.7719	2.70502	3.896e-12	5.40762e-19	7.4832	0.722248	5.07143	2.95019e-13	1.28685	1.13383	NW_005393395.1	2709806	2710689	-
TCONS_00015997	0.808813	0.693985		1.0323	0.917205		1.8006	0.465774		3.70273	0.0808255		0.847229	0.810335		0.569521	0.520363		0.463503	0.320118		0.280439	0.0878632		0.485657	0.364409		0.228785	0.0375501	Down	10.1285	3.11808	2.85619	9.9637	7.68649	1.46905	4.44154	1.0712	9.35313	7.62666	0.958391	6.62183	1.65129	1.91052	5.99129	NW_005393395.1	2711043	2711450	-
TCONS_00016051	1.27443	0.886548		2.53287	0.454757		3.63421	0.410433		2.60915	0.455702		3.33012	0.379575		0.68722	0.946828		0.890377	0.996657		0.967374	1		1.3846	0.971793		1.26258	0.92065		2.55112	0.773984	1.03913	0.707419	0.661867	0.0787999	3.28552e-23	3.34404e-12	0.504401	0.123766	6.67556e-23	0.078882	0.13974	0.0984819	0.120621	NW_005393396.1	2312770	2318561	+
TCONS_00016052	1.02857	0.978524		0.54955	0.500401		1.05696	1		0.578918	0.579242		0.572022	0.573356		0.516403	0.511115		0.536435	0.560935		0.954517	0.983986		1.82781	0.577257		0.984942	1		0.658569	0.735081	9.78955e-18	2.5031	1.1658	1.29594	0.43546	2.63803	1.51827	2.32518	0.115054	0.491626	0.57915	0.184475	0.468315	NW_005393396.1	2312862	2318796	+
TCONS_00016053	0.926433	0.848487		1.38176	0.36882		1.74939	0.281843		2.63811	0.0284973	Up	1.30023	0.437718		0.782878	0.744422		0.7331	0.626095		0.524801	0.153852		0.665458	0.347303		0.49351	0.104321		7.10038	4.53982	2.15174	3.28675	5.07614	2.74411	2.79647	0.710302	5.42691	1.94317	1.61807	4.1449	0.826485	3.1689	2.75426	NW_005393396.1	2312945	2318782	+
TCONS_00016054	0.98504	0.975399		1.0849	0.872884		1.6532	0.408453		2.545	0.100431		1.08021	0.879272		0.654157	0.483056		0.652816	0.472266		0.428244	0.124187		0.650603	0.471331		0.428753	0.117752		1.42595	2.60048	0.551289	0.861623	1.70199	0.964838	1.47866	0.852222	2.49646	1.1253	0.436559	2.57543	0.895413	2.19705	0.956142	NW_005393396.1	2312968	2319008	+
TCONS_00016055																															1.88955e-20	1.42779e-12	4.37814e-17	3.92286e-14	1.72243e-16	8.63593e-08	2.17839e-19	0.000517504	4.5998e-17	1.55828e-08	4.93123e-19	2.11829e-17	1.43173e-08	1.02476e-17	3.92885e-19	NW_005393396.1	2312981	2318746	+
TCONS_00016056	1.77752	0.157441		1.15215	0.728402		1.81205	0.1995		2.32177	0.0738618		2.07049	0.0682436		0.631331	0.301665		1.13497	0.849643		0.499598	0.128955		0.788468	0.697381		0.900399	0.828245		4.06833	3.19571	1.2158	0.393098	1.83029	1.73073	1.57461	1.81462	3.24923	2.43435	1.46707	2.744	1.35993	3.91203	2.51706	NW_005393396.1	2313827	2318561	+
TCONS_00016111	0.580508	0.158102		0.718652	0.559403		1.80312	0.175845		2.40552	0.0815185		0.423	0.00931467	Down	0.394625	0.195755		0.233427	0.000388611	Down	0.300071	0.122802		0.757659	0.791191		0.177179	1.1677e-05	Down	1.93675	3.28934	0.737566	2.74909	0.261239	0.329119	2.78516	0.89505	1.27989	1.71528	0.383823	4.16113	1.15582	1.54226	0.447444	NW_005393396.1	2287847	2313048	-
TCONS_00016112	0.590105	0.102051		1.2486	0.512562		4.10273	0.00346293	Up	7.88785	9.08782e-06	Up	0.744429	0.343316		0.303364	0.0133771	Down	0.180504	0.000138779	Down	0.159292	7.09614e-05	Down	0.52182	0.269863		0.0947042	6.85447e-09	Down	3.36638	1.82902	0.269603	3.2072	1.30254	0.717465	5.16365	0.29628	4.39671	2.03147	0.406512	3.7565	0.425784	2.80006	3.13827	NW_005393396.1	2287858	2298478	-
TCONS_00016113	7.1996	0.00449856	Up	1.20074	0.784624		4.25837	0.0366342	Up	4.0324	0.0381785	Up	8.66317	0.00689686	Up	0.279785	0.0295328	Down	2.03811	0.696696		0.301126	0.023864	Down	1.0817	0.790253		2.17272	0.30592		1.59538	1.35591	0.463252	0.000944817	1.11563e-08	0.79818	0.714454	0.461421	1.52914	0.87662	0.857787	1.18829e-05	0.176325	3.75738	2.68027	NW_005393396.1	2287884	2298636	-
TCONS_00016114	0.837762	0.579989		0.833736	0.597488		4.01707	0.00303591	Up	4.047	0.00293811	Up	0.705039	0.264307		0.206527	0.000360022	Down	0.174788	6.44837e-05	Down	0.207947	0.000188007	Down	1.00395	0.966876		0.176076	8.87262e-06	Down	0.841984	1.25485	0.295756	1.44604	0.333401	0.330452	2.05754	0.532294	2.36986	1.23013	0.343636	2.30952	0.202161	1.55289	2.28191	NW_005393396.1	2287884	2298675	-
TCONS_00016187	0.61992	0.7516		2.14543	0.579695		1.04404	0.985605		0.947153	0.977456		1.34513	0.830489		2.04829	0.55538		1.27801	0.801059		2.28797	0.553952		1.10356	1		1.43465	0.790757		0.688589	0.184716	0.333826	0.348947	1.16385	0.0801374	0.263069	1.71041	0.76772	0.388011	0.220606	0.707072	0.225561	0.551834	0.196042	NW_005393400.1	617574	633064	+
TCONS_00016192	1.1973	0.863387		0.494445	0.537365		0.400287	0.353785		0.579873	0.690858		0.600859	0.688188		1.23067	0.732326		1.48566	0.61162		0.857477	0.900326		0.691143	0.649446		1.04289	0.992091		0.808569	1.17553	0.838467	0.507897	2.90322	0.884473	0.755983	1.37895	0.680002	0.31789	0.61223	1.28977	0.504032	0.407353	1.53594	NW_005393400.1	417056	418912	-
TCONS_00016210	1.09554	0.844299		2.54963	0.0382354	Up	2.09375	0.0623092		1.26667	0.514052		2.83046	0.0207746	Up	1.21186	0.556609		1.33907	0.400397		2.0272	0.075687		1.66457	0.237185		2.23589	0.0318304	Up	257.88	34.0461	88.0916	34.1126	98.3764	173.885	76.4294	107.378	99.5611	35.1829	40.1292	36.9464	46.266	130.777	88.9494	NW_005393401.1	585163	585483	+
TCONS_00016282	1.78212	0.502436		0.331386	0.250986		2.2881	0.658005		4.77821	0.525576		0.597928	0.666966		0.145764	0.085825		0.263842	0.345286		0.0704182	0.0475904	Down	0.482481	0.893543		0.126747	0.250876		0.150743	0.66922	0.0614141	0.590873	0	0.0584292	0.516842	0.121097	0.221221	0.714136	0.0517594	0.526901	0.269907	0.748838	1.46077	NW_005393406.1	592665	594212	+
TCONS_00016352	0.672541	0.328571		1.39459	0.44471		1.06902	0.961133		0.691629	0.394389		0.949617	0.892952		1.302	0.450673		0.881964	0.947276		2.03332	0.100304		1.54821	0.476226		1.38172	0.417599		1.31244	0.590623	1.62663	0.84554	2.00423	1.59637	1.27828	1.8615	1.1435	0.515816	0.557574	1.12299	0.340391	1.13013	1.03448	NW_005393406.1	2683648	2689650	+
TCONS_00016413	1.32147	0.637401		1.08671	0.898338		0.825788	0.738712		0.820382	0.740193		1.45264	0.536642		1.30919	0.637443		1.74863	0.360495		1.33499	0.620232		1.01316	1		1.78277	0.342261		1.66906	1.1878	2.03167	0.794046	2.17598	2.0203	0.977934	1.82834	1.60574	1.42874	1.1069	1.17518	1.36763	1.64952	1.17848	NW_005393406.1	1309113	1315095	-
TCONS_00016414	1.16149	0.931286		1.15752	0.898605		0.901707	0.992689		29.6176	0.237876		1.37096	0.848181		1.26486	0.962202		1.48497	0.890222		0.0393656	0.184877		0.0309548	0.289587		0.0463016	0.318455		2.58032	0.0906494	7.4214e-19	1.51094e-25	1.72155e-16	1.0703e-16	7.96044e-26	0.124283	0.144302	1.07269	3.02361e-11	1.64219	1.80767	2.00832e-22	0.761059	NW_005393406.1	1309137	1315101	-
TCONS_00016418	1.20176	0.55962		0.467953	0.0304104	Down	0.282374	0.00272172	Down	0.202545	1.76845e-05	Down	0.570086	0.095083		1.64184	0.211702		1.99543	0.0758326		2.32313	0.0108792	Up	1.40977	0.354889		2.81509	0.000722553	Up	4.89433	4.49353	12.4494	4.92149	9.77467	19.2706	5.80022	15.8195	3.46999	5.13199	6.98635	4.23388	9.25107	1.78112	8.01794	NW_005393406.1	1388618	1391592	-
TCONS_00016470	1.22453	0.467729		0.664257	0.144416		0.591089	0.1529		0.666824	0.204659		0.823231	0.429085		1.11723	0.772133		1.38382	0.364809		1.00433	0.989367		0.893687	0.783648		1.24486	0.436109		171.131	247.716	305.939	169.432	302.893	263.255	150.244	251.84	170.721	277.783	215.006	265.191	199.952	212.096	173.797	NW_005393406.1	2704577	2787926	-
TCONS_00016494	1.99754	0.313873		0.456141	0.279831		0.702436	0.668298		0.381856	0.208347		0.922776	0.938993		0.650415	0.57979		1.31374	0.746163		1.2067	0.780192		1.84268	0.437453		2.43486	0.229786		0.699616	1.43673	2.17464	1.0359	1.55495	2.66217	0.726273	2.60048	0.95332	1.69947	0.4438	0.948034	1.27072	1.2487	2.15528	NW_005393409.1	4349429	4390691	+
TCONS_00016551	2.99622	0.052752		1.40062	0.373886		0.760115	0.667544		0.421726	0.0288461	Down	4.25996	0.0024802	Up	1.81886	0.227518		5.50121	0.00197251	Up	3.34588	0.00146775	Up	1.83173	0.12091		10.1676	7.79883e-09	Up	19.7717	4.61263	30.9021	1.50527	9.62925	27.2297	0.000121324	34.1275	12.5606	11.748	15.1175	6.62553	11.824	8.15732	7.33892	NW_005393414.1	1644762	1645531	+
TCONS_00016618	1.00362	0.999807		1.11423	0.720523		0.906889	0.780088		0.808216	0.515735		1.13094	0.656019		1.2214	0.565763		1.23871	0.542746		1.38947	0.297056		1.13042	0.764264		1.40783	0.23453		51.2184	31.3442	55.5027	29.5021	54.7747	55.6666	38.628	57.9963	43.7015	40.1897	30.3125	38.1701	33.971	44.7104	32.7739	NW_005393416.1	3388274	3400098	-
TCONS_00016629	2.17209	0.318205		0.612467	0.511718		0.608425	0.338514		0.799754	0.664197		1.34779	0.618441		1.00132	0.989075		2.19215	0.148229		0.775375	0.701669		0.766784	0.631416		1.68913	0.344632		4.21624	1.09081	2.90303	2.08012	4.71902	2.15449	1.62756	4.80781	0.47017	7.42362	2.367	1.36602	3.07923	3.24059	2.46342	NW_005393418.1	103107	104778	-
TCONS_00016630	1.08607	0.894063		3.16051	0.0138656	Up	1.65981	0.303667		1.29313	0.565617		3.47705	0.0069192	Up	1.89105	0.266629		2.07893	0.210268		2.45905	0.0931687		1.29386	0.649332		2.70495	0.0635991		4.77655	1.65544	5.79454	1.75278	3.69772	3.66225	1.39752	3.79825	8.88473	0.929602	2.3886	1.18593	2.02366	4.02052	2.00074	NW_005393418.1	103107	104778	-
TCONS_00016631																															3.4541e-22	2.30105e-25	9.18419e-12	0	1.59085e-23	1.08648e-24	0	2.29343e-20	3.32027e-09	4.33928e-22	2.62397e-22	0	3.42813e-26	5.1188e-24	1.01001e-37	NW_005393418.1	103108	103972	-
TCONS_00016655	1.16212	0.662614		0.959161	0.917842		0.764604	0.535953		0.744559	0.446848		1.12717	0.713605		1.24521	0.593354		1.46224	0.352054		1.29802	0.471342		1.03662	0.925418		1.52169	0.223743		10.2058	6.68463	11.8921	6.40708	11.9152	11.5093	8.12958	12.9491	9.89148	8.8727	8.19669	6.52975	7.38056	7.65223	8.47016	NW_005393423.1	1065077	1069022	+
TCONS_00016662	0.676722	0.5558		1.08758	0.955728		0.713163	0.665002		1.1016	0.940625		0.747895	0.64666		1.50964	0.611749		1.03627	1		0.992784	1		0.656571	0.619636		0.678003	0.603728		1.7872	1.58217	1.05637	2.57489	1.59009	2.66233	1.39026	0.219727	0.387528	1.48505	2.1949	1.16423	0.805305	2.19443	0.351016	NW_005393423.1	1976294	1984219	+
TCONS_00016663	1.01307	1		0.758915	0.795038		1.05818	0.875555		1.11232	0.906228		0.77314	0.836097		0.709169	0.639029		0.728588	0.664947		0.685045	0.695745		0.961532	0.983107		0.705727	0.720745		0.668309	1.40685	0.715144	0.0645133	0.414699	0.0736464	0.996683	2.11398	2.50629	1.16274	0.379315	2.45992	1.2685	0.120759	0.905035	NW_005393423.1	1976299	1984228	+
TCONS_00016753	28.1755	0.185558		0.516626	0.635292		inf	0.304065		inf	0.269712		14.9255	0.384898		0	0.134026		0	1		0	0.110306					0	0.996468		1.56581e-20	1.13797	1.30346e-22	0.0394337	1.83101e-22	2.08792e-25	2.10537e-08	4.63678e-23	1.24726e-05	1.03028e-09	5.42721e-20	1.71572e-11	1.58226e-23	0.762961	0.155684	NW_005393429.1	790998	871696	-
TCONS_00016754	inf	0.267885		0	0.277045											0	0.288281					0	0.251239								1.38532e-11	0.000595876	1.21835e-19	0.000798352	2.37585e-24	1.46661e-24	5.6821e-07	4.14137e-20	1.29971e-07	1.31417	9.43677e-20	7.28583e-08	1.65119e-20	0.0361471	3.7491e-05	NW_005393429.1	824786	871694	-
TCONS_00016755	1.01762	0.949606		1.58197	0.102957		2.51281	0.0125014	Up	2.67065	0.00266956	Up	1.62952	0.0501522		0.625473	0.17663		0.644109	0.198858		0.59692	0.0924929		0.948787	0.895307		0.614897	0.0764519		77.6351	47.7328	38.3478	40.5284	32.4506	20.3882	45.5534	29.6524	81.4502	37.1544	22.4316	40.177	18.1056	79.9574	40.7995	NW_005393429.1	826423	871694	-
TCONS_00016756																															1.13348e-20	8.06063e-11	1.39993e-22	1.25401e-08	1.79862e-22	2.22839e-25	9.18208e-12	4.81045e-23	1.06897e-10	7.41826e-13	4.53975e-20	7.96046e-12	1.95153e-23	0.000271736	1.04693e-09	NW_005393429.1	827124	871694	-
TCONS_00016757	inf	0.744839		1.17494	1		inf	0.757446		inf	0.748619		inf	0.733361		0	0.787648					0	0.771278								1.13931e-20	0.188103	1.43849e-22	0.0129233	1.80215e-22	2.22195e-25	5.03362e-09	4.8295e-23	6.44197e-08	7.91992e-10	5.63219e-20	9.36802e-12	1.95179e-23	0.201692	1.30521e-06	NW_005393429.1	841692	871694	-
TCONS_00016759	0.87562	0.691306		0.929861	0.833329		1.53396	0.302331		1.29856	0.51333		0.824445	0.545937		0.603242	0.201754		0.534444	0.113765		0.721114	0.383353		1.19138	0.680806		0.636748	0.201692		6.39633	5.31374	2.76263	8.50216	3.95428	8.20223	6.35907	4.92173	8.30862	6.5625	2.62905	7.28001	3.78385	6.66445	7.23417	NW_005393429.1	1010260	1058004	-
TCONS_00016768	0.947271	0.877721		1.03246	0.950426		0.768387	0.569479		0.846758	0.648624		0.989535	0.963053		1.33571	0.532717		1.28138	0.595604		1.2289	0.573545		0.917053	0.907462		1.17479	0.633547		10.5863	10.5635	11.4148	13.0255	12.8018	17.8282	11.65	15.7086	13.902	10.8353	12.4528	9.09548	11.8865	14.2358	9.99835	NW_005393429.1	1224717	1434751	-
TCONS_00016842	1.28506	0.710487		0.706121	0.661127		5.21609	0.113376		9.08081	0.0716789		0.916381	0.957803		0.134868	0.0446168	Down	0.175431	0.0869933		0.0784193	0.0198897	Down	0.579259	0.885974		0.101635	0.0528516		1.19087	0.312012	0.0635616	0.45591	0.0622394	0.0591143	1.10265	0.249451	1.76367	1.00479	0	1.35449	0.336415	0.223321	2.36999	NW_005393435.1	862444	876352	-
TCONS_00016852	0.421715	0.224252		0.132662	0.13492		0.0758058	0.00833927	Down	0.169571	0.104995		0.0571432	0.0019685	Down	1.69941	0.536912		0.725746	0.516228		0.783857	0.76351		0.458534	0.298338		0.332505	0.093955		3.33823	5.919	6.99829	28.1936	6.90453	3.02432	11.6501	8.37121	0	14.2576	15.4549	8.35442	6.58551	0	0	NW_005393435.1	1286147	1290683	-
TCONS_00016875	1.18707	0.655047		1.7881	0.0984105		2.02832	0.126063		2.38223	0.034299	Up	2.14807	0.0240294	Up	0.877111	0.866355		1.05067	0.832933		0.756974	0.512797		0.854097	0.677705		0.910466	0.819334		1.91356	0.68569	1.06291	0.445317	1.12576	0.211509	0.605696	0.738123	1.62868	0.806418	0.35052	0.892325	0.478415	1.31608	0.752348	NW_005393435.1	2023065	2032210	-
TCONS_00016907	inf	0.744839		0	0.773644					0	0.0264279	Down				0	0.787648					9.82333	0.113924		inf	0.0274775	Up	inf	0.0228779	Up	0	0.925055	0	0	0	7.01127	0	3.8373	0	0	0	0	0	0	0	NW_005393436.1	1811163	1842514	+
TCONS_00016930	0.839795	0.710006		1.26094	0.619268		0.784455	0.549251		0.622794	0.320476		1.0744	0.872731		1.60297	0.274819		1.35786	0.449204		2.04094	0.122765		1.2621	0.741481		1.7337	0.211142		3.89822	1.45805	5.75924	2.08179	5.70219	3.24725	2.4816	4.68681	2.61841	1.23589	1.29281	2.38371	2.27542	2.24296	3.021	NW_005393436.1	985270	986965	-
TCONS_00017027	1.46413	0.238969		1.86455	0.0270333		1.74058	0.121024		1.47542	0.222071		2.75667	8.61797e-05	Up	1.06125	0.885786		1.57009	0.214472		1.27201	0.435586		1.1919	0.6355		1.88716	0.0269002		456.741	219.18	355.164	54.8507	251.224	257.939	138.293	273.36	508.202	220.953	202.69	226.454	127.46	377.091	154.439	NW_005393439.1	397774	478883	+
TCONS_00017146	1.3006	0.758948		1.4717	0.61475		0.857985	0.897756		0.601583	0.427872		1.93455	0.401731		1.70597	0.535201		2.24645	0.343627		2.46932	0.176336		1.44342	0.523435		3.2517	0.0956385		2.03094	1.73483	4.70298	0.954226	1.90527	4.72058	1.13351	5.94818	3.40182	1.90089	2.9563	2.07701	2.87549	3.80638	1.70619	NW_005393440.1	53488	55194	+
TCONS_00017156	1.24279	0.827116		1.86733	0.391128		1.85822	0.471384		1.00102	0.992952		2.34715	0.267785		0.996089	0.970875		1.24761	0.797245		1.87573	0.430366		1.86795	0.505781		2.35491	0.313379		1.65169	0.405929	1.0551	0.195696	0.83092	1.39147	0.395117	0.760132	0.992236	0.624239	0.321995	0.655846	0.256753	0.724059	0.42642	NW_005393440.1	27782	30970	-
TCONS_00017180	0.879393	0.705506		0.890051	0.707483		0.847815	0.848264		1.38266	0.470094		0.792959	0.451423		1.0461	0.908138		0.932556	0.702241		0.650219	0.273428		0.61989	0.466164		0.57733	0.13693		21.3977	16.4549	14.3413	24.9783	9.10229	15.6466	21.6914	17.5497	16.9654	22.0485	14.7689	25.6548	30.0272	27.6068	24.1371	NW_005393443.1	282488	302952	-
TCONS_00017229	1.19276	0.610517		0.287309	0.000832747	Down	0.394007	0.0364783	Down	0.758389	0.543113		0.348022	0.0119052	Down	0.726249	0.376673		0.875595	0.703979		0.382274	0.00874	Down	0.523202	0.156991		0.461941	0.0482119	Down	23.7815	39.9327	35.0971	48.9979	45.3772	19.9867	26.4896	23.5554	19.2314	51.0195	24.6302	74.7394	45.9533	17.9423	85.303	NW_005393447.1	741685	744746	-
TCONS_00017282	1.15988	0.797757		0.953316	0.910606		1.76776	0.311623		2.91165	0.0986124		1.12556	0.825773		0.537298	0.298818		0.632572	0.403282		0.329589	0.146252		0.614967	0.569284		0.387177	0.152405		1.47704	2.88055	0.259072	3.54805	1.03214	1.63284	1.15544	0.789972	3.2286	0.314619	1.41615	1.41849	0.871201	3.33516	3.91725	NW_005393450.1	3978883	3980278	+
TCONS_00017283	0.962662	0.903233		0.394616	0.00453716	Down	0.562562	0.184873		0.751754	0.599232		0.383713	0.00143737	Down	0.695338	0.304864		0.677782	0.270469		0.5268	0.0559914		0.755286	0.513786		0.511964	0.0307157		6.72428	20.6152	7.68792	22.5226	15.0759	17.5331	22.4341	10.2987	17.3744	15.7504	10.1847	16.6052	11.6946	4.10795	21.7652	NW_005393450.1	3978883	3980287	+
TCONS_00017290	1.14103	0.932554		1.77488	0.473291		2.39487	0.190752		2.61375	0.156833		2.04721	0.406642		0.73677	0.835015		0.844422	0.934951		0.68666	0.747199		0.918174	0.833014		0.79183	0.851683		12.1431	1.32155	1.71658	0.100897	4.48318	0.860856	0.402341	5.53436	2.10512	8.53778	0.588021	8.53931	2.3188	6.84588	0.093741	NW_005393450.1	3978899	3980221	+
TCONS_00017391	0.277273	0.520676		0.600279	0.689293		0.90001	0.90627		1.10485	1		0.170666	0.410376		0.67717	0.834472		0.191737	0.46679		0.549773	0.707259		0.806718	0.905357		0.155406	0.407506		3.35098e-18	3.62306	1.74105	18.2189	1.68877	1.44869	2.56043e-16	3.87695e-16	1.89056e-16	2.41757e-16	6.31595e-15	7.6186e-14	1.65865	3.28276	1.50472	NW_005393453.1	228356	262901	-
TCONS_00017433	1.05373	0.945416		0.990412	0.98632		0.68894	0.530673		0.848326	0.793855		1.05683	0.959484		1.42721	0.542821		1.5215	0.488629		1.17711	0.799138		0.818193	0.745722		1.25771	0.729639		1.2788	1.15542	2.18947	0.729303	1.7588	0.568234	0.884639	1.14873	0.776727	1.03506	1.13124	1.08563	0.86754	1.26868	0.600554	NW_005393459.1	632555	704877	+
TCONS_00017447	1.10909	0.838311		1.40727	0.521755		0.740981	0.458055		0.908231	0.818326		1.58234	0.367676		1.90559	0.167939		2.13074	0.116406		1.57086	0.385044		0.816476	0.6268		1.75456	0.270694		2.78248	1.04189	6.16857	4.10786	8.90767	2.70531	2.03327	5.82871	4.49546	2.75207	2.73411	1.10095	3.41884	5.91053	4.17346	NW_005393459.1	2030038	2032011	+
TCONS_00017463	1.04594	0.91197		1.58266	0.188691		0.907787	0.759123		0.716088	0.388692		1.6747	0.121281		1.73172	0.144782		1.82849	0.116528		2.22525	0.0306429	Up	1.27416	0.639601		2.35084	0.0147403	Up	2.37188	0.922805	3.29373	0.877578	2.89645	2.28903	1.10092	2.378	2.0899	1.14812	1.12314	1.01598	1.1834	1.44252	0.990325	NW_005393459.1	269625	278084	-
TCONS_00017477	1.18612	0.776886		0.963371	0.91952		1.03564	0.946231		0.542499	0.104809		1.16179	0.765152		0.924956	0.972761		1.1121	0.719806		1.78619	0.184606		1.917	0.170091		2.16004	0.052489		3.89098	5.54751	5.77928	2.51431	4.89845	4.13944	1.0071	9.66002	2.11788	2.57017	1.85975	4.44226	1.74314	4.53141	1.05922	NW_005393459.1	2032290	2056023	-
TCONS_00017479	0.600567	0.393846		0.460563	0.411521		0.315168	0.020212	Down	0.565585	0.648944		0.276265	0.0740848		1.4565	0.37138		0.878463	0.830351		0.819919	0.807875		0.558841	0.258275		0.491484	0.299044		0.282197	0.000281924	1.82184	2.63753	7.04058	6.16643	8.61731	0.000182785	4.12713	4.76454	2.53117	3.70608	2.87467	0.545378	4.02364	NW_005393459.1	2032973	2055940	-
TCONS_00017482	1.03688	0.933468		0.365411	0.0381279	Down	0.17277	0.000763473	Down	0.260783	0.00809239	Down	0.383994	0.0453381	Down	2.09702	0.123769		2.20501	0.0959187		1.41105	0.426334		0.67061	0.465168		1.47726	0.350461		5.24573	10.2954	19.1554	11.6549	12.8013	18.0392	9.96455	12.0436	3.61356	11.2456	17.5819	7.86245	22.979	4.37865	8.49746	NW_005393459.1	2091407	2156089	-
TCONS_00017562	inf	0.0524867		0	0.056522		0	0.0496173	Down	0	0.517355					0.934983	0.95886		inf	0.0465624	Up	0.275904	0.372151		0.295258	0.434547		inf	0.502818		0	5.12852	0	0	2.22389	0.728152	0	1.52851	0	0.660835	2.49081	0	0.808122	0	0.694533	NW_005393463.1	492255	492570	+
TCONS_00017639	0.728979	0.650326		1.92901	0.307042		1.4668	0.502397		1.68606	0.462834		1.42699	0.559554		1.30058	0.819051		0.96223	0.89371		1.15006	0.860867		0.880993	0.967286		0.84924	0.849005		11.1877	3.38261	2.87873	3.25954	2.086	1.93981	3.95698	7.27804	5.75247	2.72903	2.06785	5.18208	5.42344	3.78662	2.62626	NW_005393463.1	1175493	1216591	-
TCONS_00017674																															1.15395e-24	2.05672e-22	8.81064e-24	2.22508e-25	7.52548e-22	9.77139e-23	1.96615e-24	6.90689e-23	1.58035e-24	1.11472e-26	5.90655e-25	3.47333e-25	1.35882e-25	2.21737e-24	1.98433e-25	NW_005393463.1	2703077	2703717	-
TCONS_00017704	0.94207	0.907649		0.911024	0.855281		0.962637	0.921659		0.751179	0.580444		0.871275	0.774317		0.939617	0.954121		0.893056	0.879082		1.22331	0.679747		1.29199	0.677806		1.16581	0.742682		14.5445	7.74456	22.5384	13.8183	15.5638	10.0787	7.78122	13.729	11.6059	10.9528	9.11213	13.1598	4.42396	9.7257	13.5512	NW_005393465.1	359157	360859	-
TCONS_00017705										0	0.838879											inf	0.795055		inf	0.84643		inf	0.828465		0	0	0	0	0	0	0	0.908686	0	0	0	0	0	0	0	NW_005393465.1	550717	624204	-
TCONS_00017729	0.445663	0.166437		1.257	0.771116		0.78801	0.730698		0.586226	0.42315		0.566013	0.330924		1.58683	0.516563		0.713761	0.596206		2.16495	0.248843		1.35279	0.667799		0.971087	0.964929		3.03207	1.09431	4.88039	3.64696	3.47223	4.66683	3.75394	3.47458	1.87574	3.06655	1.80296	4.46685	2.4899	2.87814	1.02222	NW_005393468.1	228989	229738	+
TCONS_00017754	2.45386	0.540971		1.33281	0.880744		4.85298	0.397581		0.982237	0.957881		3.29764	0.455027		0.277325	0.474813		0.688226	0.940282		1.37936	0.803379		4.90288	0.342234		3.38953	0.413019		1.04562	0.979847	3.91661	0.912294	0.64038	2.25837	0.856748	0.628436	0	3.25111	0	0	0.595138	5.26488	0	NW_005393468.1	792059	792628	-
TCONS_00017755	inf	0.514625		5.47736	0.345288		1.08167	1		0.795093	0.759588		inf	0.0883159		5.12986	0.223204		inf	0.0228735	Up	6.98786	0.111723		1.35755	0.757326		inf	0.00817547	Up	0	0.612933	6.01348	0	2.49062	4.48452	0	1.59722	1.35923	0	0.742637	0	3.66948	7.67956	0.757228	NW_005393468.1	1527771	1534741	-
TCONS_00017835	7.8209	0.360746		0.194005	0.47765		inf	0.863441		0.443129	0.86613		1.54957	0.988044		0	0.218529		0	0.949552		0.436181	0.70057		inf	0.618226		3.51892	0.788387		0.566705	3.7012	0	0	0	0	0	2.46414	0.265321	0	0	0.695888	0	0	0.697314	NW_005393473.1	67604	81481	+
TCONS_00017836	1.00983	1		1.45027	0.596952		1.24574	0.868251		1.0842	0.907472		1.48578	0.583386		1.1517	0.758076		1.17013	0.759841		1.3461	0.715171		1.1553	0.977479		1.36992	0.705628		4.20312	0.949874	2.64942	1.31552	3.29417	1.31364	1.54996	1.99514	1.3679	1.6517	1.09661	0.948126	0.176506	1.11795	1.17519	NW_005393473.1	138898	334765	+
TCONS_00017850	1.06947	0.803734		0.543799	0.0251646		0.569791	0.116259		0.555874	0.0585997		0.587632	0.0266842		0.950558	0.865787		1.02814	0.954286		0.986363	0.969493		1.03207	0.918295		1.06492	0.803784		679.087	1204.4	1176.41	1129.54	1461.64	1521.61	1333.32	1800.1	997.551	1387.32	813.931	1265.07	1145.58	864.23	1310.88	NW_005393475.1	531549	533393	-
TCONS_00017932	0.390385	0.0450866	Down	0.979256	0.997827		1.12178	0.90261		0.67915	0.549527		0.387383	0.0518784		0.866809	0.879138		0.342193	0.0597708		1.4506	0.534398		1.66338	0.476802		0.57205	0.259312		2.19668	1.81393	2.75612	5.33582	2.22529	2.67495	5.0261	3.13258	2.28389	1.33171	1.08491	2.75337	0.917568	1.4753	1.9157	NW_005393480.1	623740	658242	+
TCONS_00017976	1.45745	0.530759		1.03812	0.925718		1.82758	0.457257		1.01196	0.955889		1.53533	0.470623		0.565268	0.505547		0.830423	0.929553		1.02971	0.981011		1.80714	0.517597		1.51475	0.542706		1.9045	0.810361	0.754441	0.673405	1.27059	1.89113	0.749481	0.953034	1.48537	0.660376	0.17685	0.685661	0.366039	0.483482	1.56067	NW_005393480.1	613305	615919	-
TCONS_00018052	1.14526	0.60986		0.69828	0.186046		0.853971	0.687973		0.787152	0.43569		0.809558	0.377553		0.813135	0.504905		0.942008	0.813695		0.89447	0.708434		1.09503	0.771455		1.03504	0.893009		154.346	185.762	193.912	181.631	175.289	210.253	167.209	222.957	172.703	202.261	136.605	185.739	130.457	174.792	212.426	NW_005393482.1	694774	717968	+
TCONS_00018072	0.419828	0.446728		1.73836	0.696734		0.855472	0.822237		0.455847	0.452746		0.7336	0.796531		2.02821	0.511865		0.859132	1		3.8357	0.214185		1.86925	0.637416		1.62247	0.620028		0.546867	0.657687	1.97722	1.01431	2.5368	2.23465	2.21377	2.46522	1.50981	0.566763	0.447842	0.397715	0.306718	1.02957	0.283518	NW_005393482.1	122081	123602	-
TCONS_00018159	0.892019	1		6.97956	0.106269		8.61489	0.0912757		9.73463	0.105149		6.33274	0.128815		0.798094	0.947076		0.716855	0.921243		0.72359	0.950149		0.907948	1		0.656206	0.925955		3.38453	0	0.366598	0	0	0.175726	0	0	1.76279	0.143353	0.308629	0.817681	0.16019	1.02231	0.570592	NW_005393488.1	2898299	3007439	-
TCONS_00018200	1.11002	0.736923		0.6074	0.251637		0.419813	0.0429527	Down	0.327794	0.00362078	Down	0.685965	0.288409		1.42677	0.358209		1.60602	0.218149		1.85611	0.0688297		1.29652	0.519351		2.09047	0.0202126	Up	17.764	22.8119	25.9114	17.4271	27.4763	34.386	10.9967	40.7958	12.4052	9.45759	19.5835	14.0691	14.4723	4.72175	13.9366	NW_005393489.1	20195	80959	-
TCONS_00018201	0.975981	0.933681		1.35755	0.356808		2.31463	0.0383909	Up	1.61089	0.206046		1.3389	0.339227		0.584198	0.16055		0.576682	0.147794		0.85095	0.65084		1.4473	0.374875		0.838789	0.592468		75.7073	44.447	64.66	45.8976	30.5964	38.8993	57.9766	52.0888	79.9768	62.7626	20.5149	59.5479	30.8085	96.1861	48.9397	NW_005393489.1	83391	87903	-
TCONS_00018227	1.15792	0.695291		0.958183	0.929241		1.32126	0.639163		1.18881	0.688329		1.12357	0.747065		0.722713	0.569101		0.844463	0.82294		0.811669	0.619505		1.11378	0.936728		0.94981	0.906896		2.93313	2.05228	1.98395	1.95261	3.14722	2.38428	1.87771	2.35205	3.14434	2.2728	0.763437	2.43227	1.26336	2.15375	2.77596	NW_005393489.1	1779720	1837246	-
TCONS_00018231	0.863034	0.630595		0.891712	0.755054		1.06769	0.869182		0.777996	0.513419		0.778021	0.417856		0.829171	0.649925		0.722422	0.408018		1.15451	0.67784		1.3827	0.455789		1.00339	0.990594		7.8902	4.52482	8.08134	8.61653	7.53908	10.2735	7.81946	8.94184	9.12612	9.34959	3.87145	7.57213	4.45254	5.0651	6.52547	NW_005393489.1	1779941	1843783	-
TCONS_00018265	0.628463	0.513667		4.72261	0.0868953		1.43954	0.653658		2.52129	0.275757		2.97007	0.164769		3.25809	0.401653		2.05743	0.555946		1.90387	0.502008		0.582444	0.676348		1.19579	0.811478		0.806478	0.0573232	0.00511624	0.294139	1.22672	1.06532	1.20328	2.39215	2.76635	1.23913	3.03154	1.07658	0.00060166	4.92484	0.266497	NW_005393489.1	3136669	3167305	-
TCONS_00018266	1.53203	0.31599		0.377966	0.0572246		0.569102	0.404061		0.60213	0.457383		0.588657	0.4403		0.65409	0.383629		1.0144	0.999336		0.629455	0.334258		0.954534	0.954017		0.97309	0.970802		2.44676	2.39289	3.47904	3.43629	2.18454	2.06826	1.08365	1.19442	1.93342	4.47889	1.14952	1.52307	2.16334	1.61811e-05	2.32243	NW_005393489.1	3136678	3167305	-
TCONS_00018267										0	0.427515											inf	0.3602		inf	0.430512		inf	0.410643		9.87873e-05	5.2658e-06	0.484051	3.23233e-08	0.00168143	0.000206471	0.000517456	0.00168114	3.79004e-11	9.33983e-05	0.000717306	1.33309e-05	7.76603e-06	7.56028e-09	4.4657e-06	NW_005393489.1	3136680	3167304	-
TCONS_00018270	0.335146	0.59034		0.863689	1		0.630131	0.986485		0.121466	0.251011		0.289787	0.614807		1.35097	1		0.456443	0.67727		7.14781	0.252844		5.34524	0.284122		2.39412	0.519448		0	0	0.214367	0.150705	0	1.73329	0.605558	0.136856	0.301714	0	0.234949	0	0	0	0.275628	NW_005393490.1	11462	12720	+
TCONS_00018305	0.355776	0.508328		0.882085	1		0.23536	0.396466		0.103736	0.0627288		0.318238	0.525929		3.66953	0.413391		1.32952	0.885572		8.49168	0.055477		2.3104	0.368146		3.07331	0.261442		0.28867	0.341821	2.20864	0.167694	0.405745	0.841676	0.836123	1.27487	0.0447787	0.0266358	0.641724	0.251612	0.329263	0.0440026	0.0615209	NW_005393492.1	289956	296339	-
TCONS_00018306	0.582202	0.947407		1.82192	0.938852		inf	0.770878		0.194636	0.467192		1.07146	1		0	0.913314		0	0.79165		9.52845	0.381001		inf	0.244887		5.55684	0.459105		0	0.0159094	3.86566	0.619796	4.52335e-08	9.16102e-32	1.14996e-14	1.37808e-21	0.45027	0.357146	2.06196e-25	9.40902e-10	5.79742e-15	0.459701	0	NW_005393492.1	295703	296339	-
TCONS_00018319	0.13681	0.235075		5.00739	0.455095		0.582711	0.655576		0.606328	0.751157		0.693986	0.809649		8.51604	0.182814		1.18582	0.860646		8.20822	0.263468		0.961666	0.936006		1.15293	0.947027		0.961548	0.567537	0.862814	0	3.37223	5.11604	0.974051	0	1.70832	0	0.670242	3.72429	1.34485	0.959153	0	NW_005393494.1	539380	540312	+
TCONS_00018332	1.03595	0.92851		1.13848	0.73705		0.852252	0.663386		0.800039	0.585547		1.19388	0.628035		1.33019	0.453001		1.39085	0.397597		1.43535	0.361766		1.07089	0.940957		1.50105	0.282565		3.01746	1.56773	3.95376	1.99044	4.20854	3.05674	2.07965	3.31998	2.81592	2.16212	1.80983	1.98783	1.90448	2.61528	2.43948	NW_005393494.1	421200	428650	-
TCONS_00018352	0	0.989831											0	1					0	1								0	0.996468		5.82262e-22	3.34661e-18	2.08922e-11	0.165971	7.06634e-13	3.38776e-13	1.73093e-19	2.72139e-08	2.18144e-21	1.36606e-16	1.00595e-12	8.67071e-10	1.96536e-16	3.72489e-21	7.36772e-16	NW_005393496.1	2060	3849	-
TCONS_00018353																															9.26749e-18	1.39713e-14	0.000179006	0.00358402	9.38285e-12	5.47311e-05	1.9097e-14	0.00609625	0.000233545	2.87971e-08	0.000646217	1.57502e-08	1.25826e-12	1.20659e-08	5.35756e-14	NW_005393496.1	2060	4272	-
TCONS_00018354	1.07672	0.819621		1.01527	0.967166		1.01284	0.869423		1.08007	0.848879		1.10808	0.745712		0.992383	0.867294		1.08204	0.954478		0.947029	0.889893		0.950851	0.993203		1.02948	0.922954		17.0384	10.1658	10.6072	10.8556	8.09955	9.60784	10.2893	14.9507	10.0387	11.9956	10.2068	8.8481	8.89279	11.7565	9.47556	NW_005393496.1	2060	4809	-
TCONS_00018481	0	0.42409								0	0.299436		0	0.516886					0	0.537261		inf	0.248429		inf	0.300799		1.82855	0.800145		6.40953e-18	6.2238e-18	4.42097e-09	1.64948e-16	1.69832e-14	1.24224	0.640022	6.63385e-05	1.16876e-20	2.9945e-21	3.97188e-14	4.7966e-16	3.56658e-18	7.06352e-21	4.06714e-18	NW_005393504.1	2400746	2401730	+
TCONS_00018482	0.13086	0.21562		5.50866	0.454776		1.71757	0.694869		1.48011	0.814692		0.738158	0.851806		3.10718	0.741407		0.416685	0.517607		3.68168	0.639943		1.19049	0.924771		0.49293	0.649241		4.23711	0.562141	1.02189	0.946936	2.28621e-29	1.63432	1.90816	0	0	0	0.757573	1.86972	0.762501	0	3.33978e-16	NW_005393504.1	2448783	2564667	+
TCONS_00018498	0.988385	1		0.569812	0.709832		1.2489	0.97399		0.434317	0.566101		0.566918	0.707764		0.453905	0.654708		0.454431	0.653932		1.31518	0.825532		2.86281	0.513259		1.31587	0.83998		0.685038	1.56885	2.35319	0.66589	0.967212	0.926508	1.84862	1.34578	1.15249	0.76573	0	0.495333	0.412204	0.299977	0.490354	NW_005393504.1	3155823	3157194	+
TCONS_00018545	0.694163	0.402298		0.785691	0.653984		1.27191	0.762694		1.81614	0.3738		0.549926	0.204362		0.61421	0.45927		0.429409	0.144906		0.436656	0.171902		0.705211	0.589695		0.305131	0.0308629	Down	1.0472	0.836071	0.638165	1.60157	1.39602	0.394324	2.76185	0.928315	1.56499	1.39378	0.719541	1.2304	0.203534	0.966176	1.56102	NW_005393504.1	3177675	3180128	-
TCONS_00018577	1.07474	0.808909		1.1129	0.700249		0.979783	0.905339		0.810113	0.564368		1.21158	0.472901		1.12712	0.65791		1.22269	0.510533		1.38346	0.323069		1.21711	0.697332		1.50106	0.176462		7.21299	3.61076	8.67507	4.67854	7.99808	5.71945	3.86608	6.6921	6.3834	5.17488	3.57022	3.79543	2.79366	4.06886	4.25414	NW_005393507.1	432474	437408	-
TCONS_00018581	2.69534	0.0280958	Up	0.416096	0.0838527		0.437364	0.12408		0.386941	0.0503049		1.12899	0.889303		0.944741	0.895886		2.56924	0.0533013		1.0807	0.789234		1.1363	0.75375		2.96236	0.011733	Up	90.172	581.329	793.747	55.7372	872.096	760.608	59.6224	1063.47	911.811	713.717	364.404	678.36	606.118	65.6265	774.508	NW_005393507.1	807194	809512	-
TCONS_00018640	1.79308	0.069992		1.07918	0.856461		0.565298	0.168633		1.01418	0.992662		1.96172	0.0331713		1.90108	0.127202		3.4576	0.0100442	Up	1.07361	0.839432		0.562122	0.194784		1.9513	0.0466134		27.155	27.1327	39.9065	14.4075	32.6921	23.0143	9.77149	27.3266	25.772	23.4234	31.0381	16.4781	53.9841	38.7058	20.9089	NW_005393512.1	853944	926412	-
TCONS_00018773	18.9523	0.0253933	Up	0	0.00446864	Down				0	0.602774		0	0.857359		0	0.00526066	Down	0	0.874707		0.128294	0.0750983		inf	0.606992		2.45487	0.843079		3.91962e-22	4.93976	0.743342	2.02583e-18	4.85994e-23	0.340539	0.375019	8.1448e-20	7.67987e-21	1.58865	7.25425e-22	0.00109991	4.11026e-23	1.85802e-18	0.82212	NW_005393515.1	7531	25267	+
TCONS_00018774	1.07066	0.898995		0.52954	0.492182		1.43487	0.587346		1.7488	0.523389		0.574418	0.448566		0.361644	0.181056		0.395071	0.0698473		0.302501	0.153173		0.838166	0.952219		0.329984	0.0351903	Down	20.849	124.59	34.3917	96.3407	1.43339	19.8741	36.9092	13.9243	100.571	26.0098	34.0107	47.6171	18.1285	5.53377	39.4459	NW_005393515.1	7531	25430	+
TCONS_00018775	1.10999	0.813774		0.544598	0.315446		1.4689	0.388339		2.21494	0.138901		0.611959	0.230793		0.365795	0.0922855		0.413959	0.0218396	Down	0.246818	0.0406525	Down	0.675245	0.690523		0.278504	0.000728177	Down	70.8781	380.735	87.9042	279.711	3.43781	40.721	172.392	62.9504	256.715	124.168	99.2968	146.985	82.8722	106.433	146.59	NW_005393515.1	7531	40641	+
TCONS_00018776	0.609924	0.312393		0.543147	0.479856		2.12906	0.555201		1.5234	0.697797		0.331212	0.139241		0.253838	0.0276494	Down	0.156828	0.00513126	Down	0.358715	0.0568302		1.40678	0.647737		0.220219	0.0134898	Down	0.686695	3.04852	5.77106	4.50034	9.19645e-16	4.46763	20.3273	0.360823	16.2232	11.4665	0.343951	18.8427	4.76911	0.521574	11.408	NW_005393515.1	16114	34760	+
TCONS_00018777	0.983586	0.987005		0.765936	0.871438		5.43525	0.251499		10.6383	0.177881		0.758364	0.819339		0.136821	0.256325		0.137495	0.0628261		0.07178	0.188367		0.525618	0.781265		0.0720412	0.0302323	Down	4.81155	28.2707	2.48538	12.4959	2.31855e-14	4.66326e-09	21.1136	0.287099	26.5095	1.92705	3.31841	0.0129073	0.0114677	1.27046e-21	1.77617	NW_005393515.1	16115	33825	+
TCONS_00018778	0.760831	0.628068		0.762957	0.698229		1.86374	0.193837		2.82974	0.0379374	Up	0.588675	0.239289		0.402077	0.2109		0.312102	0.0163145	Down	0.270229	0.124784		0.673336	0.742124		0.20925	0.00232051	Down	191.447	549.098	122.992	568.3	2.71815	44.5373	330.606	105.495	444.763	127.589	172.742	230.269	86.4974	157.136	165.04	NW_005393515.1	16115	33880	+
TCONS_00018779				inf	0.722305		inf	0.784909		inf	0.772818		inf	0.758474																	0.0227421	0.00861371	4.66404e-08	7.14569e-05	1.45085e-14	1.24365e-09	3.99567e-12	1.55511e-08	0.492172	4.15028e-11	2.65974e-07	5.02216e-06	1.11362e-10	4.08315e-22	6.96984e-11	NW_005393515.1	16115	33880	+
TCONS_00018781	1.72701	0.281015		1.83509	0.432018		1.93474	0.337894		6.51217	0.0783042		3.22919	0.199111		0.930138	0.741181		1.63542	0.62628		0.281938	0.0446716	Down	0.303455	0.232294		0.49401	0.342716		15.4882	4.96584	0.54859	1.62625	2.15038e-10	1.39283	1.24086	1.16595	2.43685	3.29109	2.77924	2.78238	4.05456	3.68759	1.22521	NW_005393515.1	24298	40640	+
TCONS_00018782	0.848614	0.553265		0.657566	0.210698		1.83356	0.255986		2.53673	0.11351		0.564083	0.0299177		0.357685	0.00202443	Down	0.308558	0.000246451	Down	0.261986	2.63405e-05	Down	0.731223	0.79053		0.225545	2.064e-07	Down	18.9929	88.4744	37.7589	94.8661	1.82503	11.7125	85.7306	23.1199	79.5415	54.5769	23.2511	101.627	40.4312	83.2993	91.4511	NW_005393515.1	24298	40641	+
TCONS_00018783	0.898139	0.704616		0.780394	0.381097		2.58388	0.00761036	Up	5.90863	2.50301e-06	Up	0.709313	0.182126		0.298734	0.000958839	Down	0.272723	0.0001085	Down	0.133068	1.4221e-07	Down	0.445636	0.389365		0.121368	5.36104e-11	Down	25.5094	52.9411	8.1815	39.7911	0.106186	3.86718	37.6509	6.40611	44.0127	30.7636	15.4284	56.3258	11.3765	40.0528	33.3994	NW_005393515.1	24298	40677	+
TCONS_00018784	0.308814	0.126954		0.616701	0.751886		0.64363	0.848044		1.09238	0.978035		0.192162	0.0674669		0.952143	0.939301		0.301516	0.138586		0.564703	0.703976		0.590255	0.800748		0.179152	0.0730977		0.0225082	1.03636	0.655317	1.03192	0.0285159	0.0526368	0.998369	0.129272	0.669715	0.0717807	0.00898885	1.89272	0.869411	0.215695	0.0312842	NW_005393515.1	24298	40721	+
TCONS_00018785	0.928906	0.866081		0.672626	0.182983		1.99646	0.0378484		2.62878	0.00930024	Up	0.634663	0.206289		0.33309	0.00816255	Down	0.315135	0.0153237	Down	0.257455	0.00108228	Down	0.772624	0.852567		0.242773	0.0048301	Down	25.1775	49.4797	14.1515	56.6685	3.96403e-11	7.10518	21.7587	10.1012	30.8274	29.2481	12.4535	34.0545	14.0389	27.4653	24.1348	NW_005393515.1	24298	40721	+
TCONS_00018786	1.07279	0.838387		0.832073	0.564528		2.89087	0.00369387	Up	2.68596	0.00713109	Up	0.908316	0.718481		0.284939	0.00913895	Down	0.310964	0.00519549	Down	0.312078	0.020166	Down	1.09557	0.702207		0.340226	0.0138552	Down	32.5769	47.1275	11.6065	44.4534	2.67849	4.88209	19.9266	19.9088	28.9331	15.8227	11.1296	27.8036	8.56545	35.8113	34.3759	NW_005393515.1	24299	40677	+
TCONS_00018788	0.985657	0.977242		0.70278	0.325799		1.39817	0.421796		2.19912	0.0804133		0.700994	0.260548		0.499689	0.0731841		0.501357	0.0473519		0.322029	0.00178154	Down	0.643771	0.62399		0.32194	0.000275332	Down	14.5983	53.1751	20.2333	52.3437	2.5361	9.38018	37.8462	15.4913	49.1374	24.916	16.4336	31.7824	27.7503	35.745	40.002	NW_005393515.1	39721	40641	+
TCONS_00018795	1.88589	0.278712		0.901616	0.850297		0.599941	0.403655		1.13946	0.840377		1.72448	0.334449		1.48083	0.519496		2.8329	0.0764141		0.796565	0.763652		0.534229	0.325082		1.52753	0.59371		2.23555	2.13671	2.86038	0.751823	1.56367	0	0.529335	1.35433	1.15381	2.00183	2.50631	1.12247	1.58699	1.43961	0.286301	NW_005393518.1	787738	808285	+
TCONS_00018854	0.950632	0.841483		1.38247	0.231889		1.89507	0.0880677		1.81493	0.0580833		1.32905	0.235472		0.725855	0.394935		0.696281	0.319113		0.768349	0.37327		1.05077	0.956377		0.736748	0.244284		985.341	373.404	509.432	447.65	556.086	305.325	735.481	537.357	817.2	461.822	252.338	427.625	240.703	701.708	665.16	NW_005393520.1	744473	826023	+
TCONS_00018869	0.987523	0.989195		0.779581	0.675251		0.777006	0.663621		0.596399	0.38527		0.779511	0.666997		0.99431	0.964776		0.990597	0.976943		1.31835	0.606458		1.31323	0.690735		1.31182	0.610127		1.17783	0.669615	1.67421	1.14119	1.42148	0.718796	0.906526	1.90154	0.729684	1.46126	0.736697	0.787722	0.488548	0.67559	0.633873	NW_005393520.1	252297	255424	-
TCONS_00018893	4.57828	0.416299		0.176483	0.401535		0.155214	0.340732		0.747313	0.989161		0.816545	1		1.13332	0.91675		5.23084	0.378484		0.23871	0.49877		0.20838	0.427033		1.10064	1		0.594035	0.980831	0	0	2.66256	0	0.585613	1.38855	0	2.391	0	0.596203	2.49265	0.204257	1.29033	NW_005393520.1	387931	408911	-
TCONS_00018897	0.747142	0.39559		1.1752	0.669788		0.699087	0.358736		0.750695	0.44991		0.889752	0.709972		1.67057	0.184784		1.26181	0.52445		1.57763	0.222728		0.937908	0.845385		1.19165	0.609334		12.0445	8.11997	15.9989	11.6818	18.5773	13.2545	9.32077	13.8945	9.41442	8.90401	10.3342	10.9312	8.24641	11.4683	6.37584	NW_005393520.1	464793	499324	-
TCONS_00018954	inf	0.31661		0	0.357762		0	0.0992805		0	0.0567824					2.13843	0.633768		inf	0.0931516		2.86585	0.447371		1.33465	0.813321		inf	0.050177		0	0.575824	3.73255	0	1.20009	1.5099	0	1.16852	0	0	0.357876	0	2.16037	0	1.38323	NW_005393520.1	1516390	1569981	-
TCONS_00018977	0.585814	0.250462		1.17352	0.774731		1.20282	0.763072		1.12302	0.859624		0.696424	0.433283		0.968507	0.964434		0.573397	0.303125		1.05384	0.933425		1.08171	0.908163		0.62333	0.358572		1.55129	0.918658	1.3194	2.12404	1.26389	1.12732	1.56019	1.42695	1.35265	1.29329	0.963856	1.7846	0.603843	1.47979	0.936411	NW_005393523.1	427833	437440	-
TCONS_00018982	1.61486	0.667083		1.72321	0.559726		0.735897	0.799251		0.858356	0.879572		2.82207	0.361546		2.30703	0.36474		3.76296	0.167021		2.02342	0.421567		0.874779	0.955805		3.2732	0.22046		6.64578	0.482857	3.85857	0.697962	1.71288	2.54992	1.738	3.11305	0.380557	1.3536	3.561	0	2.32723	1.5665	2.12217	NW_005393523.1	1423057	1424981	-
TCONS_00019098										0	0.235241											inf	0.202276		inf	0.244842		inf	0.225627		0	0	0	0	0	4.46519	0	0	0	0	0	0	0	0	0	NW_005393528.1	687633	691155	+
TCONS_00019130	0.819614	0.607462		1.26727	0.551162		1.25523	0.667713		1.20685	0.671558		1.05198	0.895209		1.00159	0.947113		0.830194	0.731452		1.05613	0.905026		1.04698	0.981313		0.874629	0.750418		2.67971	1.60367	1.7534	1.77836	2.10132	1.79891	1.81553	1.6129	1.9299	1.5885	0.97049	1.59994	0.95534	1.8138	0.987429	NW_005393529.1	138163	144960	+
TCONS_00019161	1.00142	0.992075		0.926046	0.900657		0.583215	0.260496		0.626285	0.301439		0.935775	0.904544		1.57225	0.302782		1.59099	0.298274		1.48687	0.326902		0.939695	0.911439		1.50456	0.304209		3.17057	2.14871	3.45961	1.00865	4.26656	3.20564	2.77555	5.46443	3.41003	2.81872	2.33541	3.35574	3.45748	1.31482	1.96676	NW_005393533.1	1	3048	+
TCONS_00019254	1.41261	0.601635		1.64592	0.410166		1.7705	0.404041		1.65473	0.453707		2.34844	0.163088		0.925379	0.937873		1.32473	0.704957		1.00113	1		1.07849	0.948927		1.43032	0.633721		4.40419	6.76463	3.11748	2.6769	5.24353	7.8933	3.75521	3.3186	6.52534	3.79221	3.98393	2.44853	1.51556	12.7691	1.7709	NW_005393538.1	328904	473473	+
TCONS_00019333	0.789988	1		16.3328	0.326877		3.74371	0.599272		4.40174	0.512572		12.9454	0.352171		4.48137	0.56794		3.55039	0.633849		3.79329	0.705646		0.840623	0.916022		2.99261	0.766361		0	0	0	0	1.44996	0.90621	0.629714	0.952047	0	0	0	0	0.455276	7.56202	0.418006	NW_005393538.1	498924	499283	-
TCONS_00019531	0.125184	0.0698527		8.13748	0.149148		1.28811	0.765914		0.698363	0.682344		1.02413	0.950529		6.17288	0.110463		0.786526	0.775988		11.5886	0.00387599	Up	1.87393	0.35117		1.48503	0.560347		6.53632	2.64909	13.2979	0	8.0539	3.66326	13.9651	21.5579	21.6126	0	8.20531	8.80582	0	0	0	NW_005393546.1	272943	273283	+
TCONS_00019538	0.789406	0.914591		2.14033	0.607083		2.86859	0.475564		3.49604	0.48865		1.69278	0.719807		0.732635	0.866013		0.58373	0.766574		0.616598	0.861892		0.844529	1		0.484213	0.768743		0.322774	0.167493	0.231557	0.872476	0	0.868551	1.16037	0	2.7142	1.09195	0.82408	0	0	0.943277	0.376948	NW_005393546.1	338906	341465	+
TCONS_00019568	1.57236	0.83477		1.97024	0.609303		4.95048	0.314986		13.7725	0.209215		3.10492	0.449261		0.395609	0.660496		0.627365	0.872495		0.144854	0.511847		0.364593	0.897866		0.230832	0.726606		0	0	0.412353	0	0	0	0.461079	0	4.60635	0.631701	0.330947	0.873045	0.334695	0.626857	1.59581	NW_005393546.1	686196	701715	+
TCONS_00019664	1.03908	0.881992		2.55961	0.000763001	Up	4.86212	1.97331e-05	Up	6.314	3.32526e-08	Up	2.69551	5.56251e-05	Up	0.523724	0.0493332		0.551329	0.0660492		0.408696	0.00312908	Down	0.776744	0.555982		0.429894	0.00169227	Down	390.965	140.059	55.2603	122.155	63.7165	50.7231	104.523	75.0387	321.654	123.144	46.4845	143.633	66.6119	438.56	113.26	NW_005393546.1	664062	667464	-
TCONS_00019666	1.1717	0.574656		2.59805	0.00084437	Up	4.23836	0.000145711	Up	4.70644	4.34085e-06	Up	3.08202	1.11813e-05	Up	0.610121	0.163887		0.722795	0.352692		0.556819	0.0641595		0.90664	0.808676		0.660008	0.147025		215.285	60.4983	46.7542	45.2606	47.3778	33.9525	50.0722	44.5443	165.589	70.9965	25.6345	72.3684	35.4609	215.164	60.425	NW_005393546.1	664062	667973	-
TCONS_00019720	1.072	0.938939		0.528293	0.486642		1.26639	0.810244		1.75008	0.679715		0.571784	0.561848		0.412926	0.324982		0.44911	0.392222		0.303503	0.249772		0.733716	0.887413		0.329046	0.310185		0.358531	1.20652	0.233919	1.10331	0.304243	0.22389	1.12348	0.609495	1.21754	0.702705	0.416486	0.612968	0.35604	0.350703	1.08329	NW_005393546.1	1257108	1269351	-
TCONS_00019831	0	0.708928		inf	0.809918		0.112653	0.330522		0.573439	0.946424		0.759645	1		inf	0.12367		6.76694	0.361978		inf	0.659818		0.197569	0.40289		1.34428	0.980273		0	0	0	0	0.582994	0.560411	0	0.573212	0.839248	0	0	0.785903	3.5989	0	0	NW_005393549.1	1009285	1013862	-
TCONS_00019833	1.03503	0.933369		1.31236	0.510558		1.83405	0.198326		3.63419	0.0170146	Up	1.37935	0.424532		0.708126	0.451135		0.742926	0.522054		0.363079	0.067802		0.510541	0.340207		0.38108	0.0839464		2.51416	1.53178	0.741491	1.63708	0.78747	0.573035	0.605332	0.426017	2.49409	1.42185	0.823387	1.81119	0.927044	1.55491	1.13503	NW_005393549.1	1392327	1396132	-
TCONS_00019842	5.78937	0.378721		1.14253	0.974242		0.321915	0.309614		0.517021	0.564576		6.66972	0.359784		3.57729	0.286693		20.8869	0.0716189		2.2368	0.50175		0.621224	0.664855		13.0938	0.159501		0.10371	0.0874879	0.328551	0.00127642	0.85284	1.48953	0.00296633	0.0396663	0.291009	0.445351	0.0108431	0.128773	1.52465	0.573874	0.202096	NW_005393550.1	700136	787211	+
TCONS_00019843	1.09552	0.764015		1.09352	0.77101		1.81671	0.126584		1.79526	0.108664		1.21353	0.496427		0.59652	0.170642		0.660936	0.270031		0.61349	0.161703		1.02369	0.941808		0.679795	0.238423		20.7459	14.8078	9.69266	12.5394	9.94888	7.15309	13.684	13.006	17.9329	12.298	8.38639	12.2721	4.35728	15.9761	14.2026	NW_005393550.1	700137	787318	+
TCONS_00019845	0.875001	0.742578		0.354288	0.147457		0.312585	0.30613		0.348567	0.130744		0.312282	0.00929901	Down	1.11648	1		0.991533	0.849939		1.0205	0.953993		0.909621	0.979119		0.898074	0.822013		1.7316	3.12804	2.9236	5.07009	0.966307	2.45126	5.02425	8.13568	3.18257	6.53736	2.22041	2.99655	6.90736	0.056637	1.56063	NW_005393550.1	737515	787408	+
TCONS_00019851	0	0.801066					0	0.261994					0	0.856544		inf	0.234795		6.74004	0.477072					0	0.243864		0	0.858556		0	0	0	0	0	0	0	0	0	0	2.56287	0.444731	0	0	0	NW_005393550.1	789851	795237	-
TCONS_00019864	1.16932	0.837478		0.982717	1		2.49504	0.281622		1.06058	0.924555		1.1658	0.832329		0.38946	0.261874		0.460841	0.383439		0.93002	0.929202		2.38449	0.356723		1.09807	0.930466		4.31222	1.58853	1.34498	1.10141	0.506252	3.8914	1.66235	1.47303	2.21945	1.96343	0.511081	2.68589	1.05533	1.15053	2.71872	NW_005393552.1	643865	646455	+
TCONS_00019877	0.988226	1		3.53459	0.117452		3.16255	0.224791		2.79618	0.170761		3.54548	0.105368		1.12974	0.770474		1.12195	0.788299		1.28262	0.787393		1.12242	0.998952		1.28319	0.791359		1.42376	0.206299	0.488461	0.314692	1.18616	0.495698	0.281135	0.877208	0.680313	0.270276	0.0602122	0.680328	0.274812	2.91762	0.746829	NW_005393552.1	1355789	1357843	+
TCONS_00019882	1.41572	0.758783		1.40346	0.697254		1.56329	0.682862		1.30871	0.771463		2.01488	0.478028		0.890558	0.978093		1.27393	0.830101		1.07645	0.969035		1.19533	0.93464		1.53732	0.737495		1.86415	0.528811	1.06982	0.696566	1.04143	1.174	0.224767	0.47096	1.6748	1.25197	0	0.658651	0.922128	0.284224	0.470529	NW_005393552.1	1437907	1518307	+
TCONS_00019883	1.09789	0.760341		1.91899	0.0301657		2.64603	0.0135766	Up	2.25865	0.0183228	Up	2.13346	0.0055734	Up	0.721136	0.408969		0.79915	0.576436		0.857372	0.641779		1.18074	0.721185		0.951575	0.865555		71.1864	21.3979	33.1521	18.5416	26.2797	17.1613	26.5762	26.5233	45.1562	24.213	15.54	26.0386	10.4376	59.4747	30.7968	NW_005393552.1	1439896	1503925	+
TCONS_00019902	1.20889	0.724335		0.809805	0.719621		0.935278	0.844955		0.939665	0.939991		0.990203	1		0.863734	0.913769		1.05203	0.852013		0.86923	0.815897		0.996702	0.918758		1.0604	0.931736		1.23311	0.667188	1.08095	0.722251	1.77611	0.773056	1.05413	1.43643	1.20262	1.05356	0.347291	0.999583	0.710318	0.767899	1.53127	NW_005393552.1	2093665	2096061	+
TCONS_00019920	0.769036	0.657637		1.63865	0.399881		2.09247	0.399152		2.11604	0.26994		1.27712	0.669419		0.782939	0.953277		0.604031	0.642267		0.782838	0.744165		0.98259	0.837298		0.607193	0.473216		2.06616	0.323854	1.07444	0.811801	1.55413	0.137851	0.999335	0.619665	0.719111	0.853172	0.129798	0.807512	0.132326	1.16415	0.821452	NW_005393552.1	15150	17581	-
TCONS_00019921	0.62506	0.602626		2.51851	0.246793		2.63539	0.361474		2.12658	0.382141		1.59963	0.526477		0.952464	0.907558		0.597711	0.755651		1.1936	0.886192		1.23371	1		0.753016	0.786677		2.18786	0.27273	0.758419	0.785694	1.20637	0.352778	0.572747	0.635161	0.837512	0.502998	0.140212	0.635444	0.047784	0.855086	0.488211	NW_005393552.1	21526	22914	-
TCONS_00019922	0.731252	0.473815		1.08035	0.892984		0.972697	0.947434		0.759744	0.579889		0.798759	0.602052		1.10675	0.845944		0.818032	0.696162		1.43315	0.463147		1.28817	0.652922		1.05755	0.913534		1.60472	1.07677	1.43524	1.21139	1.68222	2.52522	2.01956	2.00849	1.38621	1.18231	0.774347	1.82436	1.25123	1.63772	1.33469	NW_005393552.1	438436	445119	-
TCONS_00019980	2.93662	0.457781		0.459272	0.587339		0.168379	0.135315		0.43648	0.59788		1.35894	0.927221		2.7093	0.355085		8.09403	0.0951834		1.06128	0.987895		0.392322	0.410274		3.15351	0.492555		5.32301e-29	0.525078	0.651793	0.114689	0.052188	0.453694	0.171979	0.19461	0.294882	0.235154	1.40926	0.0564976	0.790082	0.299498	0.312518	NW_005393554.1	303070	304436	+
TCONS_00019981	1.03151	0.930515		0.672083	0.278275		0.599827	0.238548		0.436398	0.0661167		0.700611	0.306007		1.11402	0.788653		1.16178	0.710965		1.55247	0.245487		1.38298	0.442249		1.6199	0.211363		1.86674	2.21352	6.99718	2.22573	3.46542	2.06472	2.71547	4.75616	2.85074	2.41973	1.74353	2.5441	2.60223	1.45359	2.92297	NW_005393555.1	1683484	1689428	+
TCONS_00019982	1.02731	0.956433		1.24303	0.553632		0.832458	0.6774		0.742569	0.636007		1.28893	0.474417		1.48298	0.343019		1.53554	0.307425		1.68761	0.427382		1.12972	0.863282		1.74987	0.394761		1.92758	0.815001	4.83331	0.956257	2.82193	2.76761	1.59811	0.392716	2.77747	1.47366	1.87862	1.53368	1.03415	1.46857	1.82638	NW_005393555.1	1683484	1689428	+
TCONS_00020030	1.14131	0.864097		0.844272	0.840688		0.483658	0.333567		0.400743	0.198557		0.977865	1		1.73447	0.446211		2.00332	0.344013		2.12171	0.255896		1.22151	0.753761		2.446	0.186768		0.760224	0.778385	1.23145	0.929848	1.56639	2.34473	0.757302	2.21481	0.910624	0.336198	1.45255	0.380951	0.721276	0.739513	1.24171	NW_005393555.1	1659181	1660643	-
TCONS_00020038	1.06603	0.893401		1.14188	0.814564		0.438097	0.148632		0.276126	0.0377436	Down	1.23741	0.68533		2.59433	0.121618		2.79382	0.111396		4.16974	0.0281794	Up	1.59306	0.511075		4.50357	0.0255488	Up	0.703479	0.583924	4.36437	0.789594	2.67968	1.2227	0.432753	1.94818	0.668642	0.30518	1.20887	0.219471	0.178249	0.720692	0.646536	NW_005393555.1	1893740	1900369	-
TCONS_00020052	0.840684	0.772536		0.505362	0.302807		1.64205	0.552591		1.56465	0.588004		0.425697	0.31056		0.306769	0.0672435		0.260479	0.118462		0.325122	0.0923854		1.05603	0.928695		0.274628	0.130502		0.367727	0.378356	0.00458031	0.0559177	0.214587	0.544274	2.00864	0.664008	1.43058	1.21181	0.040184	1.83169	0.579653	0.170026	1.582	NW_005393555.1	2546200	2549081	-
TCONS_00020053	0.78376	0.649149		0.511358	0.430579		1.21521	0.685951		1.10341	0.846119		0.401946	0.142026		0.415803	0.205823		0.329136	0.031987	Down	0.467181	0.265744		1.11841	0.732346		0.367826	0.0412342	Down	1.08335	0.236255	1.25225	1.00872	0.0787096	0.61507	3.64818	1.60028	2.88383	3.6218	0.631628	3.69035	1.32718	0.0672513	2.52571	NW_005393555.1	2546584	2548957	-
TCONS_00020068	1.16426	0.609107		0.574891	0.0720194		0.73862	0.484883		0.813266	0.560404		0.676534	0.167716		0.772435	0.426874		0.910763	0.727033		0.711741	0.301208		0.917794	0.89004		0.837112	0.557069		51.4653	87.2414	64.2185	61.429	58.7002	62.7558	87.2763	67.0857	59.0359	72.6147	52.9018	55.9919	49.4109	50.8213	72.8505	NW_005393556.1	627079	632729	+
TCONS_00020072	1.02634	0.974293		0.56874	0.36486		0.520938	0.384027		1.04114	0.96995		0.591684	0.398359		1.07659	1		1.12315	0.951181		0.547903	0.364211		0.508351	0.3849		0.569482	0.402144		1.33083	2.57508	0.976491	1.68715	1.08774	1.20368	1.81856	0.805595	0.903124	1.32369	1.91128	1.06131	1.2481	0.912346	0.713775	NW_005393556.1	936571	941172	+
TCONS_00020140																															2.64882e-23	0	0	1.23824e-19	0	3.44155e-13	0	9.42372e-10	0	1.43346e-12	0	8.74932e-20	2.16342e-25	3.87704e-12	0	NW_005393558.1	210578	246803	+
TCONS_00020182	1.1505	0.860373		0.772332	0.762607		1.21646	0.843121		5.5439	0.169019		0.893555	0.92292		0.631126	0.596476		0.734074	0.742781		0.140546	0.0719843		0.220821	0.264061		0.163668	0.125085		0.295948	1.51459	0.19505	1.0425	1.21469	0	1.13268	0.47333	2.78357	1.92298	0.631742	1.63008	0.712342	1.00234	0.850306	NW_005393561.1	489362	492102	+
TCONS_00020183	23.975	0.211196		0.349537	0.525398		6.00336	5.70201e-06	Up	12.4678	1.87957e-10	Up	8.52843	5.03072e-12	Up	0.0581202	0.243987		1.40647	0.607387		0.0284093	0.175335		0.489642	0.241452		0.688463	0.444177		164.37	13.6803	13.0648	16.0593	8.56452	11.4497	12.0651	12.7864	138.244	12.6153	25.7759	19.458	18.6419	167.927	1107.98	NW_005393561.1	683640	697892	+
TCONS_00020188	1.22047	0.46717		0.71007	0.220991		0.794663	0.56549		0.793131	0.465867		0.876656	0.595869		0.887407	0.67799		1.09666	0.845289		0.901316	0.735596		1.01201	0.930972		1.11064	0.695694		109.98	148.334	107.169	114.713	126.207	165.765	132.668	154.218	123.968	127.883	102.204	92.2229	97.4041	112.846	129.718	NW_005393561.1	860833	862602	+
TCONS_00020206	0.981118	0.991797		0.956791	0.956635		0.799893	0.790285		0.956324	0.962801		0.951961	0.953224		1.1848	0.851896		1.179	0.851937		1.00685	1		0.84692	0.85784		1.00086	1		4.10562	4.57447	6.13081	4.92937	3.64727	3.06708	3.68371	3.89987	5.06544	2.57136	4.48516	2.761	3.34441	3.56444	3.90368	NW_005393561.1	860537	862250	-
TCONS_00020227	0.679248	0.206004		3.23985	0.000162046	Up	6.49274	6.12498e-06	Up	5.48319	3.55651e-06	Up	2.22192	0.00404124	Up	0.497362	0.090409		0.341649	0.00698943	Down	0.596699	0.165724		1.18968	0.717359		0.409197	0.00757172	Down	9.69388	2.43645	2.78809	3.03932	1.55438	1.01323	5.24879	1.57107	7.97266	3.10915	0.73647	3.25777	1.25381	11.8114	2.11626	NW_005393562.1	1000789	1011063	+
TCONS_00020246	0.568502	0.41782		2.33984	0.201702		1.20213	0.743204		1.29929	0.697772		1.34848	0.620084		1.92565	0.406229		1.10795	0.927502		1.81329	0.440461		0.937762	0.972901		1.04134	0.962458		2.32204	0.630878	1.60217	1.30965	1.23321	0.807653	1.39946	1.57811	1.70718	0.520538	1.27076	0.652612	0.714022	1.26506	0.74241	NW_005393562.1	1284880	1286603	+
TCONS_00020275	1.2452	0.77091		2.57357	0.0914173		2.84674	0.156063		2.32717	0.170467		3.25045	0.0410073	Up	0.900975	0.945235		1.12792	0.744435		1.11485	0.895617		1.21821	0.971183		1.40116	0.678628		3.01145	0.430839	1.2079	0.655869	1.64028	0.392081	0.465649	0.954799	1.85347	0.872989	0.160286	0.509109	0.202679	1.27649	0.653642	NW_005393563.1	336826	338913	+
TCONS_00020283	1.04298	0.940823		0.522459	0.130469		0.335767	0.0221166	Down	0.525063	0.177812		0.549204	0.265765		1.56144	0.342607		1.64712	0.293906		1.00736	0.997683		0.642077	0.378585		1.05693	0.916687		1.59743	3.22174	3.60002	2.27776	6.15332	6.00208	6.48333	4.09211	1.08135	4.18196	3.19021	2.77042	7.17882	4.36328	4.31262	NW_005393563.1	491429	519042	+
TCONS_00020320	0.93269	0.968217		1.76388	0.537832		1.40861	0.708719		3.22484	0.293366		1.66651	0.579531		1.2457	0.867239		1.17677	0.912609		0.551278	0.652452		0.440436	0.529142		0.519595	0.624608		1.62831	0.980915	0.613967	1.25365	1.17824	0.75969	0.721129	0.406803	2.00013	1.21502	0.929401	1.09972	1.09766	2.30669	0.723581	NW_005393563.1	322891	384673	-
TCONS_00020327	1.01675	0.963266		0.658284	0.192507		0.39861	0.0179788	Down	0.421914	0.0153105	Down	0.677326	0.186986		1.64068	0.171273		1.68575	0.148671		1.57216	0.170197		0.95237	0.884718		1.61384	0.114263		8.54808	8.70749	18.8984	8.75579	20.3942	17.7859	10.4412	15.5501	6.89406	10.5152	12.3216	9.43772	11.0696	7.14888	9.28763	NW_005393563.1	528101	530332	-
TCONS_00020363	0.972179	0.960693		0.715543	0.439635		0.833717	0.670644		1.19526	0.749128		0.705323	0.408112		0.855374	0.80693		0.839647	0.780022		0.602675	0.289026		0.702092	0.475811		0.593229	0.266492		1.60244	2.30706	0.808968	2.25745	3.21644	2.70456	1.62872	1.36312	2.34885	1.45337	1.68856	3.51498	0.931365	2.08983	3.26454	NW_005393565.1	490750	493194	+
TCONS_00020364	1.12437	0.788185		0.911565	0.860456		1.47415	0.444733		0.963976	0.964752		1.03548	0.918863		0.613202	0.330678		0.697726	0.478401		0.950383	0.924573		1.53874	0.429485		1.07902	0.867853		4.12995	2.99144	2.68983	1.46833	2.13538	2.0443	3.67348	4.06429	2.98116	2.64253	0.697155	2.04087	1.71679	1.681	2.21445	NW_005393565.1	490906	493152	+
TCONS_00020394	1.14921	0.635624		1.24482	0.437541		1.25272	0.609586		0.989431	0.999142		1.44666	0.159326		0.988768	0.921459		1.14628	0.619248		1.2681	0.457429		1.27138	0.617636		1.46939	0.186788		26.481	10.9977	25.3337	13.756	25.8011	19.6247	15.4262	25.3142	28.158	18.3865	8.48029	12.9031	11.7345	17.0419	18.1059	NW_005393565.1	533402	551442	-
TCONS_00020414	0.767495	0.363643		0.779287	0.409765		0.903371	0.821411		0.83548	0.599804		0.6057	0.0665994		0.857676	0.640049		0.665998	0.241646		0.94036	0.851068		1.0909	0.800356		0.729166	0.285923		55.4498	56.0231	70.1937	88.7867	57.2362	58.4681	80.1502	70.8712	59.7295	57.746	41.2806	71.6693	43.032	54.8364	67.6633	NW_005393566.1	550977	583911	+
TCONS_00020448	3.47655	0.549713		5.12791	0.0929779		3.49507	0.14316		10.3975	0.0375965	Up	18.2343	0.021072	Up	1.43957	0.891724		5.07599	0.432743		0.496888	0.754764		0.345198	0.619769		1.74059	0.896864		3.34838	0.196832	0.132565	0.146405	0.134878	0.0606162	0.0715524	0.31366	0.438604	0.257291	0.599779	0	0.167907	1.0813	0.306765	NW_005393568.1	714822	802690	-
TCONS_00020460	0.999936	1		1.54939	0.33427		2.69022	0.0563429		5.32059	0.00430944	Up	1.57285	0.30598		0.570087	0.27653		0.577505	0.292932		0.293129	0.0493826	Down	0.51312	0.439953		0.296372	0.0519613		22.3496	8.5238	2.1422	7.36904	3.20316	3.31567	7.46367	2.71399	7.5164	8.20775	4.54693	9.88364	4.0925	15.0778	7.4372	NW_005393570.1	476488	484081	+
TCONS_00020496																															6.71811e-07	0	5.21483e-15	2.94291e-11	0	1.43146e-16	1.6498e-13	0	0.000211818	1.41801e-10	6.95801e-14	5.03939e-08	0	4.6752e-07	0	NW_005393575.1	160812	174247	+
TCONS_00020497	0.0523115	0.0186094	Down	135.249	7.97039e-13	Up	505.747	2.50181e-14	Up	26.3392	4.93772e-08	Up	7.15373	0.000100356	Up	0.262862	0.533337		0.0138601	0.00332884	Down	5.20205	0.114606		19.7417	0.017683	Up	0.272338	0.168687		106.19	0	6.29578	26.6748	0	7.56885	0.000386355	0	91.3033	2.30062	0.52486	18.3134	0	171.754	0	NW_005393575.1	168888	174232	+
TCONS_00020522	10.0954	0.314789		0	0.179901		0	0.570425		0	0.0653285		0	0.93409		0.36056	0.525691		3.68013	0.780429		3.16788	0.460734		8.80865	0.242003		32.4443	0.131251		0	0	0.494514	0	0	3.24659	0	0	0	0.081768	0	0.11933	0.299048	0	1.0018	NW_005393576.1	39527	40655	+
TCONS_00020563				inf	0.808533		inf	0.863423		inf	0.846691		inf	0.835353																	1.06427	0	0	0	0	0	0	0	0	0	0	0	0	0	0	NW_005393578.1	395083	396781	+
TCONS_00020573	0.474864	0.400525		0.0574868	0.0582246		0.0222906	0.197227		0.0148886	0.000169663	Down	0.0276899	0.00573282	Down	2.57397	0.645727		1.24501	0.93692		3.87052	0.0826776		1.50664	0.608528		1.86561	0.355744		7.71678e-07	2.76001	8.74856	12.0706	5.19683e-05	26.5468	0.101162	8.96463	0.721013	1.26877e-07	0.000415866	8.89823	20.0576	1.50613e-06	7.21639	NW_005393578.1	597745	660472	+
TCONS_00020595	1.08113	0.786693		0.898085	0.727911		0.516593	0.0818523		0.559018	0.0795391		0.982741	0.96085		1.7245	0.129319		1.88552	0.074784		1.61789	0.119262		0.932754	0.87675		1.76628	0.0420001		29.204	21.3934	43.5075	21.103	45.5668	38.6886	22.2727	48.229	25.595	26.4216	30.4829	21.6521	32.8267	20.1484	21.0503	NW_005393578.1	12087	14841	-
TCONS_00020657	8.95367	0.0455126	Up	0.132236	0.0606049		0.143764	0.105824		0.112758	0.0656791		1.19576	0.771016		0.910574	0.926706		8.22709	0.0882385		1.17484	0.842494		1.27136	0.926205		10.7523	0.0516775		8.993	105.75	163.327	1.71997	140.856	20.4484	4.80054	49.1382	14.1426	51.9215	28.4746	12.837	2.30329	3.9349	7.64674	NW_005393582.1	142886	159685	+
TCONS_00020661	1.04994	0.906686		1.05272	0.857621		0.544504	0.183448		0.577571	0.223354		1.12216	0.737972		1.91232	0.123165		2.02781	0.0955924		1.82948	0.140335		0.952087	0.879339		1.94239	0.0927571		4.73192	2.00802	3.59316	1.85126	6.14683	6.59819	1.80033	4.37348	3.09059	2.00565	3.2079	3.04151	3.09557	1.15756	2.85821	NW_005393583.1	887459	930845	-
TCONS_00020685	inf	0.148491		3.73058	0.050722		81.9954	3.98273e-05	Up	3.59544	0.0699703		inf	3.10217e-07	Up	0.0453151	0.293931		inf	0.917553		1.04907	0.969701		22.6155	0.319273		inf	0.171646		6.78581	0.000455163	3.76086e-15	0.000647845	0.157798	1.43791e-05	0.00260234	3.5127	4.08162	2.6609	1.80418e-08	0.000115453	1.20724e-10	1.74584	0.0969606	NW_005393584.1	211724	212547	+
TCONS_00020774	2.5684	0.473962		0.260756	0.356631		0.170029	0.160035		0.3655	0.59282		0.679832	0.880178		1.54639	0.664012		4.03397	0.250812		0.725544	0.81296		0.461828	0.505187		1.88145	0.733059		0.052236	0.689486	1.70555	0.645589	1.20027	1.0305e-10	0.18823	1.07309e-14	0.000101763	1.24584	3.71977e-07	0.0013875	1.64799	0.444152	0.00154484	NW_005393584.1	536255	557683	-
TCONS_00020776	1.2499	0.810763		0.693363	0.705919		1.41692	0.77241		0.716074	0.756341		0.878102	0.918151		0.485981	0.476963		0.612223	0.664676		0.978721	1		2.01484	0.532311		1.24571	0.843955		0.431382	0.719999	0.796273	0.268545	0.474411	0.934537	0.178253	1.85375	1.18344	0.438334	0.841268	2.1007	0.00140198	0.906961	1.94251	NW_005393584.1	545019	557728	-
TCONS_00020787	0.77871	0.895293		0.553794	0.760137		1.38246	0.953438		0.253193	0.496053		0.435865	0.644882		0.401789	0.658779		0.315676	0.550022		2.24271	0.65233		5.57368	0.4361		1.75612	0.733433		0	0	7.44259	1.79695	0	0	1.75317	0	0	0.913783	0.913016	0	0	1.76578	1.9287	NW_005393585.1	66970	67962	+
TCONS_00020874	0.968022	0.962444		0.99874	0.969983		1.03341	0.996515		0.939906	0.860684		0.98359	0.95147		0.961983	0.982329		0.941569	0.95685		1.071	0.872452		1.10987	0.878641		1.04879	0.889074		16.3081	15.4746	9.63333	23.1926	21.3601	22.7843	10.144	21.6576	14.402	8.20663	14.693	11.8266	3.83032	20.5382	19.6078	NW_005393585.1	2004085	2004509	-
TCONS_00020904	1.10519	0.983356		0.914933	1		0.424536	0.591267		0.244467	0.242248		1.0372	1		2.08223	0.605516		2.35137	0.562122		3.71531	0.223894		1.78516	0.545765		4.19294	0.209911		3.39323	2.72161	4.99216	1.2149	1.89544	0.862226	1.20025	6.80646	0	0	3.35881	0	0	0	0	NW_005393586.1	361090	362793	+
TCONS_00020917	0.581165	0.056568		0.949837	0.851819		0.9787	0.896075		0.870228	0.669801		0.559539	0.0263438		0.967022	0.983644		0.567633	0.126478		1.10098	0.765374		1.13118	0.804576		0.64583	0.125704		97.2496	64.9211	96.8235	173.666	118.848	105.37	133.238	117.6	93.5948	79.6765	53.7411	128.139	58.2314	92.9955	104.536	NW_005393590.1	476319	527479	-
TCONS_00020918	0.92261	0.831042		1.16643	0.637547		1.50573	0.245647		1.35265	0.40051		1.09044	0.739622		0.764633	0.461511		0.716614	0.328527		0.864997	0.694876		1.12932	0.69617		0.808845	0.534913		64.1136	78.5141	45.4935	71.0656	30.7319	54.9258	49.9718	50.5168	97.7393	39.9128	42.5258	43.0389	26.1158	49.9535	29.7671	NW_005393590.1	521331	527479	-
TCONS_00020959	0.955517	0.946914		1.75831	0.308112		1.80631	0.309079		1.74251	0.366328		1.69285	0.336298		0.967501	0.920343		0.932672	0.879058		1.01648	0.997238		1.04601	0.922598		0.975181	0.981018		2.50101	0.319459	0.298541	0.881488	0.949544	2.80892	1.0887	1.39372	4.24377	2.26902	0.600365	2.22049	1.6721	1.63456	1.33498	NW_005393595.1	868430	869578	+
TCONS_00020963	1.17862	0.639273		0.972945	0.930469		1.09907	0.832759		1.17127	0.714246		1.15828	0.67812		0.881834	0.752773		1.05144	0.924086		0.837808	0.649395		0.944791	0.912226		0.994824	0.9991		17.7768	18.9921	20.2525	21.9118	22.2631	21.6945	23.1845	20.4453	30.3707	22.9451	13.4664	9.74747	16.041	25.8627	21.9168	NW_005393595.1	35625	66018	-
TCONS_00020964	0.0342046	0.100814		13.3507	0.452343		0.230622	0.172042		0.438295	0.621234		0.461533	0.615628		57.6069	0.0123025	Up	1.97394	0.4139		30.8668	0.206967		0.523754	0.456386		1.05982	0.993796		0.634835	6.83114e-06	3.71916	1.80429	5.60608	0.331468	0.334075	3.20429e-10	0.434735	0.142888	0.9723	1.15601	0.39151	0.548331	0.00895012	NW_005393595.1	35625	90140	-
TCONS_00021025	0.465073	0.61331		3.86407	0.501142		0.839809	0.835477		0.368423	0.532624		1.81625	0.701952		4.53405	0.189005		2.10798	0.420591		10.5619	0.216785		2.2731	0.631153		4.93427	0.336265		8.99268	1.79343e-49	19.714	1.10625e-64	7.56232	0.888129	1.4821	1.93091	4.06039e-70	1.76251	1.59357e-43	2.57942	1.81645	1.61835e-45	4.2548e-44	NW_005393601.1	809235	917815	+
TCONS_00021027	1.40454	0.7494		0.84241	0.886752		0.648609	0.662396		0.728959	0.771837		1.19204	0.89366		1.2846	0.781281		1.83059	0.549418		1.15892	0.87685		0.89734	0.924122		1.65135	0.646272		1.35739	2.48483	1.1498	0.18896	2.12544	1.19611	1.47888	2.98415	1.53047	1.19933	1.24301	1.10435	1.2692	1.13049	0.13068	NW_005393601.1	821862	848510	+
TCONS_00021053	0.684662	0.230299		1.21422	0.565584		1.41304	0.375137		1.61457	0.215476		0.841698	0.557245		0.856634	0.649487		0.593391	0.158755		0.758645	0.455678		0.881717	0.819461		0.524521	0.0543481		19.2334	11.1398	10.73	20.9362	12.2829	11.8058	22.1961	15.0488	22.6146	11.3104	7.18669	19.8839	13.2197	19.8268	19.9503	NW_005393601.1	732781	795016	-
TCONS_00021058	1.71757	0.170883		0.637829	0.288502		1.15584	0.765437		0.979017	0.998776		1.10893	0.78873		0.546388	0.202043		0.947539	0.934985		0.654402	0.320692		1.19228	0.773552		1.13066	0.801039		23.4023	14.2655	9.3019	9.29536	13.9635	21.9735	16.581	11.2867	13.8208	18.1009	7.54238	7.66257	7.41508	7.14469	24.0599	NW_005393601.1	809189	917850	-
TCONS_00021059	1.34834	0.680572		1.12938	0.859609		0.902752	0.904006		1.01782	0.988292		1.53654	0.545695		1.2396	0.763288		1.69156	0.484231		1.11629	0.886001		0.895545	0.889601		1.52367	0.592717		3.78348	3.92996	5.47974	1.44804	4.67161	2.55739	3.42949	3.80097	5.08752	2.46692	3.62982	2.03523	2.04256	3.47142	2.48873	NW_005393601.1	809557	904342	-
TCONS_00021148	0.990572	0.974308		1.14865	0.684715		1.15507	0.772257		1.21569	0.606572		1.15199	0.64264		0.991842	0.980052		0.993663	0.983416		0.952863	0.886692		0.954774	0.874994		0.953764	0.877087		26.28	21.4308	17.2013	20.4453	28.0545	26.7498	19.036	24.4731	22.1191	22.9942	12.103	24.0632	17.7909	35.5341	17.136	NW_005393606.1	304662	306994	+
TCONS_00021149	0.881994	0.671776		1.15167	0.6671		1.84739	0.131105		1.8074	0.10004		1.02993	0.947009		0.619695	0.218507		0.552607	0.119576		0.642334	0.18876		1.02983	0.978852		0.572113	0.0703272		63.8318	39.1991	29.1545	52.3418	33.6669	28.6228	42.7324	29.4506	36.5118	44.323	19.1212	38.995	15.5653	59.6978	32.7186	NW_005393606.1	304830	306362	+
TCONS_00021150	29.4389	0.0826081		1.29048	0.836872		1.91757	0.644942		4.62522	0.434774		37.7592	0.217655		0.672531	0.697274		20.0317	0.352086		0.281912	0.388491		0.415953	0.702803		8.3192	0.661129		0.0727521	0.00402195	0.823972	0.00270905	0.000418319	0.000525323	0.0901023	0.00188959	4.02354	0.607721	0.000373788	0.00818136	1.35932	0.0379866	1.90227	NW_005393606.1	304888	306362	+
TCONS_00021163	0.131665	0.404082		0	0.837918		0	0.406074		0	0.14293		0	0.22551		3.0067	0.6312		0.39504	0.729283		20.3421	0.267628		6.67043	0.468106		2.68061	0.595132		9.04988e-21	4.52077e-12	3.36134e-14	3.89142e-19	1.91509	7.12181e-18	4.03417	12.6627	1.76351e-18	0.00138986	7.33642e-17	3.12009e-20	7.6409e-19	1.41715e-21	0.469405	NW_005393606.1	1856691	1857243	+
TCONS_00021191	1.02434	0.977443		0.93786	0.901835		1.01569	0.941666		1.02998	0.969019		0.970346	0.953826		0.916388	0.824973		0.950907	0.876266		0.916046	0.875042		0.996567	0.971254		0.949835	0.92127		1.94685	2.32651	1.8121	1.02812	1.60311	2.10524	2.40185	1.98202	2.32055	1.45697	1.46957	2.11175	1.45662	2.0008	1.73369	NW_005393606.1	1903038	1907484	-
TCONS_00021238	1.06219	0.866239		0.837089	0.793581		0.655977	0.466683		0.881371	0.86795		0.904189	0.888326		1.25738	0.672525		1.35052	0.54286		0.952872	0.894727		0.756076	0.59781		1.02315	0.965623		70.2047	25.5854	32.9189	23.9313	35.1578	45.8093	31.0365	32.3257	27.7568	25.0612	36.7442	41.7383	38.6227	7.3557	50.1019	NW_005393608.1	4287627	4341554	+
TCONS_00021242																															2.07621e-30	1.78261e-23	1.67002e-25	7.43119e-29	1.83454e-24	2.48857e-26	3.03869e-26	1.5112e-13	1.5178e-32	3.42672e-27	2.10566e-25	1.11661e-25	5.16174e-23	3.01757e-27	7.68499e-28	NW_005393608.1	4337650	4341554	+
TCONS_00021305	1.34918	0.80484		1.97841	0.553523		1.46588	0.771749		5.80558	0.224603		2.69923	0.46326		1.36101	0.797002		1.86431	0.652028		0.344542	0.465466		0.25184	0.312434		0.47483	0.66611		0.218342	0.787937	0.176643	0.0188639	0.593346	0.245066	0.0684188	0.172438	0.641899	0.46875	0.000720173	1.11346	1.28658	2.60021	0.260573	NW_005393609.1	2909365	2916694	+
TCONS_00021306	1.53369	0.785333		1.53561	0.773583		0.90597	1		0.98899	0.995934		2.43243	0.61348		1.64172	0.740849		2.56889	0.523656		1.54717	0.75314		0.940683	1		2.42657	0.556532		2.15653	0.837789	1.76928	0.578239	0.499544	1.30862e-14	0.113179	0.235042	2.52012e-22	2.1077e-13	1.08433	0.00311275	0.0112862	1.20802e-16	0.256598	NW_005393609.1	2909399	2916695	+
TCONS_00021322	2.75556	0.576658		2.55283	0.390061		16.6349	0.0568359		9.47681	0.121872		7.1264	0.127163		0.150393	0.386843		0.421019	0.845903		0.270638	0.542657		1.80618	0.936301		0.754829	0.972168		2.7662	1.35751	0.272491	0.318677	0	0.484022	0.305698	0	0.979857	1.05028	0.230876	0.308516	0	3.5156	0	NW_005393609.1	271074	306189	-
TCONS_00021351	4.50236	0.119073		1.55401	0.573439		2.37877	0.256527		3.41176	0.174679		7.16031	0.0798399		0.643972	0.571523		2.92768	0.418919		0.457745	0.410033		0.709991	0.815583		2.08771	0.636411		6.06205	0.523587	0.822667	0.401517	0.723143	1.03777	0	0.477507	2.13674	0.962891	1.02818	0.567403	0.757781	0.565428	3.06078	NW_005393610.1	1	2684	-
TCONS_00021394	1.19511	0.737936		0.890254	0.838956		0.359398	0.0436134	Down	0.374617	0.0501689		1.07635	0.902697		2.46045	0.0610268		2.96866	0.027767	Up	2.39339	0.0634375		0.967193	0.931548		2.89265	0.0243437	Up	5.37511	3.78943	14.2837	2.42524	14.3286	15.6005	3.34376	7.6753	5.11021	4.94826	8.9678	5.85503	7.93497	4.24519	4.89949	NW_005393612.1	2409	3389	+
TCONS_00021508	0.858575	0.705919		1.15617	0.713329		1.1432	0.922034		0.648212	0.340327		1.00465	0.980478		1.00597	0.819911		0.869775	0.932931		1.7953	0.169146		1.76511	0.334418		1.55232	0.27572		6.07145	2.14739	5.77791	3.3853	6.61096	7.34007	3.86486	5.82652	3.95487	4.2052	1.19929	3.57266	1.80599	2.81637	2.77568	NW_005393613.1	51735	57495	-
TCONS_00021604	0.987516	0.964449		1.27966	0.466356		1.03525	0.957132		0.825496	0.541661		1.28279	0.466328		1.22973	0.450501		1.22587	0.461248		1.56116	0.146049		1.26015	0.64023		1.55622	0.106256		246.089	94.5321	162.852	104.447	221.951	233.54	110.103	170.877	78.2407	107.58	75.2061	108.844	84.7062	157.914	110.891	NW_005393614.1	341226	394330	-
TCONS_00021636	1.02236	0.949087		0.395878	0.025692	Down	0.43355	0.0392959	Down	0.311632	0.00123759	Down	0.408628	0.0209827	Down	0.901567	0.843701		0.929015	0.899051		1.27525	0.442244		1.40415	0.431034		1.31524	0.340414		8.54393	8.9728	22.5645	9.53222	19.1812	18.7904	15.9078	19.3555	11.7483	14.9474	9.65812	15.4979	6.74224	0.0268942	17.0407	NW_005393615.1	104727	150528	+
TCONS_00021637	0.93263	0.839703		0.462919	0.0935566		0.25022	0.0121357	Down	0.315395	0.0047457	Down	0.435099	0.0482537	Down	1.8378	0.135338		1.73847	0.171466		1.47462	0.272086		0.798555	0.638592		1.39194	0.312817		0.568185	4.3461	6.92668	4.4839	6.28535	5.57358	3.99389	6.76845	4.85664	3.11391	3.70919	3.67198	8.27195	0.911729	3.64688	NW_005393615.1	114749	150530	+
TCONS_00021649	14.121	7.41594e-05	Up	0.0418382	1.58159e-05	Down	0.0980288	0.126284		0.023092	0.156377		0.604194	0.744981		0.416531	0.121854		5.93498	0.182851		1.80853	0.672315		4.36151	0.426895		25.8378	0.191418		4.27053	22.7374	4.10879	1.23098	10.0261	174.066	0.691726	3.76992	0.775219	18.9179	21.018	4.42921	0.983461	3.68552e-12	48.647	NW_005393618.1	467824	511810	+
TCONS_00021650	15.1194	0.146016		0	0.00998694	Down	0	0.0312746	Down	0	0.000974691	Down	0	0.187001		0.652345	0.683354		10.0906	0.273315		1.5286	0.696318		2.35749	0.414016		23.5156	0.0435351	Up	3.19708e-24	124.897	70.7383	9.71032	10.4616	191.051	8.37288e-25	0.697195	6.56924e-25	22.7815	67.6383	0.0374111	4.19404e-07	6.93387e-12	3.37183e-05	NW_005393618.1	467825	511809	+
TCONS_00021776	1.86134	0.436055		1.11268	0.881375		0.470684	0.234852		0.449266	0.212128		2.08833	0.356799		2.35104	0.164309		4.42081	0.0300716	Up	2.49596	0.136076		1.05485	0.953913		4.66915	0.0224953	Up	0.942408	0.449555	1.95627	0.268744	1.84588	1.23323	0.664579	1.95335	0.909027	0.448254	0.860633	0.0334433	1.17708	0.561065	0.8517	NW_005393621.1	864929	886859	+
TCONS_00021827	5.04641	0.442862		1.14947	0.898873		0.556635	0.5483		3.00351	0.458288		5.86425	0.24455		2.04878	0.474063		10.4167	0.0561737		0.386801	0.57724		0.185776	0.155862		1.96387	0.831807		1.77148	0.112194	0.627833	0.16362	2.1925	0.145514	2.96726e-26	0.46444	1.32429	2.64467	0.244104	0.322148	2.66859	0.723268	7.92508e-37	NW_005393621.1	2013292	2024350	+
TCONS_00021830	0.862916	0.631154		0.133962	1.54913e-06	Down	0.744275	0.726077		1.22861	0.774408		0.117237	1.11895e-09	Down	0.178838	3.82815e-05	Down	0.156858	6.31524e-06	Down	0.109759	4.36715e-07	Down	0.612162	0.544354		0.0959453	1.64435e-09	Down	0.705655	4.96363	0.401441	4.28075	0.263696	0.560552	3.36949	0.505131	0.410429	4.16675	0.385405	5.94637	1.05599	0.724398	2.30952	NW_005393621.1	2111277	2116221	+
TCONS_00021831	0.963071	0.90236		0.502062	0.0271644		1.54886	0.199699		1.69847	0.189962		0.490447	0.0124671	Down	0.320827	0.00137205	Down	0.313641	0.00107114	Down	0.297883	0.00063154	Down	0.927138	0.93851		0.290667	0.000160672	Down	6.01297	9.9513	3.30052	9.00962	0.722648	2.28945	6.96611	3.47635	3.89086	8.93382	2.98317	11.445	2.93814	5.6311	6.94897	NW_005393621.1	2112390	2116199	+
TCONS_00021832	0.744691	0.667028		0.461376	0.339319		1.37654	0.72697		1.18948	0.905558		0.345632	0.32097		0.329085	0.0375669	Down	0.24851	0.118325		0.390575	0.184184		1.18761	0.815226		0.292379	0.241059		2.21343e-09	2.27449	4.08793e-12	8.95719	5.01293e-14	0.000292073	3.76952	4.78085	5.85878	4.97114	1.84167	1.03713	0.720659	3.48529e-06	2.92114	NW_005393621.1	2112403	2114477	+
TCONS_00021833	0.594264	0.148569		0.369236	0.0197782	Down	0.817134	0.806935		4.56127	0.162817		0.224368	0.00255303	Down	0.445546	0.0707657		0.268349	0.00285885	Down	0.0815311	3.86745e-06	Down	0.181797	0.0207746	Down	0.0493625	3.05611e-07	Down	9.30109	12.5085	2.49397	21.4338	4.04537	1.6722e-10	8.43694	0.457774	0.0901104	7.29682	5.21218	21.2199	2.48362	3.95557	10.031	NW_005393621.1	2112404	2113671	+
TCONS_00021834	1.02349	0.938049		0.277295	0.0019564	Down	1.41702	0.647862		11.9098	0.0410423	Up	0.286932	0.00738599	Down	0.196123	0.000413497	Down	0.204344	0.00120374	Down	0.0234489	2.55932e-10	Down	0.119885	0.214099		0.0241943	3.98636e-09	Down	0.0270622	6.92887	5.30836e-06	8.25526	3.09537e-09	0.492456	3.3181	1.63503e-07	2.50994	6.61956	0.543711	6.61746	2.27361	3.40012	4.8547	NW_005393621.1	2112404	2114497	+
TCONS_00021835	0.726984	0.399081		0.498882	0.132863		1.67246	0.467589		7.37433	0.0551441		0.366517	0.0160879	Down	0.29266	0.00918738	Down	0.215953	0.000947639	Down	0.068077	9.42196e-06	Down	0.232898	0.398069		0.0502463	6.17576e-08	Down	1.24681	5.29302	0.450379	7.30976	0.0356775	2.72341e-06	4.33949	0.630491	5.39532	3.53128	2.41595	6.25026	0.387673	1.22108	3.93117	NW_005393621.1	2112404	2114497	+
TCONS_00021836	inf	0.740954		7.58917	0.426874		inf	0.223768		inf	0.195717		inf	0.204631		0	0.787206					0	0.772737								2.27476e-16	1.6925e-09	1.64808e-20	2.23832e-08	2.68926e-20	1.5364e-06	2.47945e-06	1.6599e-16	5.77539e-17	0.496291	1.07274e-09	1.93017e-11	3.15981e-13	4.34083	2.46284e-15	NW_005393621.1	2112406	2112907	+
TCONS_00021837	1.90596	0.495543		0	0.00174355	Down	0	0.212821					0	0.011717	Down	0.14668	0.101446		0.284683	0.29104		0	0.00122522	Down	0	0.197528		0	0.010048	Down	9.82181e-06	4.60864	2.45288e-17	6.7328	1.06932e-07	1.74701e-20	9.0656e-06	0.0233429	8.43581e-08	12.1294	0.000447634	2.35144	1.97521	2.61973e-05	0.514628	NW_005393621.1	2190880	2230770	+
TCONS_00021839	0.484393	0.041945	Down	1.61058	0.221361		2.37915	0.0587056		5.74877	0.000496287	Up	0.790487	0.468063		0.669608	0.372854		0.329111	0.0100026	Down	0.281949	0.0183692	Down	0.418951	0.189417		0.138173	7.43582e-06	Down	5.52219	3.10888	0.759772	4.99072	1.34141	0.353906	5.4936	1.04479	2.73733	2.42299	1.32983	3.08962	1.16806	4.22753	0.91072	NW_005393621.1	2227893	2230740	+
TCONS_00021845	3.03489	0.00415299	Up	0.525638	0.0999955		0.598759	0.33775		0.455535	0.346608		1.61726	0.467705		0.867536	0.631367		2.66145	0.0859913		1.1577	0.81151		1.33218	0.626276		3.55195	0.177052		17.96	12.5818	6.73492	0.792432	9.76628	40.5762	3.90908	13.7327	6.44936	18.0373	9.07739	11.0328	15.8602	5.41603	15.6572	NW_005393621.1	2614194	2615301	+
TCONS_00021846	4.65762	0.795932		3.66094	0.4838		0.267109	0.15413		0.321909	0.310236		17.3325	0.263208		13.587	0.0318337	Up	63.6793	0.00828814	Up	11.4522	0.04818	Up	0.827652	0.714571		53.1737	0.0128276	Up	1.00245	6.66212e-06	1.60763	0.10278	4.51532	2.1274	3.06267e-16	1.88224	0.754156	0.449852	1.27572e-12	0.000128957	1.69625	0.0869099	0.00039465	NW_005393621.1	2614200	2615297	+
TCONS_00021876	1.42872	0.4903		1.15592	0.853955		0.764429	0.737143		0.319363	0.164647		1.67465	0.647351		1.48574	0.410584		2.13582	0.255483		3.62412	0.0693969		2.42412	0.245331		5.21442	0.0371649	Up	17.832	4.49599	9.37518	0.287512	13.9069	35.239	5.46756	14.6618	0.318157	5.95658	7.05818	4.63555	0.557271	2.36774	3.78495	NW_005393621.1	2773421	2798038	+
TCONS_00021879	1.71511	0.0821015		1.28794	0.383022		1.18707	0.59924		0.668355	0.301948		2.23294	0.00470048	Up	1.075	0.884552		1.86018	0.109066		1.93971	0.117931		1.7969	0.137717		3.35198	0.0129049	Up	58.7416	18.8909	37.2644	11.5303	36.155	101.461	17.1971	63.9256	50.4997	40.1815	28.8756	25.4657	23.5451	32.8028	31.8067	NW_005393621.1	2788136	2798039	+
TCONS_00021880	1.12647	0.901276		4.49043	0.110734		8.95207	0.0709178		0.27151	0.0479796	Down	5.1089	0.0907709		0.498468	0.624097		0.565963	0.727009		16.5013	0.000268051	Up	32.7005	9.46523e-05	Up	18.8907	0.000167437	Up	8.28335	2.32803	16.4683	0.395533	2.20094	43.2437	1.25001	19.274	14.6519	0.833872	0.00678715	2.07357	0.215966	0.420848	0.994967	NW_005393621.1	2795791	2798070	+
TCONS_00021881	0.678181	0.284793		1.11292	0.784814		1.13396	0.79616		0.689591	0.37862		0.764421	0.452025		0.975731	0.973858		0.668171	0.360666		1.62581	0.227715		1.65786	0.290476		1.1121	0.776818		9.8332	4.72035	9.99943	9.401	8.27272	16.1733	9.55141	10.0899	8.68646	6.45917	4.76055	10.045	4.51017	7.37807	8.13215	NW_005393621.1	2814739	2816262	+
TCONS_00021882	0.0611236	0.323974		25.401	0.181036		23.9465	0.251833		0.862394	0.913363		1.56719	0.816005		1.06598	1		0.0659782	0.449546		29.4322	0.20814		27.3343	0.262405		1.82428	0.716772		0.437869	0.0239289	0.113185	0.0783991	0.0568688	1.44106	0.679913	1.82283e-08	2.94226e-12	0.00229152	0.00599913	0.079354	2.62535e-06	0.922034	0.000345081	NW_005393621.1	2814793	2816148	+
TCONS_00021894	1.61045	0.0713201		1.49921	0.138171		1.86491	0.0567913		4.19821	9.02402e-06	Up	2.44755	0.000226045	Up	0.797726	0.385951		1.29935	0.550844		0.360092	0.000911738	Down	0.450101	0.0485658	Down	0.583917	0.0421104		989.88	271.359	153.917	344.156	250.111	257.525	249.117	152.55	689.745	561.872	330.945	262.811	344.537	767.911	527.917	NW_005393621.1	2948440	2950929	+
TCONS_00021930	0.929659	0.889064		1.60711	0.307991		1.31569	0.653518		1.9343	0.212888		1.5123	0.354021		1.21851	0.65952		1.14607	0.751633		0.836938	0.749616		0.682365	0.475645		0.787662	0.662377		3.46211	2.74709	2.51589	2.64909	4.44168	2.28071	2.64516	2.01993	5.26178	1.66944	1.66298	2.36454	2.20145	4.73395	2.56899	NW_005393621.1	166553	169585	-
TCONS_00021946	1.05799	0.866461		0.821584	0.597931		1.19597	0.601137		2.66806	0.0494147	Up	0.882695	0.730578		0.682561	0.296917		0.731335	0.390354		0.310439	0.0105195	Down	0.454283	0.193728		0.331585	0.0147966	Down	0.56637	0.368259	0.10463	0.57873	0.197344	0.242018	0.329278	0.188365	0.423185	0.461941	0.297666	0.533221	0.368824	0.492184	0.675138	NW_005393621.1	607981	622936	-
TCONS_00021947	2.64827	0.00212962	Up	1.57788	0.120285		3.4694	0.000828043	Up	5.28182	1.0621e-05	Up	4.23555	9.06356e-05	Up	0.450088	0.0212562	Down	1.2076	0.811724		0.300564	0.000471501	Down	0.667269	0.500917		0.806791	0.66225		3.27971	3.24472	0.563354	1.23662	0.912137	1.35922	0.29272	0.909685	6.80538	2.97167	1.6064	1.5927	0.62587	5.26663	1.89577	NW_005393621.1	609915	622925	-
TCONS_00021948	1.19557	0.514608		0.835185	0.527216		1.35267	0.344546		1.9382	0.0482138		1.01159	0.963359		0.611696	0.125739		0.740948	0.321846		0.433873	0.00818129	Down	0.70646	0.443364		0.525669	0.0246143		5.41084	6.37213	3.32377	4.72281	2.80789	2.32925	3.35548	2.76684	6.0774	5.81123	3.32068	6.04309	2.72054	5.1514	4.33015	NW_005393621.1	610056	622924	-
TCONS_00021949	0.633849	0.353295		2.72174	0.0132241	Up	3.29707	0.00330012	Up	3.11024	0.00626051	Up	1.74927	0.206359		0.81688	0.55255		0.524126	0.200996		0.879665	0.709926		1.07252	0.832703		0.560923	0.267973		6.05758	0.955092	1.24535	2.39339	0.923093	1.45462	2.70973	0.835723	3.37743	1.09311	0.740446	0.447942	0.869523	2.15901	1.4281	NW_005393621.1	611431	622935	-
TCONS_00022287	0.977874	1		0.583796	0.740744		0.747741	0.985714		3.47099	0.644508		0.571502	0.72773		0.763119	0.775397		0.755079	0.771954		0.169295	0.36471		0.221287	0.568561		0.167929	0.370848		0.243969	0.79823	0.400451	1.21715e-22	4.94622e-27	1.58635e-18	1.14812	5.09687e-25	0.965298	0.87818	1.15266	0.955319	0.0256406	0.236541	0.289527	NW_005393621.1	2578552	2579678	-
TCONS_00022288	1.28139	0.759395		0.370243	0.249006		0.554538	0.445792		1.15928	0.97827		0.476234	0.398398		0.678933	0.597708		0.875517	0.871958		0.324816	0.226214		0.476802	0.43182		0.416622	0.369995		0.000522657	0.2861	0.0830069	0.00204619	2.36556	2.8889	3.64968	0.0184512	0.307676	3.12442	0.485509	2.95018	2.4765	2.9667	4.89219	NW_005393621.1	2578555	2603465	-
TCONS_00022289	1.02	0.970087		1.87965	0.274863		1.04187	0.965546		2.16831	0.213265		1.93867	0.270329		1.81106	0.291584		1.87004	0.294871		0.876787	0.793829		0.481905	0.216537		0.904476	0.842507		5.55585	5.11344	4.19292	4.94117	10.0216	8.11594	3.97981	6.09246	12.3705	6.35173	4.03189	9.24377	15.1773	21.6488	6.71485	NW_005393621.1	2578555	2603482	-
TCONS_00022290	1.04255	0.890213		1.09048	0.759867		1.2871	0.515364		1.00907	0.972241		1.14981	0.596124		0.843275	0.658868		0.888365	0.759226		1.08871	0.78986		1.28376	0.545204		1.14432	0.642041		97.2072	54.6048	59.628	62.1626	76.7049	96.6642	79.8016	106.408	102.732	68.0417	32.8931	60.8344	54.4999	73.3885	84.6608	NW_005393621.1	2737385	2744344	-
TCONS_00022291	2.24432	0.117596		1.03907	0.901531		1.41991	0.549696		1.01704	0.945325		2.34994	0.0951219		0.72648	0.612944		1.64285	0.400031		1.02805	0.962832		1.4053	0.612568		2.31702	0.139561		8.38841	3.17452	3.68289	1.80875	6.70637	8.86388	3.9985	8.08379	10.336	7.25748	2.63064	2.09944	2.92666	3.44019	6.91905	NW_005393621.1	2737387	2739124	-
TCONS_00022292	2.49704	0.364228		1.29227	0.779827		0.629431	0.413524		0.817167	0.83312		3.26565	0.232502		2.05939	0.300245		5.15014	0.0740198		1.59636	0.683197		0.769283	0.668696		4.00999	0.32622		0.752603	0.0686623	0.180314	0.0342928	1.92247	1.62431	0.167369	0.204725	0.293942	0.334578	0.367489	0.270084	0.20129	0.6746	0.721314	NW_005393621.1	2883046	2916179	-
TCONS_00022342	0.191609	0.3835		5.46475	0.366975		5.11563	0.422067		1.1481	0.985107		1.0686	1		1.07382	1		0.207171	0.436729		4.84804	0.447395		4.48909	0.50369		0.93177	0.992835		0.537521	5.77989e-26	1.24463	2.04126	0.199414	1.21935	0.205559	3.28128e-24	2.67476e-20	0.151113	0.17172	3.91764e-21	0.000172336	2.21132	0.30425	NW_005393623.1	1102946	1111047	-
TCONS_00022343	0.577809	0.479417		0.492488	0.518918		0.178709	0.0506266		0.676106	0.781862		0.28769	0.175586		2.75098	0.182023		1.60535	0.468386		0.734902	0.783267		0.266179	0.103965		0.431021	0.365508		0.558292	2.43855	2.24101	1.59169	8.73702	1.86541	4.71131	0.760624	1.04897	0.304349	6.20184	3.62865	0.349112	1.67877	2.91405	NW_005393623.1	1103114	1111045	-
TCONS_00022344	0.822778	0.582212		1.31172	0.450484		1.44661	0.416656		0.941265	0.899		1.09426	0.78934		0.897315	0.845684		0.746564	0.522448		1.40155	0.389431		1.5506	0.365465		1.16716	0.681605		9.30171	4.6654	9.2022	4.60292	5.13471	5.04141	5.10909	5.42153	4.79975	4.35603	3.05608	5.1528	2.04371	4.96965	2.90956	NW_005393623.1	1103136	1117173	-
TCONS_00022358	0.754071	1		0	1		0	0.406074					0	1		12.0268	0.452913		9.09098	0.511562		0	1		0	0.405157		0	0.996468		0	0	0	0.302831	3.30146	0	0	0	0	0	0	0	0	0	0.219852	NW_005393624.1	857106	859983	+
TCONS_00022396	29.4782	1.05463e-21	Up	0.229652	3.67859e-06	Down	0.143694	0.000400606	Down	0.148439	1.11418e-07	Down	6.76354	0.199585		1.58898	0.121689		47.2052	4.38619e-09	Up	1.55498	0.151282		0.969638	0.784612		46.238	3.23633e-27	Up	9.42715	211.81	435.06	0.83845	640.944	316.039	13.9291	383.73	147.141	213.046	204.833	7.22054	162.983	19.9271	197.674	NW_005393625.1	935139	957875	+
TCONS_00022414	1.14985	0.831894		0.986587	1		0.620713	0.354504		0.557543	0.360097		1.1488	0.835461		1.58816	0.363676		1.83492	0.251897		1.78565	0.335051		1.11095	0.982764		2.06868	0.234475		1.19291	0.352634	1.80137	0.80806	3.38385	1.91563	0.639963	1.73897	1.1954	1.08376	0.492943	0.885015	0.636321	0.767839	1.2283	NW_005393625.1	505568	612179	-
TCONS_00022421	1.02391	1		5.57795	0.0122585	Up	2.89013	0.206626		3.06029	0.109784		5.81849	0.0109426	Up	1.92108	0.478454		1.98299	0.481968		1.82823	0.574573		0.93784	0.786955		1.89601	0.563137		2.10445	0.273187	0.470157	0.288288	1.2126	0.326842	0.182692	0.408697	1.05882	0.116039	0.0616388	0.0791721	0.0210379	0.686565	0.171749	NW_005393625.1	532834	535196	-
TCONS_00022431	0	0.370919		inf	0.0508604		0.441241	0.453639		2.48297	0.592514		39.4456	0.18638		inf	1.18236e-05	Up	90.63	0.000939319	Up	inf	0.0385642	Up	0.178835	0.0891734		16.1141	0.196146		3.9746e-06	0.00469186	0.000243599	0.0579236	43.3579	2.85668	1.63687	29.2048	82.4234	1.97339e-05	12.3171	0.000142368	76.6998	0.12619	8.4892e-05	NW_005393627.1	115255	123879	+
TCONS_00022432	0.564443	0.435086		0.00610926	0.00179321	Down	0.00102181	0.0585943		0.0054731	0.00437375	Down	0.00343319	0.000255494	Down	5.82276	0.454972		3.326	0.569585		1.11579	0.904868		0.192182	0.465627		0.634512	0.537012		3.1368e-05	13.4073	13.972	0.759535	0.0261445	26.7478	31.1541	0.222414	0.182173	18.77	140.253	27.3443	0.585426	0.0338636	0.000300208	NW_005393627.1	115266	132082	+
TCONS_00022465	18.3336	0.200106		0.696722	0.858555		0.460272	0.675592		1.04586	0.982583		12.9919	0.391269		1.49392	0.856896		27.9011	0.11799		0.669905	0.810638		0.44574	0.648716		12.4473	0.465965		0.778323	1.43374	3.84612	0.273211	0	0	0	0	3.60375	1.70102	1.90976	0	3.71922	0	1.8441	NW_005393631.1	2668531	2752660	-
TCONS_00022499	0.929473	0.788982		1.04257	0.904388		3.30816	0.00123362	Up	4.20989	0.000112197	Up	0.979812	0.916509		0.313008	0.000377717	Down	0.295448	0.000183475	Down	0.249709	1.06398e-05	Down	0.796201	0.798278		0.235237	2.90623e-07	Down	22.5559	34.8656	11.2306	31.1734	2.71355	5.92664	29.6792	8.84886	46.9059	25.7744	8.63358	36.3212	11.003	40.569	27.6412	NW_005393636.1	24139	44504	+
TCONS_00022540	0.781926	0.451336		0.840505	0.610355		0.805005	0.712033		1.11059	0.813111		0.665122	0.197236		1.03541	0.929973		0.820495	0.502098		0.762234	0.476376		0.734653	0.583929		0.60181	0.147941		18.935	21.7675	15.2182	29.1466	14.2803	22.9098	26.6022	16.4581	21.023	22.233	21.8592	24.4941	18.2566	21.9689	17.5122	NW_005393636.1	75359	140081	+
TCONS_00022548	0.496626	0.0715946		1.25788	0.603979		1.34895	0.489993		1.1231	0.811566		0.633767	0.225625		0.922629	0.793432		0.464878	0.0773281		1.1261	0.810229		1.2167	0.656412		0.566253	0.167835		4.55275	2.9829	3.69675	5.0865	1.64081	2.86562	4.90115	2.49383	2.80094	1.96884	2.004	4.10658	1.88096	3.11883	1.87648	NW_005393636.1	133153	135029	+
TCONS_00022572	0.659342	0.224695		0.503142	0.0884941		0.391292	0.0307129	Down	0.324862	0.106306		0.333965	0.0275631	Down	1.2885	0.542336		0.859007	0.692214		1.56437	0.39374		1.21155	0.696315		1.04282	0.944113		1.49047e-05	32.7157	16.1506	19.0574	44.6565	83.2472	52.4014	49.1149	18.8891	20.9283	32.315	56.9665	21.5094	28.7785	28.2905	NW_005393640.1	126585	234984	+
TCONS_00022573	0.792376	0.422763		0.594618	0.0836704		0.649855	0.448209		0.760106	0.417289		0.477968	0.00655699	Down	0.906502	0.570302		0.728535	0.254017		0.788599	0.468574		0.869312	0.920381		0.631117	0.120166		92.1242	113.731	87.2582	190.128	42.7637	96.4173	145.87	139.681	72.5159	103.897	117.804	111.781	98.3264	84.9817	131.897	NW_005393640.1	145673	206245	+
TCONS_00022578	0.790258	0.51052		0.943666	0.902534		0.864465	0.734241		0.875816	0.764559		0.754121	0.441038		1.08434	0.81837		0.866092	0.767977		1.08559	0.831208		0.994034	0.96989		0.867694	0.718026		2.07971	2.00961	2.61608	2.58323	3.12854	1.52562	2.44576	3.6752	3.09435	2.15632	1.62478	2.83746	1.53115	1.80075	1.91581	NW_005393640.1	220085	224036	+
TCONS_00022595	0.677213	0.176502		0.878798	0.678208		0.725057	0.436137		0.753443	0.419801		0.601657	0.063381		1.20489	0.658929		0.8253	0.542902		1.17489	0.62757		0.970867	0.978687		0.802717	0.445823		17.5359	13.7894	19.5148	19.6136	19.8316	25.1389	29.6827	20.0165	17.8845	15.1218	13.6356	22.2305	18.0472	14.7505	18.4551	NW_005393640.1	266040	267596	+
TCONS_00022597	0.573184	0.506803		1.42557	0.700229		1.56203	0.70299		0.736457	0.790367		0.824136	0.848144		0.904095	1		0.52205	0.544564		1.9402	0.552313		2.1369	0.561521		1.11644	0.927196		1.34258	0.438628	0.152254	0.44627	0.91569	2.98879	1.64826	0.530871	1.14029	0.580664	0.380684	0.913237	0.196005	0.43285	0.618359	NW_005393640.1	314326	316506	+
TCONS_00022677	3.53765	0.389541		2.26227	0.420873		0.54395	0.463861		2.53298	0.358253		8.11122	0.0774544		4.1372	0.131544		14.9258	0.0124356	Up	0.89837	0.954797		0.217467	0.0845364		3.26652	0.475707		2.18049	5.04777	1.46267	0	1.36953	2.42472	0	2.78193	3.81694	1.19956	8.45821	1.77144	11.0118	10.9155	0	NW_005393640.1	223713	224378	-
TCONS_00022695	0.689382	0.221033		1.1546	0.650459		1.59342	0.351922		1.20443	0.610998		0.806714	0.451243		0.722493	0.5644		0.501973	0.116552		0.966426	0.926501		1.3242	0.658198		0.673693	0.207683		5.90085	3.19082	4.36025	5.25417	5.72198	3.07595	5.00702	5.0323	4.92955	3.42371	1.34387	5.97987	1.23964	4.46837	4.38429	NW_005393640.1	297845	303673	-
TCONS_00022727	0.776269	1		36.4864	0.269948		0.322024	0.268955		1.06745	0.983555		28.7029	0.291911		113.617	0.00508958	Up	88.9167	0.00704056	Up	35.0358	0.252792		0.305779	0.289346		27.1257	0.280235		0.0597397	0.0181613	3.24254e-13	0.110951	3.68574	1.71087e-11	4.09543e-06	4.21803	0.00689838	0.0962507	5.81822	0.0187121	0.585355	4.03288	8.38293e-15	NW_005393640.1	623061	624191	-
TCONS_00022728	inf	0.071158		0.466261	0.600496		1.54061	0.794418		15.3962	0.416933		inf	0.266658		0.297766	0.378799		inf	0.493007		0.0305183	0.108983		0.101709	0.641103		inf	1		1.09574	2.00102e-08	8.60714e-20	6.59328e-06	3.40952e-12	0.00908254	0.00464531	0.0941691	0.110308	1.61168	1.27784e-06	0.00860436	0.435514	8.12742e-07	0.355728	NW_005393640.1	623061	624556	-
TCONS_00022729										0	0.244368											inf	0.210257		inf	0.254074		inf	0.234442		0.0295239	2.75586e-10	1.62551e-21	2.77068e-07	4.89441e-14	1.2227	0.000200263	0.000247585	0.000994863	1.47876e-06	1.23347e-08	0.000415762	2.30459e-07	1.78779e-08	0.0122791	NW_005393640.1	623061	624831	-
TCONS_00022730	1.25973	0.604918		1.47126	0.345463		0.682598	0.354306		0.527326	0.119248		1.87231	0.166223		2.13426	0.0623154		2.70975	0.0198426	Up	2.80696	0.00876787	Up	1.30366	0.613471		3.55572	0.00100702	Up	25.502	5.89706	27.1821	4.20205	29.6996	30.1401	10.2278	25.4521	11.4969	12.5464	11.5792	6.20164	11.7886	8.86704	6.99693	NW_005393640.1	623061	627610	-
TCONS_00022755	0.821363	0.671569		1.13991	0.798431		2.49204	0.104045		2.82602	0.0972901		0.947634	0.910573		0.453856	0.149299		0.37827	0.0733362		0.406377	0.145893		0.894174	0.997994		0.336562	0.0642382		6.45156	4.6709	0.839801	6.62451	0.831065	2.29098	6.27461	3.49378	6.35858	5.10945	1.67715	4.4297	2.59939	6.23225	4.1706	NW_005393643.1	596760	655320	+
TCONS_00022760	0.737251	0.78152		0.511689	0.677446		0.580321	0.76632		0.220632	0.43742		0.380374	0.48258		0.872122	0.947752		0.650669	0.738414		2.31968	0.584416		2.64752	0.558332		1.70998	0.698033		0.395761	0.354206	0.0690122	0.634757	0.421269	3.05755	0.854852	0.134457	0.375889	0.704395	0.119947	0.214527	0.490833	0.0953998	0.161394	NW_005393643.1	711978	716273	+
TCONS_00022813	0.797553	0.836244		1.32227	0.773441		1.1132	0.943509		1.60615	0.666295		1.07074	0.942401		1.17707	0.867423		0.952806	1		0.82428	0.881553		0.697387	0.745678		0.667007	0.734887		1.70236	1.90704	1.51639	2.15441	2.07686	1.41875	1.64071	0.300266	2.90318	0.225181	1.0582	0.558151	0.807559	0.995968	1.32605	NW_005393643.1	904877	906708	-
TCONS_00022904	0.751264	0.298209		0.649675	0.130668		1.02874	0.88487		1.08942	0.80573		0.493916	0.00569603	Down	0.628075	0.159587		0.477612	0.0279681	Down	0.600978	0.101498		0.952793	0.959223		0.456292	0.00493775	Down	11.0142	15.1887	10.214	21.4698	9.74502	11.9495	20.0075	11.4752	14.2222	15.9587	7.50126	23.7262	9.70928	12.2043	16.8712	NW_005393644.1	1039807	1043816	+
TCONS_00023147	1.56139	0.473481		2.04191	0.157199		1.72597	0.430573		1.76528	0.298999		3.22908	0.0269311	Up	1.17707	0.646462		1.84919	0.277089		1.16448	0.817903		0.980068	0.838964		1.83082	0.369142		12.8315	2.62046	3.90773	1.6079	9.0594	6.84558	2.92433	2.63625	3.97678	3.84476	2.56655	2.05286	0.893718	7.68423	3.51734	NW_005393646.1	1200465	1271625	-
TCONS_00023190	0.717084	0.565101		0	0.000151513	Down	0	0.124206		0	0.0128232	Down	0	7.39265e-06	Down	0.25261	0.121028		0.183222	0.0368016	Down	0.572159	0.477511		2.25092	0.489874		0.415878	0.219387		0	9.36599	2.80667	13.2628	2.83805	2.48156	5.16222	8.03264	0	7.28656	1.96307	8.91124	0	0	2.64082	NW_005393648.1	579497	579823	-
TCONS_00023205	1.3524	0.32813		1.08494	0.812908		0.769253	0.453869		0.998297	0.978958		1.4852	0.182247		1.40389	0.328559		1.91786	0.0712957		1.09608	0.785657		0.775443	0.493413		1.49881	0.201256		5.56597	3.9341	5.89488	2.8418	8.54864	4.95205	2.93196	5.59022	5.2249	4.58484	4.41043	3.9166	4.18178	5.8616	4.30087	NW_005393650.1	130685	191396	-
TCONS_00023238	0.945888	0.879212		1.18534	0.631672		1.52689	0.245712		2.12433	0.0636659		1.13606	0.695485		0.771742	0.408489		0.739869	0.359069		0.561924	0.139529		0.7279	0.599328		0.537346	0.0947821		24.9833	18.8776	10.5151	21.1038	8.93717	18.6886	21.1378	9.37843	31.3937	12.1261	13.8541	21.7787	15.7626	28.0576	28.352	NW_005393651.1	1351313	1365773	+
TCONS_00023267	0.948148	0.959293		0.838003	0.786112		0.799356	0.749016		0.870431	0.853052		0.806897	0.746901		1.04773	0.960758		1.00422	1		0.973129	0.971337		0.922284	0.919101		0.930216	0.935594		3.80186	2.20397	6.79115	10.2556	6.35822	5.00171	2.36669	5.95851	6.94416	5.65237	2.54954	3.72817	6.20478	4.83958	7.81362	NW_005393651.1	1824302	1867052	+
TCONS_00023276	4.72396	0.382133		0.196665	0.379831		0.148807	0.248227		inf	0.506029		0.935212	1		1.30917	0.924775		6.33414	0.258466		0	0.094646		0	0.036792	Down	0	0.481883		0	10.4005	0	0.406319	0	0	0.845721	0	2.15646	1.11732	2.2214	1.3271	9.74217	0.53178	0	NW_005393651.1	1009328	1011731	-
TCONS_00023286	1.1687	0.822879		0.640229	0.554383		0.679392	0.623906		0.652592	0.615042		0.757074	0.734173		0.934168	0.967094		1.1027	0.883865		0.988746	0.996172		1.04954	0.992242		1.1665	0.849372		0.612302	0.631488	1.34589	0.748402	0.975321	0.477661	0.662114	0.618403	0.60928	0.873281	0.623414	0.40415	0.305664	0.419783	0.606719	NW_005393651.1	1480171	1521393	-
TCONS_00023301	48.4542	0.000392847	Up	0.00459942	1.3199e-05	Down	0.0026639	5.2282e-05	Down	0.036514	2.19253e-15	Down	0.224533	0.00152842	Down	1.70425	0.597053		84.1696	0.000952257	Up	0.126074	0.0199717	Down	0.0740279	0.0226083	Down	6.20236	1.17533e-08	Up	5.34238	2807.6	221.107	17.6248	302.29	251.913	46.1345	201.9	16.222	848.323	2139.58	32.9946	3707.5	4.37125	875.5	NW_005393656.1	35099	59474	+
TCONS_00023309	19.1349	4.39271e-05	Up	0	1.306e-07	Down	0	0.000659303	Down	0	0.899239		0	0.514998		0.832321	0.563097		16.1518	0.0204898	Up	0.0168814	1.05027e-05	Down	0.0202819	0.00442985	Down	0.329899	0.786364		0	11.6757	0	0	0.642393	0	0	0.624512	0	9.08721	7.67422	1.6346	10.9513	0	8.99001	NW_005393656.1	74322	75721	-
TCONS_00023317	1.06835	0.830656		1.17362	0.579091		1.11666	0.976471		0.669872	0.227975		1.26711	0.37292		1.04922	0.731883		1.12812	0.67097		1.76529	0.0702136		1.66343	0.369677		1.90647	0.0244388		13.6258	8.47835	19.8457	5.45411	24.1896	14.1588	11.3299	22.2555	14.3546	7.35108	4.09641	9.26706	2.96761	10.556	11.2949	NW_005393657.1	328981	363044	+
TCONS_00023360	1.00637	0.969743		1.00339	0.993628		0.805032	0.615475		1.0823	0.813297		1.02307	0.924235		1.23882	0.613446		1.26219	0.562354		0.934014	0.825501		0.751254	0.505699		0.949365	0.867879		108.376	95.3214	104.82	131.187	125.454	124.539	95.7572	104.86	148.698	89.0643	107.675	82.8599	107.315	113.909	122.892	NW_005393659.1	78607	144721	-
TCONS_00023366				inf	0.638632		inf	0.71012		0.313915	0.632123		inf	0.676173								inf	0.235403		inf	0.283023		inf	0.262171		1.26446	0	0	0	0	3.8434	0	0	0	0	0	0	0	0	0	NW_005393660.1	233951	235138	+
TCONS_00023367	1.4604	0.543562		0.876895	0.845139		1.00812	0.922605		0.68138	0.556901		1.29715	0.703834		0.864219	0.956551		1.2777	0.647459		1.29146	0.668739		1.48284	0.655836		1.91184	0.316541		1.34844	1.74887	1.58418	0.605059	1.86757	1.18409	1.15683	1.83431	0.968841	0.354081	0.521614	0.338002	0.359749	0.882902	0.900065	NW_005393660.1	237549	247307	+
TCONS_00023379	0.915469	0.944828		2.70085	0.209775		0.984266	0.861346		0.948728	0.954252		2.4932	0.246973		2.73953	0.163251		2.52519	0.207881		2.87087	0.203538		1.03487	0.918706		2.65108	0.245273		1.64293	0.533865	2.87503	0.496772	3.85351	1.96463	0.838086	1.10564	2.16738	0.821414	0.762721	0.679712	0.641811	1.99679	0.432751	NW_005393661.1	43708	46370	+
TCONS_00023433	0.73326	0.502628		1.25543	0.688794		0.592866	0.39695		0.51834	0.142609		0.928883	0.842562		2.13472	0.268509		1.58035	0.426466		2.44793	0.0505275		1.13328	0.999255		1.8127	0.163931		0.606222	1.77787	4.17655	2.45149	8.28499	3.77952	2.92514	5.90777	2.91983	1.28942	0.0134292	1.3224	2.90225	3.54903	1.74029	NW_005393662.1	346443	348564	+
TCONS_00023436	1.37051	0.550407		1.43963	0.425779		1.68986	0.407254		0.672251	0.418739		1.99081	0.150904		0.85064	0.901866		1.18004	0.743314		2.15123	0.102078		2.50647	0.118963		2.97486	0.0233676	Up	2.64006	2.04432	3.38831	1.08848	2.64365	3.6425	2.18747	5.07124	4.11043	0.916739	0.0102778	0.313988	1.57891	1.68139	1.83177	NW_005393662.1	346445	348564	+
TCONS_00023437	1.87407	0.0655115		0.728836	0.36898		0.507445	0.0975073		0.53059	0.0951117		1.38015	0.414043		1.42143	0.345243		2.6887	0.0121906	Up	1.38199	0.347528		0.966362	0.920667		2.61782	0.00503424	Up	10.9944	7.889	13.843	1.29458	15.747	11.5797	6.09748	15.061	6.31643	9.00952	10.1573	6.41288	7.41107	4.94106	8.13708	NW_005393662.1	346502	348564	+
TCONS_00023464	0.889126	0.658292		1.06398	0.806333		0.899162	0.678744		0.681779	0.229719		0.957479	0.871746		1.1777	0.525799		1.05703	0.760966		1.5721	0.128488		1.32403	0.534918		1.4131	0.190866		46.2783	29.5713	69.3494	32.3399	65.2596	49.4583	39.9728	60.5502	45.9083	30.0083	22.2026	39.6703	26.0466	33.41	37.8548	NW_005393662.1	7	5211	-
TCONS_00023531	1.00775	1		0.800045	0.672676		0.573325	0.30399		0.452337	0.112249		0.81484	0.689266		1.38551	0.517122		1.40962	0.501687		1.78154	0.205526		1.27776	0.622408		1.81533	0.184374		4.77181	3.23449	9.76628	2.20176	7.09975	8.03633	4.21148	8.9826	4.96506	4.73555	3.98557	6.72831	5.33058	2.78037	4.95304	NW_005393662.1	870096	893315	-
TCONS_00023565	0.973806	0.93564		0.873509	0.717313		1.33511	0.628222		1.26758	0.583172		0.859464	0.663537		0.651457	0.412435		0.640109	0.3789		0.694736	0.364796		1.05535	0.979276		0.684565	0.318085		7.97363	8.1967	10.5299	6.76223	9.96961	3.70884	9.52573	5.52936	9.62025	8.67973	3.21628	9.10236	2.78433	7.81661	7.25629	NW_005393668.1	205259	206439	+
TCONS_00023602	0.851636	0.785281		0.955614	0.964163		1.45822	0.635625		1.34007	0.690927		0.823592	0.762599		0.651067	0.57834		0.561724	0.42859		0.716543	0.638877		1.09288	0.957795		0.617428	0.48004		1.9595	2.35478	1.6294	2.34176	1.64607	1.64999	2.13217	1.12963	2.4868	1.80308	0.600821	1.7843	1.0118	1.64408	1.14201	NW_005393668.1	270178	278493	-
TCONS_00023614	0.405652	0.196716		1.67539	0.552623		0.649164	0.460139		0.335052	0.0756184		0.686047	0.571331		2.58329	0.167842		1.05926	0.838524		5.04277	0.0111355	Up	1.93174	0.353062		2.06841	0.195593		1.36532	2.49311	11.734	5.73493	10.0869	11.3374	4.2547	10.9323	5.05848	2.36879	1.86045	4.58331	3.52195	5.03936	0.892488	NW_005393668.1	588120	590545	-
TCONS_00023635	inf	0.462499		0	0.506571		0	0.0509937		0	0.239702					3.87751	0.38918		inf	0.0472647	Up	2.75887	0.595518		0.70433	0.876326		inf	0.229905		0	0	4.19049	0	0	0	0	0	1.51941e-52	0.974734	1.06025	0	2.84924	0	0.337609	NW_005393669.1	1970161	1986428	-
TCONS_00023661	0.956458	0.940661		1.12609	0.838207		0.658792	0.355721		1.00606	0.999278		1.09443	0.88223		1.69698	0.243734		1.64019	0.278465		1.12797	0.826279		0.658832	0.384212		1.09269	0.871888		5.37926	3.39685	5.36351	3.59807	8.62273	1.98952	2.71475	3.73443	1.79982	2.78163	4.09568	2.53817	1.4855	4.15648	2.16828	NW_005393673.1	389	83871	-
TCONS_00023662	1.1878	0.715251		0.543109	0.242753		1.38268	0.519231		1.80915	0.430151		0.653891	0.428465		0.38984	0.0696152		0.470193	0.153934		0.302859	0.0488876	Down	0.77477	0.903141		0.36342	0.112201		5.41373	5.1144	2.53484	5.60174	4.44723e-06	1.31487	4.98454	3.09896	3.49567	7.61557	1.42475	6.19617	4.39747	3.87527	6.80827	NW_005393673.1	391	29019	-
TCONS_00023663	0.547352	0.143643		0.571876	0.482243		9.96444	0.131066		1.99829	0.527357		0.31668	0.00515941	Down	0.0574771	0.0164496	Down	0.0321231	4.68303e-08	Down	0.28905	0.155155		5.02141	0.140985		0.160788	0.000280046	Down	0.78367	14.6169	2.89627	15.846	1.31654e-12	2.71977	10.9287	2.3067	2.9554	7.78451	0.215756	17.0708	0.806671	11.5177	1.00768	NW_005393673.1	391	29027	-
TCONS_00023664	2.03346	0.176303		1.53581	0.321899		2.04089	0.212602		1.21734	0.658782		3.15591	0.0166185	Up	0.749149	0.697642		1.53678	0.441687		1.26961	0.641662		1.67903	0.437515		2.60718	0.0838477		5.10646	2.59836	5.04166	1.61231	4.45721	5.51578	1.25632	3.89592	9.68359	3.98874	1.06576	1.98585	1.91438	3.65998	3.26036	NW_005393673.1	428	83825	-
TCONS_00023687	0.212779	0.335689		5.92976	0.238571		2.11338	0.532031		2.13421	0.596755		1.28106	0.835113		2.74715	0.698294		0.591238	0.6965		2.79354	0.666522		1.01788	0.985834		0.602082	0.764249		2.11523	0.170988	0.462114	1.11082	0.231759	0.438694	0.549613	1.35448	1.94051	0.184851	1.16887	1.35836	0	0.670484	0.187703	NW_005393674.1	3799795	3805247	+
TCONS_00023689	1.03432	0.995027		0.607708	0.581527		1.59865	0.655781		0.990778	1		0.631154	0.619985		0.376587	0.288284		0.395142	0.324137		0.617758	0.624643		1.65168	0.650638		0.64411	0.665572		5.70218e-21	2.45634	0.710441	0.82608	3.83666e-34	2.80479	3.52954	0.448485	1.98397	1.12088	1.40973	1.30566	0.202301	2.04955	2.06909	NW_005393674.1	1483331	1484406	-
TCONS_00023690	2.58821	0.226871		0.18075	0.0842809		1.25336	0.84694		1.59615	0.816657		0.474678	0.588806		0.14128	0.0439822	Down	0.373124	0.41984		0.112861	0.0367757	Down	0.803627	1		0.295876	0.418672		0.392854	2.65029	0.0711853	0.869765	0	0.336518	0.701293	0.207127	0.650066	0.223653	0.281708	0.154953	0.227857	0	1.51258	NW_005393674.1	1882179	1922838	-
TCONS_00023739	1.14348	0.670908		1.05732	0.927879		0.929934	0.72535		0.843097	0.59355		1.22494	0.627381		1.13578	0.64852		1.31246	0.411311		1.26717	0.500662		1.10639	0.897439		1.46726	0.245191		17.0592	26.1981	45.9839	28.7896	46.8139	25.7108	13.6098	37.1002	30.436	26.0828	21.2506	22.4183	13.7032	43.2014	20.6408	NW_005393677.1	649805	686310	+
TCONS_00023800	1.01428	1		1.81646	0.583093		2.69941	0.429607		3.078	0.408224		1.8433	0.587568		0.666937	0.811495		0.682134	0.82514		0.593784	0.770043		0.88614	0.9869		0.60646	0.78664		0.675294	0.425402	0.597549	0	0.441415	0.424248	1.29389	0.290404	3.13012	0.568731	0.362436	0.641137	0.248867	0.435933	0.921626	NW_005393677.1	2006168	2034553	+
TCONS_00023819	1.08786	0.90268		0.945048	0.973941		4.4511	0.12311		2.06668	0.403582		1.04385	0.941176		0.210396	0.0969883		0.231277	0.139034		0.45953	0.356299		2.1803	0.569186		0.504956	0.446388		1.69707	0.969858	0.192854	1.27666	0.324726	0.87081	1.01963	0.807743	1.79748	0.564137	0.248785	1.02844	0.155806	0.603733	2.04516	NW_005393677.1	1428034	1443917	-
TCONS_00023820	0.787947	0.586285		1.10418	0.825619		1.97917	0.212928		2.12743	0.177158		0.884547	0.787246		0.552199	0.275474		0.441098	0.122425		0.520933	0.23817		0.940091	0.954143		0.415636	0.0915766		2.43789	1.54505	0.570823	1.70243	0.708638	1.0335	1.18394	0.570972	1.13761	1.06181	0.479809	1.74923	0.618212	1.25514	0.98149	NW_005393677.1	1433286	1440403	-
TCONS_00023874	1.39239	0.483412		0.99379	1		1.12958	0.729513		1.47613	0.480272		1.39865	0.482923		0.871125	0.694861		1.22892	0.810111		0.677857	0.463657		0.775383	0.757488		0.954523	0.941326		2.30698	1.98892	1.43286	1.00618	1.0694	1.19976	1.40838	1.74293	2.35535	2.13821	1.47508	1.64123	1.53723	1.91239	1.35427	NW_005393681.1	302971	304962	+
TCONS_00023879	2.77792	0.17921		0.696732	0.650248		0.339755	0.0976443		0.268755	0.285866		1.96357	0.442233		2.02993	0.216022		5.68546	0.0108704	Up	2.59999	0.3777		1.27777	0.804851		7.2396	0.148708		2.62203	0.847804	0.0110805	0.672751	5.37979	11.0465	0.970114	3.96643	1.46466	1.20656	2.50673	0.22758	2.08177	0.368151	3.10151	NW_005393681.1	720315	727795	+
TCONS_00023880	0.487812	0.486701		4.4535	0.069161		2.58611	0.351101		0.821723	0.797798		2.20836	0.285194		1.71605	0.52081		0.839962	1		5.46153	0.0517663		3.12355	0.270564		2.70371	0.198273		4.33187	0.322962	4.94969	0.53047	2.2494	0.655849	0.416823	2.51	1.16633	0.572865	0.0693267	1.62865	0.188227	1.38751	0.365696	NW_005393681.1	720405	727749	+
TCONS_00023881	1.08734	0.879969		1.04001	0.940699		0.617713	0.367959		0.767608	0.652052		1.14844	0.799059		1.67033	0.312292		1.83744	0.245378		1.36185	0.568025		0.8104	0.679779		1.49752	0.458893		4.67489	2.72736	2.74775	2.54577	6.03849	4.5814	1.86619	4.64623	2.56929	2.58647	2.42829	2.69122	3.60946	2.37473	2.22347	NW_005393681.1	720415	725437	+
TCONS_00023905	0.209537	0.28359		9.33747	0.0580844		1.02881	1		0.768817	0.723648		1.99043	0.481348		9.07472	0.0682717		1.92315	0.511297		12.2791	0.0241701	Up	1.34899	0.725095		2.60174	0.292542		2.50515	0.150825	1.89176	0.934965	1.87428	2.5693	0.868844	3.23507	0.315501	0.113734	1.22138	0.80146	1.37695	2.91435	0.321785	NW_005393682.1	616868	621380	+
TCONS_00023906	0.618811	0.612712		2.20202	0.398218		0.474378	0.335056		1.38219	0.747751		1.37262	0.742535		4.66867	0.157358		2.90232	0.278382		1.60865	0.668743		0.340468	0.246425		1.00175	1		2.49226	0.653243	1.85517	0.112586	10.8794	2.07578	3.17263	0.643989	0.844912	0.497756	0.745287	0.790305	1.35123	2.90195	1.30218	NW_005393682.1	616868	621648	+
TCONS_00023907	0.284299	0.169991		3.6579	0.184437		1.57781	0.617265		0.900769	0.889668		1.05405	0.990287		2.31901	0.4892		0.668166	0.634235		4.09546	0.151839		1.76342	0.524256		1.17516	0.855296		2.50346	0.555357	1.86731	1.42705	1.16329	3.29434	3.17441	1.99697	1.08164	0.112925	0.643529	0.796454	1.35935	2.9245	0.935511	NW_005393682.1	616868	645855	+
TCONS_00023924	7.92907	0.355509		0.613552	0.791259		0.306038	0.374503		0.1847	0.307962		4.90255	0.636341		1.99739	0.558014		15.9771	0.109472		3.35146	0.426724		1.66326	0.683461		26.3806	0.138153		0.328735	0.11539	0.237022	0.0835889	0.973541	3.57103	0.0833039	0.394479	0.104319	0.985279	0.249578	0	0.85253	0.314821	0	NW_005393683.1	375965	380940	-
TCONS_00023926	7.85467	1.2545e-05	Up	0.102177	7.51082e-06	Down	0.050821	0.0431669	Down	0.170198	0.380213		0.817451	0.848273		1.98001	0.528768		15.8184	0.0553487		0.599709	0.498037		0.30369	0.33753		4.75583	0.404448		1.67885	7.71294	0.184852	0.676058	1.13107	11.77	0.603377	0.41915	0.240728	6.44485	7.26631	1.13329	20.3517	0.406991	4.20729	NW_005393683.1	390279	392956	-
TCONS_00023928	inf	0.251694		0.127711	0.414598		0.0325096	0.162678		0.0745112	0.151557		inf	0.911262		3.90303	0.483717		inf	0.0751805		1.72311	0.693207		0.445583	0.645407		inf	0.0585625		6.30055e-20	1.84809	0.77305	0	1.7099e-24	3.00653	1.39184e-21	8.29234e-22	0	1.90955e-14	5.06554	5.65157e-24	0.562138	0.223216	2.67599e-11	NW_005393683.1	390300	398086	-
TCONS_00023943	1.03818	0.909916		0.822366	0.568394		0.7066	0.39057		0.696476	0.340514		0.8646	0.651489		1.15614	0.695969		1.21499	0.60759		1.18863	0.625064		1.02159	0.97611		1.24845	0.504485		13.926	15.153	21.4853	13.4178	19.7813	15.2867	13.4115	18.1535	13.3973	12.5437	10.5418	11.8921	12.4627	11.6981	11.6211	NW_005393686.1	90315	126362	-
TCONS_00023950	1.07698	0.932364		0.474153	0.405425		0.256689	0.0918235		0.313685	0.180016		0.516604	0.479553		1.83405	0.40524		1.9963	0.346865		1.52369	0.564639		0.826257	0.824864		1.65607	0.498319		0.74646	0.886237	2.96216	1.44197	2.40375	2.55656	0.983447	2.13041	1.16372	1.81292	1.93649	1.58797	2.62661	0.570492	1.66007	NW_005393688.1	6424	11690	+
TCONS_00023951	1.16688	0.951075		1.34821	0.858035		2.06367	0.711416		0.529569	0.608013		1.59538	0.779848		0.652754	0.870157		0.766319	0.956618		2.57633	0.443529		3.91953	0.350669		3.00951	0.397055		1.90989	0	1.3783	1.09109	0.894631	2.14501	1.06188	4.0113	1.19681	0.710616	0.387606	0	0.402144	1.23432	1.77642	NW_005393688.1	6587	13406	+
TCONS_00024004	0.926205	0.792692		0.761685	0.370242		0.763425	0.500812		0.854923	0.661968		0.714911	0.217609		0.990921	0.957078		0.927916	0.813381		0.897083	0.728531		0.900869	0.802208		0.839181	0.543652		11.1863	8.60092	9.6036	11.3249	11.8678	11.9508	10.5033	10.5864	9.95562	9.8845	7.28407	12.0647	8.88844	7.32173	12.347	NW_005393693.1	1510	5048	+
TCONS_00024012	1.09159	0.88005		0.681836	0.523137		1.06792	0.878208		0.731179	0.64896		0.752646	0.643668		0.633127	0.425196		0.699138	0.537099		0.939397	0.920964		1.4767	0.536817		1.03618	0.968173		4.00463	3.83498	5.57039	3.6877	2.40818	5.30809	3.52241	4.49114	4.58181	6.0942	2.45458	6.11593	2.975	3.07665	4.19038	NW_005393693.1	363623	364390	+
TCONS_00024041	1.34722	0.617635		0.556642	0.364704		0.900614	0.924725		0.830922	0.810078		0.757439	0.697878		0.615625	0.455797		0.839912	0.797832		0.675843	0.572341		1.09363	0.894188		0.919949	0.93255		1.23199	3.07609	1.29703	2.07782	1.8463	1.46743	2.65036	4.18748	2.5059	2.30834	1.32114	1.76097	1.58237	2.07122	3.16484	NW_005393694.1	153014	154695	-
TCONS_00024070	0.881319	0.848659		2.77096	0.0530885		2.48857	0.104909		3.02432	0.105138		2.47507	0.0728915		1.09706	0.912385		0.976173	0.98069		0.922656	0.956489		0.836066	0.858537		0.819387	0.826708		3.19446	0.411386	0.184239	0.717529	0.766221	0.0614653	0.678593	1.64448	1.91837	0.781092	0.650005	0.562936	0.310625	0.734784	0.496129	NW_005393697.1	5147368	5149806	+
TCONS_00024071	0.756037	0.485489		0.608808	0.336624		1.12711	0.989838		0.652721	0.39615		0.463032	0.0712544		0.543479	0.344394		0.4138	0.123811		0.945519	0.910976		1.71728	0.449427		0.719167	0.460035		0.214581	1.15157	2.44372	2.33859	2.01887	1.66399	2.78792	1.69418	1.36452	2.87489	0.302776	1.94667	0.650046	2.09325	1.22964	NW_005393697.1	5147570	5149851	+
TCONS_00024265	1.54441	0.361889		1.45416	0.388023		3.27292	0.0243075	Up	5.91713	0.00217578	Up	2.2785	0.0662428		0.439505	0.125037		0.687438	0.499423		0.247278	0.0222523	Down	0.561954	0.52963		0.386156	0.170814		5.86197	2.50774	0.607986	1.45788	0.780824	0.696098	1.86087	0.775517	3.3179	1.62323	1.17525	1.47463	0.756277	3.49202	3.07268	NW_005393697.1	6910461	6914237	-
TCONS_00024283	0.922984	0.937812		1.39239	0.724772		1.65983	0.545313		3.27726	0.26776		1.30246	0.787239		0.837789	0.793408		0.784658	0.741246		0.429069	0.448933		0.51115	0.643525		0.402547	0.413182		1.10537	0.948349	0.522683	0.377137	0.300084	0.419864	0.76734	0.217244	0.620613	0.469412	0.481082	1.47433	0.836356	2.10718	0.932712	NW_005393697.1	7840651	7899890	-
TCONS_00024302	1.22403	0.818226		0.901099	0.924484		1.02818	0.962496		1.96065	0.545741		1.1177	0.915848		0.874341	0.994809		1.07854	0.866872		0.463199	0.455847		0.524691	0.509103		0.572485	0.629376		1.58264	0.846462	0.639837	0.689203	1.98317	0.3022	1.28617	0.734944	0.98743	0.493107	0.390855	0.547643	0.472836	0.815182	1.74052	NW_005393697.1	8166778	8168462	-
TCONS_00024307	1.62702	0.192496		0.841537	0.634036		0.868311	0.69801		1.28939	0.579286		1.38833	0.40438		0.965418	0.992738		1.58606	0.271939		0.657513	0.308368		0.677504	0.379727		1.08395	0.865275		2.18122	1.863	1.18919	0.792381	2.83445	1.83259	0.935477	1.41152	1.66248	1.44175	1.30303	1.93848	1.26493	2.01372	2.49318	NW_005393697.1	8255011	8262109	-
TCONS_00024442	1.83146	0.219628		0.994034	1		0.799467	0.683569		1.19238	0.73191		1.84765	0.224362		1.23206	0.681987		2.28463	0.128856		0.838168	0.727286		0.675901	0.476026		1.55962	0.449599		6.9146	4.92347	6.58201	1.4708	5.8175	2.4899	2.11513	2.38432	3.5742	2.69348	3.39513	2.94779	4.0661	3.56043	3.98152	NW_005393706.1	1008452	1029941	-
TCONS_00024485	1.20252	0.553004		1.24011	0.485571		0.747907	0.474227		0.533023	0.230254		1.51198	0.154382		1.64638	0.188999		1.99943	0.0656956		2.3416	0.131688		1.41807	0.442393		2.83478	0.0696426		61.5797	19.5785	45.6497	25.3733	58.3209	135.301	29.2053	59.5143	38.2337	26.2946	40.5941	21.2038	36.4019	34.8574	43.8764	NW_005393708.1	1254464	1256140	+
TCONS_00024486	0.837025	0.844043		0.785457	0.820208		0.63142	0.655387		0.613621	0.632289		0.667618	0.672014		1.23137	0.84028		1.04063	0.992847		1.29126	0.787369		1.04034	0.972675		1.08721	0.936817		1.4707	0.485036	1.13715	1.36346	1.13609	1.3581	0.535097	1.3701	0.251882	1.74874	0.83813	1.23203	0.935448	0.770702	0.362514	NW_005393708.1	1309368	1383084	+
TCONS_00024519	0.954538	0.912216		0.835954	0.681208		0.967568	0.954772		1.10284	0.827907		0.80797	0.604734		0.857504	0.641362		0.828373	0.595335		0.763576	0.542655		0.887078	0.90567		0.735701	0.476931		3.94281	2.65517	2.99959	4.09467	2.24183	3.94701	2.89442	2.91848	4.41899	4.48534	2.31656	4.8718	3.62943	2.89744	3.95853	NW_005393708.1	1838388	1844906	+
TCONS_00024603	0.777859	0.69632		1.45933	0.578543		1.76514	0.474884		1.78281	0.458451		1.14428	0.852187		0.825247	0.846594		0.648537	0.588417		0.825683	0.825628		0.993778	0.991123		0.649281	0.573214		0.957231	0.912534	0.663631	0.62882	1.07993	0.847821	1.35386	1.15924	2.01738	0.990715	0.399206	1.66385	0.668744	1.794	0.820612	NW_005393708.1	1017987	1079556	-
TCONS_00024752	0.536851	0.0450575		0.481079	0.0613174		0.698508	0.696466		1.00532	0.928016		0.262845	0.00019355	Down	0.677461	0.27998		0.368054	0.00532077	Down	0.480686	0.0352998	Down	0.709529	0.644132		0.260714	0.000101435	Down	46.4301	34.4855	29.5235	118.092	16.4865	35.6957	60.8738	14.5055	28.4758	40.2628	44.6531	92.281	19.0705	10.7415	69.2601	NW_005393709.1	735010	740858	-
TCONS_00024755	1.04225	0.980476		1.19957	0.814961		0.776853	0.770427		0.644544	0.494453		1.26145	0.765815		1.53636	0.599866		1.61941	0.557984		1.87619	0.33331		1.21875	0.704234		1.96301	0.334718		4.2557	1.53506	2.35827	1.08971	2.21289	9.15777	3.71022	3.12928	1.65807	2.81006	2.46715	1.95453	4.29871	3.89417	2.45247	NW_005393711.1	223444	224063	+
TCONS_00024764	0.887072	0.704604		0.523083	0.0600426		0.572062	0.249435		0.811779	0.601581		0.469515	0.0175617	Down	0.909686	0.646669		0.81678	0.466216		0.650374	0.239734		0.712994	0.55159		0.582494	0.111782		6.22529	7.2308	6.43307	10.2973	5.1942	8.27902	10.5612	9.19961	6.83322	11.3087	7.31768	15.4757	11.5581	6.71403	13.057	NW_005393712.1	664773	671379	+
TCONS_00024781	1.25678	0.708381		0.899112	0.865937		0.90909	0.934152		0.937039	0.937339		1.14545	0.852236		0.983942	0.942976		1.25246	0.791623		0.9665	0.958291		0.978552	1		1.22872	0.778837		1.4268	1.21841	1.6699	0.973757	1.11716	1.73045	0.968036	0.739552	1.21016	0.986923	0.86272	1.07691	1.28776	1.33231	1.5014	NW_005393712.1	1559287	1562018	+
TCONS_00024880	0.723075	0.526074		1.51377	0.434635		2.18887	0.191529		2.39109	0.163192		1.10948	0.847387		0.689315	0.53971		0.505764	0.24659		0.636903	0.496274		0.921361	0.956295		0.467055	0.21106		3.95197	3.52221	1.11931	3.44345	1.73225	2.59844	2.78395	2.23589	5.29264	1.77888	0.912931	5.06566	2.33357	5.25678	2.69738	NW_005393713.1	49877	53121	+
TCONS_00024960	1.47965	0.185872		0.64578	0.208317		0.650847	0.397207		0.339149	0.162909		0.969911	1		0.979583	0.854664		1.46879	0.372508		1.9084	0.310059		1.94825	0.292956		2.85302	0.148722		9.3056	13.1658	12.7506	12.6028	10.7373	49.2997	5.418	17.3715	15.7431	8.65633	13.3593	6.7484	7.225	3.88056	14.3923	NW_005393716.1	108242	112643	-
TCONS_00025026	0.651682	0.501088		1.09013	0.93492		0.723143	0.569518		0.558712	0.382473		0.720562	0.608043		1.49946	0.487208		0.988499	0.934177		1.96213	0.304244		1.29998	0.787143		1.29467	0.675271		0.988328	1.05657	1.07467	1.25919	2.09199	1.86423	1.15449	1.88857	0.664259	0.535741	0.820531	0.844379	0.314853	1.08554	0.490059	NW_005393725.1	131687	141446	-
TCONS_00025032	0.809448	0.463278		1.98114	0.0213699		0.770386	0.598729		1.33124	0.393512		1.62213	0.0690949		2.57458	0.305851		2.09474	0.374409		1.50149	0.225646		0.574255	0.455703		1.22754	0.557569		12.0706	3.77508	11.2888	4.63099	33.5774	3.99282	7.39509	7.50074	8.97259	4.03613	2.30991	4.26162	2.68778	9.69878	5.09114	NW_005393725.1	304403	315883	-
TCONS_00025033	0.933705	0.799302		1.37915	0.245921		2.5021	0.00497336	Up	1.68651	0.100493		1.30385	0.279746		0.545762	0.036011		0.516743	0.0238018		0.824257	0.515369		1.50859	0.16733		0.777396	0.34475		37.2944	17.3554	22.3816	20.8321	2.18338	17.29	23.1642	17.8124	31.857	19.8238	11.3892	21.2394	12.2361	30.0951	22.5461	NW_005393725.1	304434	315997	-
TCONS_00025077	1.0122	0.968167		0.893347	0.708476		0.72121	0.362386		0.66488	0.226355		0.915111	0.74628		1.23206	0.525612		1.26017	0.486008		1.35368	0.340413		1.09157	0.86108		1.38462	0.258708		5.8667	4.93661	8.94587	5.013	9.24727	8.30479	5.39359	8.02091	6.25388	5.36168	4.50676	5.73046	4.97309	5.1256	5.71023	NW_005393726.1	555474	561797	+
TCONS_00025093	1.02686	0.955122		1.05775	0.957452		1.26045	0.694424		1.65732	0.409595		1.10204	0.880653		0.834657	0.72291		0.867562	0.787276		0.643735	0.432924		0.76883	0.700728		0.668801	0.481471		5.03364	5.6734	3.80572	6.43876	4.6768	4.68775	3.72867	2.73171	4.81849	4.42317	4.73801	4.67883	1.89306	8.68497	4.80837	NW_005393726.1	162812	170410	-
TCONS_00025094	12.048	0.183254		0.165459	0.278254		0.119623	0.0323281	Down	0.110675	8.52679e-08	Down	2.02364	0.0856969		1.37543	0.727091		16.9166	0.0110195	Up	1.49412	0.572875		1.08195	0.895518		18.3967	6.17978e-11	Up	35.3613	477.601	306.391	13.3821	310.956	435.692	14.1064	235.862	37.6341	42.344	33.4473	19.8111	380.003	38.3525	30.4046	NW_005393726.1	384037	384382	-
TCONS_00025117	0.769261	0.485445		1.03201	0.938476		1.17413	0.793358		1.00683	0.988702		0.802135	0.56401		0.874193	0.840686		0.680218	0.436194		1.03197	0.948196		1.17117	0.813036		0.8017	0.585666		2.12034	2.06093	2.79263	2.46292	2.45998	1.70785	3.25586	2.02764	2.65656	1.77009	0.96561	1.41582	1.17223	1.97047	1.55752	NW_005393726.1	2106111	2122943	-
TCONS_00025125	0.128011	0.280162		1.6979	0.938321		0.221408	0.439305		0.348973	0.735683		0.214444	0.453033		7.59243	0.303167		0.971347	0.981137		4.90179	0.588332		0.634815	0.744058		0.622827	0.78884		0	0	0.858362	0	2.23078	0.775767	2.545	0.413644	0.761442	0.338666	0.673311	0.480032	0	0	0	NW_005393728.1	31125	32398	+
TCONS_00025127	1.74569	0.0868133		0.645228	0.19982		0.621394	0.298652		0.665073	0.294359		1.13925	0.675259		1.03028	0.967809		1.82027	0.157579		0.976275	0.947209		0.944778	0.969735		1.72152	0.111189		17.018	20.5398	18.2163	11.7002	20.3844	31.1881	12.9715	28.1065	23.5248	21.5457	18.8353	15.2326	22.7326	12.9616	26.1787	NW_005393728.1	870163	915829	+
TCONS_00025147	1.0826	0.812825		1.52925	0.228914		2.21768	0.0577181		3.83354	0.00160338	Up	1.68272	0.115253		0.685061	0.338296		0.752287	0.469196		0.401759	0.0325602	Down	0.583455	0.324483		0.44193	0.0509143		6.95735	4.15377	2.62964	3.4327	2.06817	1.0595	2.10822	0.868587	4.5248	2.26042	1.68308	3.57854	2.18856	6.30774	3.26615	NW_005393728.1	1573842	1577342	-
TCONS_00025160	0.635773	0.54534		0.367734	0.357861		1.19516	0.888205		1.58056	0.850218		0.236452	0.123291		0.304034	0.257249		0.195986	0.0846104		0.234786	0.254252		0.775596	0.997301		0.151535	0.0835642		0.372322	2.42475	0	2.153	0	0.450551	1.49572	1.17819	1.03568	1.81273	1.10219	6.07487	0.223197	1.05314	1.86168	NW_005393729.1	1373508	1431422	-
TCONS_00025169																															2.27008e-10	0.000563395	7.59282e-08	9.29952e-09	0.00324642	3.51627e-12	0.00273611	9.0963e-08	4.4898e-11	1.50652e-08	5.87281e-12	2.09613e-11	1.97032e-13	8.67677e-14	0.000302216	NW_005393730.1	198762	296595	+
TCONS_00025170	inf	0.288667		7.01442	0.388597		inf	0.125417		inf	0.106005		inf	0.111975		0	0.309825					0	0.287356								16.2965	1.13585e-16	1.30582e-12	6.64662e-12	5.06868e-16	3.41451e-11	2.05037e-11	1.82634e-15	4.30686e-07	4.00879e-11	1.72382e-08	1.61174e-12	2.61181e-13	1.48006e-10	1.84955	NW_005393730.1	251318	261373	+
TCONS_00025211	0.782343	0.817316		0.915202	0.958558		0.422144	0.35952		0.326231	0.215987		0.726662	0.776182		2.15074	0.394754		1.70206	0.548321		2.82582	0.222954		1.30548	0.754541		2.23383	0.336627		0.746943	0.561869	1.93714	0.833324	1.4245	1.75103	0.555332	1.44946	0.35181	0.646721	0.916447	0.694122	0.798763	0.617553	0.346923	NW_005393737.1	1191749	1209803	-
TCONS_00025298	1.42745	0.486972		0.946676	0.929282		0.826938	0.799934		1.00285	1		1.36799	0.557938		1.13722	0.883415		1.64049	0.426088		0.952685	0.934378		0.834335	0.813562		1.37458	0.586359		6.41458	4.69521	8.63427	5.32813	7.26193	6.06243	3.73556	8.42547	10.5831	6.78267	7.80718	5.87343	5.74563	6.84361	9.39134	NW_005393743.1	3057035	3071834	+
TCONS_00025299	0.460692	0.264852		0.0640067	0.0617796		0.0914088	0.357037		inf	0.572824		0.0293556	0.000595316	Down	0.685574	0.659111		0.317622	0.12321		0	0.00445403	Down	0	0.114127		0	3.76935e-06	Down	0.104143	2.92293e-18	1.1747e-18	3.61072	0.408494	1.07231e-15	27.3056	1.77725e-18	2.03283	18.5875	13.2854	28.499	9.6229e-06	3.11453e-16	8.08807	NW_005393743.1	3057203	3072207	+
TCONS_00025300	inf	0.125426		0	0.130411											0	0.138955					0	0.116744								1.1931e-12	14.5932	5.4998e-18	3.6924e-10	6.41984e-07	3.97766e-20	6.09761e-21	3.59915e-22	2.42263e-20	1.96536e-14	0.000119479	0.000354513	7.3593e-17	2.19224e-22	0.314902	NW_005393743.1	3057203	3152719	+
TCONS_00025303	1.5052	0.266292		0.653616	0.255899		0.452125	0.0730795		0.494333	0.0859359		0.99281	0.976908		1.44174	0.404702		2.18939	0.0695249		1.33688	0.452428		0.921635	0.887633		2.02826	0.0609482		16.1361	12.8793	53.4309	14.6666	42.2518	45.4425	18.7572	34.3333	26.1567	37.6629	31.5382	25.0807	37.6188	24.4514	35.7792	NW_005393743.1	3885103	3899846	+
TCONS_00025344	0	0.484332								0	0.00269478	Down	0	0.574851					0	0.595012		inf	0.00159328	Up	inf	0.00298333	Up	12.2442	0.0416348	Up	8.27779e-09	1.33881e-17	9.32919	1.45414e-23	3.15775e-19	0.799509	0.991693	3.76651	2.91039e-24	5.56749e-21	7.6506e-07	1.01911e-23	3.7595e-13	7.53098e-22	9.59939e-20	NW_005393744.1	558199	560598	+
TCONS_00025349	0.574402	0.718135		3.91652	0.221291		1.04654	0.922224		1.68734	0.62971		2.28184	0.425287		3.7457	0.200044		2.1612	0.390579		2.34294	0.567539		0.616375	0.556299		1.36332	0.83421		1.35719	0.174031	0.980565	0.41039	2.78552	0.311469	0.321972	0.899723	1.4461	0.252108	0.201912	0.662941	0.350727	0.925446	0.366871	NW_005393745.1	22052	68420	-
TCONS_00025352										0	0.602078											inf	0.539471		inf	0.60568		inf	0.590478		2.17443e-09	1.42857e-08	1.41393e-09	8.31499e-10	1.23349e-11	1.572	1.16579e-15	2.35739e-07	1.68338e-14	3.25442e-10	5.44237e-05	2.63385e-13	4.12527e-09	1.08947e-12	1.80019e-13	NW_005393746.1	115752	158066	+
TCONS_00025353	inf	1.04059e-41	Up	0.59954	0.0796833		0.558695	0.0942621		0.718189	0.313847		inf	1.55422e-19	Up	1.06804	0.754636		inf	1.03831e-31	Up	0.842045	0.59088		0.781301	0.461352		inf	2.14988e-33	Up	117.848	126.659	157.983	0.0511012	217.571	82.0666	3.59454e-08	133.293	51.9683	149.415	80.998	7.16897e-07	95.7917	100.379	100.699	NW_005393746.1	115752	202988	+
TCONS_00025378	0.92794	0.982547		1.75432	0.662502		0.684992	0.73231		1.10986	0.952242		1.6434	0.707493		2.55945	0.409995		2.39503	0.452825		1.60286	0.750236		0.618304	0.680075		1.49209	0.796683		2.64397	0	3.77281	0.774799	2.19152	0	1.58258	0.747425	0.961565	1.17368	0.324723	0.378221	3.25449	1.53131	1.15876	NW_005393748.1	453237	454545	+
TCONS_00025402	1.00037	1		2.29407	0.199871		2.26679	0.218657		1.19372	0.693423		2.33158	0.18161		1.00487	0.862389		1.01299	0.850468		1.93327	0.0441272		1.91011	0.142226		1.94976	0.0246952		143.829	16.8376	58.5521	21.9762	48.7282	74.9965	34.9667	45.1722	38.3071	20.274	15.068	24.6471	16.6055	42.9815	42.9794	NW_005393748.1	444432	446979	-
TCONS_00025403	2.06386	0.16937		1.61344	0.264544		2.12059	0.152896		1.46862	0.309031		3.37185	0.00569063	Up	0.759997	0.77535		1.57763	0.345139		1.10822	0.800797		1.44524	0.566509		2.30519	0.0294374	Up	30.8967	7.26126	14.8001	3.22913	19.2298	16.3015	8.77958	11.2219	11.6211	6.95401	4.6585	4.36211	2.69272	21.274	18.7237	NW_005393748.1	444432	447116	-
TCONS_00025404	1.94375	0.0910861		2.3717	0.123371		3.1429	0.080731		1.76688	0.243087		4.69372	0.02242	Up	0.749207	0.653112		1.46764	0.334388		1.35142	0.44981		1.7867	0.289968		2.65542	0.0161853	Up	92.4604	13.0661	34.4567	10.7585	26.93	22.1997	7.45817	26.6145	28.4428	15.7844	7.84371	9.4398	5.89462	32.2078	23.9629	NW_005393748.1	446202	447540	-
TCONS_00025477	20.0395	0.00978315	Up	0.073755	0.0231957	Down	0.0618822	0.0164533	Down	0.140444	0.278432		1.48468	0.985072		1.18631	0.711658		23.9536	0.0111663	Up	0.530647	0.478072		0.441362	0.324703		10.7124	0.236662		0.315689	2.51389	3.16464	7.31447e-05	5.23246	0	0.25588	0.473247	0	2.00283	2.02656	0	0.120531	0.228789	1.29609	NW_005393755.1	907932	1024218	-
TCONS_00025496	0.750549	0.838832		1.34483	0.846433		0.562679	0.527811		0.556539	0.626753		1.01658	1		2.39079	0.367284		1.81287	0.517199		2.42674	0.453956		1.00536	0.911942		1.8451	0.606846		0.351388	0.666771	1.02751	0.250028	2.44137	1.20496	0.998802	1.09726	0.94904	0.130481	0.22692	0.421849	0.472365	0.534336	0.447237	NW_005393757.1	281545	283684	+
TCONS_00025545	0.654432	0.646438		1.46556	0.68462		1.20836	0.847127		1.02296	0.970407		0.970071	1		1.19626	0.880104		0.789494	0.82872		1.43998	0.745824		1.19479	0.896198		0.950749	0.965954		4.6333	0.998126	3.7006	1.14821	2.28225	2.1073	2.87371	1.27874	2.31566	1.77915	1.43732	2.65849	1.07967	0.84129	1.50807	NW_005393760.1	194393	195324	+
TCONS_00025548	0.964428	0.907089		0.823867	0.542626		0.568178	0.142738		0.618613	0.169948		0.804672	0.452033		1.43978	0.313327		1.40465	0.343409		1.34095	0.365591		0.925736	0.840204		1.30751	0.36373		24.7687	23.3331	39.5461	25.6182	41.8984	31.4061	23.5458	37.7952	25.4265	23.0955	24.2296	23.9967	26.6974	18.7685	22.7199	NW_005393760.1	17891	69904	-
TCONS_00025562	1.47682	0.663984		0.197445	0.157171		0.307647	0.432356		0.121377	0.0455388	Down	0.294473	0.371262		0.635109	0.615437		0.948079	0.955231		1.63523	0.52361		2.568	0.277559		2.44508	0.29267		0.254028	0.658985	1.32952	0.0573987	0.45894	0.782264	0.855356	2.03993	0.246625	0.201641	0.36256	0.605253	0.369265	0.0838859	1.25642	NW_005393760.1	129524	138803	-
TCONS_00025563	0.995929	0.995059		1.23557	0.59056		1.01048	0.84694		1.1895	0.690659		1.24779	0.558448		1.2172	0.52132		1.22515	0.496732		1.04306	0.925828		0.849825	0.577975		1.05248	0.912294		4.57852	3.53625	2.41771	2.12081	6.49581	4.11192	2.58306	2.35339	2.79801	1.93392	1.3736	2.80326	1.54642	3.5087	1.80646	NW_005393760.1	129586	135151	-
TCONS_00025576	inf	0.343785		0	0.387405					0	0.266504					0	0.401271					1.66508	0.789605		inf	0.276425		inf	0.255842		0	1.1008	4.67999	0	0	0	0	0	0	1.30515	0	0	0	0	0	NW_005393760.1	185203	186022	-
TCONS_00025580	0.515392	0.35908		1.40863	0.674659		0.431445	0.284923		0.211639	0.00808893	Down	0.732257	0.692358		3.26503	0.178562		1.69347	0.407427		6.70341	0.000942716	Up	2.02602	0.3146		3.48146	0.017617	Up	0.483526	0.298738	3.44598	0.737997	3.24913	2.32	1.08064	2.85339	1.03547	0.326477	0.221677	0.3782	0.558188	0.381873	0.488984	NW_005393761.1	370902	387830	+
TCONS_00025581	0.720069	0.793218		3.3014	0.199451		3.29875	0.264225		0.670515	0.555642		2.41714	0.32721		0.993906	0.973485		0.728372	0.877262		4.92533	0.0873898		4.94236	0.0931081		3.6183	0.115044		0.619062	0.562322	0.743371	0.364622	0.394858	2.15868	0.302281	0.549049	0.390355	0.0313781	0.206117	0.185313	1.69096e-17	1.29096	0.00136976	NW_005393761.1	370925	387824	+
TCONS_00025588	1.0921	0.907036		0.665318	0.603792		1.42173	0.680194		0.979917	0.996198		0.73238	0.709393		0.462772	0.33282		0.511376	0.416775		0.681284	0.606505		1.46218	0.705435		0.75502	0.712741		1.17178	2.38361	2.61409	1.0318	1.09832	1.16389	1.83757	0.822309	3.23751	1.84778	0.724006	2.6039	0.722526	0.497411	1.57085	NW_005393761.1	654695	675980	+
TCONS_00025813	1.79319	0.644097		0.438266	0.545339		0.223363	0.175944		0.603988	0.780365		0.793884	0.915986		1.95482	0.488132		3.54924	0.238263		0.731189	0.820124		0.371059	0.364043		1.3334	0.884485		0.993126	2.24452	2.45686	0	3.50138	1.08291	0.865726	1.17227	0.872541	2.02955	1.03665	2.372	5.25962	0.948471	1.04736	NW_005393764.1	1028058	1033949	-
TCONS_00025936	1.32346	0.360459		0.467563	0.0223692	Down	0.643614	0.2623		0.556953	0.125683		0.626483	0.143853		0.722136	0.442938		0.966702	0.996481		0.844745	0.626928		1.16128	0.775955		1.13189	0.696798		11.7736	23.556	21.2308	15.5154	22.7618	15.2339	15.3486	24.8262	14.2629	18.362	8.54522	16.6405	11.8018	8.90979	19.6444	NW_005393769.1	3599755	3656752	+
TCONS_00025996	1.20241	0.794857		0.425484	0.31453		0.875137	1		2.25054	0.590866		0.51795	0.478561		0.480488	0.329134		0.586812	0.498238		0.190686	0.105125		0.396168	0.571993		0.232833	0.197116		0.284929	2.109	0.452265	2.10952	0.229994	0	0.706911	0.664798	1.46092	1.56328	1.12977	1.39417	0.530826	0.814545	1.28681	NW_005393769.1	4159464	4163357	+
TCONS_00026318	0.806177	0.920229		0.517645	0.750796		1.26644	0.964403		inf	0.514039		0.431383	0.68568		0.39677	0.664419		0.325767	0.596297		0	0.215683		0	0.609236		0	0.231044		2.16376	2.47667	2.5788e-27	4.09272	0.73009	1.71787e-20	7.88396e-05	6.03898e-31	2.50967e-12	0.773933	0.605528	5.25335e-12	3.23669e-15	0.0105241	0.000309191	NW_005393779.1	3217	42133	-
TCONS_00026319	1.66265	0.62145		0.338739	0.214375		13.1244	0.131181		21.5678	0.0864305		0.564417	0.638749		0.0257546	0.00807227	Down	0.0433678	0.180768		0.0158921	0.00373543	Down	0.614984	0.953952		0.0266812	0.135937		1.41784	21.7233	2.41563e-27	0.430663	0.508857	1.55478e-20	18.7681	0.601022	1.92597	7.3551	0.434466	1.52727	2.89473e-15	9.51269	3.66917	NW_005393779.1	4527	42139	-
TCONS_00026459	0.279776	0.0812656		0.3728	0.530906		0.307197	0.420749		0.307068	0.4546		0.105183	0.0146507	Down	1.1942	0.867959		0.336646	0.191279		1.22194	0.868893		1.01279	1		0.344215	0.196954		0.0352573	0.0495404	0.134347	0.393438	0.154956	1.88205e-05	0.253563	0.241302	0.0801099	0.160288	0.107973	0.266492	0.0296062	2.06702e-12	0.0523263	NW_005393782.1	1464443	1472518	-
TCONS_00026460	0.766143	0.362937		0.776752	0.421403		0.842831	0.62072		0.799932	0.532045		0.601686	0.0713485		0.916593	0.8731		0.708274	0.380138		0.979805	0.948537		1.06071	0.939027		0.757433	0.352903		2.57337	1.85698	3.53099	3.07932	3.62195	2.58692	3.5574	2.96225	2.54844	3.28974	1.90135	3.94685	1.45045	2.29369	2.81364	NW_005393782.1	1464445	1473062	-
TCONS_00026461	0.837183	0.56167		0.883881	0.714276		0.943386	0.862663		1.00783	0.980392		0.747757	0.334413		0.931881	0.891809		0.78785	0.554702		0.883647	0.724232		0.942529	0.856096		0.746839	0.363995		2.3714	1.90869	2.26814	1.98906	2.86846	2.33146	3.32404	2.18026	2.60233	2.08029	1.49773	2.73833	1.43865	2.03915	2.58153	NW_005393782.1	1464445	1473062	-
TCONS_00026463	1.07704	0.857266		0.878378	0.740215		1.41996	0.566516		0.960906	0.94168		0.962174	0.941284		0.617639	0.424644		0.669646	0.563227		0.922421	0.833788		1.47735	0.536432		1.00559	0.984459		1.96261	0.739786	1.74744	1.56798	1.89894	1.11199	0.475575	1.75064	1.48055	1.33358	0.303845	1.97004	0.558574	1.10418	2.20899	NW_005393782.1	1465484	1474005	-
TCONS_00026498	1.77814	0.347477		0.84804	0.799175		1.03176	1		0.677993	0.541715		1.51993	0.526211		0.817237	0.801673		1.46456	0.572175		1.26157	0.690746		1.5289	0.551342		2.25499	0.204363		1.46052	0.597603	1.72067	0.317655	1.31829	1.3103	0.951558	1.72012	0.999809	1.64339	0.406061	0.597786	0.804151	0.82794	0.977493	NW_005393784.1	254905	256858	+
TCONS_00026515	0.726195	0.844029		2.11593	0.533072		2.4849	0.615297		2.96229	0.444074		1.57929	0.692753		0.850527	0.971991		0.623739	0.920129		0.716143	0.873632		0.829003	0.839441		0.52974	0.725325		2.76782	0.981634	0.814703	1.9875	1.91568	0.367815	0.286909	0.422005	0.829907	3.51918e-27	1.23503e-26	0.298182	2.02409e-26	1.00272	0.776483	NW_005393784.1	267906	268697	-
TCONS_00026551	0.912655	0.943902		0	0.0754945		0	0.283613		0	0.562115		0	0.0621991		0.529992	0.707005		0.485556	0.648706		0.322262	0.490743		0.602082	0.806122		0.29501	0.451328		0	0.608963	0	0.749284	1.32449	0.49993	1.45353	1.02049	0	2.86904	0.659337	2.1067	0	0	0.22649	NW_005393788.1	989488	989945	+
TCONS_00026587																															4.59385e-24	3.86509e-35	3.2441e-25	1.27347e-38	4.81882e-25	2.01461e-21	1.26671e-37	1.45472e-23	8.37298e-29	4.44646e-28	3.06954e-38	4.99025e-27	1.1588e-26	8.06768e-26	2.40793e-40	NW_005393791.1	1338078	1343611	-
TCONS_00026679	1.33428	0.565802		1.15432	0.799541		1.12313	0.812276		2.19159	0.195153		1.55678	0.389989		1.02152	0.984781		1.38047	0.619226		0.531475	0.279575		0.517275	0.327319		0.717719	0.598642		1.32205	1.78927	1.49049	1.28453	1.45203	0.814824	0.925928	0.57142	2.26074	2.06888	1.56663	1.33289	1.18845	2.78092	0.810129	NW_005393796.1	1579135	1593254	-
TCONS_00026680	0.594652	0.642946		0.494163	0.577467		0.370792	0.67319		0.700762	0.843864		0.302663	0.352353		1.29029	0.966963		0.782715	0.778156		0.704301	0.802568		0.549868	0.818779		0.427589	0.527767		0.80732	1.15773	0.00712879	2.236	4.94844e-06	0.0049153	1.26798e-14	1.52372	0.291612	6.08826e-06	1.71818	0.696493	2.95119e-10	8.55414e-07	0.599011	NW_005393796.1	1579139	1593295	-
TCONS_00026681	0.761051	0.85867		1.999	0.608586		1.93972	0.765881		inf	0.0853313		1.51102	0.766163		1.03118	0.891333		0.783697	1		0	0.307892		0	0.266045		0	0.21038		0.459816	0.0742997	2.28809e-12	0.085507	0.973939	1.54144e-15	1.07599	2.68047e-24	1.04528	0.740907	0.0640871	1.35856e-23	3.62852e-24	0.572552	0.0558911	NW_005393796.1	1588566	1593284	-
TCONS_00026796	1.14165	0.653448		0.980695	0.963097		0.855691	0.686159		0.83109	0.598761		1.13396	0.642975		1.13767	0.714017		1.31325	0.446582		1.18862	0.594737		1.03787	0.937098		1.37129	0.290181		19.1398	13.6836	23.2825	14.0335	21.1855	16.3846	12.009	20.5872	18.0587	16.0194	12.4335	12.5866	12.3896	14.1473	13.567	NW_005393804.1	1773866	1776090	+
TCONS_00026821	0.985748	0.973544		1.23638	0.707904		2.74467	0.112988		1.57955	0.40708		1.22758	0.767045		0.449643	0.323731		0.445814	0.406374		0.790389	0.676766		1.73942	0.476626		0.78096	0.707737		3.24418	0.119593	1.15837	0.0335952	0.855129	0.949589	2.56166	1.21936	1.17328	1.59631	8.34598e-57	1.21192	0.741203	1.09495	1.9426	NW_005393806.1	1230366	1275895	-
TCONS_00026844	0.933198	0.850348		0.725272	0.408319		0.533049	0.14438		0.605667	0.235485		0.686057	0.297895		1.34813	0.435632		1.27206	0.523213		1.20481	0.626789		0.887773	0.754437		1.13493	0.719686		16.4307	14.7172	24.5313	21.1011	28.4821	19.0549	16.8627	19.6147	13.9698	16.1463	16.679	10.8166	12.1977	9.20915	13.9896	NW_005393808.1	660426	706774	-
TCONS_00026871	1.10657	0.709353		2.17192	0.00486144	Up	2.51874	0.0174562	Up	2.68493	0.00195447	Up	2.43397	0.00027722	Up	0.858015	0.806632		0.957972	0.954339		0.815125	0.493025		0.941567	0.738812		0.911973	0.724394		2062.89	607.036	734.893	502.08	1017.08	429.927	666.747	656.405	1483.65	588.449	340.21	588.337	289.66	1445.99	706.049	NW_005393810.1	250525	270387	+
TCONS_00026970	0.936386	0.821329		0.865947	0.650923		0.876186	0.597199		0.816956	0.5698		0.819258	0.491242		0.985047	0.854655		0.929696	1		1.06937	0.843476		1.07427	1		1.00968	0.980717		70.5131	51.1275	89.3466	59.2881	122.191	58.5528	84.9801	86.7536	61.1079	78.1419	33.444	60.161	33.3901	63.1718	57.9515	NW_005393817.1	1143893	1230325	-
TCONS_00026981	0.816947	0.70777		0.973341	0.927477		0.769322	0.586257		0.904861	0.84125		0.801066	0.663265		1.27	0.641435		1.04815	0.896537		1.08814	0.902567		0.850763	0.754942		0.893487	0.85799		0.363022	1.23423	1.42285	2.15564	2.95748	2.5287	2.5813	1.52302	1.80191	1.77011	1.05769	0.660655	1.40417	2.79875	1.38708	NW_005393818.1	1569733	1583997	+
TCONS_00026982	0.912558	0.874738		0.867567	0.849612		0.938695	0.99195		0.609936	0.444915		0.804034	0.734132		0.908571	0.815419		0.839055	0.720476		1.42965	0.536404		1.56677	0.436758		1.31863	0.630242		2.4998	1.21937	2.89636	1.44749	0.901744	1.4379	1.33752	2.04314	0.907535	1.5697	1.3767	1.46074	0.711949	0.674395	0.992696	NW_005393818.1	1569779	1574797	+
TCONS_00027019							0	0.0912287		0	0.710876					inf	0.0754082		inf	0.0876565		inf	0.655367		0.143061	0.296133		inf	0.700351		0.0295645	4.56444e-07	9.41541e-16	8.4315e-20	1.63408	1.43346	1.87074e-22	1.72533e-06	3.37145e-16	1.09588e-18	2.30671e-17	3.6885e-16	6.46554	1.28228e-17	2.91324e-22	NW_005393819.1	305189	363163	+
TCONS_00027020	0	0.32415					0	0.984599					0	0.416439		inf	0.972588		0.125198	0.565741					0	0.979118		0	0.436518		1.77119e-16	3.9875e-06	2.43661e-15	0.00110337	4.42936e-17	4.00309e-15	2.46444	6.64081e-15	3.66164e-15	3.39746e-16	1.09606e-13	6.86908e-15	0.225041	1.39181e-15	7.91719e-22	NW_005393819.1	327935	363168	+
TCONS_00027092	1.11039	0.75232		0.389149	0.0123934	Down	0.464294	0.224949		0.616979	0.352206		0.437897	0.0678203		0.844	0.681345		0.94961	0.903077		0.639347	0.245241		0.752837	0.544442		0.716525	0.372688		7.81764	24.8638	11.6108	23.9373	23.9744	16.1674	25.3695	24.6271	0.297461	22.0567	5.69701	14.7933	25.3997	22.7667	22.9159	NW_005393824.1	130187	130725	+
TCONS_00027093	0.345886	0.0410914	Down	2.37656	0.537218		0.751594	0.947819		0.584265	0.57346		0.826963	0.883997		3.10582	0.446432		1.08848	0.942154		4.07889	0.0187323	Up	1.31808	0.60182		1.43106	0.451471		0.580398	2.51991	15.5288	4.7539	0.199984	15.2346	6.16557	3.81636	20.6071	1.42566	13.8335	10.8371	3.23259	0.520304	3.42714	NW_005393824.1	130187	130729	+
TCONS_00027097	0.440516	0.15024		0.77963	0.809593		0.621192	0.568213		0.565041	0.461671		0.349687	0.092422		1.23319	0.72895		0.546012	0.356714		1.38876	0.623109		1.11614	0.942917		0.613256	0.402302		6.7987	0.714922	2.83927	11.0503	6.71358	4.55495	4.88692	7.29225	1.10334	5.83717	4.32547	4.7554	0.000605578	0.8215	2.51132	NW_005393824.1	130187	182471	+
TCONS_00027114	0.548445	0.393806		1.17581	0.841966		0.944085	1		2.54867	0.337969		0.65778	0.541649		1.234	0.882659		0.687435	0.542027		0.463502	0.438369		0.375695	0.353196		0.257037	0.105897		5.79776	3.47748	1.7041	10.8736	2.4083	2.72878	4.09886	0.86437	3.98038	1.36368	3.80955	2.4068	3.69215	3.51091	4.58413	NW_005393831.1	98259	98645	+
TCONS_00027118	1.31438	0.659849		1.21294	0.726798		0.654628	0.42419		0.551535	0.282288		1.61031	0.417701		1.83879	0.241112		2.44253	0.113684		2.21139	0.134662		1.19401	0.812888		2.93473	0.0503499		1.65135	1.12918	2.81406	0.622702	3.00525	2.16018	1.19573	2.67518	1.72532	0.844544	1.30138	0.494326	1.01998	1.03096	0.964812	NW_005393831.1	660811	663348	+
TCONS_00027179	0.875615	0.790977		0.644675	0.446889		0.655889	0.546567		0.519856	0.28993		0.572572	0.307609		0.974802	0.923818		0.86331	0.754468		1.248	0.702643		1.27499	0.665466		1.10591	0.876308		6.48265	5.13943	11.2861	4.23396	5.16725	10.491	6.3932	2.37318	2.77792	4.98067	4.4029	8.96159	5.02972	3.75277	6.66343	NW_005393840.1	571278	657407	+
TCONS_00027216	0.36429	0.134742		1.63517	0.272901		1.20801	0.959407		0.992217	0.987801		0.60532	0.35587		1.3567	0.536241		0.499548	0.461952		1.6586	0.286767		1.20701	0.956845		0.611185	0.392678		11.2648	7.69675	15.17	29.2684	21.6117	12.3621	14.4272	7.30582	11.5475	4.49404	3.01512e-05	5.91782	5.79003	12.4318	5.67629	NW_005393841.1	200683	201590	-
TCONS_00027217	1.14294	0.841522		0.460751	0.138015		0.287395	0.266496		0.292029	0.0214263	Down	0.532824	0.405768		1.58641	0.646119		1.83461	0.570543		1.58996	0.332094		1.00355	0.933649		1.83749	0.240365		4.50069	7.10594	11.3492	0.800045	6.41506	13.6019	9.64632	5.58788	1.66973e-08	2.35132	14.3661	4.50036	1.53292	4.48784	6.97913	NW_005393841.1	200683	201642	-
TCONS_00027231	1.23721	0.506723		0.977754	0.953759		1.11035	0.863622		1.21939	0.590487		1.22442	0.504169		0.871612	0.815256		1.08904	0.74855		0.806925	0.545305		0.918163	0.764618		1.00848	0.985229		96.2985	65.002	62.0582	40.8688	82.6874	39.9081	56.3478	59.828	47.7659	73.356	44.7957	43.8965	18.3119	57.7136	31.8405	NW_005393842.1	896045	949214	+
TCONS_00027261	inf	0.81106		0.646038	0.997585		0.144649	0.478888		0.0828165	0.248284		inf	0.918749		4.38091	0.523958		inf	0.257884		7.78443	0.264571		1.76309	0.718213		inf	0.0986274		0.373662	0.212832	0.586487	0	0.855402	1.60702	0	2.57853	0	0.233676	0	0	1.27175	0	0	NW_005393843.1	7277435	7281184	+
TCONS_00027275	0.890627	0.769052		0.858786	0.732968		0.720223	0.436604		0.818939	0.689277		0.775833	0.529268		1.18936	0.577622		1.06603	0.707957		1.05577	0.914397		0.878291	0.634648		0.949311	0.898809		5.35166	2.58509	4.29964	4.124	10.7447	5.77039	3.72771	3.74337	3.78481	3.6443	1.52132	5.09385	2.27608	2.75348	5.08194	NW_005393843.1	7993973	8003940	+
TCONS_00027296	1.95958	0.0630917		0.282954	0.00123366	Down	0.869364	0.967366		2.66592	0.130815		0.561236	0.331469		0.320662	0.00293338	Down	0.636608	0.352537		0.106602	3.5308e-07	Down	0.331614	0.286256		0.211291	0.0112278	Down	24.1794	29.7751	9.11199	17.2931	0.451945	6.56271	15.9678	2.72052	26.1407	62.963	12.4645	44.3273	24.0137	2.31314	55.9497	NW_005393843.1	763889	765942	-
TCONS_00027297	0.443782	0.629335		4.80523	0.261123		1.11365	0.960953		1.79414	0.550056		2.16141	0.543516		4.2634	0.317968		1.88873	0.565275		2.6917	0.245944		0.618765	0.564079		1.20581	0.866119		29.2059	0.685214	3.0212	0.000534112	28.6677	5.84478	0.129815	9.77098	4.31578	5.28294	1.47149	13.7603	0.321937	1.9697	1.55996e-06	NW_005393843.1	763892	765942	-
TCONS_00027305	1.43444	0.813016		0.891864	0.968059		0.535552	0.610025		1.37304	0.878526		1.30599	0.889308		1.6462	0.654382		2.39595	0.484759		0.652127	0.811505		0.393248	0.492595		0.953394	1		1.12915	1.00564	0.592754	0.537402	1.52036	0.141892	0.178512	0.694938	0.414788	0.363835	0.753855	0.524636	0.643033	0.42699	0.362231	NW_005393843.1	6898873	6933073	-
TCONS_00027319	1.26107	0.728535		1.82337	0.398282		1.01792	0.905403		0.985788	0.992566		2.32761	0.281576		1.77669	0.378137		2.24939	0.287		1.85852	0.275973		1.03164	0.865365		2.35709	0.150155		3.40112	0.443086	0.80987	0.302181	3.53029	1.63719	0.766786	2.23494	0.993754	1.12186	0.247859	0.697475	0.553941	0.492643	0.608736	NW_005393844.1	1492705	1496924	+
TCONS_00027330	0.496096	0.665016		2.57983	0.566632		6.18762	0.367711		10.9459	0.268305		1.27439	0.930166		0.417213	0.691936		0.208229	0.480719		0.24022	0.544673		0.567777	0.895896		0.119272	0.381139		0.706363	0.524866	0.53797	3.55697e-21	0.373714	4.34891e-16	4.25005	4.40874e-17	4.4765e-13	1.55641	0.441823	5.65867e-17	1.12998e-05	5.15832	8.43017e-05	NW_005393844.1	1776558	1796405	+
TCONS_00027332	0.462838	0.560105		5.34772	0.0942962		7.0129	0.0868528		9.48517	0.0616644		2.49883	0.31689		0.754527	0.943542		0.350055	0.526963		0.571133	0.829785		0.747641	0.930748		0.265397	0.446505		4.80125	2.37154e-05	0.602201	0.891152	0.571501	0.518502	0.323168	1.03296e-20	1.166	1.71869	0.489729	2.44557	1.13057e-24	4.51447	2.22116e-20	NW_005393844.1	1776563	1796357	+
TCONS_00027334	2.45074	0.363824		1.37319	0.71584		1.32758	0.904712		2.83746	0.302394		3.39811	0.197786		1.03814	0.83438		2.55955	0.312235		0.488338	0.497627		0.46492	0.401413		1.21101	0.926066		2.69807	1.90694	1.38131	0.240152	5.39341	1.38052	1.06937	0.61735	2.43287	1.45525	0.564492	1.12359	0.730133	4.12772	2.42329	NW_005393844.1	1776563	1796357	+
TCONS_00027335	0.398762	0.240083		3.17084	0.200908		3.32689	0.268508		1.41075	0.69311		1.28056	0.768154		0.959565	0.95325		0.385643	0.351884		2.27463	0.373647		2.33763	0.462306		0.915648	0.91306		3.5807	0.795596	3.43679	2.21028	2.13354	2.86231	2.19579	1.15774	0.475884	1.35071	5.958e-17	2.81914	0.757357	6.32665	0.669748	NW_005393844.1	1776563	1796492	+
TCONS_00027336	1.50362	0.814721		2.44398	0.409557		1.67483	0.660873		0.735176	0.758415		3.6982	0.268141		1.46227	0.771581		2.22018	0.587278		3.36505	0.376462		2.2788	0.52616		5.11732	0.298423		0.494084	0.409596	0.793444	0.201508	1.24178	0.340979	0.199912	6.77722	3.07789	1.02709	0.160197	0.805563	1.38053	2.0855	0.442346	NW_005393844.1	1776579	1796404	+
TCONS_00027348	0.578623	0.542517		1.80188	0.519494		0.861397	0.883394		2.30931	0.424109		1.05687	0.955603		2.07881	0.425388		1.21545	0.827728		0.785204	0.851779		0.376704	0.336656		0.459496	0.464724		1.63221	0.903864	1.05938	2.35938	2.84697	1.69195	1.20585	0.265157	3.53142	0.799924	2.38781	2.20428	1.17582	1.94597	1.5712	NW_005393844.1	2452275	2453365	+
TCONS_00027431	1.68111	0.397239		1.14686	0.816067		0.665156	0.580297		1.47755	0.548356		1.95753	0.257845		1.70834	0.494391		2.89768	0.13457		0.784896	0.702512		0.458986	0.267754		1.33175	0.688238		18.8892	2.01684	5.94992	3.52655	5.71539	7.1754	3.35693	11.7985	6.63536	10.1518	18.7975	9.51081	12.666	11.7602	15.0059	NW_005393844.1	1474997	1570870	-
TCONS_00027432	1.22507	0.519943		0.988447	0.964898		0.619539	0.243507		0.610166	0.160941		1.22704	0.508782		1.58268	0.249178		1.96173	0.0840491		1.63175	0.145172		1.02681	0.903534		2.01814	0.0251087	Up	14.1134	9.27141	18.4893	8.39295	15.7176	20.5171	8.68072	16.3125	9.40588	9.8916	14.1691	7.16778	11.5031	11.1359	9.95984	NW_005393844.1	1544858	1615598	-
TCONS_00027434	0.702864	0.624313		0.470687	0.457887		1.49328	0.773147		2.12318	0.663139		0.333098	0.218565		0.312512	0.273258		0.221868	0.118022		0.223813	0.213014		0.713485	0.90959		0.15878	0.0857218		0.789554	1.77703	0	2.20005	0.680315	1.23545e-19	3.87285	2.08742	2.66494	2.84484	0.680689	4.74913	0.679708	0.795372	2.87822	NW_005393844.1	1598268	1603364	-
TCONS_00027435	0.751184	0.66865		0.329818	0.226719		3.50699	0.488417		3.2427	0.543732		0.250814	0.0988812		0.093793	0.0349748	Down	0.0716964	0.0109779	Down	0.102112	0.0472393	Down	1.08665	1		0.0774228	0.015457	Down	0.499719	1.87732	0	2.56837	0.099142	0.281853	1.97779	0.197182	0.858126	1.23615	0	1.52561	0.271349	0.494574	1.3462	NW_005393844.1	1601795	1603364	-
TCONS_00027463	1.04762	0.938044		1.61845	0.344866		1.50633	0.507341		0.997263	1		1.71789	0.282143		1.07111	0.873406		1.13476	0.803359		1.63307	0.368434		1.51628	0.523338		1.73666	0.313818		6.1656	4.67276	6.27322	3.21436	6.75529	8.92028	2.41341	8.40835	11.1029	2.62483	2.34987	6.34194	3.66222	7.0671	5.06523	NW_005393844.1	2753763	2788836	-
TCONS_00027471	1.06842	0.917336		1.00819	0.98613		0.67879	0.447939		0.572126	0.344215		1.09169	0.880596		1.47776	0.407634		1.59331	0.356112		1.77414	0.299311		1.18814	0.881519		1.91887	0.24127		0.853764	0.54969	1.71529	0.507253	1.63269	0.646333	0.560917	1.08369	0.7191	0.465092	0.393625	0.51504	0.482802	0.452037	0.633212	NW_005393844.1	2847549	2851420	-
TCONS_00027492	1.73093	0.66701		1.34039	0.785793		1.15152	1		0.520901	0.474955		2.34073	0.472867		1.16355	0.798742		2.02579	0.515448		2.58983	0.290088		2.20253	0.484244		4.53186	0.133866		0.522165	0.334652	1.21263	0.109991	1.15229	1.70809	0.274464	0.640753	0.880956	0.317126	0.157866	0.325222	0.162007	0.509885	0.508071	NW_005393844.1	3277085	3284039	-
TCONS_00027598	0.626751	0.488158		1.05319	1		0.641659	0.525681		0.743248	0.652425		0.673654	0.515147		1.64501	0.531068		1.04671	0.998768		1.43415	0.641008		0.869978	0.893935		0.913061	0.909443		3.6306	4.39832	7.91768	8.63803	5.13468	5.381	3.57023	3.99978	0	0.71517	5.09539	4.4412	4.95946	8.74734	5.14714	NW_005393849.1	1130692	1135968	+
TCONS_00027772	0.950465	0.943031		1.26776	0.676608		1.07573	0.890433		2.6017	0.139791		1.22628	0.712788		1.17083	0.830145		1.12789	0.873174		0.491355	0.269549		0.418024	0.209124		0.47381	0.245643		1.29125	0.91994	0.577537	1.09465	0.883071	0.363668	0.457816	0.359057	0.631625	0.587239	0.902996	0.854442	0.581076	1.46447	0.758042	NW_005393854.1	381836	385063	+
TCONS_00027779	0.885293	0.736096		0.894706	0.763887		0.549721	0.201127		0.813144	0.614643		0.800472	0.530176		1.61796	0.306203		1.45226	0.4382		1.10893	0.79419		0.682884	0.46384		0.993091	0.99268		8.88261	13.3653	15.0769	12.4663	14.2179	12.434	14.3499	17.3071	14.735	10.9461	15.0642	12.8061	19.0434	13.1441	10.055	NW_005393854.1	417181	420950	+
TCONS_00027780	1.08549	0.901434		0.395322	0.19061		0.430465	0.260258		0.344829	0.283529		0.433718	0.251628		0.91924	0.951584		1.0055	0.968772		1.16291	0.858244		1.2506	0.806934		1.27334	0.754593		1.5067	2.07535	14.0706	4.85011	6.50904	2.29459	4.31498	2.51469	1.73185	6.52308	2.85381	4.06533	2.92798	3.09571	5.46009	NW_005393854.1	417367	420933	+
TCONS_00027805	15.9743	0.365752		0.138241	0.43873		0.123484	0.355116		0.087244	0.364141		2.22703	0.991596		1.11928	0.826705		18.1	0.296344		1.58824	0.801609		1.39197	0.98719		25.882	0.298203		0.323403	4.10228	7.87896	0	5.84214	0	0.211231	0	0	0	0	0	0	0.304347	0	NW_005393854.1	168211	169750	-
TCONS_00027815	0.934691	0.945123		0.979154	0.988154		1.15766	0.855106		1.23036	0.832572		0.928476	0.933962		0.843847	0.811804		0.799461	0.765345		0.802197	0.801752		0.947074	0.99918		0.759418	0.755326		1.52618	1.36516	1.22839	1.56645	0.980537	1.35545	1.18348	1.29191	1.68538	0.910153	0.551432	1.75608	1.50632	1.68873	1.91575	NW_005393854.1	412664	417613	-
TCONS_00027816	0.577612	0.758361		1.45583	0.86492		1.5128	0.930946		2.40059	0.735856		0.850682	0.957478		0.961529	0.983118		0.558293	0.848876		0.612083	0.886479		0.625773	0.848631		0.358807	0.65934		0.341367	0.118668	0.164354	0.110905	0.386163	2.44349e-36	0.164866	0.162279	0.263268	0.212397	1.82304e-26	0.555766	0.0925532	0.194482	0.124775	NW_005393855.1	3011	7425	+
TCONS_00027827	0.48361	0.26356		0.884187	0.929732		0.921261	0.983129		1.36894	0.752659		0.432927	0.24752		0.952638	0.961769		0.467386	0.296999		0.646524	0.660043		0.676529	0.723469		0.316349	0.146909		3.30437	3.09968	0.972493	3.62845	2.31621	3.35368	5.72595	0.99582	3.63109	1.58756	0.450906	6.19133	3.50908	0.942388	2.61374	NW_005393855.1	123994	124690	+
TCONS_00027862	0.784516	0.383068		0.699045	0.215166		0.659975	0.25362		0.774966	0.441499		0.555238	0.0224749		1.05364	0.864597		0.835507	0.619471		0.909306	0.755459		0.85774	0.670645		0.721091	0.237197		19.3265	22.4848	30.1062	35.4182	35.1763	22.3218	30.638	27.7534	25.3252	23.295	20.029	31.6747	19.2742	18.7898	29.5489	NW_005393856.1	597466	599778	-
TCONS_00027898							0	0.900958		0	0.39041					inf	0.876129		inf	0.894595		inf	0.325873		4.8432	0.603568		inf	0.378217		0	0	0	0	0	2.20851	0	0	0	0	0	0	0.255996	3.96407e-58	2.32187e-43	NW_005393857.1	1640943	1645234	+
TCONS_00027924	1.5582	0.354506		0.675335	0.474552		0.206875	0.0129848	Down	0.249767	0.00514635	Down	1.06148	0.903323		3.1959	0.0319062	Up	5.04419	0.00812993	Up	2.70184	0.0108983	Up	0.845067	0.824332		4.25579	0.00226872	Up	24.3634	21.5522	30.6186	1.76742e-06	30.1657	72.7246	17.5262	53.8317	18.344	16.5919	60.0286	15.8721	44.0832	1.65413e-05	11.7337	NW_005393857.1	842488	899058	-
TCONS_00027926	1.38	0.284675		0.991195	0.970703		1.05088	0.88519		1.11168	0.766735		1.38232	0.255823		0.938138	0.839806		1.30803	0.487825		0.898865	0.742004		0.952811	0.919027		1.25179	0.472601		59.7031	41.3256	47.7426	29.0784	55.2703	63.3376	37.6525	49.4063	63.2677	63.2545	34.7095	47.4297	42.2287	60.0592	49.3975	NW_005393857.1	1222200	1223395	-
TCONS_00027937	0.929769	0.851928		3.5402	0.000358991	Up	3.64911	0.00793683	Up	3.44631	0.00204426	Up	3.32901	0.000283725	Up	0.967524	0.846773		0.902624	0.935992		1.03686	0.93685		1.05509	0.882466		0.97163	0.952914		4.17659	0.35171	0.93642	0.564118	1.84099	0.504049	0.706222	1.05615	2.37435	1.10685	0.210685	1.00435	0.190612	2.28383	0.606933	NW_005393857.1	3602437	3630638	-
TCONS_00027938	1.10078	0.768149		1.58733	0.141427		1.49435	0.373507		1.37239	0.376741		1.76802	0.050145		1.05827	0.765178		1.17692	0.578615		1.16467	0.652092		1.09216	0.931356		1.29559	0.421325		6.28656	3.16888	3.20914	2.31349	5.49289	3.84332	3.26821	5.17895	5.63855	2.69403	1.51685	2.75058	2.43052	5.2254	3.08346	NW_005393857.1	3602722	3628595	-
TCONS_00027939	6.86161	0.647436		0	0.55319		0	0.248223		0	0.770892		0	1		3.16118	0.635969		22.2613	0.335199		0.630254	0.911527		0.199773	0.520174		4.44547	0.852769		0.000136746	0.116917	0.0881385	0.018593	7.80442e-06	3.60842e-10	6.47969e-09	0.0023468	9.84293e-09	5.12049e-05	0.286555	0.00022528	1.08541e-06	5.07363e-09	6.64946e-09	NW_005393857.1	3603015	3628010	-
TCONS_00027940	1.04905	0.937484		2.29079	0.0517287		3.20431	0.0270329	Up	12.2429	1.5837e-05	Up	2.42381	0.033058	Up	0.709789	0.595108		0.751396	0.666659		0.187724	0.0161445	Down	0.264068	0.0955552		0.19835	0.023057	Down	1.76874	0.847546	0.0559946	0.554105	0.959514	0.476767	1.15676	0.0224288	3.6453	0.636594	0.623317	0.81749	0.195896	1.76031	1.09717	NW_005393857.1	3603019	3627826	-
TCONS_00027941	1.19895	0.713241		3.02385	0.00475964	Up	1.97396	0.220042		2.08146	0.0852115		3.66525	0.000694196	Up	1.52821	0.391322		1.84292	0.280025		1.46536	0.42054		0.945535	0.738824		1.77234	0.234166		5.1617	0.866483	2.3719	0.690964	4.17268	1.43377	1.02511	1.75507	2.79463	1.58878	0.572574	1.05836	0.669648	3.81979	0.802371	NW_005393857.1	3631783	3650851	-
TCONS_00027968																															7.40399e-22	9.48913e-16	1.02547e-14	1.59408e-08	4.69636e-17	1.00954e-13	8.87627e-22	6.18817e-19	4.10463e-24	2.32638e-25	2.74189e-17	2.29407e-15	7.86403e-16	1.11225e-20	2.81239e-17	NW_005393862.1	60623	64744	+
TCONS_00027969										0	0.465172											inf	0.399411		inf	0.467344		inf	0.452935		0	0	0	0	0	1.95591	0	0	0	0	0	0	0	0	0	NW_005393862.1	222409	227416	+
TCONS_00027982	0.634645	0.602011		1.1282	0.919195		0.650758	0.622795		0.428136	0.317215		0.723151	0.73499		1.72404	0.523668		1.10411	0.886629		2.65671	0.232231		1.52968	0.633977		1.69684	0.491613		0.943159	0.543339	1.17687	1.20111	1.95985	1.99377	1.35483	3.39605	1.13011	0.920129	0.825877	0.773723	0.727479	0.810579	0.667396	NW_005393862.1	793652	898871	-
TCONS_00028024	0.346879	0.317958		1.17938	0.94549		1.25215	0.906163		2.24908	0.681578		0.414626	0.375951		0.940389	0.981599		0.332142	0.301404		0.529764	0.749972		0.55966	0.803321		0.185995	0.179561		0.140791	0.481713	0.268763	2.0092	0.233418	4.04854e-36	0.827664	0.346325	0.504875	0.34969	0.140431	7.97191e-30	0.36754	0.681839	0.141631	NW_005393863.1	57420	71790	-
TCONS_00028060	0.745284	0.368429		1.0072	0.95449		0.996107	0.930504		0.530118	0.09311		0.762027	0.405765		0.998474	0.947116		0.754723	0.435793		1.90735	0.0645394		1.90095	0.11436		1.43846	0.249458		35.932	27.6685	53.7297	37.758	21.1194	45.8359	24.274	41.037	24.7478	23.1343	17.8911	23.7947	17.4905	16.7981	12.0014	NW_005393863.1	933066	942369	-
TCONS_00028074	1.23157	0.805665		0.967838	0.979688		0.375964	0.175797		0.235191	0.0579852		1.20734	0.847476		2.5513	0.186292		3.17077	0.110974		4.15297	0.062713		1.62479	0.403639		5.13075	0.0381005	Up	0.665448	0.185582	1.22789	0.545076	1.03275	4.24431	0.35271	1.59712	0.444655	0.741523	1.62969	0.305448	0.638246	0.622283	0.572373	NW_005393864.1	282395	287032	-
TCONS_00028119	1.1802	0.822004		1.34276	0.656332		5.02537	0.0569577		5.82828	0.0550736		1.60463	0.485278		0.264435	0.139243		0.31722	0.232941		0.231678	0.135451		0.872931	0.99553		0.278039	0.229719		1.1511	1.32556	0.40446	0.743059	0.112246	0.107595	0.640883	0.169157	1.82232	0.658767	0.204283	0.836272	0.208622	1.25905	0.556758	NW_005393865.1	394568	404074	-
TCONS_00028128	1.64028	0.310138		0.770964	0.590714		0.865707	0.79505		1.46062	0.543566		1.2752	0.657432		0.886391	0.825191		1.46713	0.504803		0.53293	0.251791		0.59711	0.404759		0.881813	0.840536		1.96252	1.68188	1.55652	0.822574	2.61425	1.15688	1.80363	1.68957	2.37994	2.96623	1.57594	1.79126	1.59418	2.19064	2.42174	NW_005393865.1	448492	450091	-
TCONS_00028130	0.547521	0.113474		1.82387	0.204029		1.24155	0.870963		0.829663	0.688565		1.01298	0.952038		1.45642	0.439818		0.803722	0.886375		2.20746	0.0551248		1.4975	0.600067		1.22142	0.588528		2.7922	0.821217	2.22377	1.30346	2.69182	1.06617	1.86589	2.24117	1.302	0.596552	0.50034	0.786545	0.23339	0.699843	0.69366	NW_005393865.1	575748	613918	-
TCONS_00028132	0.55992	0.144663		1.51018	0.330344		0.849325	0.695781		0.532222	0.141816		0.858166	0.711955		1.76264	0.348669		0.994264	0.826956		2.84983	0.0112949	Up	1.59714	0.529276		1.61766	0.198703		2.37031	0.909104	2.99578	0.954657	3.39812	1.33427	1.43196	3.07308	0.998176	0.658305	0.682607	1.62663	0.201751	0.712774	0.622569	NW_005393865.1	602844	613932	-
TCONS_00028188	0.836691	0.503745		0.884782	0.662753		0.89309	0.785921		0.909615	0.772201		0.749825	0.23679		0.98398	0.930223		0.833107	0.559966		0.978958	0.941339		0.990875	0.999601		0.828114	0.471003		107.29	93.776	90.9548	104.016	103.547	111.833	121.477	110.892	106.002	69.8777	69.0483	109.34	74.9695	80.7549	110.603	NW_005393866.1	319879	323937	+
TCONS_00028215	1.66078	0.7873		1.75579	0.663811		1.05837	0.985843		0.456336	0.443339		2.94444	0.45876		1.65049	0.71824		2.76545	0.51191		3.86835	0.193328		2.33871	0.41449		6.46274	0.10644		0.708939	0.141247	0.84307	0.0600064	0.520152	2.07676	0.293984	0.37731	0.597491	0.085766	0.262574	0.118417	0.335266	0.303582	0.513369	NW_005393867.1	664733	675744	+
TCONS_00028216	0.55195	0.810083		5.20076	0.444212		2.86576	0.526906		2.32178	0.613429		2.9306	0.55889		1.77278	0.889029		0.998858	0.990972		2.22778	0.739615		1.26189	0.893059		1.25249	0.942939		6.49335	0.663161	1.38133e-24	0	1.09274e-22	0.99317	0.985911	1.41047	1.06746e-23	0	0.284697	0.928226	1.0343	0	0.305207	NW_005393867.1	664736	675042	+
TCONS_00028236	3705.83	0.0164774	Up	0.00106955	0.0303253	Down	0.000897595	0.0402146	Down	0.0847827	0.122073		4.01841	0.734071		1.20652	0.96535		4541.74	0.023116	Up	0.0128569	0.110955		0.0105895	0.133414		47.4284	0.0487255	Up	2.40639e-20	72.1033	4.03706	0.579788	2.31049	23.4689	1.56011e-21	2.3079	8.08038e-20	2000.93	0.14728	2.55458e-17	1940.64	2.28174	8.68186e-22	NW_005393869.1	538754	606001	+
TCONS_00028240	1.34417	0.42652		0.932058	0.863501		0.657747	0.367018		0.733891	0.462691		1.27144	0.520616		1.40555	0.448244		1.91241	0.140986		1.27758	0.533327		0.905149	0.858985		1.73247	0.152053		25.5138	13.4359	17.6692	11.3869	20.8462	27.6971	12.2736	19.5807	10.7114	14.4106	13.373	9.60792	21.1365	13.1751	15.9667	NW_005393869.1	1530987	1535934	-
TCONS_00028280	1.99469	0.83442		1.29406	0.916241		0.437464	0.52953		0.950375	1		2.61661	0.727602		2.92055	0.400202		5.83485	0.280391		1.36347	0.917937		0.45888	0.537829		2.73398	0.746024		1.82026	0.208317	0.557738	0	3.32436	0.767989	0.340194	0.26414	0	0.672404	0	0.335863	0.443494	0	0.229059	NW_005393872.1	807873	808328	+
TCONS_00028319	1.27492	0.847146		1.01939	0.977504		0.326966	0.218032		0.282743	0.124467		1.31602	0.809041		3.05223	0.189803		3.93258	0.121445		3.61313	0.0911563		1.18148	0.736554		4.63	0.0570929		1.30212	0.3171	1.39707	0.155158	0.744805	2.41865	0.563665	1.50094	0.263624	0.559936	1.50304	0.310928	1.04248	0.0665397	0.411922	NW_005393872.1	483793	491094	-
TCONS_00028353	0.943936	0.859608		0.571659	0.0800493		0.344923	0.00762172	Down	0.342853	0.00256056	Down	0.547043	0.0404088		1.64814	0.194625		1.57502	0.231085		1.68072	0.112596		1.01456	0.931261		1.60445	0.110181		16.8497	24.3826	60.474	32.8073	42.9305	47.9298	21.7985	40.618	17.6311	25.0555	31.7236	27.2148	38.2494	17.5534	26.5384	NW_005393876.1	1274930	1352374	-
TCONS_00028390	1.70973	0.855637		1.1769	1		1.02256	1		1.04604	1		2.04169	0.823797		1.15583	1		1.99978	0.860864		1.14048	0.987911		0.994557	0.996132		1.98808	0.832761		0	0.284293	0	0	0	1.08774	0	0.411326	0.400285	0	0.710883	0.799353	0.349908	1.27808	0.912768	NW_005393878.1	279899	280933	-
TCONS_00028425	1.24468	0.870574		2.57371	0.4522		6.65907	0.243629		2.43319	0.476009		3.25702	0.352371		0.390029	0.596638		0.489026	0.745419		1.07246	0.990516		2.7352	0.596354		1.35224	0.850358		0.889534	1.14231	1.87671	1.58383	1.14913	3.21872	0.632471	1.26873e-11	1.79547	0.442007	0.481876	1.26495	4.90912e-24	9.43585	2.59794	NW_005393881.1	286505	286850	+
TCONS_00028458	0.729569	0.256953		0.873944	0.613915		2.589	0.00966373	Up	5.73021	1.41866e-06	Up	0.64573	0.0803673		0.335228	0.000965213	Down	0.248785	2.99112e-05	Down	0.153661	3.71914e-08	Down	0.458673	0.388477		0.11358	1.50972e-12	Down	33.0691	60.175	5.67916	73.9598	1.00973	7.62906	55.4057	12.5566	60.438	35.6874	14.2333	69.9365	22.058	55.4259	46.5514	NW_005393884.1	33217	40894	+
TCONS_00028467	0.806345	0.455422		0.597395	0.0935636		0.715381	0.420837		0.726453	0.367584		0.48766	0.00933723	Down	0.829804	0.564683		0.677615	0.251665		0.827645	0.559363		0.993338	0.976937		0.674651	0.179491		5.30442	8.34997	6.43045	10.333	6.83746	8.55758	9.7119	7.76787	6.79539	6.98023	4.67561	9.74485	6.19102	4.90588	8.21866	NW_005393884.1	116855	120719	+
TCONS_00028491	0.95602	0.969019		0.849045	0.879137		2.672	0.327994		7.76658	0.152472		0.82078	0.844682		0.312659	0.224959		0.302781	0.217228		0.110132	0.0887002		0.353555	0.711736		0.106148	0.0865751		1.2285	0.707811	0.0758947	0.800624	0	0.0711461	1.69311	0.224156	1.19064	0.467043	0.481563	0.528532	0.139814	0.556087	1.60247	NW_005393884.1	622115	632647	+
TCONS_00028546	0.787118	0.378134		1.07043	0.813553		0.948722	0.886045		0.991539	0.973567		0.852676	0.516999		1.121	0.744636		0.891353	0.732273		1.08829	0.781568		0.96525	0.924409		0.865261	0.591259		22.3708	13.3933	19.6366	17.3236	22.1439	18.9915	20.311	21.3576	19.506	17.178	14.4184	23.6954	12.5773	18.9291	16.6647	NW_005393888.1	1059	94919	-
TCONS_00028594	1.27529	0.837335		1.07161	0.914281		1.27099	0.85925		1.15118	0.826603		1.38672	0.765426		0.83043	0.956212		1.06195	0.863324		0.935514	0.935124		1.10891	1		1.20748	0.834701		33.3719	4.85815	13.7306	1.29396	20.5384	6.64447	1.21093	13.7569	7.06011	23.5202	3.91044	22.8983	3.39702	1.50312	2.93477	NW_005393890.1	160788	161083	+
TCONS_00028606	inf	0.281369		0	0.290826		0	0.0400324	Down							3.76178	0.377002		inf	0.0368794	Up	0	0.26372		0	0.0318811	Down				8.20398e-10	5.63472e-14	0.00089808	0.0392735	1.17615	1.48402e-10	3.80357e-07	0.00105655	0.00195893	1.7813e-14	2.55703	1.63126e-09	8.30974e-07	3.85378e-15	1.1701	NW_005393890.1	299067	335855	+
TCONS_00028689	1.05528	0.870996		1.04459	0.894853		1.55536	0.289807		1.36824	0.385872		1.11353	0.716448		0.668415	0.315943		0.713367	0.394896		0.768825	0.44137		1.14232	0.79083		0.818157	0.524549		19.4906	16.0637	12.54	13.731	14.5278	15.3751	19.6106	13.715	19.9903	17.7633	5.71705	11.6066	9.29618	18.818	12.5857	NW_005393901.1	180840	216912	-
TCONS_00028690																															2.92034e-22	1.30123e-24	5.04944e-25	4.20234e-19	1.53868e-25	2.20658e-24	3.12706e-21	2.52495e-24	1.17582e-22	5.41909e-24	3.70522e-25	1.16347e-22	6.96623e-26	7.64703e-24	6.41266e-20	NW_005393901.1	181067	216854	-
TCONS_00028702				inf	0.384858		inf	0.465504		inf	0.462447		inf	0.427748																	2.85729	8.56587e-07	1.90872e-16	1.10502e-20	3.80173e-12	1.44308e-06	4.67253e-25	1.47304e-23	0	6.88874e-17	4.68588e-14	1.34118e-19	3.85704e-20	0	9.5212e-20	NW_005393903.1	982526	982815	+
TCONS_00028737																															1.90222e-20	2.60089e-25	5.74084e-23	3.14738e-20	1.10164e-20	1.28346e-19	2.09812e-21	2.87722e-22	4.27095e-24	8.24409e-23	1.39028e-24	5.03844e-20	7.84127e-24	2.00812e-21	1.24488e-21	NW_005393903.1	924783	982839	-
TCONS_00028759	1.80041	0.43886		0.730605	0.667126		0.900536	0.822857		0.765488	0.742882		1.33171	0.776166		0.814537	0.886087		1.48077	0.607753		0.966415	0.973233		1.17228	0.936638		1.76019	0.525802		1.0154	2.73606	6.77356	2.87192	5.219	1.69136	1.16108	3.00153	3.37166	3.92989	1.05256	1.57425	2.10039	4.20944	3.29633	NW_005393904.1	1600927	1613050	+
TCONS_00028779	1.20839	0.578773		3.45056	8.691e-05	Up	2.4651	0.0182031	Up	2.42121	0.0120127	Up	4.22769	8.74574e-07	Up	1.38898	0.437004		1.69849	0.200712		1.43703	0.313218		1.02749	0.91222		1.75534	0.101641		14.8111	2.62772	6.43411	2.70545	4.11782	2.81713	2.01725	4.99148	9.13068	3.49601	2.94979	2.36971	3.53478	11.054	2.29179	NW_005393909.1	76192	81669	+
TCONS_00028780	1.28952	0.423614		0.785759	0.696198		2.24664	0.532775		2.16854	0.329728		1.02894	0.904976		0.347703	0.129441		0.449853	0.356195		0.362921	0.00805307	Down	1.02902	0.8622		0.472193	0.0463705	Down	14.7338	6.9658	1.88678e-06	5.9915	10.3106	4.59835	5.98188	5.8163	9.67449	7.4579	3.07233e-07	7.52368	0.289797	0.0125104	10.2409	NW_005393909.1	77971	81669	+
TCONS_00028789																															9.59828e-25	1.08199e-20	7.84413e-26	1.30836e-25	5.51171e-23	4.49181e-23	1.04634e-25	3.21017e-22	1.3265e-24	0.00246087	2.79719e-17	1.41486e-26	2.47895e-26	3.61643e-25	1.40581e-22	NW_005393909.1	1618603	1698386	+
TCONS_00028827	0.508755	0.449256		2.45631	0.315782		2.16584	0.477554		0.808622	0.749953		1.27286	0.791275		1.14445	0.852216		0.587123	0.65691		3.08072	0.186694		2.66642	0.315571		1.57743	0.547021		2.90167	0.419027	4.38747	4.1972	2.52013	4.13133	1.78338	3.0382	1.35175	0.753992	0.281918	0.443746	1.02159	5.14977	2.21485	NW_005393912.1	1423092	1423622	+
TCONS_00028833	1.20394	0.810434		0.816663	0.818292		0.637764	0.558031		0.903896	0.940925		0.993405	1		1.26981	0.721277		1.54723	0.551255		0.906517	0.910819		0.708975	0.646803		1.10465	0.925464		2.37119	2.66543	1.93588	1.08063	3.66687	3.10854	1.51135	1.71641	2.79669	2.74868	1.16515	2.79773	2.94513	1.31846	1.03273	NW_005393912.1	521687	590546	-
TCONS_00028878	0.577068	0.223204		0.679157	0.5143		2.12243	0.258042		1.81165	0.454535		0.395608	0.0628439		0.317817	0.0642105		0.186467	0.00321033	Down	0.377961	0.15456		1.18734	0.792781		0.220632	0.00949417	Down	1.61358	2.6626	0.463044	3.39906	3.9789e-08	0.109129	5.25956	2.88068	3.08251	2.24556	0.398103	4.81866	1.46546	1.48739	2.63273	NW_005393915.1	1572407	1574205	+
TCONS_00028879	1.22806	0.891875		1.07741	0.998794		0.969849	0.928751		0.887926	0.928269		1.32659	0.861665		1.1235	0.892429		1.39046	0.774977		1.22631	0.891503		1.0853	1		1.5109	0.77337		0.193939	0.398165	0.545728	2.17645e-10	1.48672	2.53672	1.40251	3.25388e-09	1.01235	0.475378	2.43642e-20	0.487656	1.01549	1.52455	1.35202	NW_005393915.1	1572647	1574200	+
TCONS_00028880	0.926758	0.902607		0.573269	0.469855		1.10727	1		1.67506	0.629752		0.535776	0.400243		0.514797	0.494867		0.479225	0.428087		0.344937	0.217525		0.661919	0.643787		0.322186	0.184165		1.70545	1.17194	0.911787	1.07148	2.41208	0.761666	2.54793	0.834474	1.62564	3.13653	0.609854	3.24417	0.291418	0.900281	1.80571	NW_005393915.1	1572749	1574179	+
TCONS_00028941	1.16882	0.576518		1.19516	0.515163		1.29303	0.494394		1.18867	0.577275		1.41423	0.166731		0.917232	0.839402		1.08435	0.79053		1.0113	0.974808		1.09557	0.845689		1.19505	0.526189		96.9095	62.5749	71.4281	45.1398	71.2327	72.0123	51.149	56.7821	82.3166	59.8078	36.1905	52.3037	40.0472	66.7454	47.2334	NW_005393915.1	1075191	1162610	-
TCONS_00028960	1.4564	0.558061		0.628716	0.481209		1.48968	0.640408		0.983302	0.997303		0.922794	0.941992		0.418653	0.235685		0.613726	0.564962		0.643547	0.495407		1.52173	0.665676		0.94545	0.932993		2.00725	1.04813	2.08894	0.416176	1.42807	1.98132	1.26535	0.765692	2.2296	3.80736	0.463669	2.92785	0.790123	0.744976	1.67465	NW_005393917.1	108135	109664	+
TCONS_00028963	1.20859	0.739306		0.610619	0.246248		0.682863	0.48251		0.619876	0.283633		0.744928	0.615209		0.884735	0.699322		1.07946	0.952875		0.991843	0.993194		1.11428	0.748178		1.21064	0.662318		3.08743	2.07441	3.2709	0.949121	2.49038	3.47943	2.1725	4.52011	2.86686	5.20819	2.07432	5.21711	3.02575	1.3213	2.49489	NW_005393917.1	113872	119896	+
TCONS_00029032	0.867738	0.799267		1.70487	0.260135		1.22756	0.592863		1.41544	0.481405		1.50189	0.366984		1.37295	0.718836		1.20814	0.877503		1.21086	0.755031		0.877077	0.949143		1.06599	0.927756		7.95158	2.24055	6.82888	3.08134	1.57135	2.08665	1.50959	2.45748	7.30263	2.84122	1.93742	4.81694	5.63619	1.66161	2.95289	NW_005393917.1	509143	510398	+
TCONS_00029087	1.22562	0.771109		0.914798	0.935665		1.23399	0.775526		1.26614	0.751663		1.13649	0.851806		0.732185	0.685901		0.908175	0.916383		0.724259	0.673062		0.983917	0.995297		0.896865	0.901246		4.7316	2.69915	1.23504	1.19043	2.03749	2.48734	2.26998	2.07049	1.89715	2.50312	0.90373	2.30175	1.68361	1.06998	1.68521	NW_005393917.1	219748	221915	-
TCONS_00029111	0.862065	0.791647		1.75371	0.312679		0.737117	0.551602		0.639425	0.379956		1.5283	0.439557		2.365	0.115337		2.0529	0.188148		2.76896	0.0545351		1.16301	0.804043		2.4109	0.0903353		22.5467	3.97645	24.9999	0.687361	23.0983	18.3736	10.7591	24.4604	7.90689	7.28728	13.5062	13.6456	10.2086	14.1487	9.75527	NW_005393917.1	437275	437583	-
TCONS_00029200	0.984604	0.9694		0.582964	0.11621		0.527838	0.14316		0.527367	0.0959962		0.580894	0.0901137		1.09677	0.880933		1.09314	0.879947		1.11298	0.758522		1.01087	0.92569		1.10637	0.747161		16.8355	23.5443	28.1573	30.0335	27.4737	36.1442	26.6662	36.3396	23.8251	24.422	21.9079	23.306	26.5477	14.1184	29.5922	NW_005393919.1	303996	305802	-
TCONS_00029209	1.00026	1		1.00978	1		1.8401	0.338999		1.18225	0.84237		1.0234	0.984969		0.544414	0.318303		0.551228	0.419011		0.862371	0.846185		1.59213	0.483593		0.874238	0.880198		0.708935	1.6767	0.195641	2.72256	0.000394479	3.89545	0.0543427	4.03339	5.65618	1.86709	2.36116	5.36933	0.96641	3.48229	4.54755	NW_005393923.1	184380	218886	+
TCONS_00029210	3.45011	0.0423727	Up	0.542517	0.319676		1.40524	0.755013		2.31863	0.408094		1.89638	0.464306		0.384281	0.193886		1.33818	0.667689		0.235328	0.0438751	Down	0.607988	0.565588		0.824173	0.891011		0.800865	4.91155	0.0183697	1.83039	3.70742	0.854505	0.0577923	2.90381	6.51415	3.27069	1.18165	1.91525	0.505342	1.42994	4.93165	NW_005393923.1	184380	275553	+
TCONS_00029310	1.20112	0.766304		1.00419	1		1.05812	0.954495		1.33191	0.687184		1.2182	0.764476		0.943887	0.939965		1.14631	0.851897		0.758796	0.676052		0.800809	0.75688		0.91949	0.907612		3.18955	2.60792	1.03963	1.06669	2.86067	3.22308	2.86464	2.08951	2.41086	2.38526	1.64738	2.24965	1.84485	3.13832	2.25778	NW_005393930.1	188207	212549	+
TCONS_00029376	1.27148	0.714317		0.645371	0.553805		0.362561	0.120603		0.368038	0.209775		0.830282	0.836255		1.76829	0.318903		2.27066	0.178794		1.76822	0.388718		0.990991	0.957494		2.282	0.26134		0.384022	0.647259	2.53709	0.544883	1.82679	0.152824	0.400599	1.54887	0.824231	0.596919	0.980369	0.678262	0.628175	0.347338	0.783014	NW_005393931.1	155060	169604	+
TCONS_00029377	0.054075	0.260109		15.6969	0.370643		1.51023	0.885189		0.195455	0.349965		0.842048	0.958094		10.3479	0.555998		0.562158	0.801296		80.8196	0.0933811		7.71919	0.296677		4.32043	0.384771		0.106243	2.12259e-21	0.112545	0.00323072	0.109469	1.61817	0.326974	0.111343	0.229624	0.0132432	1.37384e-16	0.0486308	0.104368	0.0790193	0.00151479	NW_005393931.1	155061	169564	+
TCONS_00029584	0.631107	0.453719		1.55587	0.486842		1.14114	0.952733		1.00451	0.992338		0.996643	1		1.35797	0.565335		0.86585	0.948255		1.55676	0.523562		1.13681	0.974147		0.99707	1		1.7712	1.10397	1.9995	1.43914	2.4783	1.66888	1.15075	1.04013	1.85883	0.45499	0.630325	1.55821	0.594431	1.29162	1.02544	NW_005393931.1	1458318	1459844	-
TCONS_00029588	1.0812	0.810333		1.08395	0.82615		2.24296	0.0630534		2.65563	0.0248456	Up	1.18973	0.60237		0.47815	0.0791976		0.523158	0.128091		0.411364	0.0337018	Down	0.857315	0.820862		0.451549	0.0515457		8.56689	7.71164	3.88314	6.90872	3.33333	1.35737	4.02126	4.3433	8.91043	4.87051	4.20116	7.52892	0.902534	8.08266	7.00225	NW_005393931.1	1601246	1666835	-
TCONS_00029590	1.74819	0.479276		0.0221445	0.00656479	Down	0.00956558	5.84318e-06	Down	0.00609271	0.000714486	Down	0.0387527	0.019906	Down	2.30644	0.173597		4.06662	0.0306211	Up	3.65963	0.143727		1.57775	0.515861		6.37643	0.0598737		8.65743e-07	9.48558e-06	0.0182146	1.9717	6.17137	15.3068	2.08787	14.2889	0.160985	3.5965	1.78745	1.94418e-06	6.9297	5.28916e-11	3.50396	NW_005393931.1	1631786	1666842	-
TCONS_00029607							0	0.236312								inf	0.201251		inf	0.227316					0	0.213693					0	0	0	0	3.74975	0	0	0	0	0	0	0	0	0	0	NW_005393931.1	1679827	1684857	-
TCONS_00029663	0.990527	0.976658		1.03493	0.882736		0.665854	0.34873		0.920068	0.821249		1.03737	0.858921		1.54232	0.291886		1.54828	0.273376		1.13188	0.691976		0.731887	0.498467		1.13176	0.650844		142.827	109.606	144.727	127.801	122.51	188.589	127.935	123.198	180.604	108.705	137.277	101.624	200.168	112.668	129.269	NW_005393935.1	638618	663354	-
TCONS_00029664	1.39369	0.603096		2.23051	0.010107	Up	1.11316	0.700501		1.45429	0.257853		3.15261	0.00052976	Up	1.99067	0.0717961		2.80082	0.00587719	Up	1.54879	0.325512		0.775406	0.563266		2.1607	0.107016		122.982	8.43897	32.2999	42.6564	68.1294	80.9398	32.3124	73.6184	78.454	41.4374	65.4373	0.365441	51.207	79.8143	55.1418	NW_005393935.1	638618	663354	-
TCONS_00029665	1.15576	0.578635		1.21296	0.497421		0.682224	0.340901		1.10919	0.750321		1.42312	0.153643		1.766	0.132911		2.0682	0.0451425	Up	1.10158	0.755107		0.621627	0.24783		1.28722	0.341158		352.765	202.696	277.182	218.176	294.141	307.106	144.68	207.515	242.738	194.827	286.929	181.082	372.821	305.036	220.732	NW_005393935.1	638618	702079	-
TCONS_00029713	1.02357	0.936663		0.627688	0.136402		0.628492	0.25081		0.729624	0.380766		0.65071	0.133012		0.991376	0.950295		1.0261	0.975321		0.866259	0.663707		0.869904	0.750909		0.895924	0.719307		39.8261	41.5213	38.2685	41.9706	51.6955	46.3198	45.7939	54.4104	37.1547	41.9651	35.9855	49.1804	36.6863	27.5635	53.8284	NW_005393938.1	670220	688122	+
TCONS_00029772	2.38994	0.569069		0.777404	0.89307		0.492625	0.514742		0.646681	0.78785		1.86862	0.731089		1.56359	0.603879		3.78057	0.287738		1.20019	0.895757		0.761564	0.745325		2.89945	0.513216		1.35088	2.12531	0.277395	0	3.95503	2.12817	1.02439	2.089	1.24025	0.641103	0.458313	0.333865	0.92755	0.324517	0.427541	NW_005393938.1	555161	556573	-
TCONS_00029791	0.605321	0.652374		1.96613	0.516505		0.687926	0.764908		0.78025	0.82009		1.21769	0.843693		2.81225	0.326292		1.72483	0.604034		2.52991	0.36922		0.898876	0.985042		1.54697	0.649673		2.04219	0.343623	0.459584	1.0983	0.637575	1.81709	0.0851914	1.24496	0.298181	0.466353	1.19028	0.848586	1.01206	0.503186	0.380756	NW_005393939.1	5432	64186	-
TCONS_00029793	1.62634	0.649794		1.28744	0.76536		0.613215	0.574089		0.894328	0.934895		2.10925	0.446684		2.06545	0.371812		3.38655	0.173887		1.44684	0.687346		0.696695	0.673503		2.36858	0.408281		4.11457	1.46603	2.01769	0.349227	4.34232	2.89821	1.67584	3.67733	2.65774	2.75967	4.32701	1.31558	1.03353	1.19805	0.932374	NW_005393939.1	61891	62837	-
TCONS_00029794	1.07234	0.991757		1.66696	0.702629		0.417255	0.373841		0.237834	0.0466753	Down	1.80757	0.618166		3.93372	0.207083		4.22462	0.171123		7.04809	0.0060454	Up	1.75553	0.535456		7.51514	0.00541249	Up	6.81873	5.58152e-21	15.1342	1.82459	14.147	9.58082	1.82343	6.32351	1.17678	3.84453	1.6785	6.94236e-05	1.22869	8.24508e-07	2.14169e-09	NW_005393939.1	63576	64168	-
TCONS_00029799	1.37491	0.62304		1.31233	0.647202		1.03499	1		1.65689	0.469815		1.82959	0.333		1.26	0.662546		1.7569	0.37383		0.795766	0.765889		0.626442	0.483695		1.10998	0.89561		2.32626	2.68896	1.4995	1.76347	3.56499	1.16301	0.824365	2.25283	3.45035	1.69498	0.984437	1.19057	1.83677	2.29074	0.667874	NW_005393940.1	216049	220383	-
TCONS_00029800	0.350474	0.241133		1.31559	0.851597		1.22334	0.820186		0.800998	0.865966		0.468918	0.40095		1.07226	0.977129		0.381326	0.269132		1.65496	0.693411		1.55237	0.665311		0.586714	0.571137		0.774763	0.622048	0.481757	3.49071	9.38796e-07	4.32545	0.631677	0.265981	1.72632	0.346293	1.04944	3.82917	1.16283	1.75239	1.77195	NW_005393940.1	216178	226102	-
TCONS_00029812	1.63743	0.644079		0.284297	0.33919		0.22269	0.207016		0.154279	0.101395		0.471859	0.662263		1.26417	0.747028		2.0885	0.449398		1.85251	0.483308		1.45319	0.74908		3.05846	0.25244		0.319725	1.03836	1.77725	1.09835	2.68377	2.95178	0.440827	2.21994	0.457001	1.56197	1.29035	0.530153	0.208612	0.30817	0.636702	NW_005393942.1	51555	62651	+
TCONS_00029842	0.720606	0.692435		1.77887	0.47067		0.894994	0.777276		0.868642	0.85031		1.2953	0.738555		1.98619	0.313099		1.44431	0.542047		2.06443	0.361909		1.03145	0.938849		1.50637	0.59336		0.609439	0.745577	1.37039	0.846047	2.72389	0.952936	1.17313	2.06962	1.91829	0.175741	0.884773	0.565739	0.192288	1.34381	0.854256	NW_005393943.1	26664	50715	+
TCONS_00029872	0.847728	0.77082		0.576859	0.41626		1.28786	0.687598		2.41294	0.358933		0.494115	0.270067		0.445133	0.188486		0.383156	0.119359		0.24094	0.0695409		0.539976	0.669204		0.206723	0.0368916	Down	0.538213	1.27862	0.268111	2.36429	0.0914148	0.103652	1.23956	1.10249	2.65266	1.48015	0.324574	2.52405	1.36171	0.405054	2.36004	NW_005393945.1	842022	844731	+
TCONS_00029873	0.640705	0.475984		0.886111	0.871908		3.31132	0.231735		19.3132	0.0379616	Up	0.572929	0.400495		0.264075	0.154298		0.171356	0.0352071	Down	0.046347	0.0182468	Down	0.174696	0.517952		0.0302233	0.00169431	Down	0.616149	1.21741	0.169626	0.824234	0.0923516	0.0161183	1.47006	0.000918612	1.01634	1.04197	0.430835	2.18753	0.0526835	1.26341	0.524335	NW_005393945.1	842037	844731	+
TCONS_00029938	0.477939	0.18929		1.38271	0.56746		2.40522	0.279227		4.70009	0.0950925		0.671722	0.58742		0.568118	0.400626		0.274544	0.0603838		0.29462	0.0627248		0.515454	0.380015		0.142286	0.00995228	Down	20.1347	9.37501	2.12812	33.6597	9.33612	3.85477	12.9691	3.67024	27.9659	6.69378	3.33631	11.7372	2.82425	2.91996e-13	11.5472	NW_005393948.1	1143	3631	+
TCONS_00029939				inf	0.13739		23.0409	0.278679		11.0583	0.360024		inf	0.150232		inf	0.873649		inf	0.892501		inf	0.657981		2.13079	0.89009		inf	0.701402		2.25833e-07	4.87996e-20	0.703801	3.5596e-22	0.00217524	0.000218217	0.000534647	0.420161	0.0156846	3.83215e-25	0.281491	4.32767e-10	7.12736e-10	10.8643	8.85031e-23	NW_005393948.1	1167	2550	+
TCONS_00029972	1.00364	1		0.933355	0.862812		0.464038	0.0723557		0.334304	0.00895803	Down	0.946889	0.884363		2.00715	0.0868357		2.03378	0.086534		2.8184	0.00953647	Up	1.39015	0.53325		2.8486	0.00606667	Up	4.14075	2.88218	14.3942	3.80981	11.9422	9.44301	4.62011	10.1402	3.00187	4.55084	3.19674	2.02081	5.47708	4.3726	2.92352	NW_005393952.1	85371	111239	+
TCONS_00030016	0.705989	0.6733		1.19244	0.869139		1.79272	0.488753		5.62763	0.183031		0.851885	0.851906		0.655716	0.592716		0.471509	0.357774		0.212425	0.244155		0.326277	0.561228		0.151313	0.114395		0.52289	1.70435	0	2.38041	0	0.646329	1.38295	0.109273	1.91646	0.895292	1.20014	0.626822	0.286867	1.81978	0.356633	NW_005393955.1	143295	147399	-
TCONS_00030019	inf	0.0191914	Up	0.770208	0.7848		0.21121	0.0577801		0.232742	0.145499		inf	0.0698483		3.62066	0.0967283		inf	6.69751e-05	Up	3.33941	0.198987		0.921081	0.987956		inf	0.00192702	Up	1.69765	2.39579	8.30503	0	4.06078	13.1513	0	0	0	2.59797	9.21333	0	3.9044	3.25874	0.675907	NW_005393955.1	194176	255506	-
TCONS_00030039	1.06602	0.821637		0.713003	0.247366		0.667088	0.255175		0.631325	0.167279		0.769565	0.318289		1.06276	0.811896		1.14408	0.657482		1.13856	0.679907		1.06255	0.922187		1.22647	0.469787		10.1995	7.91179	17.6233	8.45296	14.9327	9.60645	9.15998	11.9283	8.12443	11.0808	6.31457	10.5222	8.54296	7.0025	10.4079	NW_005393956.1	38303	47836	+
TCONS_00030043	0.849735	0.537576		0.630507	0.0929265		1.27722	0.436305		1.50536	0.20403		0.542116	0.0116665		0.490336	0.02961	Down	0.42199	0.00852197	Down	0.421839	0.00438677	Down	0.85702	0.760606		0.362209	0.000166084	Down	141.542	190.212	62.7239	201.144	81.088	90.1744	223.86	120.316	147.815	189.085	65.9298	239.953	93.1863	130.354	173.171	NW_005393956.1	56471	71267	-
TCONS_00030060	0.638946	0.111962		0.962618	0.92778		0.780958	0.499056		0.694116	0.291854		0.622807	0.0755902		1.22595	0.535346		0.790785	0.53108		1.3968	0.294131		1.1318	0.790119		0.899402	0.70117		8.61855	3.60722	8.50342	8.65526	9.70297	10.7492	10.0091	8.4257	6.9127	5.97853	3.59479	8.61135	6.57834	4.50376	7.54515	NW_005393958.1	356614	388023	+
TCONS_00030061	1.34154	0.280419		1.22059	0.47294		1.31405	0.505922		1.35443	0.3439		1.66128	0.0431212		0.922669	0.904		1.25056	0.449782		0.907782	0.751633		0.976768	0.875014		1.23179	0.444371		20.2987	11.7488	14.5468	10.9939	17.617	10.1826	7.46122	13.3347	17.3467	11.5001	8.73654	8.63778	5.75627	15.1153	12.5032	NW_005393958.1	381815	387833	+
TCONS_00030118	1.5782	0.592691		0.829358	0.853278		1.05968	0.969675		1.18854	0.874984		1.33131	0.76931		0.775237	0.798952		1.23867	0.838574		0.702588	0.717149		0.898883	0.932189		1.12253	0.927883		1.59101	1.31973	1.55485	1.46768	1.29798	0.526817	0.226437	1.09582	1.4328	1.68369	0.727568	0.793747	0.751074	0.910542	0.896915	NW_005393959.1	536422	822333	-
TCONS_00030164	0.998145	0.995762		1.26306	0.502679		1.41579	0.501025		0.993182	0.986727		1.27583	0.467456		0.886342	0.910346		0.892342	0.909301		1.27965	0.535925		1.4307	0.529238		1.29049	0.506135		4.99323	2.22373	4.25756	2.0366	4.1409	3.48899	2.77028	3.56091	4.20027	2.71862	1.21397	2.96748	1.40477	2.4701	2.64553	NW_005393960.1	1281600	1299046	+
TCONS_00030168	0.260586	0.248253		2.54748	0.543818		0.900911	0.95436		0.663066	0.713839		0.67265	0.69825		2.83377	0.487404		0.743366	0.775572		3.89764	0.304648		1.37219	0.779185		1.02198	1		1.72621	0	1.54878	1.159	1.54187	3.31792	2.32024	2.45582	0.741756	0.397006	1.25975	2.76464	1.27575	2.39895	1.20487	NW_005393960.1	2033505	2052876	+
TCONS_00030177	1.27616	0.652535		0.572558	0.329588		2.04845	0.39137		3.48435	0.174458		0.73635	0.612541		0.278069	0.0632724		0.358931	0.167613		0.165544	0.0144205	Down	0.591773	0.656098		0.213381	0.0541515		0.640363	1.74281	0.25298	0.865277	0.525107	0.322033	1.48891	0.32767	1.30442	1.81582	0.302723	1.31369	0.307862	1.09341	0.962457	NW_005393960.1	960671	966499	-
TCONS_00030274	1.05173	0.921202		1.05272	0.858842		1.55213	0.274102		2.09936	0.0611799		1.11917	0.735505		0.675728	0.428706		0.717123	0.506796		0.505679	0.114584		0.743623	0.610302		0.535739	0.15672		3.113	0.720286	0.542118	0.768013	1.29387	1.19708	1.79164	1.40787	2.14137	2.28361	0.308975	2.6845	1.69804	1.58952	2.37258	NW_005393965.1	173622	184279	+
TCONS_00030296	0.984202	1		3.27852	0.426622		6.01529	0.331175		2.29146	0.528598		3.29317	0.464217		0.531514	0.81297		0.527067	0.814461		1.43216	0.850526		2.67378	0.661134		1.44054	0.864717		8.40309	0.862276	2.29106	0	0.55921	0.499241	0	1.03987	0.984814	0.972743	0.483413	2.35896	0	0	0.514151	NW_005393965.1	378220	378583	+
TCONS_00030305	0.733659	0.566383		0.890574	0.851333		0.901156	0.855554		0.424596	0.201456		0.661618	0.456031		0.987099	1		0.729277	0.629009		2.11733	0.275217		2.13494	0.257902		1.56676	0.475051		4.38587	1.8506	8.39489	7.35289	8.08463	25.5084	3.42265	7.89192	7.97491	6.1026	4.15057	13.1234	3.81933	6.04218	9.35418	NW_005393965.1	695023	697148	+
TCONS_00030314	0.983865	0.96522		0.351885	0.0362388	Down	1.05772	0.910505		0.730206	0.632257		0.34921	0.0301855	Down	0.332249	0.0816028		0.328942	0.0774584		0.48545	0.158639		1.44348	0.761179		0.483936	0.145433		5.55444	20.2143	8.1198	9.00976	16.5108	4.4908	22.3446	18.1692	11.2903	13.8085	2.46295	24.3114	1.15824	5.96183	19.198	NW_005393965.1	801985	802347	+
TCONS_00030353	1.00174	1		1.40356	0.799611		1.2591	0.924279		0.43042	0.397984		1.42376	0.798381		1.10913	0.914848		1.1206	0.918197		3.27753	0.232754		2.93646	0.334867		3.32065	0.242443		0.458978	0.255813	0.845945	0.171734	0.495445	1.59635	0.258723	0.260667	0.383112	0.20356	0.186568	0.307506	0.115994	0.330595	0.267536	NW_005393966.1	33169	37431	+
TCONS_00030381	0.845899	0.786702		1.663	0.381809		0.799877	0.613571		1.07831	0.904297		1.42222	0.532751		2.07705	0.172536		1.77474	0.275993		1.55578	0.526732		0.73936	0.585193		1.33604	0.686258		0.666549	0.395374	1.44606	0.335799	1.44496	0.190522	0.35558	0.467492	0.926123	0.433283	0.126344	0.705978	0.842518	0.709592	0.324574	NW_005393967.1	122103	130902	-
TCONS_00030382	2.00889	0.45132		0.136962	0.111313		0.122714	0.320428		0.0517728	0.00199989	Down	0.282626	0.469984		1.10663	0.76039		2.22612	0.51253		2.65131	0.158448		2.35798	0.392642		5.39647	0.0292962	Up	0.1292	0.131624	0.56679	0.127069	1.00656	1.00055	0.00109147	0.717957	0.00212353	0.226714	2.82575e-17	0.248948	0.0168306	8.1058e-06	0.393422	NW_005393967.1	122115	130896	-
TCONS_00030383	6.52707	0.116043		0.579057	0.600562		1.38536	0.983667		0.198721	0.0420148	Down	3.83638	0.411197		0.421197	0.592054		2.75484	0.516914		2.94907	0.122251		6.86602	0.0433312	Up	19.2791	0.00118643	Up	0.0627525	0.042959	0.92345	0.163303	0.590372	1.45071	0.000760481	1.47041	0.444442	0.686269	2.0919e-14	1.71392e-14	3.50851e-11	0.261741	0.394337	NW_005393967.1	122156	129229	-
TCONS_00030384	0.566755	0.62633		0.25995	0.541124		0.0643283	0.338794		0.0929956	0.111363		0.149491	0.297523		3.90946	0.549581		2.24338	0.716325		2.78921	0.365626		0.718842	0.906156		1.58339	0.682317		0.163731	0.154378	0.150142	0.131123	4.02647e-05	1.08902	0.731048	0.260445	1.04984e-06	0.114593	1.39228	8.04775e-15	2.51365e-10	0.00151311	0.20063	NW_005393967.1	122166	131903	-
TCONS_00030405	0.977111	0.938997		0.873195	0.625837		1.31051	0.46196		1.88531	0.0571178		0.863104	0.560768		0.663426	0.237424		0.655615	0.220499		0.466611	0.0148423	Down	0.700621	0.362322		0.461008	0.00613616	Down	36.4196	46.3647	19.6871	45.7288	38.3038	29.4984	49.4915	27.2653	63.7243	34.182	24.669	51.6497	23.4567	47.3621	59.9893	NW_005393968.1	655393	669117	-
TCONS_00030484	0.573801	0.410379		0.550293	0.545714		0.754656	0.876306		0.655775	0.733578		0.319842	0.155634		0.72237	0.680815		0.419296	0.247855		0.843384	0.85664		1.16602	0.860883		0.489216	0.362422		0.68611	0.798454	0.755766	2.37086	0.660564	1.7273	1.17789	1.01865	1.5432	0.934737	0.803122	2.95439	0.853321	0.25939	1.87039	NW_005393977.1	421807	425857	+
TCONS_00030573	0.870584	0.889133		1.14028	0.895894		0.502728	0.449388		0.628233	0.622463		1.00133	1		2.25484	0.354734		1.98929	0.441302		1.82696	0.496157		0.806409	0.850961		1.60478	0.59855		1.43069	0.944894	2.13276	0.743422	1.61704	2.00769	1.71437	2.59913	1.90908	1.02576	0.895855	1.2265	3.54693	1.00794	1.10226	NW_005393979.1	468335	472214	+
TCONS_00030670	1.04771	0.871792		1.03274	0.939897		1.7602	0.202147		1.78342	0.132516		1.09516	0.767959		0.586349	0.205213		0.620121	0.262214		0.584981	0.136202		0.989726	0.924402		0.617291	0.160964		40.0031	24.6167	24.2909	54.1176	37.3494	28.1664	34.5781	31.9643	58.729	49.9689	11.6234	31.206	21.3733	54.2709	49.8767	NW_005393988.1	306194	355781	-
TCONS_00030712	1.40882	0.241272		1.23504	0.494625		1.34506	0.401982		5.16704	4.83453e-05	Up	1.76427	0.0587182		0.908357	0.633179		1.29668	0.844862		0.241144	4.41932e-05	Down	0.265572	0.165819		0.342658	0.00123126	Down	209.294	72.364	36.1003	72.6776	4.40416	33.1658	83.6238	17.7983	90.4921	104.514	120.964	69.256	92.1589	161.931	135.688	NW_005393989.1	197164	255263	+
TCONS_00030713	1.91073	0.521386		0.318345	0.23788		1.09484	0.857759		29.6942	0.0674614		0.620805	0.785158		0.28911	0.179347		0.566212	0.693221		0.0106906	0.00253022	Down	0.0371767	0.203998		0.0206917	0.201302		1.05056	20.606	0.00357996	18.4449	0.0791433	0.432941	7.07371e-06	0.000574413	11.4343	0.00787062	0.583728	7.53455e-05	7.4871	1.75323	15.0441	NW_005393989.1	197193	255263	+
TCONS_00030722	0.587491	0.24812		1.06644	0.88872		3.22265	0.121811		1.29046	0.633049		0.633849	0.264863		0.331055	0.37704		0.19508	0.00931864	Down	0.8341	0.804986		2.46192	0.499488		0.49481	0.121012		2.66027	1.62668	3.35218	4.45355	2.34151	0.233676	2.23246	1.94833	2.48859	3.53991	2.83803e-05	3.05687	9.9262e-06	2.10693	0.451657	NW_005393989.1	287894	316712	+
TCONS_00030723	1.17443	0.736097		0.71261	0.459723		0.556377	0.377656		1.4996	0.533923		0.842543	0.702412		1.27243	0.807272		1.51313	0.583575		0.479645	0.176944		0.377272	0.177158		0.566993	0.310408		0.793415	1.3355	0.205398	0.737162	0.629199	1.15248	2.0298	1.24813	1.47253	1.69827	2.31073	1.32025	1.82197	1.65255	1.6202	NW_005393989.1	287895	292682	+
TCONS_00030736	0.821475	0.611007		1.25454	0.573196		1.2993	0.689877		0.923253	0.862049		1.0416	0.91793		0.961998	0.935279		0.796869	0.739011		1.37073	0.462935		1.40871	0.585003		1.14	0.758606		1.25642	0.774227	2.20691	0.785201	1.58689	0.554967	1.0328	1.35313	1.46561	0.97573	0.424778	1.35647	0.491532	1.12805	0.797139	NW_005393989.1	149355	208156	-
TCONS_00030738	1.13282	0.939324		2.1583	0.37126		1.3949	0.622382		16.0121	0.0354729	Up	2.4746	0.315635		1.5153	0.76126		1.73646	0.675095		0.135629	0.266933		0.0891026	0.129881		0.155552	0.347341		5.94692	1.46211	0.401546	0.854401	1.21385	0	1.27291	0.397694	2.93035	1.93822	3.14674	1.62399	0.71613	1.84893	0.636305	NW_005393989.1	280136	287383	-
TCONS_00030744	1.0106	0.969548		0.77311	0.355085		0.596627	0.168227		0.665357	0.201395		0.790586	0.342012		1.28758	0.499101		1.31608	0.452562		1.17093	0.60088		0.904909	0.823023		1.19486	0.505763		93.6801	88.7879	136.188	98.2696	138.569	137.676	104.178	133.337	98.9917	103.383	100.766	98.5509	109.05	84.9513	106.096	NW_005393990.1	5880	7008	-
TCONS_00030816	1.01595	0.982998		0.495775	0.183427		1.09868	0.925116		2.17265	0.361414		0.509954	0.196915		0.450217	0.174165		0.463703	0.195366		0.229881	0.0226173	Down	0.508377	0.440436		0.236273	0.0264541	Down	0.796637	2.09912	0.200374	1.54148	0.815725	0.567578	1.46679	0.56216	0.804152	1.65409	0.356181	1.93893	0.837249	1.29776	1.13856	NW_005393995.1	1871864	2048999	+
TCONS_00030822	0.705767	0.218791		1.55082	0.134612		2.22925	0.0277193	Up	2.91929	0.00186599	Up	1.10725	0.699554		0.691436	0.26162		0.493672	0.0384515	Down	0.535866	0.0574107		0.771718	0.582578		0.382205	0.0011408	Down	92.4301	49.5532	38.8667	78.4745	36.4026	29.593	82.1677	38.0915	119.388	54.6754	35.1226	84.9552	32.5217	104.272	65.7244	NW_005393995.1	1138172	1139018	-
TCONS_00030824	1.72624	0.175558		0.456299	0.135427		1.49134	0.493177		2.86116	0.182027		0.793197	0.649179		0.302877	0.0232847	Down	0.532261	0.148398		0.159621	0.00177943	Down	0.527503	0.62874		0.278667	0.0188619	Down	5.36113	28.2668	2.54126	7.95218	8.31102e-08	8.16671	11.6795	0.0769163	21.5094	21.4054	3.4932	15.6959	10.4048	6.27828	9.37411	NW_005393995.1	1138347	1138883	-
TCONS_00030827	2.14703	0.0138547	Up	1.2544	0.454265		2.64496	0.0139016	Up	3.65439	0.000405172	Up	2.71886	0.000539852	Up	0.47133	0.0478686	Down	1.02122	0.971474		0.346354	0.00251758	Down	0.729778	0.476046		0.751532	0.411354		119.232	68.3923	43.4624	25.2936	51.7274	30.4549	38.5838	33.4324	150.181	117.532	35.6165	63.1903	28.431	129.358	79.6885	NW_005393995.1	1139461	1139797	-
TCONS_00030854																															1.0234e-24	1.18552e-26	3.15967e-23	2.72127e-26	1.1385e-22	6.41644e-20	6.70623e-25	4.71212e-24	1.71157e-23	8.98229e-26	3.30748e-26	2.29225e-23	9.09706e-25	5.34322e-22	6.21102e-24	NW_005393997.1	2073960	2074270	+
TCONS_00030855	0.708623	0.638212		1.0281	0.950421		0.307794	0.143086		0.974027	1		0.734794	0.79174		3.30357	0.0837789		2.37905	0.205073		1.05996	0.925268		0.319137	0.0848944		0.759126	0.694822		0.397798	3.89491	3.06629	8.94359	6.31476	2.72216	1.27714	6.78591	11.3621	5.42716	6.91812	3.98028	14.8667	1.09514	0.713395	NW_005393997.1	2075967	2076924	+
TCONS_00030860	0	0.482268		inf	0.808533		1.19525	1		0.111802	0.255832		0.448777	0.853442		inf	0.819337		0.366156	0.873977		inf	0.0530426		10.6194	0.264815		4.01055	0.399039		0.874187	0	3.77889	0	0.519643	0	0.713613	2.59681	0	0	0	0.691902	0	0	0	NW_005393997.1	1187860	1197161	-
TCONS_00030965	0.536508	0.229757		0.483849	0.200724		11.3735	0.0203421	Up	3.49382	0.186918		0.262606	0.0242345	Down	0.0421207	0.000112687	Down	0.0228485	2.76875e-05	Down	0.139902	0.00627633	Down	3.32246	0.500254		0.0758159	0.000588237	Down	0.828973	0.672683	0.288021	2.09841	1.31886e-24	0.30132	1.80496	0.1889	1.03495	1.99758	0.104592	5.27158	0.0538841	0.91038	2.14352	NW_005394002.1	756531	783791	-
TCONS_00030972	0.622749	0.67916		0.950435	1		0.54101	0.596741		0.44804	0.512205		0.602319	0.687852		1.75399	0.606083		1.10708	0.913362		2.13402	0.506295		1.20659	0.909945		1.35058	0.791356		1.6928	1.02741	3.95156	1.20164	2.3367	0.865414	1.7972	1.81022	0.655507	0	0	1.20426	2.06266	0.681994	1.57069	NW_005394003.1	277285	423432	-
TCONS_00030973	1.29885	0.75889		1.93676	0.304543		1.57138	0.589186		0.839674	0.857765		2.54812	0.172214		1.22418	0.707219		1.59808	0.510718		2.31839	0.307558		1.87459	0.50976		3.03231	0.199824		2.30308	0.241571	2.12112	0.441209	1.68623	2.88797	0.442244	6.22339e-31	1.80051	0.808634	0.366158	0.620985	0.41755	0.49336	0.878541	NW_005394004.1	4695	6764	+
TCONS_00030976	0.891832	0.939748		0.757692	0.833536		2.29212	0.568596		3.56497	0.489427		0.685812	0.766114		0.328065	0.390088		0.296901	0.347301		0.213654	0.322792		0.654162	0.931547		0.193378	0.290055		0.182378	0.929187	0	1.33763	0.139557	0.412183	0.149305	0.282172	1.56951	0.219753	0.380632	1.51406	0.258951	0.535135	1.53199	NW_005394005.1	91145	93318	+
TCONS_00030980	0.829232	0.766368		0.743142	0.649509		1.65071	0.600979		1.45427	0.711644		0.624232	0.459805		0.449232	0.317216		0.376415	0.206789		0.516903	0.406714		1.14435	0.912961		0.43337	0.274552		1.66264	2.77518	1.59996	5.0836	1.81311	1.49794	2.33291	2.89452	2.8857	3.76281	1.44973	4.68615	0.832642	4.07183	3.3318	NW_005394005.1	9321	18872	-
TCONS_00030986	0.9058	0.795387		2.14083	0.0407301	Up	1.91383	0.229077		1.07536	0.833041		1.95754	0.0560172		1.11322	0.675035		1.01333	0.811369		2.00393	0.0897212		1.77852	0.339		1.8299	0.123545		4.99939	1.14462	2.73141	0.991215	4.37435	4.4179	1.80644	3.855	4.58098	2.35447	0.784683	2.57721	0.582396	2.76179	1.24139	NW_005394006.1	630143	655464	+
TCONS_00030997							0	0.0940336								inf	0.0790674		inf	0.0898731					0	0.0841324					2.36521e-20	0.00302235	2.93892e-09	1.69001e-18	35.2522	6.56706e-10	1.34096e-19	0.0142609	1.66043e-19	5.06822e-08	1.04788e-14	4.83498e-06	0.00430287	1.22391e-10	8.04123e-16	NW_005394007.1	53620	53946	-
TCONS_00031002	0.869222	0.775484		1.14783	0.84406		1.14875	0.81082		1.45327	0.644202		1.00899	0.983646		0.998928	0.974451		0.881678	0.767072		0.79477	0.726464		0.794583	0.713291		0.697349	0.609042		5.76066	20.3829	9.77667	22.4986	15.1112	27.732	21.0621	0	20.6783	7.98281	10.499	4.85071	12.2779	29.4708	13.0434	NW_005394011.1	96252	100753	-
TCONS_00031029	0.356565	0.46316		1.93343	0.707205		0.393166	0.359983		0.391724	0.440272		0.704675	0.815337		4.86809	0.152531		1.75424	0.513092		4.94001	0.201082		1.0065	0.919667		1.78069	0.595284		1.0331	0.238509	0.549716	0.825877	2.252	2.00834	0.416193	0.770035	0.127557	0.168667	0.360016	0.420573	0.455422	0.260254	0.164781	NW_005394014.1	2492414	2494000	-
TCONS_00031104	1.04221	0.922435		1.54026	0.287468		4.67412	0.00266273	Up	6.8843	0.000357185	Up	1.63597	0.231345		0.325783	0.0331638	Down	0.344554	0.202201		0.225195	0.00908591	Down	0.690149	0.719724		0.237431	0.131576		17.3844	9.07432	2.11833	15.9783	1.72936	2.36506	2.63162	2.04332	14.2934	8.08411	3.33919	5.28151	1.78233	14.2699	7.64263	NW_005394021.1	18330	56228	-
TCONS_00031150	0.880396	0.65333		0.771184	0.381895		0.719547	0.419577		0.854228	0.648478		0.687677	0.157916		1.06411	0.921355		0.948066	0.823862		0.908796	0.759392		0.850658	0.71784		0.807931	0.453852		19.8352	18.047	16.5945	22.94	21.1094	24.0926	22.2222	20.4908	19.077	18.6572	15.718	21.8292	18.6434	15.0492	21.1725	NW_005394029.1	673307	684253	+
TCONS_00031263	0.685153	0.730679		0.561219	0.723667		0.467871	0.689092		2.1323	0.774617		0.390613	0.481397		1.18202	1		0.824951	0.794943		0.263212	0.47386		0.222341	0.442639		0.181769	0.291141		1.87037	1.51051	0.349011	1.25266	0	0.618748	2.82829	0	0	1.38829	0.282139	1.15969	2.92724	0.449317	0.55989	NW_005394029.1	2462302	2467350	+
TCONS_00031325	1.18945	0.885185		2.3483	0.28142		2.57828	0.352173		3.19943	0.213738		2.83339	0.208021		0.905974	0.978466		1.08679	0.862997		0.737741	0.817607		0.804193	0.793396		0.886276	0.953765		1.95463	0.590108	0.301882	0.534698	1.16168	0.384589	0.364498	0.60214	1.30267	0.633342	0.126434	0.372549	0.178128	1.04533	0.271652	NW_005394029.1	869763	872087	-
TCONS_00031381				inf	0.368107		0.706771	0.898143		0.503258	0.699785		inf	0.413248		inf	0.232526		inf	0.272485		inf	0.13021		1.43037	0.821106		inf	0.166627		0	0	0.711712	0	0.687909	3.22414	0	0.675251	1.00919	0	1.55787	0	0	1.1135	0	NW_005394029.1	1598929	1638395	-
TCONS_00031556	0.445125	0.0114797	Down	1.13968	0.742423		0.815371	0.660064		0.938771	0.834746		0.513083	0.0259335		1.38942	0.469538		0.627722	0.189682		1.22264	0.580265		0.876425	0.831635		0.551587	0.0716406		7.85139	12.8943	10.8041	20.6886	11.2873	9.8277	19.0161	17.3077	13.405	8.33718	9.83253	20.4908	11.3785	14.3214	4.90313	NW_005394032.1	205903	206917	-
TCONS_00031557	inf	0.108437		2.78863	0.289561		inf	0.000228859	Up	1.95182	0.476964		inf	0.000166897	Up	0	0.120669					1.43259	0.842067		inf	0.101413		inf	0.0907182		12.6332	8.97847e-12	0.000648884	6.19868e-08	5.035e-05	10.0128	5.20804e-07	0.000166415	9.55313	2.04538e-05	1.66052e-08	8.54661e-17	1.2344e-06	3.08014e-08	6.37792	NW_005394032.1	205906	206917	-
TCONS_00031595	0	0.123429		inf	0.197775		inf	0.238736		1.0269	0.972022		0.341962	0.600973					0	0.151926		inf	0.206148		inf	0.249324		0.329774	0.571112		3.1907e-15	0.0202748	1.51067e-27	14.1305	4.20539e-24	5.13755	8.88989e-15	1.13039e-37	6.11737	6.5001e-08	4.68436e-13	8.21097e-25	3.93776e-55	0.000456066	8.09138e-23	NW_005394034.1	346329	347192	-
TCONS_00031687	0.812246	0.811998		2.91628	0.104925		2.09954	0.275849		3.03307	0.135217		2.40143	0.169426		1.37699	0.727722		1.13515	0.905722		0.967997	0.996093		0.698651	0.722186		0.796975	0.825314		3.98846	2.00555	2.06907	2.54746	2.06015	0.831608	1.27768	1.78371	5.17706	1.54482	1.72609	1.27279	1.37685	5.1415	0.494924	NW_005394038.1	1555744	1557176	-
TCONS_00031703	0.885546	0.823866		1.37649	0.559359		3.15679	0.0895854		3.14671	0.086341		1.23146	0.698218		0.435173	0.240469		0.389515	0.174266		0.441144	0.236772		1.0073	1		0.394321	0.168453		2.08723	1.6905	0.98075	2.08363	1.09712	1.2405	2.1504	0.657409	3.75493	2.07008	0.494787	2.26573	0.742291	3.46992	1.90771	NW_005394043.1	1183	12106	+
TCONS_00031734	0.82269	0.855538		0.93549	0.960441		1.24407	0.795729		1.50093	0.781071		0.781985	0.81456		0.743826	0.713172		0.619959	0.59078		0.630174	0.714456		0.845743	1		0.522464	0.594098		1.41231	0.524937	1.14521	1.86989	0	0.664001	0.709049	0.278008	0.51228	1.45946	1.01525	1.0099	0.653863	1.37314	0.880776	NW_005394043.1	2932687	2970101	+
TCONS_00031740	1.11027	0.773205		0.694589	0.329498		0.465879	0.0718928		0.403484	0.0221864	Down	0.779967	0.4892		1.48394	0.316495		1.66529	0.202935		1.73546	0.132821		1.16224	0.743209		1.94503	0.0563798		5.82875	6.15195	14.7805	5.62773	13.369	13.0182	7.60659	13.5016	5.59865	6.6329	6.9252	5.45918	8.1295	5.55978	7.56925	NW_005394043.1	3290221	3291555	+
TCONS_00031762	1.49681	0.584992		1.7458	0.371429		1.22521	0.946875		2.77442	0.165599		2.64407	0.138607		1.42376	0.472203		2.15002	0.258126		0.633158	0.580416		0.439601	0.247296		0.958832	0.979224		3.46306	2.50587	1.51581	1.22347	6.83839	1.56313	1.42182	0.934096	3.61002	1.69084	1.00191	1.0027	0.776869	4.32485	1.28119	NW_005394043.1	957907	963902	-
TCONS_00031764	10.0397	0.172784		0.0521756	0.107625		0.106019	0.0296313	Down	0.076492	0.0127332	Down	0.525108	0.561022		0.498853	0.633678		5.02154	0.086379		0.693793	0.727987		1.37609	0.788156		6.96934	0.0435574	Up	1.3125	9.29883e-11	31.8285	2.39038	98.2064	34.237	20.7998	130.212	5.93399	42.0807	5.26847	1.41885	26.6641	7.27661	199.554	NW_005394043.1	1193234	1208342	-
TCONS_00031780	0.623426	0.079671		1.5341	0.117587		1.57586	0.217333		1.88552	0.0449891		0.969984	0.909093		0.965908	0.961103		0.608439	0.157758		0.819478	0.506455		0.842804	0.615173		0.516184	0.0136181		996.357	354.846	434.275	663.825	533.273	293.481	673.684	391.481	596.722	371.488	295.413	566.245	240.389	575.4	438.713	NW_005394043.1	3040367	3055761	-
TCONS_00031781	1083.84	3.47115e-46	Up	0.84751	0.911878		1.04107	0.971175		0.874741	0.936592		925.89	0.0450823	Up	0.812008	0.892732		885.574	1.71181e-05	Up	0.974006	0.935921		1.18391	0.93717		1072.28	2.34369e-30	Up	1.70781e-10	206.885	365.916	0.223653	571.382	196.122	2.23879e-12	406.932	895.397	297.643	45.8695	0.622327	133.965	7.01824e-05	342.291	NW_005394043.1	3051755	3055759	-
TCONS_00031894	0.981548	0.972161		1.12134	0.813465		1.0375	0.967089		1.11456	0.839684		1.11365	0.825319		1.07338	0.783696		1.06341	0.813746		1.01239	0.991355		0.935182	0.811082		1.00591	1		2.64765	2.01402	2.66061	1.36915	3.55152	1.62387	2.14594	1.74985	2.30718	1.49567	1.45031	1.77861	0.562152	1.97543	1.58329	NW_005394047.1	230166	232033	-
TCONS_00031919	0.748215	0.403848		0.941999	0.883003		0.950636	0.950231		0.916571	0.837829		0.713698	0.326909		0.983134	0.938284		0.74367	0.452878		1.0371	0.927709		1.04695	0.893075		0.782496	0.510287		6.32742	3.65199	7.91669	8.68319	5.23019	3.48257	5.7671	6.56992	5.40273	7.2717	3.8938	5.51832	4.03154	4.95648	3.85224	NW_005394047.1	899985	901613	-
TCONS_00032046	2.9004	0.000267469	Up	0.0136018	8.0816e-28	Down	0.0186447	2.37037e-16	Down	0.0156661	1.51434e-20	Down	0.0398011	8.06511e-09	Down	0.729851	0.45758		2.13979	0.0266755	Up	0.877013	0.679866		1.19153	0.739594		2.56865	0.00146504	Up	0.382278	132.145	153.684	60.0861	160.158	86.9139	50.3533	160.161	3.39008	126.556	57.8837	25.2664	61.757	2.44619	128.852	NW_005394055.1	1022415	1086227	+
TCONS_00032047	inf	0.676704		0	0.712238		0	0.236469		0	0.329308					5.25913	0.50987		inf	0.229606		2.8467	0.663718		0.53805	0.800755		inf	0.312971		3.2903e-05	0.0573345	2.12461	0.000286023	0.0485293	0.000488626	0.000136391	0.100274	0.000649283	0.597388	2.68324	0.0527185	0.00170079	0.00216275	0.000938885	NW_005394055.1	1036195	1086264	+
TCONS_00032048	0.418535	0.325648		0.56914	0.758246		0.380397	0.619647		2.71381	0.695153		0.238711	0.193528		1.47569	0.868285		0.632716	0.530547		0.208088	0.409402		0.141554	0.331138		0.0885818	0.0666518		4.23694e-09	2.07539	3.20874e-07	0.617739	3.69257e-08	0.426968	3.02836	0.140897	1.71189	0.229528	0.313866	2.36032	2.50804	0.00478427	2.69855e-08	NW_005394055.1	1084025	1086355	+
TCONS_00032049	0.754907	0.283933		1.32973	0.294937		1.19402	0.589753		1.25832	0.464235		1.01468	0.955671		1.10726	0.80365		0.845796	0.57677		1.06439	0.829436		0.956711	0.936762		0.811313	0.41982		1926.33	1295.87	1338.32	1579.75	1584.51	1826.85	1940.16	1713.48	2375.18	1389.64	1032.16	1805.63	1348.04	1986.34	1245.84	NW_005394055.1	1085369	1086191	+
TCONS_00032054	0.932279	0.845132		1.43171	0.307547		1.34951	0.565263		0.899372	0.742996		1.35369	0.351727		1.05777	0.786534		0.995696	0.908266		1.60707	0.186627		1.50666	0.399769		1.51478	0.211358		5.44425	2.78683	7.08993	3.86343	5.48831	3.83764	3.0738	5.98064	3.89988	2.82563	2.2452	2.83344	1.65762	5.93044	3.35318	NW_005394055.1	1285158	1289148	+
TCONS_00032179	0.567727	0.429053		1.51659	0.629279		1.2012	1		0.826429	0.779872		0.87336	0.826051		1.27407	0.656636		0.727921	0.820049		1.8571	0.435637		1.44289	0.780625		1.06306	0.943329		1.0756	0.386194	1.23612	1.46896	2.34512	2.21377	1.33724	1.34217	0.859483	0.464248	0.11165	1.13281	0.637179	1.99669	1.36054	NW_005394063.1	150922	152434	-
TCONS_00032191	0.395573	0.606864		3.5042	0.328877		0.858649	0.910551		2.45245	0.503491		1.40319	0.755812		3.99187	0.263523		1.591	0.657174		1.42588	0.882325		0.355447	0.41603		0.573295	0.734409		4.97499	0.920079	0	0	5.06671	2.29975	0	1.28074	4.31932	1.10517	3.56745	5.74016	0	0	0	NW_005394063.1	601505	608582	-
TCONS_00032220	2.06238	0.145653		0.424021	0.114289		0.180479	0.00296693	Down	0.323199	0.0463223	Down	0.88235	0.879208		2.32622	0.091718		4.86832	0.00552742	Up	1.31944	0.560653		0.565099	0.299184		2.7456	0.0503307		2.47763	6.17745	12.0787	3.09355	7.64295	5.95226	4.27348	8.26213	4.63532	5.00391	10.5122	0.964073	15.0595	1.60795	5.68624	NW_005394065.1	265980	285948	+
TCONS_00032245	1.18269	0.624346		0.741415	0.383222		0.450503	0.066413		0.620104	0.214856		0.886739	0.704821		1.63544	0.264807		1.95888	0.114543		1.20615	0.612967		0.734674	0.537347		1.44091	0.299506		1.82876	2.50286	4.14574	2.20884	3.22347	3.39816	2.29086	2.97857	2.13474	2.74166	3.93988	1.94337	3.46736	2.6254	2.22158	NW_005394065.1	525151	529348	-
TCONS_00032402	1.42672	0.263347		0.573357	0.100761		0.49851	0.100627		0.412021	0.0174824	Down	0.827159	0.57555		1.13967	0.773833		1.6428	0.213253		1.40143	0.319218		1.22235	0.592955		2.02264	0.0281569	Up	31.3867	37.4135	92.4442	24.4401	54.3053	68.945	23.0521	56.3462	38.7115	57.3098	45.0334	48.353	38.1951	22.6501	38.7418	NW_005394073.1	1262145	1295269	+
TCONS_00032404	2.50025	0.0266252	Up	0.956744	0.929759		0.913794	0.871803		0.806643	0.630641		2.42866	0.0341917	Up	1.03711	0.946638		2.6239	0.0457041	Up	1.19338	0.664834		1.1435	0.772764		3.01547	0.011252	Up	28.8851	18.2737	28.1463	9.76267	22.8029	25.946	5.00394	22.9511	18.9036	23.1807	14.7115	7.70921	15.433	16.6927	13.9443	NW_005394073.1	1294122	1337353	+
TCONS_00032450	1.2803	0.498216		0.794141	0.561897		0.547654	0.171921		0.620054	0.262605		1.02971	0.925762		1.44045	0.373864		1.86531	0.135537		1.28841	0.519132		0.890708	0.782077		1.66691	0.178071		28.8698	31.5175	40.3202	27.6065	58.8313	60.4274	24.7572	41.5215	39.418	25.1912	36.5959	23.4722	32.593	23.625	38.6363	NW_005394076.1	1481149	1532999	+
TCONS_00032451	3.20939	0.689158		2.03061	0.704611		0.883734	0.917202		0.447191	0.435222		6.51166	0.383842		2.29	0.601438		7.45757	0.313655		4.58963	0.203884		2.001	0.528167		14.8623	0.0729499		1.55346e-10	1.17491	1.05039	2.38264e-26	1.5792	1.44863	0.595613	6.60835	0.711311	0.426595	1.96858	1.18727e-26	3.67764e-26	3.14297	1.43942e-28	NW_005394076.1	1481156	1532999	+
TCONS_00032452	1.83119	0.520002		0.253378	0.207659		0.328937	0.298936		0.300108	0.349703		0.466908	0.586228		0.783445	0.971552		1.44047	0.632519		0.859839	0.873668		1.07826	0.936413		1.58689	0.69958		1.57575e-10	1.18388	6.16611	1.22048	5.89842	0.485265	2.42292	1.08413	0.732058	2.15225	0	0.589492	1.00276	1.62862	4.43564	NW_005394076.1	1530672	1532999	+
TCONS_00032473	8.02918	0.024122	Up	2.03823	0.617848		0.692791	0.702096		1.35111	0.778067		16.4568	0.253322		2.92355	0.108623		23.7995	0.00116278	Up	1.50749	0.511608		0.510912	0.249688		12.3728	0.00357712	Up	0.785605	21.4474	35.6865	0.524808	61.7317	18.2254	1.04621	7.64389	87.8059	5.20455	3.99822	3.01676	37.8276	0.638602	7.98067	NW_005394077.1	186480	250803	+
TCONS_00032475	1.15721	0.648018		0.715015	0.342332		0.96941	0.898516		0.835236	0.666695		0.840466	0.614373		0.731557	0.495817		0.855536	0.774632		0.861374	0.681929		1.16937	0.791686		1.0094	0.979873		45.375	43.1814	48.6804	42.8015	47.4954	36.938	25.5044	37.0662	32.459	37.429	24.4364	38.6339	14.7667	27.7716	41.1089	NW_005394077.1	247738	250838	+
TCONS_00032491	1.24584	0.538441		0.8928	0.774153		0.442358	0.0462	Down	0.489101	0.0612227		1.12547	0.726076		1.99638	0.0694089		2.51498	0.0179948	Up	1.83456	0.0852747		0.912912	0.809619		2.31202	0.0136782	Up	25.7322	18.4097	36.1259	7.17793	41.2261	29.0597	15.5476	35.6313	13.4132	17.9047	23.7421	15.9826	22.9399	11.9565	10.4548	NW_005394078.1	5302	11242	-
TCONS_00032614	1.31374	0.458602		0.808527	0.565127		0.640028	0.251076		0.364702	0.00864192	Down	1.07177	0.865366		1.25873	0.488319		1.66876	0.183535		2.23457	0.0250962	Up	1.76099	0.221642		2.95633	0.00169552	Up	9.30318	9.06536	22.5055	6.91986	22.3254	32.0613	10.7212	26.9683	11.0052	13.2817	7.66441	6.79282	9.02149	10.1542	9.07426	NW_005394079.1	269120	269995	-
TCONS_00032646	1.51074	0.28437		1.94809	0.341064		2.45817	0.292919		1.66422	0.451708		2.98226	0.203698		0.784005	0.704028		1.19301	0.643055		1.17574	0.633751		1.48648	0.465372		1.79656	0.22056		275.793	54.1953	60.5575	5.22595	89.2811	48.0484	56.3762	119.669	69.2804	44.0973	25.1169	50.9141	19.1561	52.3065	65.9239	NW_005394081.1	859568	951298	-
TCONS_00032663	1.01072	0.978247		1.35261	0.340256		1.4008	0.498941		1.41185	0.338269		1.38204	0.26485		0.963134	0.923313		0.982103	0.898141		0.966345	0.918372		0.993111	0.854205		0.988006	0.962914		2.81248	1.88567	3.23972	1.80856	3.68732	1.57427	1.97857	2.04461	3.79765	2.19494	1.03191	2.33791	1.18964	3.20418	1.96515	NW_005394082.1	1437122	1514602	+
TCONS_00032702	0.849109	0.877319		0.593628	0.651157		0.636531	0.721937		0.969744	0.976885		0.510894	0.495211		0.923668	0.92161		0.799975	0.782512		0.615839	0.678667		0.668033	0.793237		0.533299	0.575319		0	2.39341	0.658874	1.7736	0.667486	0.371654	1.16425	1.01637	0.746107	0.0985354	1.61016	0.382075	0	1.15192	0.292544	NW_005394082.1	1538974	1541383	-
TCONS_00032734	1.03489	0.932368		1.21713	0.621797		1.08358	0.951538		0.900063	0.788207		1.27634	0.51853		1.11811	0.715537		1.16878	0.651256		1.36312	0.442042		1.20973	0.757623		1.42667	0.360677		2.87391	1.79287	3.00798	1.72699	3.31031	2.17762	1.7516	3.22896	2.19993	1.6464	1.33584	1.71505	1.15429	2.59381	1.81166	NW_005394085.1	2205020	2234736	+
TCONS_00032751	0.446766	0.326803		3.21879	0.0502624		1.23818	0.822932		0.576294	0.620725		1.45664	0.464888		2.58657	0.171878		1.16558	0.738939		5.63038	0.271905		2.1535	0.587989		2.54567	0.471139		2.61667	0.553715	9.447	1.47989	3.16321	0.194245	2.28866	1.54682	2.53533	0.121609	1.18901	0.0413312	0.178765	1.45568	0.994352	NW_005394086.1	8976	26974	+
TCONS_00032757	0.40225	0.339619		6.92047	0.00675375	Up	1.36229	0.68082		1.91207	0.324018		2.81932	0.0996658		5.02481	0.04222	Up	2.03738	0.299783		3.64842	0.172837		0.716909	0.600244		1.47298	0.64531		7.24993	0.381687	3.65109	2.19406	4.7609	2.36702	1.09295	0.908531	2.50191	1.32165	2.21785	0.83529	1.22201	3.95693	0.000568786	NW_005394086.1	21509	27267	-
TCONS_00032758	8.91725	0.096787		0	0.0184312	Down	0	0.344613		0	0.285746		0	0.776175		0.297682	0.401678		2.6845	0.654107		0.401114	0.46298		1.33329	0.973288		3.63369	0.587762		4.08465e-13	1.58839	0.350825	0.347484	0.963946	0.00062749	0.0136703	1.43156	0.00316192	0.157465	0.146863	3.06258e-08	1.08386e-10	2.04301e-05	1.72141	NW_005394086.1	26470	27257	-
TCONS_00032804	1.44116	0.321035		0.604242	0.17587		0.296276	0.0036236	Down	0.376203	0.0149778	Down	0.879092	0.712294		2.03791	0.0689452		2.96789	0.00706931	Up	1.62189	0.19556		0.792183	0.559024		2.36237	0.0190795	Up	1.6104	6.54439	9.58389	4.04036	18.0726	15.9333	4.42962	11.569	5.65965	6.30419	11.5457	5.47431	8.09079	6.64134	6.8496	NW_005394088.1	35815	57409	-
TCONS_00032876	1.18035	0.884807		0.863339	0.912647		1.41994	0.801372		1.63974	0.684841		1.02346	0.996381		0.603721	0.689063		0.716384	0.821272		0.530686	0.576776		0.87053	0.902366		0.626037	0.708056		1.47007	0.312758	0.460819	0.554384	1.19527	0.872539	1.83612	0.763924	1.46521	2.03973	0.379156	0.575752	0.385219	0.648161	0.990188	NW_005394090.1	1399566	1404036	+
TCONS_00032921	1.99703	0.427072		1.25986	0.760651		0.815678	0.74412		0.945441	0.952527		2.54308	0.271965		1.53418	0.515787		3.09022	0.161955		1.34479	0.703026		0.867561	0.815891		2.70144	0.266983		0.98266	0.358996	0.88702	0.298757	1.29732	0.415745	0.338485	1.10529	0.642844	0.800977	0.51291	0.149708	0.457155	0.645773	0.368676	NW_005394090.1	441762	556724	-
TCONS_00032957	0.886832	0.953798		3.31881	0.183908		1.72624	0.523261		6.40549	0.0925897		2.97974	0.221187		1.91474	0.582663		1.71468	0.648118		0.52276	0.711856		0.272678	0.348266		0.467529	0.664774		2.92128	0.858427	0.592486	1.84838	2.89996	1.04267	1.69883	0.580081	7.79791	0.488149	2.8601	0.797616	0.989685	4.75548	2.60764	NW_005394091.1	97595	107700	+
TCONS_00033069	2.77438	0.373298		0.44784	0.508586		0.618623	0.794895		0.375325	0.414869		1.26667	0.902417		0.703545	0.700647		1.97089	0.658039		1.19173	0.856557		1.68884	0.590353		3.35418	0.303307		5.09833	2.96899	1.35464	0	1.35948	6.57481	0	3.93527	0	5.79765	2.50022	3.34798	1.20015	0	0	NW_005394096.1	69914	99341	-
TCONS_00033093	2.32662	0.109435		0.817124	0.675612		0.474667	0.130061		0.434982	0.088515		1.92111	0.265165		1.71751	0.245189		4.04094	0.00844662	Up	1.89578	0.165563		1.09479	0.895576		4.46934	0.00295163	Up	0.652087	1.42861	4.50854	0.574819	3.22444	2.16791	0.446613	2.14092	1.64605	1.45464	1.50646	0.720146	1.76652	1.54488	1.06449	NW_005394097.1	111327	223238	+
TCONS_00033094	1.30066	0.718545		0.629543	0.560536		0.645103	0.579031		0.390017	0.204209		0.821524	0.84112		0.968413	1		1.26783	0.733223		1.6285	0.45037		1.66421	0.50629		2.12733	0.267115		0.503829	0.405638	2.7882	0.430914	1.33563	0.698075	1.26627	1.38572	1.14881	1.22219	0.690902	0.334366	0.374693	0.300826	0.948842	NW_005394097.1	111335	186227	+
TCONS_00033095	0.498832	0.428965		0.961083	1		1.2162	0.819333		0.687476	0.803261		0.482036	0.475181		0.782728	0.798228		0.396026	0.321986		1.40587	0.783365		1.78428	0.600374		0.70517	0.711128		0.631982	0.356201	2.04224	1.10421	0.096022	0.715259	1.97571	0.0941036	1.323	0.800744	0.116519	0.538893	0.871998	0.118274	0.603691	NW_005394097.1	161607	186245	+
TCONS_00033099	0.940165	0.832657		0.907518	0.737537		1.04823	0.886891		1.15565	0.667821		0.864602	0.577057		0.859489	0.657994		0.817522	0.557042		0.790981	0.456889		0.91529	0.829501		0.751618	0.318992		10.6966	9.27716	8.64478	11.4642	9.50897	8.03851	8.79776	8.78298	10.1442	9.69424	6.56323	9.5241	5.76567	9.26675	8.531	NW_005394097.1	330391	341120	+
TCONS_00033108	1.18688	0.975598		0.318976	0.726285		0.168233	0.436146		0.0706144	0.0894896		0.37766	0.804269		1.87105	0.735466		2.24046	0.67825		4.55424	0.21284		2.41076	0.436443		5.39236	0.19395		0	0.076775	1.19576	0.336138	0.432944	0.403453	0.333823	2.26947	0.278283	0.570896	0.382211	0	0.38172	0	0.0812143	NW_005394097.1	43907	45000	-
TCONS_00033133	0.761779	0.514019		0.906044	0.779876		2.10411	0.139051		4.79703	0.0137369	Up	0.701091	0.359493		0.427455	0.0704926		0.330857	0.0188663	Down	0.19076	0.00455826	Down	0.446781	0.391386		0.147404	0.000418206	Down	3.56239	6.38328	1.62082	10.3108	0.470503	0.799145	5.60864	1.11358	5.0254	2.36489	3.30356	4.83563	1.55413	8.02855	6.84442	NW_005394099.1	462165	464930	+
TCONS_00033158	0.940897	0.82607		0.850752	0.559287		0.71535	0.438203		1.07112	0.839802		0.810473	0.396592		1.17964	0.764739		1.12398	0.860493		0.800257	0.463881		0.67651	0.374377		0.760367	0.317373		87.746	80.4782	70.7774	96.4772	75.9266	83.5443	92.7825	81.7037	87.9433	84.5935	97.0144	84.6302	84.9745	82.9115	87.7599	NW_005394099.1	356914	413314	-
TCONS_00033166	0.999617	1		0.612398	0.119366		0.64456	0.30398		0.77094	0.461212		0.619677	0.100828		0.94544	0.786137		0.957219	0.815972		0.801121	0.516892		0.844673	0.757243		0.809949	0.506616		32.5412	57.1516	47.59	52.2041	44.2268	53.6115	53.7864	49.0872	36.2084	48.0835	45.0967	58.2483	44.479	47.9668	55.413	NW_005394099.1	1321579	1391130	-
TCONS_00033199	11.5606	6.0079e-05	Up	0.0130346	4.18847e-08	Down	0.0119122	2.0233e-09	Down	0.0106652	2.63799e-10	Down	0.152007	0.266426		1.07672	0.783644		12.5734	8.84779e-06	Up	1.22297	0.616532		1.12754	0.872125		14.2135	1.00666e-06	Up	0.632792	29.1924	20.5169	2.11627	48.3366	50.5095	3.69344	45.7065	0.665867	39.6422	20.7834	1.26722	17.455	0	13.0734	NW_005394100.1	523773	524780	+
TCONS_00033201	1.07896	1		0	0.464193		0	0.142163		0	1		0	0.514264		8.4777	0.409871		9.3616	0.387578		0.103133	0.594751		0.0121896	0.190696		0.113851	0.649918		4.41996e-35	0.328746	0.0462129	0.133061	0	6.10011e-21	0.178556	1.57482e-35	0	6.95876e-35	2.07866	0	9.87498e-38	0	3.82908e-37	NW_005394100.1	168561	180245	-
TCONS_00033211	0.940703	0.828834		0.771063	0.371925		0.739959	0.446515		1.03939	0.904192		0.734002	0.235813		1.03557	0.965972		0.985639	0.925032		0.747379	0.350377		0.718059	0.414858		0.710314	0.224845		53.6458	56.5798	51.3361	67.6362	68.2562	51.0905	63.3276	57.1288	67.1001	62.2787	46.2858	67.0243	57.3371	49.2321	63.8822	NW_005394102.1	25344	26388	+
TCONS_00033212	0.708841	0.419591		1.17592	0.683907		4.88266	0.0580188		1.53552	0.342245		0.851006	0.762231		0.240347	0.0303211	Down	0.1713	0.0229667	Down	0.768523	0.571561		3.14647	0.140406		0.553353	0.16358		15.0735	7.56827	4.61911	11.327	5.4189	4.88076	3.26102	6.57817	6.01611	3.74347	0	10.8953	0	4.69649	6.47532	NW_005394102.1	25346	26388	+
TCONS_00033353	0.941879	0.846586		0.894961	0.69713		0.625741	0.245683		0.681105	0.250562		0.854426	0.553652		1.42054	0.389674		1.35459	0.45287		1.32483	0.381842		0.928716	0.920734		1.26016	0.421459		12.2236	10.2189	17.9922	14.6127	14.2868	16.6734	10.7728	16.1594	10.6521	11.6138	13.9511	10.0241	13.0798	12.3375	11.0304	NW_005394106.1	222965	225500	-
TCONS_00033361	0.805599	0.860668		0.161191	0.358219		1.69936	0.956714		0.246147	0.503292		0.130781	0.259051		0.0927489	0.294955		0.0748583	0.204368		0.656983	0.738052		6.98425	0.401597		0.525355	0.588449		0.706531	0.141971	1.34897	0.729357	0.24372	1.37292	4.00034	0.000357722	4.57849e-07	3.34651	0.154686	4.12148e-05	0.00102252	0.000225547	0.152987	NW_005394106.1	305077	318723	-
TCONS_00033363	1.30276	0.5202		0.538443	0.174664		0.58008	0.319401		0.812972	0.711191		0.711265	0.474181		0.924812	0.830928		1.22028	0.722827		0.666926	0.391585		0.719588	0.567853		0.881378	0.802597		5.94468	16.8681	9.78635	12.1068	14.5663	16.0704	7.11673	8.66963	12.5098	7.88567	11.5787	15.8376	11.2902	10.4389	20.0299	NW_005394106.1	305077	369714	-
TCONS_00033381	1.53745	0.559176		0.726598	0.690017		0.589069	0.506001		0.640616	0.593459		1.1318	0.891741		1.22095	0.786128		1.89511	0.40908		1.1423	0.861466		0.92857	0.934346		1.76953	0.474824		1.46614	0.631537	1.36236	0.561897	1.39845	1.11539	0.655857	1.39519	0.607851	1.44358	0.803852	0.718552	1.03589	0.555162	0.850471	NW_005394106.1	568782	570217	-
TCONS_00033441	1.65666	0.533213		1.10087	0.948175		3.91157	0.135612		24.8812	0.0127083	Up	1.85685	0.461557		0.280773	0.189578		0.475766	0.468881		0.0443316	0.0283189	Down	0.158706	0.475675		0.0747271	0.116523		0.735726	2.31889	0	0.963873	0	0.169768	0.127615	0	1.15665	0.459874	0.14716	0.962443	0.556987	2.38778	0.546468	NW_005394110.1	23267	55570	-
TCONS_00033472	0.401412	0.104801		1.96829	0.263766		2.50291	0.171882		6.56613	0.0237884	Up	0.802122	0.710187		0.777181	0.732646		0.316556	0.0747694		0.301329	0.243918		0.386828	0.445228		0.122282	0.00565336	Down	5.76302	1.81532	3.38178e-09	4.19528	0.99648	1.67358e-10	5.29002	1.59737	3.71033	0.683468	0.767543	1.80276	1.24933	1.42108	1.92644	NW_005394113.1	820007	853327	-
TCONS_00033473	1.29339	0.69682		0.408889	0.274063		0.542083	0.61888		0.434833	0.555895		0.536354	0.512486		0.75061	0.58064		0.986673	0.887226		0.951329	0.953915		1.26112	0.766661		1.24816	0.858822		0.119053	1.40395	5.39679	2.9548	0.0780115	0.000928455	0.305062	0.646428	1.68384	1.72088	1.31023	0.915085	1.74877	0.929497	2.26812	NW_005394113.1	820008	892657	-
TCONS_00033474	1.14439	0.840206		0.799636	0.711836		0.572066	0.386891		0.416487	0.131411		0.928003	0.904647		1.39957	0.512705		1.61249	0.498574		1.93476	0.222602		1.3645	0.800121		2.24863	0.146328		2.58416	2.88564	2.98445	1.21334	9.52818	5.84502	0.599739	8.01018	1.5901	3.08956	0.332723	4.89854	1.85282	2.85691	1.45971	NW_005394113.1	820020	894323	-
TCONS_00033479	1.24295	0.558922		1.65177	0.0694209		2.7138	0.00990751	Up	2.31623	0.00876937	Up	2.07382	0.00297075	Up	0.607327	0.202466		0.761046	0.539036		0.719999	0.311174		1.17577	0.773957		0.902556	0.763435		880.623	311.318	408.795	252.869	460.704	213.765	546.611	459.43	863.575	329.878	157.112	251.678	155.017	792.331	637.217	NW_005394114.1	1197889	1225153	-
TCONS_00033480																															3.70759e-25	5.7699e-23	1.84879e-15	8.84215e-27	1.20284e-19	7.23879e-20	7.58273e-26	1.87159e-25	8.88439e-18	1.89337e-25	1.51551e-24	3.54745e-25	1.44087e-26	0.000150211	2.3933e-22	NW_005394114.1	1293494	1330846	-
TCONS_00033481	0.747558	0.746033		0.879409	0.940169		0.350112	0.19345		0.380193	0.28146		0.666319	0.695248		2.48524	0.215314		1.87651	0.372238		2.32314	0.299442		0.928272	0.87302		1.76639	0.476324		2.71618	2.5593	5.97363	1.3928	8.88608	1.60325	2.69331	8.57882	2.63511	0.891707	4.21022	3.88944	1.47167	0.878636	2.40659	NW_005394114.1	1293494	1330846	-
TCONS_00033482																															3.02565e-25	7.15534e-24	1.34926e-13	2.43738e-25	4.84264e-20	2.27043e-20	3.38242e-26	2.14982e-25	6.91258e-18	7.77316e-25	3.24521e-24	3.2257e-25	1.25663e-26	7.21256e-05	3.42445e-23	NW_005394114.1	1293494	1330847	-
TCONS_00033511	1.87068	0.555565		0.119448	0.0846888		0.411969	0.568257		0.48235	0.69997		0.225023	0.462532		0.291266	0.36392		0.54422	0.83965		0.249743	0.172215		0.84255	0.778404		0.476449	0.629953		0	2.88675	2.14976	0.26738	7.80509	0	0.278965	4.13739	3.13249	3.44011	0	11.254	0	0	15.0595	NW_005394116.1	436351	506152	-
TCONS_00033544	0.308485	0.280109		2.32468	0.438399		6.99524	0.134179		2.63941	0.351728		0.733566	0.767916		0.32673	0.578541		0.103066	0.0754602		0.875121	0.940668		2.64965	0.595118		0.276292	0.221788		10.4087	4.79003	4.63626	10.3758	0.994034	0.574792	5.91361	0.000100244	4.51498	0.113441	1.35219e-16	1.54726e-18	0.661265	0.00210466	4.32322e-12	NW_005394117.1	1	1502	-
TCONS_00033545	1.43942	0.567107		1.21719	0.753274		0.711306	0.531738		0.745137	0.611724		1.77076	0.364757		1.70353	0.3402		2.47123	0.135313		1.64764	0.391337		0.961661	0.922391		2.39652	0.158206		4.38581	2.03557	4.20856	0.80255	6.95774	7.60464	1.74519	4.60763	3.66697	3.4942	3.92372	3.65826	3.02891	4.46263	3.19132	NW_005394117.1	1	3336	-
TCONS_00033570	1.0239	0.951269		0.741203	0.385522		2.9317	0.0822061		2.49418	0.138483		0.765855	0.45207		0.25379	0.000563761	Down	0.26303	0.00174041	Down	0.301198	0.0021008	Down	1.18199	0.744269		0.311073	0.00524503	Down	710.481	814.796	192.358	681.396	199.188	295.811	1572.79	876.189	859.954	1275.21	101.942	1594.32	530.539	1743.86	1753.65	NW_005394120.1	1848	2608	+
TCONS_00033571	0.81973	0.791157		0.252556	0.028948	Down	0.679232	0.780126		0.419714	0.112024		0.209035	0.173366		0.369228	0.13565		0.306115	0.260748		0.605846	0.349049		1.6326	0.459542		0.501159	0.43984		41.1287	42.7732	22.0837	25.338	13.6821	81.042	71.8295	106.144	37.201	166.832	3.60366	277.841	73.4155	13.8704	88.5901	NW_005394120.1	1848	25621	+
TCONS_00033572	0.688408	0.708127		0.508796	0.553777		2.46217	0.267568		1.92711	0.435679		0.352642	0.277181		0.207037	0.301335		0.144094	0.107152		0.267221	0.366876		1.28436	0.780914		0.184482	0.146915		46.0886	22.2086	0.000523844	47.9813	3.23	68.4279	63.9415	18.302	25.7322	250.281	1.49189	321.264	43.1268	97.664	17.4745	NW_005394120.1	1848	40707	+
[truncated: 1,314 more rows]
[truncated: 14 more columns]
