# Supplementary material for: Genome-wide detection and sequence conservation analysis of long non-coding RNA during hair follicle cycle of yak
Source: BMC Genomics. 2020 Oct 1;21:681. doi: 10.1186/s12864-020-07082-z (PMC7528256; doi:10.1186/s12864-020-07082-z)
Supplement: Supplementary file 4 — Additional file 4. [file 12864_2020_7082_MOESM4_ESM.xlsx]

## Sheet: Sheet1
DELs	Jan_1	Jan_2	Jan_3	Mar_1	Mar_2	Mar_3	Oct_1	Oct_2	Oct_3	Chrom	Start	End	Strand	lncRNA_symbol	partnerRNA_transcript	distance	direction	type	location	subtype	partnerRNA_gene	Dbxref	product	GO_id	GO_term	pathway	pathway_description
TCONS_00006801	34.6878	47.0971	50.5825	10.3938	15.8823	17.9553	60.6567	40.6306	51.1987	NW_005393054.1	911935	912819	+	XLOC_002597	XM_014483732.1	0	sense	genic	exonic	overlapping	CLN8	GeneID:102273090,Genbank:XM_014483732.1	ceroid-lipofuscinosis, neuronal 8	GO:0001306,GO:0005739,GO:0005783,GO:0005789,GO:0005793,GO:0006644,GO:0006672,GO:0007006,GO:0007040,GO:0007399,GO:0007601,GO:0007628,GO:0008203,GO:0008306,GO:0008361,GO:0016021,GO:0021523,GO:0033116,GO:0035176,GO:0043066,GO:0044257,GO:0045494,GO:0050881,GO:0050884,GO:0050885,GO:0051935,GO:0060041,GO:0060052,GO:0098793	age-dependent response to oxidative stress|mitochondrion|endoplasmic reticulum|endoplasmic reticulum membrane|endoplasmic reticulum-Golgi intermediate compartment|phospholipid metabolic process|ceramide metabolic process|mitochondrial membrane organization|lysosome organization|nervous system development|visual perception|adult walking behavior|cholesterol metabolic process|associative learning|r…
TCONS_00059870	0.482857	1.45658	0.918644	8.61907	1.57422	7.26554	2.32259	1.67791	0.805341	NW_005396230.1	20204	25300	+	XLOC_022873	XM_005909723.2	0	sense	genic	exonic	containing	FSTL3	GeneID:102276622,Genbank:XM_005909723.2	follistatin-like 3 (secreted glycoprotein)	GO:0001503,GO:0001968,GO:0002244,GO:0005615,GO:0005654,GO:0006351,GO:0022409,GO:0030514,GO:0032926,GO:0045671,GO:0045944,GO:0048185	ossification|fibronectin binding|hematopoietic progenitor cell differentiation|extracellular space|nucleoplasm|transcription, DNA-templated|positive regulation of cell-cell adhesion|negative regulation of BMP signaling pathway|negative regulation of activin receptor signaling pathway|negative regulation of osteoclast differentiation|positive regulation of transcription from RNA polymerase II prom…
TCONS_00016551	19.7717	12.5606	8.15732	30.9021	27.2297	34.1275	1.50527	0.000121324	6.62553	NW_005393414.1	1644762	1645531	+	XLOC_006397	XM_005892925.2	0	sense	genic	intronic	nested	GNPDA2	GeneID:102267580,Genbank:XM_005892925.2	glucosamine-6-phosphate deaminase 2, transcript variant X1	GO:0004342,GO:0005737,GO:0005975,GO:0006044	glucosamine-6-phosphate deaminase activity|cytoplasm|carbohydrate metabolic process|N-acetylglucosamine metabolic process	ko00520	Amino sugar and nucleotide sugar metabolism
TCONS_00008989	2.30448	2.85449	5.3285	0.354256	0.33918	0.777747	1.70434	3.10235	1.56669	NW_005393154.1	1190769	1193035	-	XLOC_003543	XM_005890025.1	133	antisense	intergenic	upstream	divergent	GPRC5D	GeneID:102274725,Genbank:XM_005890025.1	G protein-coupled receptor, class C, group 5, member D, transcript variant X2	GO:0004930,GO:0005886,GO:0016021	G-protein coupled receptor activity|plasma membrane|integral component of membrane
TCONS_00039955	1.2944	1.58308	1.35703	0.755595	0.609587	0.646539	2.35266	1.74351	2.38933	NW_005394470.1	1117642	1122326	+	XLOC_015420	XM_005902103.1	0	antisense	genic	exonic	overlapping	HOXC13	GeneID:102275059,Genbank:XM_005902103.1	homeobox C13
TCONS_00030712	209.294	90.4921	161.931	36.1003	33.1658	17.7983	72.6776	83.6238	69.256	NW_005393989.1	197164	255263	+	XLOC_011849	XM_014479028.1	0	sense	genic	intronic	overlapping	KLK6	GeneID:102286112,Genbank:XM_014479028.1	kallikrein-related peptidase 6	GO:0004252,GO:0005576,GO:0005615,GO:0005730,GO:0005737,GO:0005739,GO:0005783,GO:0007417,GO:0009611,GO:0010975,GO:0016540,GO:0030141,GO:0030574,GO:0042246,GO:0042445,GO:0042552,GO:0042982,GO:0045595,GO:0045745,GO:0070997	serine-type endopeptidase activity|extracellular region|extracellular space|nucleolus|cytoplasm|mitochondrion|endoplasmic reticulum|central nervous system development|response to wounding|regulation of neuron projection development|protein autoprocessing|secretory granule|collagen catabolic process|tissue regeneration|hormone metabolic process|myelination|amyloid precursor protein metabolic proce…
TCONS_00033656	229.421	387.89	405.971	68.559	48.625	26.456	388.404	309.24	254.667	NW_005394123.1	8944	10046	+	XLOC_012952	XM_014479371.1	0	sense	genic	exonic	overlapping	LOC102264774	GeneID:102264774,Genbank:XM_014479371.1	keratin-associated protein 16-1-like
TCONS_00064061	107.416	184.519	195.73	36.6332	16.5561	43.8125	143.767	77.3655	114.448	NW_005398974.1	119273	129023	+	XLOC_024615	XM_014483621.1	0	sense	genic	exonic	overlapping	LOC102264845	GeneID:102264845,Genbank:XM_014483621.1	keratin-associated protein 10-8
TCONS_00039525	9.60241	1.98775	4.25521	17.0353	13.1556	39.4326	19.8253	14.5179	19.5531	NW_005394417.1	323117	340865	-	XLOC_015231	XM_014480165.1	0	sense	genic	exonic	overlapping	LOC102267804	GeneID:102267804,Genbank:XM_014480165.1	purine nucleoside phosphorylase-like, transcript variant X2	GO:0004731,GO:0005737,GO:0005856,GO:0009116	purine-nucleoside phosphorylase activity|cytoplasm|cytoskeleton|nucleoside metabolic process
TCONS_00022499	22.5559	46.9059	40.569	11.2306	5.92664	8.84886	31.1734	29.6792	36.3212	NW_005393636.1	24139	44504	+	XLOC_008658	XM_014478025.1	0	sense	genic	intronic	overlapping	LOC102270100	GeneID:102270100,Genbank:XM_014478025.1	uncharacterized LOC102270100
TCONS_00033624	74.5904	106.297	186.265	11.7502	17.0311	35.9544	61.9407	197.94	82.6102	NW_005394120.1	94456	145598	-	XLOC_012936	XM_014479363.1	0	sense	genic	exonic	containing	LOC102275236	GeneID:102275236,Genbank:XM_014479363.1	keratin-associated protein 13-1-like	GO:0005829,GO:0005882,GO:0031424	cytosol|intermediate filament|keratinization
TCONS_00057110	135.557	171.908	63.6977	0.739064	14.6856	7.50327	245.27	176.903	285.786	NW_005395809.1	2775	3412	-	XLOC_021839	XM_005908578.1	73807	sense	intergenic	downstream	same_strand	LOC102278393	GeneID:102278393,Genbank:XM_005908578.1	keratin-associated protein 8-1	GO:0005882	intermediate filament
TCONS_00033680	493.117	519.613	838.362	63.8146	68.1367	78.286	471.821	319.607	299.692	NW_005394123.1	65306	90601	+	XLOC_012952	XM_014479379.1	0	sense	genic	exonic	overlapping	LOC102282286	GeneID:102282286,Genbank:XM_014479379.1	keratin-associated protein 4-9-like
TCONS_00033764	1126.77	1725.92	2125.07	90.3069	119.07	321.366	364.093	446.561	526.605	NW_005394123.1	228032	228953	+	XLOC_012954	XM_005899588.1	0	sense	genic	exonic	containing	LOC102285739	GeneID:102285739,Genbank:XM_005899588.1	keratin-associated protein 3-1	GO:0005198,GO:0045095	structural molecule activity|keratin filament
TCONS_00060695	9.28494	10.5942	8.70915	5.78027	3.59385	4.13007	5.85475	4.68428	6.04862	NW_005396391.1	1	3756	-	XLOC_023153	XM_005910044.1	0	sense	genic	exonic	overlapping	LOC102286453	GeneID:102286453,Genbank:XM_005910044.1	chromosome unknown open reading frame, human C14orf80
TCONS_00033674	299.424	431.978	561.937	60.0716	52.636	40.1813	375.217	205.375	248.108	NW_005394123.1	52637	90617	+	XLOC_012952	XM_014479372.1	0	sense	genic	exonic	overlapping	LOC106700505	GeneID:106700505,Genbank:XM_014479372.1	keratin-associated protein 4-8-like
TCONS_00033824	65.4397	61.4778	80.6785	15.8377	7.18217	2.59793	85.3932	39.5146	36.9607	NW_005394123.1	26680	33781	-	XLOC_012961	XM_014479382.1	0	sense	genic	exonic	overlapping	LOC106701021	GeneID:106701021,Genbank:XM_014479382.1	keratin-associated protein 9-7-like
XR_001351327.1	22.7565	30.555	30.6303	12.5694	10.419	12.4833	28.4812	29.3309	33.4686	NW_005393321.1	573804	576630	+	LOC106700669	XM_005891846.2	84	sense	intergenic	downstream	same_strand	NAV2	GeneID:102282901,Genbank:XM_005891846.2	neuron navigator 2	GO:0003025,GO:0004386,GO:0005524,GO:0005614,GO:0005654,GO:0007605,GO:0007608,GO:0007626,GO:0008201,GO:0021554,GO:0021563,GO:0021564	regulation of systemic arterial blood pressure by baroreceptor feedback|helicase activity|ATP binding|interstitial matrix|nucleoplasm|sensory perception of sound|sensory perception of smell|locomotory behavior|heparin binding|optic nerve development|glossopharyngeal nerve development|vagus nerve development
TCONS_00041287	78.7938	71.01	47.6388	121.168	123.764	128.054	107.377	110.962	135.067	NW_005394580.1	231065	300142	+	XLOC_015967	XM_005902636.2	0	antisense	genic	intronic	overlapping	NKD1	GeneID:102265919,Genbank:XM_005902636.2	naked cuticle homolog 1 (Drosophila)	GO:0001754,GO:0005509,GO:0005737,GO:0005886,GO:0007525,GO:0016055,GO:0030165,GO:0045732,GO:0090090,GO:0090249,GO:1901231,GO:1901233,GO:2000096	eye photoreceptor cell differentiation|calcium ion binding|cytoplasm|plasma membrane|somatic muscle development|Wnt signaling pathway|PDZ domain binding|positive regulation of protein catabolic process|negative regulation of canonical Wnt signaling pathway|regulation of cell motility involved in somitogenic axis elongation|positive regulation of non-canonical Wnt signaling pathway via JNK cascade…	ko04310	Wnt signaling pathway
TCONS_00055063	35.9814	45.2986	37.6068	12.8435	21.3193	25.7657	53.2329	58.5017	53.1641	NW_005395606.1	66681	69211	-	XLOC_021052	XM_014482198.1	0	antisense	genic	exonic	nested	NOS3	GeneID:102267556,Genbank:XM_014482198.1	nitric oxide synthase 3 (endothelial cell)	GO:0003958,GO:0004517,GO:0005506,GO:0005516,GO:0005794,GO:0005856,GO:0005901,GO:0006527,GO:0006809,GO:0007005,GO:0007263,GO:0007596,GO:0010181,GO:0020037,GO:0031284,GO:0045776,GO:0050660,GO:0050661,GO:0071499,GO:1902042,GO:1903038	NADPH-hemoprotein reductase activity|nitric-oxide synthase activity|iron ion binding|calmodulin binding|Golgi apparatus|cytoskeleton|caveola|arginine catabolic process|nitric oxide biosynthetic process|mitochondrion organization|nitric oxide mediated signal transduction|blood coagulation|FMN binding|heme binding|positive regulation of guanylate cyclase activity|negative regulation of blood pressu…	ko04066,ko04915,ko04611,ko00330,ko04020,ko04370,ko04071,ko04151,ko00220,ko04921,ko04022	HIF-1 signaling pathway|Estrogen signaling pathway|Platelet activation|Arginine and proline metabolism|Calcium signaling pathway|VEGF signaling pathway|Sphingolipid signaling pathway|PI3K-Akt signaling pathway|Arginine biosynthesis|Oxytocin signaling pathway|cGMP-PKG signaling pathway
TCONS_00026871	2062.89	1483.65	1445.99	734.893	429.927	656.405	502.08	666.747	588.337	NW_005393810.1	250525	270387	+	XLOC_010365	XM_005896848.2	0	antisense	genic	intronic	containing	PAQR8	GeneID:102272858,Genbank:XM_005896848.2	progestin and adipoQ receptor family member VIII	GO:0003707,GO:0005496,GO:0005886,GO:0007275,GO:0016021,GO:0048477,GO:0048545	steroid hormone receptor activity|steroid binding|plasma membrane|multicellular organism development|integral component of membrane|oogenesis|response to steroid hormone
TCONS_00033133	3.56239	5.0254	8.02855	1.62082	0.799145	1.11358	10.3108	5.60864	4.83563	NW_005394099.1	462165	464930	+	XLOC_012778	XM_005899414.2	160	sense	intergenic	upstream	same_strand	POLM	GeneID:102278809,Genbank:XM_005899414.2	polymerase (DNA directed), mu			ko03450	Non-homologous end-joining
TCONS_00063893	90.3954	132.969	134.004	67.5834	52.5129	123.188	138.222	145.577	146.676	NW_005398483.1	23002	64813	+	XLOC_024538	XM_014483597.1	0	sense	genic	exonic	containing	RNF39	GeneID:102268872,Genbank:XM_014483597.1	ring finger protein 39	GO:0005737,GO:0046872	cytoplasm|metal ion binding
TCONS_00034418	90.9793	102.799	87.4484	18.5713	38.8753	40.7103	49.1983	47.7031	51.8056	NW_005394156.1	941550	947695	-	XLOC_013247	XM_005899836.1	0	sense	genic	exonic	nested	SFRP1	GeneID:102270310,Genbank:XM_005899836.1	secreted frizzled-related protein 1	GO:0001954,GO:0004930,GO:0005109,GO:0005615,GO:0005886,GO:0007275,GO:0016021,GO:0017147,GO:0030036,GO:0034446,GO:0035567,GO:0042813,GO:0043547,GO:0045765,GO:0051496,GO:0051894,GO:0060070	positive regulation of cell-matrix adhesion|G-protein coupled receptor activity|frizzled binding|extracellular space|plasma membrane|multicellular organism development|integral component of membrane|Wnt-protein binding|actin cytoskeleton organization|substrate adhesion-dependent cell spreading|non-canonical Wnt signaling pathway|Wnt-activated receptor activity|positive regulation of GTPase activi…	ko04310	Wnt signaling pathway
TCONS_00052939	21.2465	37.1168	33.2591	6.94799	17.8334	23.7173	47.5984	55.8339	48.2558	NW_005395425.1	200911	234618	+	XLOC_020266	XM_005907030.1	0	sense	genic	exonic	overlapping	SLC22A23	GeneID:102280623,Genbank:XM_005907030.1	solute carrier family 22, member 23	GO:0008514,GO:0016021	organic anion transmembrane transporter activity|integral component of membrane
TCONS_00005114	5.24634	8.32378	11.228	0.420492	2.65677	3.74716	10.0107	8.47021	11.5717	NW_005393003.1	1578998	1586741	+	XLOC_001947	XM_005888571.2	33530	sense	intergenic	upstream	same_strand	SLC30A1	GeneID:102269038,Genbank:XM_005888571.2	solute carrier family 30 (zinc transporter), member 1	GO:0005886,GO:0006829,GO:0008324,GO:0016021	plasma membrane|zinc II ion transport|cation transmembrane transporter activity|integral component of membrane	ko04978	Mineral absorption
TCONS_00040149	8.91047	4.56392	8.05454	26.5156	24.9391	22.1587	7.8622	7.81923	6.50361	NW_005394473.1	1918844	1923658	+	XLOC_015484	XM_005902177.2	0	sense	genic	exonic	overlapping	SLC46A3	GeneID:102271829,Genbank:XM_005902177.2	solute carrier family 46, member 3	GO:0016021,GO:0055085	integral component of membrane|transmembrane transport
TCONS_00021894	989.88	689.745	767.911	153.917	257.525	152.55	344.156	249.117	262.811	NW_005393621.1	2948440	2950929	+	XLOC_008492	XM_014477991.1	0	sense	genic	exonic	containing	SPRR4	GeneID:102282075,Genbank:XM_014477991.1	small proline-rich protein 4
TCONS_00063735	23.4887	28.0771	31.6916	10.1149	14.2628	16.7765	35.014	39.9548	36.6637	NW_005398174.1	111742	118181	-	XLOC_024465	XM_005911331.1	0	sense	genic	intronic	overlapping	SRMS	GeneID:102285711,Genbank:XM_005911331.1	src-related kinase lacking C-terminal regulatory tyrosine and N-terminal myristylation sites	GO:0004713,GO:0004715,GO:0005102,GO:0005524,GO:0005737,GO:0007169,GO:0030154,GO:0031234,GO:0038083,GO:0042127,GO:0045087	protein tyrosine kinase activity|non-membrane spanning protein tyrosine kinase activity|receptor binding|ATP binding|cytoplasm|transmembrane receptor protein tyrosine kinase signaling pathway|cell differentiation|extrinsic component of cytoplasmic side of plasma membrane|peptidyl-tyrosine autophosphorylation|regulation of cell proliferation|innate immune response
TCONS_00020227	9.69388	7.97266	11.8114	2.78809	1.01323	1.57107	3.03932	5.24879	3.25777	NW_005393562.1	1000789	1011063	+	XLOC_007851	XM_005894301.2	0	sense	genic	intronic	overlapping	TMEM231	GeneID:102284313,Genbank:XM_005894301.2	transmembrane protein 231	GO:0001701,GO:0001944,GO:0007224,GO:0016021,GO:0032880,GO:0035869,GO:0036038,GO:0042733,GO:0043010,GO:0060170,GO:0060271,GO:0060563	in utero embryonic development|vasculature development|smoothened signaling pathway|integral component of membrane|regulation of protein localization|ciliary transition zone|MKS complex|embryonic digit morphogenesis|camera-type eye development|ciliary membrane|cilium assembly|neuroepithelial cell differentiation
TCONS_00003612	17.8847	10.7569	9.78436	3.23825e-24	1.11447e-23	2.04308e-24	2.63138	5.4515e-12	2.82472	NW_005392958.1	824794	839875	-	XLOC_001374	XM_005888013.2	0	sense	genic	exonic	overlapping	ZSWIM4	GeneID:102283154,Genbank:XM_005888013.2	zinc finger, SWIM-type containing 4	GO:0008270	zinc ion binding
TCONS_00061847	103.208	83.3969	24.101	0.817738	20.8395	25.8773	157.677	241.165	503.333	NW_005396674.1	61053	120088	-	XLOC_023611	XM_005910463.2	0	antisense	genic	intronic	containing	LOC102278693	GeneID:102278693,Genbank:XM_005910463.2	chorion class B protein L11-like
TCONS_00058690	0	0	0	28.4208	12.889	25.2233	110.099	108.882	74.7264	NW_005396028.1	661404	661740	-	XLOC_022417	XM_014482753.1	0	antisense	genic	exonic	nested	LOC102284756	GeneID:102284756,Genbank:XM_014482753.1	heat shock protein HSP 90-alpha-like	GO:0005524,GO:0005634,GO:0005737,GO:0005829,GO:0006457,GO:0007004,GO:0009408,GO:0009409,GO:0016887,GO:0030235,GO:0030911,GO:0031396,GO:0032587,GO:0042470,GO:0042803,GO:0042826,GO:0043209,GO:0043234,GO:0045040,GO:0045429,GO:0046677,GO:0050821,GO:0051020,GO:0051082,GO:0051131,GO:0051973,GO:0070182,GO:0097110,GO:0097718,GO:1905323,GO:1990782	ATP binding|nucleus|cytoplasm|cytosol|protein folding|telomere maintenance via telomerase|response to heat|response to cold|ATPase activity|nitric-oxide synthase regulator activity|TPR domain binding|regulation of protein ubiquitination|ruffle membrane|melanosome|protein homodimerization activity|histone deacetylase binding|myelin sheath|protein complex|protein import into mitochondrial outer mem…	ko04914,ko04915,ko04621,ko04141,ko04626,ko04151,ko04612	Progesterone-mediated oocyte maturation|Estrogen signaling pathway|NOD-like receptor signaling pathway|Protein processing in endoplasmic reticulum|Plant-pathogen interaction|PI3K-Akt signaling pathway|Antigen processing and presentation
TCONS_00034280	1.73012e-08	2.27041e-09	1.91921e-06	14.5576	8.20877	11.6608	0.000521304	3.76049	0.496607	NW_005394147.1	153114	196927	+	XLOC_013170	XM_005899775.2	0	sense	genic	exonic	overlapping	CREBRF	GeneID:102274387,Genbank:XM_005899775.2	CREB3 regulatory factor	GO:0000122,GO:0000977,GO:0001228,GO:0005634,GO:0005654,GO:0005737,GO:0016604,GO:0030968,GO:0032388,GO:0034976,GO:0042711,GO:0045732,GO:0045944,GO:0051222,GO:1900102,GO:1900170,GO:1902213	negative regulation of transcription from RNA polymerase II promoter|RNA polymerase II regulatory region sequence-specific DNA binding|transcriptional activator activity, RNA polymerase II transcription regulatory region sequence-specific DNA binding|nucleus|nucleoplasm|cytoplasm|nuclear body|endoplasmic reticulum unfolded protein response|positive regulation of intracellular transport|response t…
TCONS_00039300	42.7484	80.2884	166.425	362.405	442.58	324.514	132.926	100.05	84.0632	NW_005394408.1	2389813	2402538	-	XLOC_015152	XM_005901807.2	0	sense	genic	exonic	overlapping	KLF6	GeneID:102269932,Genbank:XM_005901807.2	Kruppel-like factor 6, transcript variant X1
TCONS_00005660	12.4802	16.3962	14.0202	4.41504	8.79107	5.92953	11.9584	10.9734	13.5457	NW_005393020.1	2397225	2399520	+	XLOC_002143	XM_005888724.1	0	antisense	genic	intronic	overlapping	SKA3	GeneID:102272916,Genbank:XM_005888724.1	spindle and kinetochore associated complex subunit 3	GO:0000278,GO:0000776,GO:0000940,GO:0005737,GO:0005876,GO:0007059,GO:0031110,GO:0051301	mitotic cell cycle|kinetochore|condensed chromosome outer kinetochore|cytoplasm|spindle microtubule|chromosome segregation|regulation of microtubule polymerization or depolymerization|cell division
TCONS_00065435	15.0991	15.8887	31.8223	127.962	76.2552	87.7816	45.1078	34.1965	26.8925	NW_005432569.1	22	1057	-	XLOC_025851	XM_005911632.1	0	sense	genic	exonic	containing	LOC102267579	GeneID:102267579,Genbank:XM_005911632.1	protein FAM180B	GO:0016021	integral component of membrane
TCONS_00058749	2.66458	1.44549	1.41087	0.242495	0.202918	0.441965	0.466405	0.31876	0.434706	NW_005396037.1	150054	153118	+	XLOC_022442	XM_005909260.1	0	sense	genic	intronic	overlapping	ASAH2	GeneID:102269704,Genbank:XM_005909260.1	N-acylsphingosine amidohydrolase (non-lysosomal ceramidase) 2	GO:0005739,GO:0005886,GO:0006672,GO:0006915,GO:0007165,GO:0016021,GO:0017040	mitochondrion|plasma membrane|ceramide metabolic process|apoptotic process|signal transduction|integral component of membrane|ceramidase activity	ko04071,ko00600	Sphingolipid signaling pathway|Sphingolipid metabolism
TCONS_00055139	1.1376	1.24397	1.46586	0.908873	0.516719	0.740873	2.52219	2.79478	2.54516	NW_005395614.1	1560641	1566069	+	XLOC_021080	XM_014482211.1	36190	sense	intergenic	downstream	same_strand	BACH1	GeneID:102275185,Genbank:XM_014482211.1	BTB and CNC homology 1, basic leucine zipper transcription factor 1	GO:0000083,GO:0000117,GO:0000122,GO:0000980,GO:0001078,GO:0001205,GO:0001206,GO:0003700,GO:0005634,GO:0005737,GO:0006281,GO:0006355,GO:0016567,GO:0020037,GO:0031463,GO:0061418	regulation of transcription involved in G1/S transition of mitotic cell cycle|regulation of transcription involved in G2/M transition of mitotic cell cycle|negative regulation of transcription from RNA polymerase II promoter|RNA polymerase II distal enhancer sequence-specific DNA binding|transcriptional repressor activity, RNA polymerase II proximal promoter sequence-specific DNA binding|transcri…
TCONS_00018545	1.0472	1.56499	0.966176	0.638165	0.394324	0.928315	1.60157	2.76185	1.2304	NW_005393504.1	3177675	3180128	-	XLOC_007260	XM_005893724.2	0	sense	genic	intronic	nested	BEGAIN	GeneID:102271618,Genbank:XM_005893724.2	brain-enriched guanylate kinase-associated	GO:0005737,GO:0016020	cytoplasm|membrane
TCONS_00007810	13.7783	20.9421	16.1281	7.3213	4.12626	7.43781	16.7075	14.1619	17.856	NW_005393106.1	2749919	2761239	+	XLOC_003063	XM_005889559.1	0	sense	genic	intronic	overlapping	BNC2	GeneID:102286715,Genbank:XM_005889559.1	basonuclin 2, transcript variant X1	GO:0003416,GO:0003677,GO:0005634,GO:0005654,GO:0006351,GO:0006355,GO:0043586,GO:0046872,GO:0060021,GO:0060485	endochondral bone growth|DNA binding|nucleus|nucleoplasm|transcription, DNA-templated|regulation of transcription, DNA-templated|tongue development|metal ion binding|palate development|mesenchyme development
TCONS_00013674	1.36054	0.428342	0.331164	3.83044	2.60078	0.895914	0.60044	0.438635	0.143199	NW_005393316.1	2442337	2445130	+	XLOC_005326	XM_005891814.1	1242	sense	intergenic	downstream	same_strand	CFL2	GeneID:102271978,Genbank:XM_005891814.1	cofilin 2 (muscle)			ko04666,ko04360,ko04810	Fc gamma R-mediated phagocytosis|Axon guidance|Regulation of actin cytoskeleton
TCONS_00029972	4.14075	3.00187	4.3726	14.3942	9.44301	10.1402	3.80981	4.62011	2.02081	NW_005393952.1	85371	111239	+	XLOC_011586	XM_005898184.2	0	sense	genic	exonic	overlapping	CHST7	GeneID:102276566,Genbank:XM_005898184.2	carbohydrate (N-acetylglucosamine 6-O) sulfotransferase 7	GO:0000139,GO:0001517,GO:0005976,GO:0006044,GO:0006790,GO:0008459,GO:0016021,GO:0030206	Golgi membrane|N-acetylglucosamine 6-O-sulfotransferase activity|polysaccharide metabolic process|N-acetylglucosamine metabolic process|sulfur compound metabolic process|chondroitin 6-sulfotransferase activity|integral component of membrane|chondroitin sulfate biosynthetic process	ko00532	Glycosaminoglycan biosynthesis - chondroitin sulfate / dermatan sulfate
TCONS_00056485	0.826057	2.53093	4.35291	0	0	0	0.218256	1.08382	2.09393	NW_005395738.1	163061	163693	-	XLOC_021622	XM_005908350.2	4944	sense	intergenic	upstream	same_strand	CRYBG3	GeneID:102275278,Genbank:XM_005908350.2	beta-gamma crystallin domain containing 3	GO:0030246,GO:0043234,GO:0051018	carbohydrate binding|protein complex|protein kinase A binding
TCONS_00023437	10.9944	6.31643	4.94106	13.843	11.5797	15.061	1.29458	6.09748	6.41288	NW_005393662.1	346502	348564	+	XLOC_008967	XM_005895408.2	0	sense	genic	exonic	overlapping	DBP	GeneID:102265991,Genbank:XM_005895408.2	D site of albumin promoter (albumin D-box) binding protein	GO:0000977,GO:0001077,GO:0005634,GO:0007275,GO:0007623	RNA polymerase II regulatory region sequence-specific DNA binding|transcriptional activator activity, RNA polymerase II proximal promoter sequence-specific DNA binding|nucleus|multicellular organism development|circadian rhythm
TCONS_00009695	0.520774	1.27339	0.613379	0.259235	0.144277	0.46109	1.46412	1.98206	2.27173	NW_005393186.1	1326180	1331752	+	XLOC_003802	XM_005890333.2	0	antisense	genic	exonic	overlapping	DLX4	GeneID:102267272,Genbank:XM_005890333.2	distal-less homeobox 4, transcript variant X1
TCONS_00009696	0.506353	2.23814	2.36856	0.184778	0.566919	0.89266	2.13661	2.44966	2.13623	NW_005393186.1	1361436	1366993	+	XLOC_003803	XM_005890334.2	34506	antisense	intergenic	upstream	divergent	DLX4	GeneID:102267272,Genbank:XM_005890334.2	distal-less homeobox 4, transcript variant X2
TCONS_00033093	0.652087	1.64605	1.54488	4.50854	2.16791	2.14092	0.574819	0.446613	0.720146	NW_005394097.1	111327	223238	+	XLOC_012754	XM_005899385.2	829	antisense	intergenic	upstream	divergent	EMX2	GeneID:102271351,Genbank:XM_005899385.2	empty spiracles homeobox 2	GO:0005634,GO:0006355,GO:0009952,GO:0021542,GO:0021796,GO:0021846,GO:0021885,GO:0030182,GO:0042493,GO:0043565,GO:0072001	nucleus|regulation of transcription, DNA-templated|anterior/posterior pattern specification|dentate gyrus development|cerebral cortex regionalization|cell proliferation in forebrain|forebrain cell migration|neuron differentiation|response to drug|sequence-specific DNA binding|renal system development
TCONS_00019845	1.7316	3.18257	0.056637	2.9236	2.45126	8.13568	5.07009	5.02425	2.99655	NW_005393550.1	737515	787408	+	XLOC_007693	XM_005894171.2	0	sense	genic	intronic	overlapping	FAM135A	GeneID:102269156,Genbank:XM_005894171.2	family with sequence similarity 135, member A, transcript variant X1	GO:0044255,GO:0052689	cellular lipid metabolic process|carboxylic ester hydrolase activity
TCONS_00018581	90.172	911.811	65.6265	793.747	760.608	1063.47	55.7372	59.6224	678.36	NW_005393507.1	807194	809512	-	XLOC_007279	XM_005893739.1	0	sense	genic	intronic	nested	FER	GeneID:102277392,Genbank:XM_005893739.1	fer (fps/fes related) tyrosine kinase	GO:0000226,GO:0000278,GO:0000790,GO:0001932,GO:0004672,GO:0004715,GO:0005102,GO:0005154,GO:0005524,GO:0005634,GO:0005737,GO:0005829,GO:0005938,GO:0006468,GO:0006935,GO:0007155,GO:0007165,GO:0007173,GO:0007260,GO:0008157,GO:0008283,GO:0008284,GO:0008289,GO:0010591,GO:0010762,GO:0015629,GO:0015630,GO:0018108,GO:0019221,GO:0030027,GO:0030054,GO:0030335,GO:0030838,GO:0031234,GO:0031532,GO:0032496,GO:…	microtubule cytoskeleton organization|mitotic cell cycle|nuclear chromatin|regulation of protein phosphorylation|protein kinase activity|non-membrane spanning protein tyrosine kinase activity|receptor binding|epidermal growth factor receptor binding|ATP binding|nucleus|cytoplasm|cytosol|cell cortex|protein phosphorylation|chemotaxis|cell adhesion|signal transduction|epidermal growth factor recept…
TCONS_00025344	8.27779e-09	2.91039e-24	7.53098e-22	9.32919	0.799509	3.76651	1.45414e-23	0.991693	1.01911e-23	NW_005393744.1	558199	560598	+	XLOC_009781	XM_014478377.1	0	sense	genic	exonic	nested	FOLH1B	GeneID:102272952,Genbank:XM_014478377.1	folate hydrolase 1B	GO:0004180,GO:0005886,GO:0008237,GO:0016021,GO:0016805,GO:0046872	carboxypeptidase activity|plasma membrane|metallopeptidase activity|integral component of membrane|dipeptidase activity|metal ion binding	ko04977,ko00250	Vitamin digestion and absorption|Alanine, aspartate and glutamate metabolism
TCONS_00016053	7.10038	5.42691	3.1689	2.15174	2.74411	0.710302	3.28675	2.79647	4.1449	NW_005393396.1	2312945	2318782	+	XLOC_006192	XM_005892703.1	44866	antisense	intergenic	upstream	divergent	GPR157	GeneID:102266931,Genbank:XM_005892703.1	G protein-coupled receptor 157	GO:0004930,GO:0007166,GO:0007186,GO:0016021,GO:0048512,GO:0051482,GO:0060019,GO:0060170	G-protein coupled receptor activity|cell surface receptor signaling pathway|G-protein coupled receptor signaling pathway|integral component of membrane|circadian behavior|positive regulation of cytosolic calcium ion concentration involved in phospholipase C-activating G-protein coupled signaling pathway|radial glial cell differentiation|ciliary membrane
TCONS_00016111	1.93675	1.27989	1.54226	0.737566	0.329119	0.89505	2.74909	2.78516	4.16113	NW_005393396.1	2287847	2313048	-	XLOC_006210	XM_005892703.1	19768	sense	intergenic	upstream	same_strand	GPR157	GeneID:102266931,Genbank:XM_005892703.1	G protein-coupled receptor 157	GO:0004930,GO:0007166,GO:0007186,GO:0016021,GO:0048512,GO:0051482,GO:0060019,GO:0060170	G-protein coupled receptor activity|cell surface receptor signaling pathway|G-protein coupled receptor signaling pathway|integral component of membrane|circadian behavior|positive regulation of cytosolic calcium ion concentration involved in phospholipase C-activating G-protein coupled signaling pathway|radial glial cell differentiation|ciliary membrane
TCONS_00054526	2.36714	7.28779	1.64502	1.80839	0.709438	2.27688	0	0.562822	0.546969	NW_005395556.1	322981	333788	-	XLOC_020870	XM_005907636.1	4354	sense	intergenic	upstream	same_strand	GSX2	GeneID:102283726,Genbank:XM_005907636.1	GS homeobox 2	GO:0002087,GO:0005634,GO:0006351,GO:0006355,GO:0021527,GO:0021575,GO:0021798,GO:0021889,GO:0021978,GO:0030334,GO:0043565,GO:0045747,GO:0048665,GO:0048714,GO:0048853,GO:0060163	regulation of respiratory gaseous exchange by neurological system process|nucleus|transcription, DNA-templated|regulation of transcription, DNA-templated|spinal cord association neuron differentiation|hindbrain morphogenesis|forebrain dorsal/ventral pattern formation|olfactory bulb interneuron differentiation|telencephalon regionalization|regulation of cell migration|sequence-specific DNA binding…
TCONS_00039956	2.70533	3.41279	3.56432	0.484773	0.756786	1.47265	4.60877	5.35223	3.76917	NW_005394470.1	1198929	1237888	+	XLOC_015421	XM_005902103.1	80834	antisense	intergenic	upstream	divergent	HOXC13	GeneID:102275059,Genbank:XM_005902103.1	homeobox C13
TCONS_00027937	4.17659	2.37435	2.28383	0.93642	0.504049	1.05615	0.564118	0.706222	1.00435	NW_005393857.1	3602437	3630638	-	XLOC_010839	XM_005897379.2	51403	sense	intergenic	downstream	same_strand	ISPD	GeneID:102267591,Genbank:XM_005897379.2	isoprenoid synthase domain containing	GO:0005829,GO:0007411,GO:0008299,GO:0035269,GO:0042803,GO:0047349,GO:0070567	cytosol|axon guidance|isoprenoid biosynthetic process|protein O-linked mannosylation|protein homodimerization activity|D-ribitol-5-phosphate cytidylyltransferase activity|cytidylyltransferase activity
TCONS_00027940	1.76874	3.6453	1.76031	0.0559946	0.476767	0.0224288	0.554105	1.15676	0.81749	NW_005393857.1	3603019	3627826	-	XLOC_010839	XM_005897379.2	54215	sense	intergenic	downstream	same_strand	ISPD	GeneID:102267591,Genbank:XM_005897379.2	isoprenoid synthase domain containing	GO:0005829,GO:0007411,GO:0008299,GO:0035269,GO:0042803,GO:0047349,GO:0070567	cytosol|axon guidance|isoprenoid biosynthetic process|protein O-linked mannosylation|protein homodimerization activity|D-ribitol-5-phosphate cytidylyltransferase activity|cytidylyltransferase activity
TCONS_00027941	5.1617	2.79463	3.81979	2.3719	1.43377	1.75507	0.690964	1.02511	1.05836	NW_005393857.1	3631783	3650851	-	XLOC_010840	XM_005897379.2	31190	sense	intergenic	downstream	same_strand	ISPD	GeneID:102267591,Genbank:XM_005897379.2	isoprenoid synthase domain containing	GO:0005829,GO:0007411,GO:0008299,GO:0035269,GO:0042803,GO:0047349,GO:0070567	cytosol|axon guidance|isoprenoid biosynthetic process|protein O-linked mannosylation|protein homodimerization activity|D-ribitol-5-phosphate cytidylyltransferase activity|cytidylyltransferase activity
TCONS_00035958	10.1727	11.7096	10.48	18.2223	17.8622	19.0309	7.69654	8.00231	8.59515	NW_005394208.1	883402	893996	-	XLOC_013789	XM_005900436.1	0	sense	genic	intronic	overlapping	ITCH	GeneID:102266581,Genbank:XM_005900436.1	itchy E3 ubiquitin protein ligase	GO:0001558,GO:0002669,GO:0004842,GO:0005654,GO:0005737,GO:0005829,GO:0005886,GO:0005938,GO:0006511,GO:0006915,GO:0006954,GO:0007219,GO:0016020,GO:0016567,GO:0016874,GO:0019787,GO:0031901,GO:0032088,GO:0032480,GO:0035519,GO:0042787,GO:0043021,GO:0043066,GO:0043161,GO:0043231,GO:0043234,GO:0044389,GO:0045087,GO:0045236,GO:0045732,GO:0046329,GO:0046642,GO:0046718,GO:0050687,GO:0051607,GO:0051865,GO:…	regulation of cell growth|positive regulation of T cell anergy|ubiquitin-protein transferase activity|nucleoplasm|cytoplasm|cytosol|plasma membrane|cell cortex|ubiquitin-dependent protein catabolic process|apoptotic process|inflammatory response|Notch signaling pathway|membrane|protein ubiquitination|ligase activity|ubiquitin-like protein transferase activity|early endosome membrane|negative regu…	ko04120,ko04668,ko04144	Ubiquitin mediated proteolysis|TNF signaling pathway|Endocytosis
TCONS_00000176	5.82895	9.18266	8.73906	3.97204	4.86457	5.14514	14.7963	8.09355	13.6108	NW_005392837.1	1085607	1190180	+	XLOC_000080	XM_005886710.2	0	sense	genic	intronic	containing	LIPG	GeneID:102269588,Genbank:XM_005886710.2	lipase, endothelial	GO:0004465,GO:0004620,GO:0005576,GO:0005615,GO:0005769,GO:0005794,GO:0006629,GO:0007584,GO:0008201,GO:0008283,GO:0008970,GO:0009395,GO:0009986,GO:0010983,GO:0032376,GO:0034375,GO:0042632,GO:0043691,GO:0050746,GO:0055091	lipoprotein lipase activity|phospholipase activity|extracellular region|extracellular space|early endosome|Golgi apparatus|lipid metabolic process|response to nutrient|heparin binding|cell proliferation|phosphatidylcholine 1-acylhydrolase activity|phospholipid catabolic process|cell surface|positive regulation of high-density lipoprotein particle clearance|positive regulation of cholesterol trans…	ko00561	Glycerolipid metabolism
TCONS_00028779	14.8111	9.13068	11.054	6.43411	2.81713	4.99148	2.70545	2.01725	2.36971	NW_005393909.1	76192	81669	+	XLOC_011196	XM_005897770.1	1500	sense	intergenic	downstream	same_strand	LNPEP	GeneID:102267303,Genbank:XM_005897770.1	leucyl/cystinyl aminopeptidase	GO:0000209,GO:0002480,GO:0004177,GO:0005576,GO:0005622,GO:0005765,GO:0005829,GO:0005886,GO:0005887,GO:0006508,GO:0007165,GO:0007267,GO:0007565,GO:0008217,GO:0008237,GO:0008270,GO:0016020,GO:0030163,GO:0030659,GO:0031905,GO:0042277,GO:0043171,GO:0048471,GO:0060395,GO:0061024,GO:0070006	protein polyubiquitination|antigen processing and presentation of exogenous peptide antigen via MHC class I, TAP-independent|aminopeptidase activity|extracellular region|intracellular|lysosomal membrane|cytosol|plasma membrane|integral component of plasma membrane|proteolysis|signal transduction|cell-cell signaling|female pregnancy|regulation of blood pressure|metallopeptidase activity|zinc ion b…	ko04614	Renin-angiotensin system
TCONS_00033673	847.473	1139.96	1735.41	533.522	705.661	817.246	486.659	334.357	310.476	NW_005394123.1	39936	65220	+	XLOC_012952	XM_014479371.1	0	sense	genic	exonic	overlapping	LOC102264774	GeneID:102264774,Genbank:XM_014479371.1	keratin-associated protein 16-1-like
TCONS_00033805	14.4044	34.7351	23.3734	15.9767	12.2653	5.30987	38.3984	28.4984	26.4325	NW_005394123.1	4497	8823	-	XLOC_012960	XM_014479371.1	182	antisense	intergenic	upstream	divergent	LOC102264774	GeneID:102264774,Genbank:XM_014479371.1	keratin-associated protein 16-1-like
TCONS_00033730	751.998	975.066	1608.44	82.4624	97.7854	269.21	703.648	605.439	673.876	NW_005394123.1	188439	205593	+	XLOC_012953	XM_014479378.1	0	sense	genic	exonic	containing	LOC102265614	GeneID:102265614,Genbank:XM_014479378.1	keratin, high-sulfur matrix protein, B2C	GO:0045095	keratin filament
TCONS_00033762	1053.43	1529.35	2158.37	107.202	214.217	395.145	570.974	606.624	708.774	NW_005394123.1	201626	205593	+	XLOC_012953	XM_014479378.1	0	sense	genic	exonic	containing	LOC102265614	GeneID:102265614,Genbank:XM_014479378.1	keratin, high-sulfur matrix protein, B2C	GO:0045095	keratin filament
TCONS_00040867	140.238	136.903	289	454.944	722.538	270.493	6.59663e-17	303.961	1.9252	NW_005394542.1	35854	68545	+	XLOC_015777	XM_014480353.1	36294	sense	intergenic	upstream	same_strand	LOC102268170	GeneID:102268170,Genbank:XM_014480353.1	BOLA class I histocompatibility antigen, alpha chain BL3-7	GO:0002474,GO:0006955,GO:0016021,GO:0042612	antigen processing and presentation of peptide antigen via MHC class I|immune response|integral component of membrane|MHC class I protein complex	ko04650,ko04144,ko04145,ko04514,ko04612	Natural killer cell mediated cytotoxicity|Endocytosis|Phagosome|Cell adhesion molecules (CAMs)|Antigen processing and presentation
TCONS_00058302	12.0171	3.56425	9.45023	1.65394	1.653	0.669818	2.17276	2.94881	2.53304	NW_005395954.1	17190	52700	-	XLOC_022250	XM_005909055.1	0	sense	genic	intronic	overlapping	LOC102271210	GeneID:102271210,Genbank:XM_005909055.1	NKG2D ligand 3	GO:0005886,GO:0016032,GO:0030101,GO:0042267,GO:0046658,GO:0046703,GO:0050776	plasma membrane|viral process|natural killer cell activation|natural killer cell mediated cytotoxicity|anchored component of plasma membrane|natural killer cell lectin-like receptor binding|regulation of immune response	ko04650	Natural killer cell mediated cytotoxicity
TCONS_00016755	77.6351	81.4502	79.9574	38.3478	20.3882	29.6524	40.5284	45.5534	40.177	NW_005393429.1	826423	871694	-	XLOC_006506	XM_005893020.2	0	antisense	genic	intronic	containing	LOC102274179	GeneID:102274179,Genbank:XM_005893020.2	keratin-associated protein 10-12, transcript variant X1	GO:0005829,GO:0031424,GO:0045095	cytosol|keratinization|keratin filament
TCONS_00057107	1.00581	1.09323	4.05702	0	0.532451	0.0339708	1.95928	0.543587	1.11117	NW_005395809.1	182367	196378	+	XLOC_021837	XM_005908580.2	18972	antisense	intergenic	upstream	divergent	LOC102278952	GeneID:102278952,Genbank:XM_005908580.2	keratin-associated protein 11-1	GO:0005882	intermediate filament
TCONS_00033692	2010.88	2272.38	4268.98	246.012	210.393	290.816	1752.74	778.747	943.765	NW_005394123.1	65549	134217	+	XLOC_012952	XM_014479379.1	0	sense	genic	exonic	overlapping	LOC102282286	GeneID:102282286,Genbank:XM_014479379.1	keratin-associated protein 4-9-like
TCONS_00033704	6.13579	3.22178	11.8183	0.000421811	22.2285	100.692	29.5098	13.8853	13.0555	NW_005394123.1	153832	170301	+	XLOC_012952	XM_005899586.1	0	sense	genic	exonic	containing	LOC102284895	GeneID:102284895,Genbank:XM_005899586.1	keratin, high-sulfur matrix protein, IIIA3	GO:0045095	keratin filament
TCONS_00033782	771.287	875.905	1930.93	21.7466	29.5201	122.719	2.21632e-13	387.507	175.917	NW_005394123.1	241109	250538	+	XLOC_012954	XM_005899590.1	0	sense	genic	exonic	containing	LOC102286298	GeneID:102286298,Genbank:XM_005899590.1	keratin-associated protein 3-3	GO:0005198,GO:0045095	structural molecule activity|keratin filament
TCONS_00021879	58.7416	50.4997	32.8028	37.2644	101.461	63.9256	11.5303	17.1971	25.4657	NW_005393621.1	2788136	2798039	+	XLOC_008485	XM_005895000.1	37480	sense	intergenic	upstream	same_strand	LOC102287034	GeneID:102287034,Genbank:XM_005895000.1	late cornified envelope protein 5A
TCONS_00018778	191.447	444.763	157.136	122.992	44.5373	105.495	568.3	330.606	230.269	NW_005393515.1	16115	33880	+	XLOC_007336	XM_014477571.1	0	sense	genic	intronic	overlapping	LOC106700751	GeneID:106700751,Genbank:XM_014477571.1	keratin-associated protein 10-8-like
TCONS_00018783	25.5094	44.0127	40.0528	8.1815	3.86718	6.40611	39.7911	37.6509	56.3258	NW_005393515.1	24298	40677	+	XLOC_007336	XM_014477571.1	0	sense	genic	exonic	containing	LOC106700751	GeneID:106700751,Genbank:XM_014477571.1	keratin-associated protein 10-8-like
TCONS_00000765	1.15362e-14	0.542186	2.40792e-22	4.51894	2.67937	2.6359	1.16653e-21	1.26723	1.09094e-23	NW_005392846.1	170014	180584	+	XLOC_000252	XM_014476333.1	83	antisense	intergenic	upstream	divergent	MYADM	GeneID:102266116,Genbank:XM_014476333.1	myeloid-associated differentiation marker, transcript variant X2	GO:0001726,GO:0001933,GO:0005886,GO:0005911,GO:0010629,GO:0016021,GO:0030335,GO:0030837,GO:0030864,GO:0031579,GO:0034115,GO:0045121,GO:0061028,GO:0070062,GO:0072659,GO:0090038,GO:1900026	ruffle|negative regulation of protein phosphorylation|plasma membrane|cell-cell junction|negative regulation of gene expression|integral component of membrane|positive regulation of cell migration|negative regulation of actin filament polymerization|cortical actin cytoskeleton|membrane raft organization|negative regulation of heterotypic cell-cell adhesion|membrane raft|establishment of endotheli…
TCONS_00030965	0.828973	1.03495	0.91038	0.288021	0.30132	0.1889	2.09841	1.80496	5.27158	NW_005394002.1	756531	783791	-	XLOC_011964	XM_005898541.2	0	antisense	genic	intronic	nested	MYO10	GeneID:102272380,Genbank:XM_005898541.2	myosin X	GO:0001726,GO:0005516,GO:0005524,GO:0005547,GO:0005829,GO:0005938,GO:0007165,GO:0008360,GO:0016459,GO:0030027,GO:0030705,GO:0030898,GO:0031527,GO:0032433,GO:0051015,GO:0051489,GO:0060002	ruffle|calmodulin binding|ATP binding|phosphatidylinositol-3,4,5-trisphosphate binding|cytosol|cell cortex|signal transduction|regulation of cell shape|myosin complex|lamellipodium|cytoskeleton-dependent intracellular transport|actin-dependent ATPase activity|filopodium membrane|filopodium tip|actin filament binding|regulation of filopodium assembly|plus-end directed microfilament motor activity	ko04666	Fc gamma R-mediated phagocytosis
TCONS_00027432	14.1134	9.40588	11.1359	18.4893	20.5171	16.3125	8.39295	8.68072	7.16778	NW_005393844.1	1544858	1615598	-	XLOC_010605	XM_005911728.1	0	sense	genic	intronic	containing	OAF	GeneID:102278333,Genbank:XM_005911728.1	out at first homolog	GO:0070062	extracellular exosome
TCONS_00021834	0.0270622	2.50994	3.40012	5.30836e-06	0.492456	1.63503e-07	8.25526	3.3181	6.61746	NW_005393621.1	2112404	2114497	+	XLOC_008477	XM_014477968.1	0	antisense	genic	exonic	nested	TCHH	GeneID:102284781,Genbank:XM_014477968.1	trichohyalin	GO:0005509,GO:0031424,GO:0046914	calcium ion binding|keratinization|transition metal ion binding
TCONS_00021394	5.37511	5.11021	4.24519	14.2837	15.6005	7.6753	2.42524	3.34376	5.85503	NW_005393612.1	2409	3389	+	XLOC_008334	XM_005894806.2	0	sense	genic	exonic	containing	TNFSF12	GeneID:102273516,Genbank:XM_005894806.2	tumor necrosis factor (ligand) superfamily, member 12	GO:0001525,GO:0005125,GO:0005164,GO:0005576,GO:0005615,GO:0005886,GO:0006955,GO:0016021,GO:0030154,GO:0045732,GO:0048471,GO:0097191,GO:2001238	angiogenesis|cytokine activity|tumor necrosis factor receptor binding|extracellular region|extracellular space|plasma membrane|immune response|integral component of membrane|cell differentiation|positive regulation of protein catabolic process|perinuclear region of cytoplasm|extrinsic apoptotic signaling pathway|positive regulation of extrinsic apoptotic signaling pathway	ko04060	Cytokine-cytokine receptor interaction
TCONS_00009819	5.85908	6.96509	4.3159	12.0035	6.36589	11.0638	1.34443	3.57682	2.59778	NW_005393186.1	2587180	2592004	-	XLOC_003858	XM_005890388.2	0	antisense	genic	exonic	overlapping	HOXB3	GeneID:102283277,Genbank:XM_005890388.2	homeobox B3	GO:0000122,GO:0000978,GO:0001525,GO:0002244,GO:0003700,GO:0005654,GO:0006351,GO:0009952,GO:0021546,GO:0021615,GO:0030878,GO:0045944,GO:0048704,GO:0050767,GO:0051216,GO:0060216,GO:0060324	negative regulation of transcription from RNA polymerase II promoter|RNA polymerase II proximal promoter sequence-specific DNA binding|angiogenesis|hematopoietic progenitor cell differentiation|DNA binding transcription factor activity|nucleoplasm|transcription, DNA-templated|anterior/posterior pattern specification|rhombomere development|glossopharyngeal nerve morphogenesis|thyroid gland develop…
TCONS_00035029	0.0424035	0.0995439	0	3.49618	1.91331	2.85431	3.61736	1.72928	3.33813	NW_005394184.1	1528300	1530301	+	XLOC_013468	XM_005900084.2	0	antisense	genic	exonic	nested	HSP90AB1	GeneID:102277130,Genbank:XM_005900084.2	heat shock protein 90kDa alpha (cytosolic), class B member 1	GO:0001890,GO:0002134,GO:0002135,GO:0003723,GO:0003725,GO:0005524,GO:0005525,GO:0005576,GO:0005622,GO:0005634,GO:0005737,GO:0005739,GO:0005765,GO:0005829,GO:0006457,GO:0006986,GO:0007004,GO:0008144,GO:0008180,GO:0009651,GO:0009986,GO:0010033,GO:0016020,GO:0016234,GO:0016323,GO:0016324,GO:0017098,GO:0019062,GO:0019887,GO:0019900,GO:0019901,GO:0023026,GO:0030511,GO:0031072,GO:0031396,GO:0031526,GO:…	placenta development|UTP binding|CTP binding|RNA binding|double-stranded RNA binding|ATP binding|GTP binding|extracellular region|intracellular|nucleus|cytoplasm|mitochondrion|lysosomal membrane|cytosol|protein folding|response to unfolded protein|telomere maintenance via telomerase|drug binding|COP9 signalosome|response to salt stress|cell surface|response to organic substance|membrane|inclusion…	ko04914,ko04915,ko04621,ko04141,ko04626,ko04151,ko04612	Progesterone-mediated oocyte maturation|Estrogen signaling pathway|NOD-like receptor signaling pathway|Protein processing in endoplasmic reticulum|Plant-pathogen interaction|PI3K-Akt signaling pathway|Antigen processing and presentation
TCONS_00016418	4.89433	3.46999	1.78112	12.4494	19.2706	15.8195	4.92149	5.80022	4.23388	NW_005393406.1	1388618	1391592	-	XLOC_006331	XM_014477336.1	7302	sense	intergenic	upstream	same_strand	HSPB1	GeneID:102271616,Genbank:XM_014477336.1	heat shock 27kDa protein 1	GO:0001932,GO:0005634,GO:0005737,GO:0005819,GO:0042802,GO:0042803,GO:0044183,GO:0061077,GO:0099641,GO:1904115	regulation of protein phosphorylation|nucleus|cytoplasm|spindle|identical protein binding|protein homodimerization activity|protein binding involved in protein folding|chaperone-mediated protein folding|anterograde axonal protein transport|axon cytoplasm	ko04010,ko04370	MAPK signaling pathway|VEGF signaling pathway
TCONS_00000362	0.793214	2.31632	0.995718	1.99239	1.30616	3.79907	6.28973	5.16159	6.07524	NW_005392841.1	260844	261544	-	XLOC_000137	XM_005886790.2	0	sense	genic	exonic	overlapping	KREMEN2	GeneID:102269679,Genbank:XM_005886790.2	kringle containing transmembrane protein 2	GO:0007154,GO:0016020,GO:0016021,GO:0016055,GO:0030279,GO:0060173	cell communication|membrane|integral component of membrane|Wnt signaling pathway|negative regulation of ossification|limb development
TCONS_00021839	5.52219	2.73733	4.22753	0.759772	0.353906	1.04479	4.99072	5.4936	3.08962	NW_005393621.1	2227893	2230740	+	XLOC_008478	XM_014477961.1	0	antisense	genic	exonic	overlapping	LOC106700802	GeneID:106700802,Genbank:XM_014477961.1	filaggrin-like
TCONS_00000248	2.18017	3.784	5.00293	1.73245	0.508945	1.37289	4.55189	8.02934	5.15065	NW_005392841.1	239844	240319	+	XLOC_000113	XM_005886768.2	415	sense	intergenic	upstream	same_strand	PKMYT1	GeneID:102287359,Genbank:XM_005886768.2	protein kinase, membrane associated tyrosine/threonine 1, transcript variant X2			ko04914,ko04114,ko04110	Progesterone-mediated oocyte maturation|Oocyte meiosis|Cell cycle
TCONS_00015373	9.32859	9.01735	6.72387	15.9238	19.9628	17.5873	5.41271	7.7513	6.79818	NW_005393377.1	2263887	2273068	-	XLOC_005948	XM_014477188.1	4794	antisense	intergenic	downstream	convergent	ZCCHC14	GeneID:102283190,Genbank:XM_014477188.1	zinc finger, CCHC domain containing 14	GO:0003676,GO:0008270,GO:0035091	nucleic acid binding|zinc ion binding|phosphatidylinositol binding
TCONS_00003542	3.90315	5.17723	2.54217	3.62388	1.62172	2.34711	4.32315	6.00095	7.65589	NW_005392958.1	529312	531805	+	XLOC_001348	XM_005888005.2	0	sense	genic	intronic	nested	ADGRL1	GeneID:102281011,Genbank:XM_005888005.2	adhesion G protein-coupled receptor L1, transcript variant X1	GO:0004930,GO:0005622,GO:0005886,GO:0007157,GO:0007166,GO:0016021,GO:0016524,GO:0030054,GO:0030246,GO:0030424,GO:0030426,GO:0035584,GO:0042734,GO:0043005,GO:0045202,GO:0050839,GO:0090129	G-protein coupled receptor activity|intracellular|plasma membrane|heterophilic cell-cell adhesion via plasma membrane cell adhesion molecules|cell surface receptor signaling pathway|integral component of membrane|latrotoxin receptor activity|cell junction|carbohydrate binding|axon|growth cone|calcium-mediated signaling using intracellular calcium source|presynaptic membrane|neuron projection|syna…
TCONS_00028878	1.61358	3.08251	1.48739	0.463044	0.109129	2.88068	3.39906	5.25956	4.81866	NW_005393915.1	1572407	1574205	+	XLOC_011241	XM_005897835.2	0	antisense	genic	exonic	overlapping	BDH1	GeneID:102286481,Genbank:XM_005897835.2	3-hydroxybutyrate dehydrogenase, type 1	GO:0003858,GO:0005654,GO:0005759,GO:0099617	3-hydroxybutyrate dehydrogenase activity|nucleoplasm|mitochondrial matrix|matrix side of mitochondrial inner membrane	ko00650,ko00072	Butanoate metabolism|Synthesis and degradation of ketone bodies
TCONS_00041267	3.10336	3.01562	2.02726	0.117108	0.273764	0.171534	1.28177	1.71089	0.527532	NW_005394579.1	627875	633434	+	XLOC_015959	XM_005902632.2	0	antisense	genic	intronic	nested	CDH13	GeneID:102264597,Genbank:XM_005902632.2	cadherin 13	GO:0005509,GO:0005886,GO:0007156,GO:0031225,GO:0042803	calcium ion binding|plasma membrane|homophilic cell adhesion via plasma membrane adhesion molecules|anchored component of membrane|protein homodimerization activity
TCONS_00031781	1.70781e-10	895.397	7.01824e-05	365.916	196.122	406.932	0.223653	2.23879e-12	0.622327	NW_005394043.1	3051755	3055759	-	XLOC_012263	XM_005898889.1	0	sense	genic	intronic	nested	COLEC12	GeneID:102285261,Genbank:XM_005898889.1	collectin sub-family member 12	GO:0005581,GO:0006910,GO:0006955,GO:0008329,GO:0016021,GO:0030169,GO:0030246,GO:0034138,GO:0046872,GO:0060355,GO:0071360	collagen trimer|phagocytosis, recognition|immune response|signaling pattern recognition receptor activity|integral component of membrane|low-density lipoprotein particle binding|carbohydrate binding|toll-like receptor 3 signaling pathway|metal ion binding|positive regulation of cell adhesion molecule production|cellular response to exogenous dsRNA	ko04145	Phagosome
TCONS_00057378	0.375573	2.73268	1.05142	1.28071	0.889286	1.16632	2.76168	2.9843	3.37246	NW_005395833.1	637767	641825	+	XLOC_021920	XM_005908668.1	37174	antisense	intergenic	upstream	divergent	ENPP2	GeneID:102280830,Genbank:XM_005908668.1	ectonucleotide pyrophosphatase/phosphodiesterase 2	GO:0003676,GO:0004528,GO:0004551,GO:0004622,GO:0005044,GO:0005509,GO:0005615,GO:0006935,GO:0006955,GO:0008270,GO:0010634,GO:0030247,GO:0034638,GO:0045765,GO:0047391,GO:0050731,GO:2000394	nucleic acid binding|phosphodiesterase I activity|nucleotide diphosphatase activity|lysophospholipase activity|scavenger receptor activity|calcium ion binding|extracellular space|chemotaxis|immune response|zinc ion binding|positive regulation of epithelial cell migration|polysaccharide binding|phosphatidylcholine catabolic process|regulation of angiogenesis|alkylglycerophosphoethanolamine phospho…	ko00565	Ether lipid metabolism
TCONS_00057379	1.96028	0.5888	1.84874	1.82668	2.77977	2.24102	0.446541	0.838203	0.685859	NW_005395833.1	637833	641474	+	XLOC_021920	XM_005908668.1	37240	antisense	intergenic	upstream	divergent	ENPP2	GeneID:102280830,Genbank:XM_005908668.1	ectonucleotide pyrophosphatase/phosphodiesterase 2	GO:0003676,GO:0004528,GO:0004551,GO:0004622,GO:0005044,GO:0005509,GO:0005615,GO:0006935,GO:0006955,GO:0008270,GO:0010634,GO:0030247,GO:0034638,GO:0045765,GO:0047391,GO:0050731,GO:2000394	nucleic acid binding|phosphodiesterase I activity|nucleotide diphosphatase activity|lysophospholipase activity|scavenger receptor activity|calcium ion binding|extracellular space|chemotaxis|immune response|zinc ion binding|positive regulation of epithelial cell migration|polysaccharide binding|phosphatidylcholine catabolic process|regulation of angiogenesis|alkylglycerophosphoethanolamine phospho…	ko00565	Ether lipid metabolism
TCONS_00032804	1.6104	5.65965	6.64134	9.58389	15.9333	11.569	4.04036	4.42962	5.47431	NW_005394088.1	35815	57409	-	XLOC_012634	XM_005899294.2	0	sense	genic	intronic	overlapping	ERAP2	GeneID:102264870,Genbank:XM_005899294.2	endoplasmic reticulum aminopeptidase 2, transcript variant X2	GO:0002250,GO:0005737,GO:0005789,GO:0005886,GO:0006508,GO:0007165,GO:0007267,GO:0008217,GO:0008270,GO:0016021,GO:0019885,GO:0042277,GO:0043171,GO:0070006	adaptive immune response|cytoplasm|endoplasmic reticulum membrane|plasma membrane|proteolysis|signal transduction|cell-cell signaling|regulation of blood pressure|zinc ion binding|integral component of membrane|antigen processing and presentation of endogenous peptide antigen via MHC class I|peptide binding|peptide catabolic process|metalloaminopeptidase activity
TCONS_00022904	11.0142	14.2222	12.2043	10.214	11.9495	11.4752	21.4698	20.0075	23.7262	NW_005393644.1	1039807	1043816	+	XLOC_008755	XM_005895187.2	532	sense	intergenic	downstream	same_strand	ERC1	GeneID:102273323,Genbank:XM_005895187.2	ELKS/RAB6-interacting/CAST family member 1, transcript variant X2			ko04064	NF-kappa B signaling pathway
TCONS_00015997	10.1285	9.35313	1.91052	2.85619	1.46905	1.0712	9.9637	4.44154	6.62183	NW_005393395.1	2711043	2711450	-	XLOC_006176	XM_005892683.2	13004	sense	intergenic	downstream	same_strand	HES2	GeneID:102284683,Genbank:XM_005892683.2	hes family bHLH transcription factor 2	GO:0000978,GO:0001078,GO:0005634,GO:0006351,GO:0008134,GO:0046983	RNA polymerase II proximal promoter sequence-specific DNA binding|transcriptional repressor activity, RNA polymerase II proximal promoter sequence-specific DNA binding|nucleus|transcription, DNA-templated|transcription factor binding|protein dimerization activity
TCONS_00058072	0.687943	2.26202	0.834489	7.74503	5.84137	5.16232	1.06651	2.16882	2.13556	NW_005395922.1	17581	25488	+	XLOC_022170	XM_014482658.1	1645	sense	intergenic	downstream	same_strand	LOC102267365	GeneID:102267365,Genbank:XM_014482658.1	carcinoembryonic antigen-related cell adhesion molecule 1-like
TCONS_00058073	1.99081	2.2634	1.45791	3.1628	3.58966	3.03471	0.665558	2.04619	0.64004	NW_005395922.1	17582	20975	+	XLOC_022170	XM_014482658.1	1646	sense	intergenic	downstream	same_strand	LOC102267365	GeneID:102267365,Genbank:XM_014482658.1	carcinoembryonic antigen-related cell adhesion molecule 1-like
TCONS_00058751	5.20526	2.14442	1.14139	0.444138	0	0.209971	0	0.534656	0.523297	NW_005396038.1	27534	29436	+	XLOC_022444	XM_005909264.1	265	sense	intergenic	upstream	same_strand	LOC102270832	GeneID:102270832,Genbank:XM_005909264.1	HLA class II histocompatibility antigen, DQ beta 2 chain-like	GO:0000139,GO:0005765,GO:0005886,GO:0006955,GO:0010008,GO:0012507,GO:0019886,GO:0030658,GO:0030666,GO:0030669,GO:0031295,GO:0032395,GO:0032588,GO:0042613,GO:0050852,GO:0060333,GO:0071556	Golgi membrane|lysosomal membrane|plasma membrane|immune response|endosome membrane|ER to Golgi transport vesicle membrane|antigen processing and presentation of exogenous peptide antigen via MHC class II|transport vesicle membrane|endocytic vesicle membrane|clathrin-coated endocytic vesicle membrane|T cell costimulation|MHC class II receptor activity|trans-Golgi network membrane|MHC class II pro…	ko04145,ko04514,ko04672,ko04612	Phagosome|Cell adhesion molecules (CAMs)|Intestinal immune network for IgA production|Antigen processing and presentation
TCONS_00005776	17.3318	81.6516	7.76382	189.379	251.368	186.378	11.2841	3.32113	5.84989	NW_005393025.1	1179409	1179884	-	XLOC_002194	XM_014482346.1	0	sense	genic	exonic	nested	LOC102273670	GeneID:102273670,Genbank:XM_014482346.1	ferritin light chain	GO:0005506,GO:0005737,GO:0006826,GO:0006880,GO:0008043,GO:0008199	iron ion binding|cytoplasm|iron ion transport|intracellular sequestering of iron ion|intracellular ferritin complex|ferric iron binding	ko04978	Mineral absorption
TCONS_00033592	678.264	2102.65	1611.11	193.268	28.6528	821.463	722.154	1515.31	1056.17	NW_005394120.1	1934	40708	+	XLOC_012926	XM_005899555.1	0	sense	genic	exonic	containing	LOC102276381	GeneID:102276381,Genbank:XM_005899555.1	keratin-associated protein 19-3-like
TCONS_00033581	45.5338	253.079	216.93	72.9621	60.6771	185.232	276.264	435.87	384.333	NW_005394120.1	1878	35092	+	XLOC_012926	XM_005899555.1	0	sense	genic	intronic	containing	LOC102276381	GeneID:102276381,Genbank:XM_005899555.1	keratin-associated protein 19-3-like
TCONS_00033595	11.2482	386.091	487.02	14.9773	4.88579e-14	46.1217	51.4841	178.712	1.52893e-05	NW_005394120.1	1934	40722	+	XLOC_012926	XM_005899555.1	0	sense	genic	intronic	containing	LOC102276381	GeneID:102276381,Genbank:XM_005899555.1	keratin-associated protein 19-3-like
TCONS_00033599	1.40193	3.83725	5.80816	0.0814451	0.000159333	2.80043e-06	0.00606989	2.29676	1.95491	NW_005394120.1	7971	40713	+	XLOC_012926	XM_005899555.1	0	sense	genic	exonic	overlapping	LOC102276381	GeneID:102276381,Genbank:XM_005899555.1	keratin-associated protein 19-3-like
TCONS_00033606	307.529	864.467	2058.07	0.118283	6.86599	2.17466	43.7326	104.302	219.334	NW_005394120.1	8078	35016	+	XLOC_012926	XM_005899555.1	0	sense	genic	exonic	overlapping	LOC102276381	GeneID:102276381,Genbank:XM_005899555.1	keratin-associated protein 19-3-like
TCONS_00005423	6.71484	9.75542	5.976	4.37743	1.16778	2.59258	9.32301	7.24908	9.75566	NW_005393009.1	70602	71274	-	XLOC_002042	XM_005888617.2	0	sense	genic	exonic	overlapping	MAPK15	GeneID:102285026,Genbank:XM_005888617.2	mitogen-activated protein kinase 15	GO:0000122,GO:0001934,GO:0004707,GO:0005524,GO:0005634,GO:0005737,GO:0006468,GO:0008156,GO:0031398,GO:0032212,GO:0032355,GO:0045732,GO:0046777,GO:0051973,GO:1904355	negative regulation of transcription from RNA polymerase II promoter|positive regulation of protein phosphorylation|MAP kinase activity|ATP binding|nucleus|cytoplasm|protein phosphorylation|negative regulation of DNA replication|positive regulation of protein ubiquitination|positive regulation of telomere maintenance via telomerase|response to estradiol|positive regulation of protein catabolic pr…
TCONS_00005428	0.787238	1.65458	1.59832	0.188083	0.176222	0.189569	2.04154	1.17337	1.56399	NW_005393009.1	75506	76599	-	XLOC_002042	XM_005888617.2	0	sense	genic	exonic	overlapping	MAPK15	GeneID:102285026,Genbank:XM_005888617.2	mitogen-activated protein kinase 15	GO:0000122,GO:0001934,GO:0004707,GO:0005524,GO:0005634,GO:0005737,GO:0006468,GO:0008156,GO:0031398,GO:0032212,GO:0032355,GO:0045732,GO:0046777,GO:0051973,GO:1904355	negative regulation of transcription from RNA polymerase II promoter|positive regulation of protein phosphorylation|MAP kinase activity|ATP binding|nucleus|cytoplasm|protein phosphorylation|negative regulation of DNA replication|positive regulation of protein ubiquitination|positive regulation of telomere maintenance via telomerase|response to estradiol|positive regulation of protein catabolic pr…
TCONS_00024752	46.4301	28.4758	10.7415	29.5235	35.6957	14.5055	118.092	60.8738	92.281	NW_005393709.1	735010	740858	-	XLOC_009527	XM_014478269.1	0	sense	genic	exonic	nested	PLIN4	GeneID:102278159,Genbank:XM_014478269.1	perilipin 4	GO:0005811,GO:0005829,GO:0005886,GO:0043231	lipid droplet|cytosol|plasma membrane|intracellular membrane-bounded organelle	ko03320	PPAR signaling pathway
TCONS_00054490	9.63752	16.0967	12.1845	24.1504	16.7499	18.0413	8.31874	8.78471	7.97478	NW_005395553.1	281658	396364	+	XLOC_020847	XM_005907621.2	0	sense	genic	exonic	overlapping	RICTOR	GeneID:102277071,Genbank:XM_005907621.2	RPTOR independent companion of MTOR, complex 2, transcript variant X3	GO:0001938,GO:0005829,GO:0008047,GO:0009790,GO:0010468,GO:0018105,GO:0019901,GO:0030010,GO:0030838,GO:0030950,GO:0031532,GO:0031929,GO:0031932,GO:0032008,GO:0032148,GO:0032956,GO:0033135,GO:0042325,GO:0043022,GO:0043087,GO:0050727,GO:0050731,GO:0051896,GO:0051897,GO:2000114	positive regulation of endothelial cell proliferation|cytosol|enzyme activator activity|embryo development|regulation of gene expression|peptidyl-serine phosphorylation|protein kinase binding|establishment of cell polarity|positive regulation of actin filament polymerization|establishment or maintenance of actin cytoskeleton polarity|actin cytoskeleton reorganization|TOR signaling|TORC2 complex|p…	ko04150	mTOR signaling pathway
TCONS_00020497	106.19	91.3033	171.754	6.29578	7.56885	0	26.6748	0.000386355	18.3134	NW_005393575.1	168888	174232	+	XLOC_007953	XM_005894410.2	13471	antisense	intergenic	upstream	divergent	TSPAN12	GeneID:102274286,Genbank:XM_005894410.2	tetraspanin 12	GO:0001525,GO:0005887,GO:0007166,GO:0010842,GO:0045765	angiogenesis|integral component of plasma membrane|cell surface receptor signaling pathway|retina layer formation|regulation of angiogenesis
