# Supplementary material for: Genome-wide detection and sequence conservation analysis of long non-coding RNA during hair follicle cycle of yak
Source: BMC Genomics. 2020 Oct 1;21:681. doi: 10.1186/s12864-020-07082-z (PMC7528256; doi:10.1186/s12864-020-07082-z)
Supplement: Supplementary file 5 — Additional file 5. [file 12864_2020_7082_MOESM5_ESM.fa]

>TCONS_00000001
AACGCTATTAATATAGTTCCATAAATGTAAAGAGCCTCACCAGTATTAAATTTACTAAAA
ATTCCAATAACTCAACACAAACTTTGTACTCTAACCAAATATTACAAACACCACTAGCTA
ACAACACACATCCCCAAAAATGCATTGTCCAAACGGGGGAATACGTACATAATATTAATG
TAATAAAGACATATTATGTATATAGTACATTAAATTATATGCCCCATGCATATAAGCAAG
TACATAATTCCTATTGGTAGTACATAGTACATGAAATTATTAATCGTACATAACATATTA
TGTCAAACCTACTCCTAACAACATGTATACCCCTTCCACTAGATCACGAGCTTAACTACC
ATGCCGCGTGAAACCAGCAACCCGCTAGGCGGAGGACTCCTCTTCTCGCTCCGGGCCCAT
GAACTGTGGGGGTCGCTATTTAATGAACTTTATCAGACATCTGGTTCTTTCTTCAGGGCC
ATCTCACCTAAAACCGTCCACTCTTTCCTCTTAAATAAGACATCTCGATGGACTAATGGC
TAATCAGCCCATGCTCACACATAACTGTGCTGTCATACATTTGGTATTTTTTTATTTTGG
GGGATGCTTGGACTCAGCTATGGCCGTCAAAGGCCCCGACCCGGAGCATCTATTGTAGCT
GGACTTAACTGCATCTTGAGCACCAGCATAATGATAGGCATGCACATATAGTCAATGGTC
ACAGGACATAGATTATATTATATATCCCCCCCTCCATAAAAATTCCCCCTTAAATATTTA
CCACTACTTTTAACAGATTTTTCCCTAGTTGCTTATTTAAAATTTCCACACTTTCAATAC
TCAAATTAGCACTCCATATAAAGTCAATATATAAACGCAGGCCCCCCCCCCCCGTTGATG
TAGCTTAATTCAAAGCAAGGCACTGAAAATGCCTAGATGAGTCTCCCGACTCCATAAACA
CATAGGTTTGGTCCCAGCCTTCCTGTTGACTCTTAATAAACTTACACATGCAAGCATCTA
CACCCCAGTGAGAATGCCCTCTAGGTTGTTAAAATCAAGAGGAGCTGGCATCAAGCACAC
ACCCCGTAGCTCACGACGCCTTGCTTAACCACACCCCCACGGGAAACAGCAGTGACAAAA
ATTAAGCCATAAACGAAAGTTTGACTAAGTTATATTAATCAGGGTTGGTAAATCTCGTGC
CAGCCACCGCGGTCATACGATTAACCCAAGCTAACAGGAATACGGCGTAAAACGTGCTAA
AGCACCACATTAAATAGGGTTAAATTTTAATTAAGCTGTAAAAAGCCATGATTAAAATAA
AAATAAATGACGAAAGTGACCCTACAACAGCCGATGCACTATAGCTAAGACCCAAACTGG
GATTAGATACCCCACTATGCTTAGCCCTAAACACAGATAATTACATAAACAAAATTATTT
GCCAGAGTACTACCAGCAACAGCTTAAAACTCAAAGGACTTGGCGGTGCTTTATATCCCT
CTAGAGGAGCCTGTTCTGTAATCGATAAACCCCGATAAACCTCACCAGTTCTTGCTAATA
CAGTCTATATACCGCCATCTTCAGCAAACCCTAAAAAGGAAAAAAAGTAAGCACAATCAT
GATACATAAAAACGTTAGGTCAAGGTGTAACCTATGAAATGGAAAGAAATGGGCTACATT
CTCTACACTAAGAGAACCAATGCACGAAAGTTATTATGAAATTAGTAACCAAAGGAGGAT
TTAGCAGTAAACTAAGAGTAGAGTGCTTAGTTGAATTAGGCCATGAAGCACGCACACACC
GCCCGTCACCCTCCTCAAATAGATTCAATGCATCTAACCTTATTTAAACGCACTAGCTAT
ATGAGAGGAGACAAGTCGTAACAAGGTAAGCATACTGGAAAGTGTGCTTGGATAAATCAA
GATATAGCTTAAACAAAGCATCCAGTTTACACCTAGAAGACTTCATTCATTATGAATATC
TTGAACTAAATCTAGCCCAAAAATACCCTCTTAACTAAACTACCAAAATAAAATAAAACA
AAACATTTAATCCCAATTTAAAGTATAGGAGATAGAAATCTAGAACATGGCGCTATAGAG
AAAGTACCGCAAGGGAACGATGAAAGAAAAACTAAAAGTACAAAAAAGCAAAGATTACCC
CTTGTACCTTTTGCATAATGAATTAACTAGTATAAGACTTAACAAAATGAATTTCAGCTA
AGCAACCCGAAACCAGACGAGCTACTTATAAACAGTTTATCAAGAACTAACTCATCTATG
TGGCAAAATAGTGAGAAGATTTGTAAGTAGAGGTGACATGCCTAACGAGCCTGGTGATAG
CTGGTTGTCCAGGTAATGAATCTTAGTTCAGCTTTAAAGATACCAAAAAATTCAAATAAA
TCTCACTGTAACTTTAAAAGTTAGTCTAAAAAGGTACAGCCTTTTAGAAACGGATACAAC
CTTGACTAGAGAGTAAAATCTAACACTACCATAGTAGGCCTAAAAGCAGCCACCAATTGA
GAAAGCGTTAAAGCTCAACAACAAAAACTAAACAGATCCCAATAACAAGTAATTAACTCC
TAGCCCCAATACTGGACTAATCTATTATTGAATAGAAGTAATAATGTTAATATGAGTAAC
AAGAAAAACTTTCTCCTTGCATAAGTCTAAGTCAGTACCTGATAATACTCTGACCATTAA
CAGCTAATAAAAATAACCCAACAATAAACAATTTATTAACTATACTGTTAATCCAACACA
GGAGTGCATCTAAGGAAAGATTAAAAGAAGTAAAAGGAACTCGGCAAACACAAACCCCGC
CTGTTTACCAAAAACATCACCTCCAGCATCCCTAGTATTGGAGGCACTGCCTGCCCAGTG
ACAACTGTTTAACGGCCGCGGTATCCTGACCGTGCAAAGGTAGCATAATCATTTGTTCTC
TAAATAAGGACTTGTATGAATGGCCACACGAGGGTTTTACTGTCTCTTACTTCCAATCAG
TGAAATTGACCTTCCCGTGAAGAGGCGGGAATGCATAAATAAGACGAGAAGACCCTATGG
AGCTTTAACTAACCAACCCAAAGAAAATAAATTTAACCATTGAGGAACAACAACAATCTC
CATGAGTTGGTAGTTTCGGTTGGGGTGACCTCGGAGAATAAAAAATCCTCCGAACGATTT
TAAAGACTAGACCCACAAGTCAAATCACTCTATCGCTCATTGATCCAAAAATTTGATCAA
CGGAACAAGTTACCCTAGGGATAACAGCGCAATCCTATTTAAGAGTCCATATCGACAATA
GGGTTTACGACCTCGATGTTGGATCAGGACATCCTGATGGTGCAACCGCTATCAAAGGTT
CGTTTGTTCAACGATTAAAGTCCTACGTGATCTGAGTTCAGACCGGAGCAATCCAGGTCG
GTTTCTATCTATTACGTATTTCTCCCAGTACGAAAGGACAAGAGAAATAAGGCCAACTTT
AAATTAAGCGCCTTAAAATAACTAATGACAGCGTCTCAATTAACAACACAAAACCCTGCC
CTAGAACAGGGCTTAGTTAAGGTGGCAGAGCCCGGTAATTGCGTAAAACTTAAACTTTTA
TACCCAGAGATTCAAATCCTCTCCTTAACAAAATGTTCATAATTAACATCTTAATACTTA
TCATTCCTATCTTATTAGCCGTAGCATTCCTCACATTAGTAGAACGAAAAGTTCTAGGCT
ACATACAACTCCGAAAAGGTCCAAATGTCGTAGGCCCATATGGCCTACTCCAACCCATCG
CCGATGCAATCAAACTTTTCATCAAAGAACCATTACGACCTGCCACGTCTTCAACCTCAA
TATTCATCCTAGCGCCCATTTTAGCTCTAGGCCTAGCCTTAACCATGTGAATTCCCCTAC
CAATACCCCATCCCCTTATTAACATAAACCTAGGAGTCCTATTTATACTAGCAATATCAA
GCCTAGCCGTGTACTCCATCCTCTGATCAGGCTGAGCTTCCAACTCAAAATACGCACTAA
TCGGAGCCCTACGAGCAGTAGCACAAACAATCTCATATGAAGTAACACTAGCAATTATCC
TACTATCAGTACTCCTAATAAGTGGATCCTTTACCCTCTCCACATTAATTATTACACAAG
AACAAACATGGCTAATCCTCCCAGCATGACCTCTAGCAATAATATGATTTATCTCAACAT
TAGCAGAAACAAACCGAGCTCCCTTTGACCTAACTGAAGGAGAATCAGAGCTAGTCTCGG
GCTTCAACGTAGAATATGCAGCAGGACCATTTGCCCTCTTCTTCATAGCAGAGTACGCAA
ATATCATCATAATAAACATATTTACAGCAATTCTATTTCTAGGGACATCCCACAACCCAC
ATATACCAGAACTCTACACAATCAACTTTATCATCAAATCCCTGCTACTCACAATATTAT
TCCTATGAATCCGAGCATCCTATCCTCGATTCCGCTATGACCAACTGATACACTTACTAT
GAAAAAATTTCCTGCCCCTAACACTAGCCCTATGCATATGACACGTATCACTGCCCATCC
TTACATCAGGCATCCCACCACAAACATAAGAAATATGTCTGAAAAAAGAGTTACTTTGAT
AGAGTAAATAATAGAGGTTTAAACCCTCTTATTTCTAGAATTATAGGAATTGAACCTACT
CCTAAGAATCCAAAACTCTCCGTGCTCCCAATTACACCAAATTCTATTAGTAAGGTCAGC
TAATTAAGCTATCGGGCCCATACCCCGAAAATGTTGGTTCATACCCTTCCCGTACTAATA
AACCCAATTATCTTTACCACTATTTTATTAACCATTATACTAGGAACCATTATTGTCATA
ATCAGTTCTCACTGACTACTTGTCTGAATCGGATTCGAAATAAATATACTCGCCATTATC
CCTATCATAATAAAAAACCACAACCCACGAGCTACAGAAGCATCAACTAAATATTTTTTA
ACTCAATCAACAGCCTCAATACTACTAATAATAGCCGTCATCATTAACCTAATATTCTCA
GGCCAATGAACCGTAATAAAATTATTTAACCCAATAGCCTCTATACTTATAACAATAGCC
CTAGCTATAAAACTAGGAATAGCTCCATTTCACTTCTGAGTCCCAGAAGTAACGCAAGGC
ATCCCTCTATCCTCAGGCTTAATCCTACTGACATGACAAAAACTAGCACCTATATCTGTA
CTTTACCAAATCTTCCCATCAATTAACCTAAACTTAATTCTGACCCTATCAATTCTATCA
ATCCTAATTGGAGGCTGAGGAGGACTAAACCAAACACAACTCCGAAAAATCATAGCCTAC
TCATCAATCGCTCACATGGGCTGAATAACAGCAGTACTACCATACAACCCTACTATAACA
TTACTAAACCTAATCATCTACATTACTATAACTTCCACTATATTCACCATATTTATAGCC
AATTCCACCACCACCACCCTATCATTATCACACACATGAAATAAAACACCCATTATAACC
ATCCTAATCCTCGCCACTCTCCTATCCATAGGAGGACTCCCTCCCCTATCAGGGTTCATA
CCAAAATGAATAATCATCCAAGAAATAACAAAAAACAATAGCATCATCCTACCTACCTTC
ATAGCAATCACAGCTCTACTAAACTTATATTTTTATATACGACTCACATATTCTACCGCA
CTAACAATATTCCCCTCTACAAACAACATAAAAATAAAATGACAATTTCCCCTTATAAAA
AAAATAACCTTTCTACCAACAATAGTCGTACTATCTACTATAACACTACCGCTCACACCG
ATATTATCAGTATTAGAATAGGAATTTAGGTTAAACAGACCAAGAGCCTTCAAAGCCCTA
AGCAAGTACAATTTACTTAATTCCTGATAAGGATTGCAAGACTACATCTTACATCAATTG
AATGCAAATCAACCACTTTAATTAAGCTAAATCCTCACTAGACTGGTGGGCTCCACCCCC
ACGAAACTTTAGTTAACAGCTAAATACCCTAATTAATCAGGCTTCAATCTACTTCTCCCG
CCGCAAGAAAAAAAAGGCGGGAGAAGCCCCGGCAGAATTGAAGCTGCTTCTCTGAATTTG
CAATTCAACGTGTAAACTCACCACAGAGCTTGGTAAAAAGAGGGGTCAAACCTCTATCTT
TAGATTTACAGTCTAATGCTTTACTCAGCCATTTTACCCATGTTCATTAACCGCTGACTA
TTCTCAACCAACCATAAAGATATCGGTACCCTTTATCTACTATTTGGAGCCTGGGCCGGT
ATAGTAGGAACAGCTCTAAGCCTTCTAATTCGCGCTGAATTAGGCCAACCCGGAACCCTG
CTCGGAGACGACCAAATCTACAACGTAGTTGTAACCGCACACGCATTTGTAATAATCTTC
TTTATAGTAATGCCAATTATAATTGGAGGATTCGGTAACTGACTTGTTCCTCTAATAATT
GGCGCTCCCGATATGGCATTCCCCCGAATAAACAACATAAGCTTCTGACTCCTCCCTCCC
TCATTTCTACTGCTCCTCGCATCCTCTATAGTTGAAGCTGGAGCAGGAACAGGCTGAACC
GTGTACCCTCCCTTAGCAGGCAACCTAGCCCATGCAGGAGCCTCAGTAGATCTAACCATC
TTCTCTTTACACTTAGCAGGAGTTTCCTCTATTTTAGGAGCCATCAACTTCATTACAACA
ATTATCAACATAAAGCCCCCCGCAATGTCACAGTACCAAACTCCCCTATTCGTATGATCC
GTAATAATCACCGCCGTACTATTACTCCTCTCACTCCCTGTACTAGCAGCCGGCATTACA
ATGCTGCTAACAGACCGGAACCTAAATACAACCTTCTTCGACCCAGCAGGAGGAGGAGAC
CCCATTTTATACCAACACTTATTCTGATTCTTTGGGCACCCCGAAGTCTATATTTTAATT
TTACCTGGATTTGGAATAATCTCCCATATTGTAACCTACTACTCAGGAAAAAAAGAACCA
TTCGGATATATAGGAATAGTCTGAGCTATAATGTCAATCGGATTTTTAGGTTTCATCGTA
TGAGCTCACCATATATTTACAGTCGGAATAGACGTCGACACACGAGCCTACTTCACATCG
GCTACTATAATTATTGCTATTCCAACCGGAGTAAAAGTTTTCAGCTGACTAGCAACACTT
CATGGAGGTAATATCAAATGGTCTCCTGCTATAATGTGAGCCCTAGGCTTTATTTTCTTA
TTTACAGTAGGGGGTTTAACCGGAATTGTCCTAGCTAACTCTTCTCTCGATATTGTTCTT
CACGATACATATTACGTTGTCGCACACTTCCACTATGTTTTATCAATAGGAGCTGTATTT
GCTATTATAGGGGGATTTGTTCATTGATTTCCACTATTCTCAGGTTACACTCTCAATGAT
ACATGAGCCAAAATCCACTTCGCAATTATGTTTGTAGGCGTCAATATGACCTTCTTCCCA
CAACACTTTCTAGGACTATCTGGCATGCCTCGACGATACTCCGACTATCCAGATGCATAT
ACAATATGAAATACTGTCTCATCAATGGGCTCATTCATTTCTCTAACAGCAGTCATACTA
ATAGTTTTCATCATCTGAGAAGCATTCGCATCTAAACGAGAAGTTTTAACTGTAGACCTA
ACCACGACAAATCTAGAATGATTAAACGGATGCCCTCCACCATATCACACATTTGAAGAA
CCCACCTATGTCAACCTAAAATAAGAAAGGAAGGAATCGAACCCCCTACTATTGGTTTCA
AGCCAACACCATAACCTCTATGTCTCTCTCAATAAACGAGGTGTTAGTAAAACATTATAT
AACTTTGTCAAAGTTAAGTTACAAGTGAAAACCCTGTACGCCTCATATGGCATATCCCAT
ACAACTAGGCTTCCAAGATGCTACATCACCGATCATAGAAGAACTACTTCACTTTCATGA
TCACACGCTAATAATTGTCTTCTTAATTAGCTCATTAGTACTTTACATTATCTCACTAAT
ATTAACAACAAAACTAACTCATACAAGCACAATAGATGCACAAGAAGTAGAGACAATTTG
AACCATTTTGCCCGCTATTATTTTAATTCTAATTGCTCTTCCTTCTTTACGAATTCTATA
CATAATAGATGAAATTAATAACCCATCCCTTACGGTAAAAGCAATAGGACATCAGTGATA
CTGAAGCTACGAATATACAGATTATGAGGACTTAAGCTTCGACTCCTACATAATTCCAAC
ATCAGAATTAAAGCCAGGGGAATTACGACTATTAGAAGTCGATAATCGAGTTGTACTGCC
AATAGAAATAACAATCCGAATACTAGTCTCCTCTGAAGATGTACTACACTCATGAGCCGT
ACCTTCTCTAGGACTGAAAACAGATGCAATCCCAGGCCGTCTGAACCAAACAACCCTTAT
ATCGACCCGTCCAGGCCTGTATTACGGTCAATGCTCAGAAATCTGCGGATCAAACCATAG
TTTTATGCCCATCGTCCTTGAATTAGTTCCACTGAAGTATTTTGAAAAATGATCTGCGTC
AATATTATAAAATCACTAAGAAGCTATATAGCACTAACCTTTTAAGTTAGAGATTGAGAG
CAGTATGCTCTCCTTGGTGACATGCCACAACTAGACACGTCAACATGACTGACAATAATC
TTATCAATATTCTTGACCCTCTTTATTATCTTTCAATTAAAAATTTCAAAACACAACTTT
TACTACAATCCAGAACTAACATCAACAAAAATATTAAAACAAAACACCCCTTGAGAAACA
AAATGAACGAAAATTTATTTGCCTCTTTTATTACCCCTATAATTCTAGGTCTCCCCCTCG
TAACTCTTATCGTACTATTCCCCAGCCAAAAACCACCATCATACCCCCCAAATAAATTAA
AAAAACCATTAACCCCAGAAAAGACCCACCAAAATTCAACACAATTCCACAACCAACCCC
ACCACTCACAATTAACCCCAACCCCCCATAAATAGGTGAAGGTTTCGAAGAAAACCCTAC
GAAACCAATCACAAAGATAACACTTAAAATAAATACAATGTATAGTATCATTATTCTTAC
ATGGAATCTAACCATGACCAATGATATGAAAAACCATCGTTGTCATTCAACTACAAGAAC
ACTAATGACTAATATTCGAAAATCCCATCCACTAATAAAAATTGTAAACAACGCATTCAT
TGACCTTCCAGCTCCATCAAACATTTCATCATGGTGAAACTTCGGCTCCCTCCTAGGAGT
ATGCTTAATCCTACAAATCCTCACAGGCCTATTCCTAGCAATACACTACACATCCGATAC
AACAACAGCATTCTCCTCCGTTGCCCATATCTGCCGAGACGTGAACTACGGCTGAATTAT
CCGATATATACACGCAAACGGAGCTTCAATATTCTTTATCTGCTTATATATACACGTAGG
ACGGGGCCTATATTACGGGTCTTACACCTTCCTAGAAACATGAAATATTGGAGTAATTCT
TCTACTTACAGTAATAGCTACAGCATTCATAGGATACGTACTACCATGAGGACAAATATC
ATTTTGAGGGGCAACAGTCATTACCAACCTCCTATCAGCAATTCCATACATCGGCACAAA
TTTAGTCGAATGGATTTGAGGTGGGTTCTCAGTAGACAAAGCAACCCTCACCCGATTCTT
CGCTTTCCACTTTATCCTCCCATTTATTATTACAGCAATTGCCATAGTCCACCTACTATT
CCTCCACGAAACAGGCTCCAACAATCCAACAGGAATCTCCTCAGACGCAGACAAAATTCC
ATTTCACCCCTACTATACCATTAAAGACATCTTAGGAGCCTTATTACTAATTCTAGCCCT
AATACTTCTGGTACTATTCACACCCGACCTCCTCGGAGACCCAGACAACTACACCCCAGC
AAATCCACTCAACACACCTCCCCACATCAAACCCGAATGATACTTCTTATTTGCATACGC
AATTTTACGATCAATCCCCAATAAACTAGGAGGAGTGCTAGCCCTAGCTTTCTCTATCCT
AATCCTTGCTCTTATTCCCCTACTGCACACTTCCAAACAACGAAGCATAATCTTCCGACC
ACTCAGCCAATGCCTATTCTGAACTCTAGTAGCAGACCTACTAACACTCACATGAATCGG
AGGACAACCAGTCGAACACCCATACATTATCATTGGACAACTAGCATCTATTATATACTT
CCTTCTCATCCTAGTACTAATACCAACAGCCGGCACAATTGAAAACAAACTACTAAAATG
AAGACAAG
>TCONS_00000002
AACGCTATTAATATAGTTCCATAAATGTAAAGAGCCTCACCAGTATTAAATTTACTAAAA
ATTCCAATAACTCAACACAAACTTTGTACTCTAACCAAATATTACAAACACCACTAGCTA
ACAACACACATCCCCAAAAATGCATTGTCCAAACGGGGGAATACGTACATAATATTAATG
TAATAAAGACATATTATGTATATAGTACATTAAATTATATGCCCCATGCATATAAGCAAG
TACATAATTCCTATTGGTAGTACATAGTACATGAAATTATTAATCGTACATAACATATTA
TGTCAAACCTACTCCTAACAACATGTATACCCCTTCCACTAGATCACGAGCTTAACTACC
ATGCCGCGTGAAACCAGCAACCCGCTAGGCGGAGGACTCCTCTTCTCGCTCCGGGCCCAT
GAACTGTGGGGGTCGCTATTTAATGAACTTTATCAGACATCTGGTTCTTTCTTCAGGGCC
ATCTCACCTAAAACCGTCCACTCTTTCCTCTTAAATAAGACATCTCGATGGACTAATGGC
TAATCAGCCCATGCTCACACATAACTGTGCTGTCATACATTTGGTATTTTTTTATTTTGG
GGGATGCTTGGACTCAGCTATGGCCGTCAAAGGCCCCGACCCGGAGCATCTATTGTAGCT
GGACTTAACTGCATCTTGAGCACCAGCATAATGATAGGCATGCACATATAGTCAATGGTC
ACAGGACATAGATTATATTATATATCCCCCCCTCCATAAAAATTCCCCCTTAAATATTTA
CCTCTCTAACAGCAGTCATACTAATAGTTTTCATCATCTGAGAAGCATTCGCATCTAAAC
GAGAAGTTTTAACTGTAGACCTCCCCACATCAAACCCGAATGATACTTCTTATTTGCATA
CGCAATTTTACGATCAATCCCCAATAAACTAGGAGGAGTGCTAGCCCTAGCTTTCTCTAT
CCTAATCCTTGCTCTTATTCCCCTACTGCACACTTCCAAACAACGAAGCATAATCTTCCG
ACCACTCAGCCAATGCCTATTCTGAACTCTAGTAGCAGACCTACTAACACTCACATGAAT
CGGAGGACAACCAGTCGAACACCCATACATTATCATTGGACAACTAGCATCTATTATATA
CTTCCTTCTCATCCTAGTACTAATACCAACAGCCGGCACAATTGAAAACAAACTACTAAA
ATGAAGACAAGTCTTTGTAGTACATCTAATACACTGGTCTTGTAAACCAGAAAAGGAGAA
CAACCAACCTCCCTAAGACTCAAGGAAGAAACTACAGTCTCACCGTCAACCCCCAAAGCT
GAAGTTCTATTTAAACTATTCCCTG
>TCONS_00000008
GAACCTACTCCTAAGAATCCAAAACTCTCCGTGCTCCCAATTACACCAAATTCTATTAGT
AAGGTCAGCTAATTAAGCTATCGGGCCCATACCCCGAAAATGTTGGTTCATACCCTTCCC
GTACTAATAAACCCAATTATATTTATTATTCTAATCCTACTAACAATCCTAGAATTTGCA
GTAGCTATAATCCAAGCCTATGTATTCACCCTTCTAGTCAGCCTATATCTGCATGACAAC
ACATAATGACACACCAAACTCATGCTTATCACATAGTAAATCCAAGCCCTTGACCCCTTA
CAGGAGCTCTATCCGCCCTCTTAATAACATCCGGCTTAGCCATGTGGTTTCATTTTAACT
CAACAGCTCTGTTAATAATTGGCCTAACAACAAACATACTAACAATATACCAATGATGAC
GGGATATTATTCGAGAAAGCACTTTCCAAGGGCACCATACCCCAGCTGTCCAAAAAGGCC
TCCGTTATGGAATAATCCTCTTTATTATCTCCGAAGTCCTATTCTTTACCGGATTTTTCT
GAGCATTCTACCATTCAAGCCTCGCCCCCACTCCCGAACTAGGCGGCTGCTGACCCCCAA
CAGGCATTCATCCACTAAATCCCCTAGAAGTCCCACTGCTCAACACCTCTGTCCTATTGG
CCTCCGGAGTTTCTATTACCTGAGCCCATCATAGTCTGATAGAAGGAGACCGAAACCATA
TATTACAAGCCCTATTTATCACCATCACATTAGGGGTCTACTTTACACTACTACAAGCCT
CAGAGTACTATGAGGCACCCTTTACTATCTCCGACGGAGTCTACGGCTCAACTTTTTTCG
TAGCCACAGGCTTCCACGGCCTCCATGTCATCATTGGATCCACCTTCTTAATTGTCTGCT
TTTTCCGCCAACTAAAATTTCATTTCACTTCTAACCACCACTTCGGCTTTGAAGCCGCTG
CCTGATACTGACATTTCGTAGACGTAGTTTGACTTTTCCTCTATGTTTCTATCTATTGAT
GAGGCTCCTATTCTTTTAGTATTAATCAGTACAGCTGACTTCCAATCAGCTAGTTTCGGT
CTAGCCCGAAAAAGAATAATAAATCTAATACTAGCCCTCCTGACCAATTTTACACTAGCT
ACTCTACTTGTCATTATCGCATTCTGACTTCCCCAACTAAATGTATATTCTGAGAAGACA
AGTCCATACGAATGTGGATTCGACCCCATAGGATCAGCCCGCCTTCCCTTCTCCATAAAA
TTCTTTCTAGTAGCCATTACATTCCTCTTATTTGATCTAGAAATTGCACTCCTCTTACCA
CTACCATGAGCCTCACAAACAACAAACCTAAACACAATGCTTACCATAGCCCTCTTCCTA
ATTATCCTGCTAGCCGTAAGCCTAGCCTACGAATGAACTCAAAAAGGACTGGAATGAAC
>TCONS_00000039
catcaccgactcgatggacgtgagtttgagtgaactccgggagatggtgatggacaggga
ggcctggcatgctacaattcatggggtcacaaagagtcggacatgactgagcaactaaac
tgaactcaactgaagtgTTCCAGAGAATGTCTGGCATGCAGTGAGTACTTAAAAGGTTTC
ACCTATTATTCTAATACTGGTAAATGTCGATCATCCTCCAACAAGTCCTTGAATAAagac
caactcctggacttcccaggtggcacaagtgggtaagaatccacccgccagtgcagagga
caggggggttccatccctggtccaggaagattccacaggctgcggagcaactaagcccgt
gcaccacaactactgaaatctgCGTGCTCACAGAGAGCGGCCCCCActgtccacaactag
agaaagccctcatgcgccagtgaagacccagcacagacataaataaataaaattaaaaaa
ccaaaagagACCAACTCCTTCCTCCACCCCTACAAGTGTGGGGAGGGCTGTTTTCCCAGG
AAGGGGCCTATCTCTTCCCCCTCCATTTCAGAACAAGGCCGGGCCCCAAGATGCTCAGCG
GGGTGCCTCGGTTGACCCAGGCCAGTCCGGCTATGGCCCCTGCACCTGCGGAGGGCCACA
TGCGCCAGCCCCCGGGGTGGGGGGCAACCTCCCCGCCAGTGTCTCTCTGGCC
>TCONS_00000093
gcattttcttgcttctttgtaTGCCTGGTAGTTTTTGATTGGATGCCAAAGATGCTGGAT
ATTCttgcattcttttaaatattctttatttttttctatgggATGCTGTTGAGTTACTTG
GAGGCACATTGATTTTAATATCTGTCAATTGGGACCAGGGTAGTATTTAGTCTAGTGCTA
ATAATCCCCATTTCTGAATATTCTATTCAATGCTAAATGAGTTATATTGTTTGCCTGGTG
GTAACAGACACTGCTGCCAGTCTGTGTGCATGCCAGGTACTGTTGTATCTGAGTCTTTGG
AGGAGATCTTTCCCCAGACTTGAGTAGTTTCCTCACATATATGCACTGCTCACTATATTG
AATACATAAAGGAAAACCTCTAGAGATCTCTGGAGTTCTCTGTCTATGCAGCTACCCTCT
TTGTATGCCGCCTGTGAACTCCAGCCACCTTACCCTGTCCAGATGTTTATCTTCAGTTCT
TCGATTTGGGGACCTGCCTGTGCTCTCCATTCCCATGCTGTGGCTTAGAATCTCTTGCAA
GgtgGTTTTATAGATCCTGTTCCTCATACTCCATCTAGACTGGGAATAGAAGCAAGCGAA
TTCAATATATGCCTTTCCCCAGGGCGAGAGGCTCACAAAGCAGAAGGAATGTCATTTTTC
AGCCGACAGAAATAGAGctttttgtCTGCAATAGTCACTTGAAACAGGAAGCACTCTTCA
GAGGTTGTTGCTCTTGACCAAGACTATGGATGAAGTGGATACAAGGCTATACCCTGAGCA
CTTCCTTGGGGAAGAAAAAACATGGGGAGCTGTTTGCCTGCTCTTTGGAGGTTTTTGTCT
GCAGGTGTGAAGGCACCGTTTGCCTATTTTGGTAGAGCCTGCCTCCTGACTTCCTAACCA
TTATCTACCCAGGTGACTATATTCTCTGCCAAGAAGTTCCTACCATTTGATTCTCTATCT
GTGGAGTGAATATCAAAGAGTTACAACAAGACAGCTATTCACACAGGAGGGGCTTTCAGA
AGACTCCTAGCTTGGGCGGACACAAAACTGTAGAAGACAACAGTCAAGACAAGGGTAAAA
TGAGCTGGTGAAAACCTAAAGGCAATGgactgctgctgGGTCTCTGCATTGCACTGGCCT
GGCTCCAGACTTCCTGAATCTGGCTACAACAAAAGCAACAGTCCCCTAAAAGGAGCCTTT
TAGTCAATGGTTTAAATTCCTGGTTTTCTGTCCCTCAAGGGACAATGAAAGGGGCCTGAC
CTCTTGGTCACCTCAAGAAGGTTTGGAGTTCtctggaaagaggagaaagacaaCCTTTTA
ACAGTTTGATTGGATAGCTGGAGTCACTACACAGGCACagaaaaaagactgaagagaaaT
AAGGTGGAAAATTTAACTGTATGGTGAAATTTCAGGTGATCTCCTTTTACTCTTTGTAAA
ATTCTCTACAATAAGCATGTGTTTTAAAaaccactaaaaataaataatgttaaaatatgc
ACCCAAAACCTGAACACAGTAAAATACTTTAAGTATGTGCTTATGTACAAAAATTCCAAA
CAAACCAAGGTTGTCAGAAATCACAAAAGataatttaattcaaattaaagATGTGAGCTA
TTatcattttcagatatttacaGAATAGACTAGCAGGACTGAACTGTTTGTGGACGAGAC
ATGATAACTTTGTTTCCTGCTGTGTCAgttgtttctctgtctttaacCAAGATTATATTT
CCAGAATATCTACTTCTCCATTTAtcctgccttttatttttccatggtTGCAATCTCCTG
TAATTATGGGAAAAAGTCTTTCCTGGAGCAGCAGCTCTGAGATTAGCTAGTTTGGAGCCA
ACCTGAGTATTCCCAATTGGTGCTCATTATCTTCTTTGTAAGAACACAGTTTTCAGGACA
GAGTTAGCTCTGCTCTGAGACTTTAAACAGCTGGAAAATGCATGACTTGACATGCATTAG
ATCTGACAGCATGTGAATCCACTGTTCAAAAGTACTTAATacctatttaattttcttttt
ttgggcattttattttcttgtccttAAATAATCACCACAGTAATCAAAAGCATTTATGAA
TTACTGAAGTGGAACTCGAAATACTTAAGAGCCGATTGATTGCTTGGATAAACAAATGCC
AAAGTTCAGGAGAAGGTCAGAAAGTTGAGTGTTGTCTTTTATTTTGAAGAGCTCAGTCTT
TAAATTGCACACATTTGTCCTTGAACTGTCTGAATTCATCTTGAAAGGGCCGAAATGATC
CCCAAATTAAGTCCTCTTGTACCTTGttgatatacatttatttaagaaaacatgAGACCc
ccattttgttaatttttaaacacTAATCTATGTTTCAAG
>TCONS_00000090
tgagggcaggagAAGGGTTAATTTTCCTGAGTTTGGATAGTTTTGAGCCCTTGACTTTAA
TTTCATTGCCACCACTCAAATCTCTTAGCACATTGCTTAGGATTAAGGATCCAAAAATGC
TATCTAGAGAGTTGCTAGTGGTGTTGAACAAtgcaagtttttatttaaaagagcTCTGCA
CTGCCATTTATGAAAGCCTCTTTATGATGTttgttttgttgtcatttttgttCTTTACAC
CAAGAAATTGTATGTACAAATATGCAGAGAACATATATTGCCTCTGCTTTTATCAGGGCG
CTCACCCCTGGTACTTcgtatataaaatgtattaaaactgGGATTTGTTACCAGTTGCTG
TATTTTGTATAtagaatttttataaattgtatgcttcagaaataatttattttttaaaaa
gaaattaaaaaatttaaatccacATCCATGGTACACCTTTCTTGCCTGAAATgtaaagaa
tccatttgtcaCCAGGGATCCAGAACCACCATCAATTGTGAAGTTTGCTCTATCTAGAAC
AGTTTAAAAATGTACAGTGTATTTTATAGATTTGAAGTTAACATTCTTATTTTCAAGAGA
ATTTATGAACATTGTAGAAATGTATAAATGCATTTCCAAACTGCCTtaaacattgtattt
ttatagacttaaaaaaaaatcctatgtttTAAGTAACTGTggctttgtgtatttttattt
tttggttatttgattttattaaaatgtgtacATCAGTAAAgagttttaaataatgaa
>TCONS_00000100
CTCATGCAAGGACGCAGTTATTCCTGAATGAGGTTGGTGCCTGCAGTCAGATTCCTGGAA
GACAGGCCAGAGTTCTGGGCTCCTCTCTCCTGATCAGGCAGTGGAACAAATGCAGAGCTG
ATATGGACTTCCCACTGATGGAGGGCACTGGGCAGCCCAGCTTGGAGAGGGTCAGCTGAG
CTGCAGGAGTGTCTCACAAAAGGGAAACGCTCACAAGAGTTTCTGTCCTTGCCCGTCTTC
TTCTCTGACTGATGGTCAGTTGCAGAGGATCCAGCAGAGGACTCCGAGGCCCTCAGGAAT
GGTAGAACCACAAAAAAGGAATCTTCAGGGTCCCTGACTTACTGCATTGATGAGAACTGC
CCCCCTGACCAGTAACAC
>TCONS_00000092
cagagcCTTCCATCAACACGGAGCCTTTTGCAGCCctggcttaaaaaacaaacaGCAGAA
GAGATAAATTCCAAGAACATAAATATAAATCATAAATGAGGAGGGGCATCTCTTCTGAGA
GAAAAGAGGAGCAGAAGGAGTGGTTAAAGGCCCCAAATGAGTCTTGATGGACAGAGGCCC
AGGACACCTGTCACTAGACTGTGAAGAAACCACCCCTGAAGCCAAGAAGTAGGAGTTGCA
AAGGCCAGAATCCTGTGTGCTCAGCTTGCCGCCTCTgtctccagctctgccactcgcCCA
AGGTCCCTTCTTCAGTCTCGGGATCCCCAGGCAATGCCATCTCACCTGAGCTCAAAGCCC
TGGTCTTCCATCACCTGTGGGAAGCCCAGGGTCACCCACAATCTGGAGAGAATGGGAGAA
CATcaggtggggaagggaggtgTAAGGAGTTGGGTGGGGTGGAGAGAACAAAATGAGAAG
CAAATGAAGCTGGTCTGGGCATAGGGACAGGAGGGAAGAGGACATTAGGAGCTGTTTGTC
CTGG
>TCONS_00000145
GAAGAACAAAGGAAAGGGGGGGTCCAGGACCCCCCCGGGGGCGCAGATGTAGGAATAGAA
GCTCTGAGTGGTGGACTCTGCAGGAGAGGACTGTGCTTGTGTTTCCGCACCAGCCCAAGG
CTCTAGAAGTGGAGaacTTGAGGAAGTGGGACTGATGGGGACGCTTTTCCCCTCTGGGAA
AGCAGAGAGAGCTCGTTCCTTGTAAAGTTGCCCATGAGAAAAAGTTCAGCACAGAACAAA
TTAAATTCTCATTTCCCAAGACTCTCCATCAGAGTGGTAACAGCAGAAGGACGGTGCTGC
AGCGGTCTCTGGGAAGAGAGGGCCGATTAAAGGGAGCTTGTGGATCTCCTCGACTTGCAG
GCTCTGTGGAGGGAGCACACTTCATAAATCCTGATGGACTGATTTTTGGCTACATCCTCA
GATTTGTACGAAGAACTGTTTTGAGTGAATCAGTGTGTCTTTGTTTGCATCTTCTGGAAT
CCTGAAGACTGAGCCAAGGAGTTAGCAAGGCTGAGCCCTGTACTGAGCATTTAATCAGTT
GAACACTTCCTTATGTTTCCCTGGTTTGTGCTCATAACAAGTGACCTTCGTCCAACTCCT
CGCAACACACGATTGTGGAATGTTCCCTCCTGAGGaacatgctttgtttttttcattgtg
aACACACTGAAAATCTCTGAAAATTCAAATGAGTTTGGACAGTGGTAATAATGTAAGCTA
ACTGTACCTGCTGTGTGCCCAGTATTCTACATATGTATTATGTTCTGCATATGTATTCAG
TTAGTGTTTACATGCTAACTGTTCCAACAGCCCTGGTCaaatgggggcgggggcagggga
aCTAAGGCTTAGAAAAATGTGGTCACTTACCTGAGTTAACTTGTTCAAGCCTCAGCTTCT
GCATCCTTATATTTACTGCAGATTCATATCAGCATCCTTGTACAAGTGAGGCAGTGCTAG
AACCCCAAAGTCATAATATTTTCATTGATTCCTTTCTTCTACCTGTAAACACTGTTGGGa
ccttttggttttgattttgaaTACACATTACCTATTCAATAATTCAGGAGTGGAATGATG
CACATGTAATTCTGAGTCCTGAGAATTCAGAAGCCCCCATGGTAATAAAAAGCTAACATT
GATTAAAGACTTTCTGCATCACCTGTCCATGCAGTAATTTTTACCCTCATTCTCTTACTT
AATCCTTTAACATAAACCAC
>TCONS_00000153
CAACATCTCTGGTGTACCGGTCTTCTAACATTCAGGTCTTCCAGTGTCTACGATATCCAG
ATGTATTTTACAATCAACTCATCAACTtctatgaaacaaacaaaaaaattcctcAAAGTG
CCTTGGAATTTTTGAGTAATGTGTCAAGAATGGACATCTTTACAATATAGAGCTTTGCAT
TTGTCTTGTATCCAGGCATGATATTAAACTCTGTTCTTAGTTCTGTGGGAGTTTATTCCA
GTTACTGATCTTAAATTCCAAGATACACAATCATGTCAGCTGTAAATAATGAAATGTTTG
TCTTTTCCTTGCTGATGTTTATAtctaacatttttcctttttagcacATTGGTAAAGATC
TTATGACTTCCAGGACAACAAAGATTTGTATGACTTAATAAAGAATAGGTatccttctct
tgttttgggCCTTAATAGAAATAACTCCTTGTTTCACTCTAAAATATGATAATTGCCATT
GTTTCTGATAGATACCCCTTTTCAAGTTATGGAAATGCCCTTCTGCTCGTTACTCTAGCT
TGACTTATAGTTTTGTCAGGAATGTATATAGAATGTTATCAAAGGCCTTTTCTGGTATCT
ATGAAGGTGATAATATGGttattgtctttaatccattaatGTATTAGTTACACTAAGACT
TACTAATGTTATCTATTcttgcattcttggaataaaaCTGACTTGGTGGTGATGCTTTGA
CTATGTTGATATTCCATTTAGAATATAAATCTCTGTTTTAACAAGTCCCTGAAGTAGTGC
CTCCTTAACATTTTCAAATCATGGCAATTAAAGcaaatgtgtattttctttttgtttggt
aATAATGTATCATATTTCTACATATTAAATCAAACTTGTTCATTGTTATtcagtttttcc
ctttttaaCTGCTTTATCTAAATTTTCAGATAAAAGTATGGAG
>TCONS_00000156
GCTCTTTCAGCCATCTTGGACCCTGTGAAGGCCTGCTGGGAACGGGACTTCTAAACCGAC
AAATACGtctggaaggctgtggtccaaggCCATTTTTGCTGGCTATAAACGGGGTCTACG
GAACCAAAGGGAACACACTGCTCTCCTGAAAATTGAAGGTGTATATGCTCGAGATGAAAC
TGAATTCTATTTAGGCAAGAGATGTGCTTATGTGTACAAAGCAAAGAACAACACAGTAAC
TCCTGGTGAAAAACCTAACAGCATTTTCTAT
>TCONS_00000176
gtccacgggattctccaggcaagagtgctggagtgggttgccatgcccttctccagggga
tcttcccaacccagggactgaacctggatcttctgcattgcaggtggactcattgctgtc
ttagccaccagggtcaggaagatccctggagaagggaatagctacccattccagtattct
tgcctggagaattccatggacagaagagtctgtagggctacagtccatggaatcacaaag
agctggacatgactgagggatgaACACTAGGTTTTTAAAGGACATTGTTTTCATCTGTCT
TGTGCCAAAGTTGTATCAATGTTCAATGCCGAACTTCTGAAGACATAACCAGTCAAAGAC
CTCAGTTCAAAGTATTTTCTCAATCCAGTCGTGTGCTTTTCCTGTTGCTTCTGTGACTGA
TTTCTAGACAAAGTAAAGTTAGTGTTATGACTGTGCATCCTGATCACTTTCTGCTTCTGC
ATTTGTAATGGAAGCCTTGGGAATGGAATCCTCAGTGGGTCTTGTATTTATACATTTGGC
TAGAAGCCTTATTTGTATATAATGATGCTTTTTTAAATGCTTAGAATGCTATTTATTTCT
CAagtgtatataatgtataaaaacaaatgtatggttagtTTTTACTTTATGATTAACCat
tttcaagattaaaaattttactagtaaaataataaaaatctacaaaattcTTCGTGGTCT
AGCATCTCGGGTcttaaaatctgaaagaattaTGGCTGCTTAAGCCTAGGGTTTAACAAA
AAAGTTACTTTAATGTAAGATATGTTCTCTGTTTGAATCTAATTGTTGGTAAGAAGTGG
>TCONS_00000248
CTCGAGGCCGGTTTGGAATTTTTGGCGCGAGCTGGGTCCGCGCGCGTTCACGGGCCGTTC
CCCCTCGAGAGTCCCCCCGCCCGGGTGTGGGGAGCAGTGGGCCGAAGACCGCGGCCCGCC
TGACCGCCCCGAGGCCTCCCGCGCCTTCCGCTGACCCGGAATCTGGGACTTTGCTGAGCT
GCGCCCCGCCCACCCGCCTCAGGTGCTCGAGGTGCCGCGGCCTCCATGCCTAAAgcggag
tgtgtgtgtggtgtcaaTGCGGCTGTCTTCTGCAGCCTCTTTGGGGCCACAGGACCAAGC
GCCATTTGAGTGACTCACCATACTCTGCCTCCCGGGGTGCCTGTGCTGGACATGCTCATG
CCCGCCG
>TCONS_00000362
GGGGGCAGGAGCCGGCGCGTTAGAGACCTGGGCGAGGGAGACTTAGAGAGCGAGGCGCAG
CGGGAGGGGGCGGGTGTGGAAGCCGAGGCAGGACCCCGAACCCCGAGAGGCAGAGACCGG
AAACGTCCCTGGCCTAAGATCGCCCCCCCCAGGGTAAATTCCCAGTTGGGTCGGGGCAGA
GAGACGCCTTCAAGGCCAAAAACCTTAGGAGGCAGATACCCCTAGGCGATACTCCCCCGC
CCCCTCATCCTCTCGCCCCAGACCCAGAGCGGGCCCCAGAGAGGGACGAGGACGGACTGT
CAGAGGACAACGCCCCCCTCCCCAGACGCCTGGGAGACCCTGGGGGCGCCGAGGGCCTTG
CGCGGGCCAGGGCGACCTCTCCTCGGTTGGGGGCGATGGGGACACGGCCCCCTAaggccc
tgctcctcctcctcttgctcCGGCTGCTGCCGCCACGCGGGGCCTCGGCGGGGAGCCTGC
AGAGCCCAGGTGAGTCCCGGCGTGGAGAGTGGACCGAAGGCCTgtcagagagcttccagg
tgaATGGCGC
>TCONS_00000430
CTCGATCCCGCCCCCACAAGGCAGCCTACAGGTGTGGCCTGTTGTAGCCACTGGCCCTTC
CGTTGCTTGAATGTCACAGGGACTTTGCACCTCTGACCTTTCTGTCTGGaagcctctccc
ctccctcccgtGCTGGGGTCACTCTACAGCCATGTCAGAGTCCCCCCGAACCCTCCGGCC
TCCTGGGCCTGTCCTCCTTCCATAGGTGCTGCTATTTATGCACCTGTGCCTCCTCCACTG
AGGACCTAAAGACAACTGTCCCAGCTCTGGGCTGATGGTCCAGGGCAGCTGGATGAGGGA
GTCTGAAGATAccttcccaccccactccctctgGCCTTCATCAGATCCAAGAAGCAGAAA
ACCCTGCAGACCGTGGTGTGGGACCCCTCCCCAGCTGGCTTCCTGCACCTACCTGGGCTG
CTGGGACCTGGCAGCGGCACCTTCTTGGAGGCAGGTCCTCCCAAGTGATGTCCGTGATGA
AGTCAATGTTCTCGTAGCCGTTGTCCACCAGCACCTTGTAGTACTGCGCCAGGCCGATCA
TGGACAGCCACACGGCCAGGGCCCTCCGGAGGCTTGACCGGGCTGTCCCCGGGGCTGGAG
TCGGACACTGGCTTCTGGGAGAGCACCGTTGCCAGGAGCTGGAACCCAGACAGGATGGCT
GACCAGTGCTGCTCCGGACCCAGGCACCCCGG
>TCONS_00000431
GCTAGTTCAAAGGCCACGCCTCTCCGGCGCGACTCGATCCCGCCCCCACAAGGCAGCCTA
CAGATCCAAGAAGCAGAAAACCCTGCAGACCGTGGTGTGGGACCCCTCCCCAGCTGGCTT
CCTGCACCTACCTGGGCTGCTGGGACCTGGCAGCGGCACCTTCTTGGAGGTCCTCCCAAG
TGATGTCCGTGATGAAGTCAATGTTCTCGTAGCCGTTGTCCACCAGCACCTTGTAGTACT
GCGCCAGGCCGATCATGGACAGCCACACGGCCAGGGCCCTCCGGAGGCTTGACCGGGCTG
TCCCCGGGGCTGGAGTCGGACACTGGCTTCTGGGAGAGCACCGTTGCCAGGAGCTGGAAC
CCAGACAGGATGGCTGACCAGTGCTGCTCCGGACCCAGGCACCCCGG
>TCONS_00000321
GAAGAGCGTGATGAACCTCACAGACCCCACTGCCCTGTGGCCTAGCCCGCtgctccaccc
tcacccccaccccttttGGAAGCAAGCTCCAGCCATCCTACATTTGACCTGTTGGCCTTG
GGAAATGTATGGCGACCCCTGATCACACCCGAAACAGTGCACAGTTCCCTGGTCCCTTTC
GTGTCCAGTGTGTTCAAATTTGTGGTCGTCTCAGTGTTTTCACTGGATCAAATTAGGATC
CAAATAAGGTCCACGCAGTGGCAGTGCAGCTAGTTGATGTCTTTTAAATCTCTGCGGGTG
TGCAGGCTCTCCTTCcgtctctcttccctctcttgtGATTTGCTGAAGAGACTGGCTCCC
ACGGCACCTGGTGTGGGGTCATGTCTCTGTGTGTCCCTCTGCCCTTGGCGTCCTTCCCGG
ACACTGCTGGTCAGGCCCAGAGCTGTGTTGGGTGGGGAGCCACATTTCAGGTGCTCGAGC
CACAGGACCAGCGGCTGCCGTGTTGGCCGGGGCAGCACAGAGAGTTCTAGATGGGGTGGT
ACTGCTCCGGGTGCTATCTGTCCATCATGTCCAGTGTGGCTGATTTTAGCCGGCCGCTTC
TTGGGTGATGGCCAGGGGCTCTGAGTGGGCCTCATACTGTCTCATGGATGTCAGGTCTAG
GACCAGGCTCGGAGCAGGGACTCAGTAGGGGTTTGCTTCTCTGACTAGGATATTGGGGCC
TTGGGGTCTGCCATTGGCTGGGGGCACCCAGGGCCTTGCCCCTCCTCACATGTCCCCCTA
ACTGTTAGGGGGTGTTGGGGGCTCTGGGAGATGCAGCCCCGGGGGAGCTGCACGGGTGAG
GGAAGGTGGGTGTTGGGGAGGGAACCCCTGGGCTCGGAGTGCGCCTGGCCTGTGTGTACT
GCCACGCACCATGTAGACAGCCATACATGTGGCTTcctacacatgcatgcatgtaacCCC
AGTGATAGAGAGGAGGCCACTTTGCAGGGGCCCCAGAGGGATCTCCAACGTAGGTGACAC
TGAAGCCAGTGCTCAGCGCTCGTGCAGGTGTCACCCCGCGCCAGGAGAGAGCATCCCACG
TAGAGTGGATGGCCTAGCTCAGAGGTTCCAGGTGATGGGGGGCGGCAGGTGGGGCCTCTG
GAGAGAGGGCAGTGGGGCAGCATTGAAGGACCCAGGAGAGAAGCGTCATAATTGGCATCT
TGTAGAGAGACCGTGGGCTAGGGTGCAGAGGCGCCTTGTGTGCCGAGCTGGTCTCCCCCC
TCAGGGTCCCTGAGCCACCTGCGCTGGGAGAAGCAGACTGCGAGTGCATGTCCCAGGAGC
TGCCTGGCAGGGCCGGACGGCAGGGTTGTGCGCACACCGCTCCTGTCTGTGGCCCCTGGC
AGGGCGGGCAGGTGAATGGGGAGACTTCAGCTACAGCTGTGACCCGGGGACCTGAAGGGA
TGGACAAGAGAGCGCTCCCAGTGCCCGGAGACCctcaggagacaggcaggccCCGGAGCA
GTGAGGACAGCCACCAGCCTGGAGAAGGGTGGGGAACACGTGTTATGTCGTCTGTCTGAT
GAAGGACTCCTAGCTAGAATATGTAAAAACTCAGTGACTCAAAGCTAAAAAGCAGGCAGA
GCATCTGAACAGGCCAATCTACAAAGGAGACACACCAGTGActaataagcatgtgaaaag
accctgtgTCTAgctttcagagaaatgcaaatcgaaactccagggagataccatttcaca
cccactGGGCTGGCTGTCCCCAAAAGACAGACGATACTGGGTGTTGGGTGTTGGTGAGAA
TCCTCGTCCGTGGCTGGCGGGGATGGGGCACGCCTGGAAGACAGTCCGGCAGCTCCTTGG
AAAAGTACACGTAGAGTCACCAGAGGGCCTGGCCGTTCTGCCCCTCGGTGTAGGCCCGGA
AGAAACGAAACCcacgtccacacaaaaacttgaatGCAAATGTCCACAGCAGCTCTGTTC
AGAGGATCTAAGAGGTGGAAACAGCCCCAGTATGTATTGGAGATGGATATGTGCACAGAG
TGTGGCCTGTCTGTAAGATACTGTTTGGCCACGGGAAAGAATGCGGTGCTGAGGCTTGCT
GCAACGTGGTGAGCCTTGGAAACGTGTTCTGTGACAGAACTCATATGCAGAAAACCACGT
GTTGTGTGATTGTGCTGATGTGAAACGTCCAGAGTGGGCAAGGCCATGGAGGTGCAAGTG
GACGAGTGTCTGCAGctggagtggggctggggctgggggtggtggccAAGCATGCTGGTT
TTCCCCCTGGGGGGTGAGATGGTCTTGGAATTAGGGGTGGTGGTTGCCCAGCCCTGGGAG
TATAtggaaaaccactgaactgtatgtTCTGGAAGGGTGACCTTTATAGTTGGCGGATTA
AAAAACAGACCCCTGAAGAAAGTACCCAGGGGGGCACACACACCTCCTCCTGCTGcctcc
tggcctccctgcctggcTGCGGCGAGCAGGACTCTGCTGAGCTCTCTGTCCGGCGGTGTG
GTGCCGTGGCCTGGGAACTGCAGTCGgttccattttacagaccagGAAACTGAGGTTGAG
TCGCTTCCTGGGGTTGCCTGGCTGGTGGGCTGTGGCAGAGAGATGGTCTGGGCGTGCTCA
GGGCCTCTCCCTGGAGCTGCACTGAGGGGCCTGGGGTTCGGTGGCGGTGAGGGTATCCCT
GAGTGGGGCAGGGTGTGTTCAAAGGGGACCAGGTGGGCTCTGACTCAGCCCCAGCCGCTT
GCCTGGCCCCGCCCACCAGTTCTCTCCCAATTCCTTTGGCTGTCCCTGCTCTGGTCCTTC
CCAGCAATCCCCCAGGAGGAGCATGGGCAGACCTGGTTCCCATCCCAGCCCCTCCGCTTC
CTGTGTGACCATGCCCAAGTCACTCACCCTCTCTGAGTTTCGGTTGCCTGCCCTGCATTT
GGGCACCGTGAGTGGATGCGACTGATGTGGTTGTGGGCCTCAGAGGTGAGGGTGTGCGGT
GTCCCACGCACTCAGTTGATGGTGGCCACATAATCCTAGCCGCTGCCAGAGTGGACCCCC
AGACCCTTCTGAATGAGCTCAGAGTCTACCACTGGTCCCCAAGTGCTGGCCAGGGGTTGG
GCCCCTAGGACCtgtcctgctgcagagcacacaGGCCTGAGGAGAGGCGCCCTTGTGGTG
CGCATGTGACTGTGCTGCTCAGACCAGACACATGAGTGAACCTCGGGCAGGCAGGCTCCT
ACACACCCTTCAGCACCCAGTCCTGGAGGCCCCGTGTCCAGAGGCCTCCTGCCTCTGGAG
GCAGGCACGTGTGCCAGGCACGCTTCTCTAGTGTCTTCATCTCAGTTTTACATGTTTGCG
TGTCCCACGCCTTCCCGTGTGGACATGTAACGCAGTGAAGGTATAAGGCATCTTATGACA
GCTGGCCAGTGGCAGTGCCGCCTGTGGGTGGGCGTGTGGGGACCCTGGCTCCCGAGGGGG
GCCCCGGCTGGGGTTTGGTTTCAAGTGAGGAAGCCATTTTGGACAAGACGTGCATTTTCC
TTTCCGGAACATTCTGCCGTGCCAGCGCCGCAGCGGGAACCCAGCCGGGCCCAGCCCGCC
GAGCGCTGGGGTGAAAACAGCCCGCTCCTGCTGCGCCGTCTGGGGAGGCGGCGGCCCTGG
GCCCGGCTCTGGGCTGACCAGCGGGCCGGGTGCCGGCAATCTTGCTGGAAAATGCAGCTC
ACGCACATCCTTTCTTCCCGGAACACCTC
>TCONS_00000471
GGACAGCAGACGTCCATGGGCAATGCTGGGCAGCTGCTTTACATGCTGTAGAGCTTTTCT
AATctgttgccttctctgatgacacATCAGAGCTAGCCAAAGCTTGTGAAGGCTTGCTGA
CTCAGGCTTGACACCCGTGGGTCTGAATCAACTGGGAGGAGATCAGCTTCACAAGTTTCA
TGAGCGGTGCTGAGTCCTGGGAACTTGCAGGCGTGGGAGACTTCTTGGCTTTGGCTGGAC
ATGGCTCCACTCCAGCTGCCTTTGCAGCAGCCCCAGAGCACTCTACTCAGCCCACACCAT
CTCCAGTCACAGGTCTCTTACTTCGAGGCACAGACCCGTCACCACGGTCAGTGTTGATCC
AAGGTGTGGGAGGTTTGGCCAACGTAAGTTGAATCTGGTGATTTAAAGATCACCACCTAC
CACCTACTGCAggagtgataaaaagaaaaaCCAGGGAGTTTGTGTGCTGCACCTGCGATG
CTGACAGCAACCGTCTGTGACAAAGCTTGTGCCACCACTGGAGTGAACACTGATACTGGG
GGCTCCGTACATTCTCTGGGTGCTGGCTTGTCCACCCAAGGGCCACATGCAGACACTACT
CCTGCCGTACCTTTAGCTTGCTTTCAGATCTGTCGGCTTTGGTAGACTTGATTCAGTTGG
ACCTTGTATCTGATAGTCTTACTAATAAACTCTCAATAAAAGCACACCCTTGATTCAGCT
CTTCCACTTAGGGGAACCTAGCC
>TCONS_00000689
AGCGCAGGCGTCGCTGCGGTGCGAGCTGCAGGGCTGGAAGCAATGGACTTGAGGGGCGGG
GAGCGGGAAGGCGGTGGTCCCGCCGAGTCTCTCGGGCACCCAGCACTCCAGGGGAAGGAG
CGGCGATGAGGGATGCGGTTTCTGGCCGACTGGATTCGAACTGACGCCGGGGAAACCATA
GCAACCGCGGCATTCCGGAAATTAGTCCACACAGATCATTCCCAGCACCTGTCAATTCCT
CGGCTCCTGGGACACCACCGCCGACCCCACGAGGGCCTGAGCCAGAGCCTCGCCACGTCT
GGGTGCCCGTGGCCCCCCGAGCCTCCTCCAGTGGCGGACGGCGGCCCGGGCCCTGAGAAA
CTTGCTTAAACTCCGCCTTCAGACCTCGCCAGGGGGTCCCGCCAGTTTCCCCAAGGCTCA
AGCACCACCCCTGCCACGAGCCTCGGCGCGGGCCCTT
>TCONS_00000759
ggatgctgggggcgggggggagtgTGGAGCCCGGACTCCAGGTCCCGGGAGGAGAAGCTG
CTAGGTCGAATGCCTGGGTCCTTCTAAATATGTACGACCTGTGTGAGTTCAGTCCCCCAG
CCGTCTCCTCTCCAGGACCCGAGTCCTGAGCCAGACCACCTTTCTCGGGACTGAGACAAT
TGGAATCCCTCCGCACCCAGAATCCTGGACGCTGCGCCCACCCTTGGGGATTCCCGCAGC
CTCACCTTACAGGGGAACGGTCTCTAGGAGACCCGCGTGGGGATGTCTAGGAAGCCAGGA
CAAGGTATTCGTTGGAGGATCTCCAGGGACGCACCTCCTTGACCCCCGCTGAATGCTTCC
TTCTGGGGCTTTGAATTGGGCAGGAAAGAAGCAAGGGCATTGGAAATTAAGAGCGCAGCT
TCAAGGACGAAGAAGCAACGCCTTTCATTTGCAAATCAGAACCCGGATAGCAACTCTCAC
CATTGCTGAAGACCCCCAGGAAACCTCCCCCCACCTTTCTGAGAGGAGGTTTCACCCCCA
TGAGATGATTTTTTCTCCTCGAGATGCAGATTGGATTAACAGATGGTGATTTTCATCGTA
ATCTCTTCAGCAAAATAGACTGAAGTCTTCTGTTTGGAAGACGTAGGCTGCCTTTGATGG
AGGGGccgggggggtggggaaggaaggaaggaaatcttATTTGGTTTGTAAAACTCCCCT
GCTAAATGTACTTATCAGATGGAAATAAATCAAGTCTCTGTTTATAAGGTCCTGGATAAA
TAAGCTCTGGCACCTCCAGATAATGCGACAAAatgtatatcttaaaaaaaaaaaaaaaga
attaggaagCTCTAGTTACCTAAATGTAAGATTTCCCAGGACAACAGTCTTGAGCGAAAA
AGGCAAGATGCGGAACCCTGTTACAAGGATTGAACCTTCTGcgtgagaaaatataaaaat
aagatgtgtttctattttattgtgtttgtttGTATAAACACTGCAGCAGtccacaggaga
ctcaggaaagtGGTGACCTCCCCAAGAGCAGGCAAAAACCCCCACAAAacaagtagggac
ttccctgatggtccagtggttatgacctcacacttcctctgcagggggctcaggttctat
ccctgggtgggcaactaagatcccacatgcctcctgctGTGTagcagac
>TCONS_00000760
ggatgctgggggcgggggggagtgTGGAGCCCGGACTCCAGGTCCCGGGAGGAGAAGCTG
CTAGGTCGAATGCCTGGGTCCTTCTAAATGTGAGTTCTGGGTCCCTAAAAGGAGGGCCGG
GAGCCCGGAGccccaggaggaggggctgggtaTCTGAACCCCTGGGTTCGTCTTGTGCAC
GCCTCGCATCTCGGGGTATGGATGGGGGCGGGAAACTGCACAGTACTGGAATCCAATTCG
GAGACAGTGGCCACACCTCCTGCCACCTCCCGGAGAGCTGGTCTTCCCCGGCCGGAGCTG
GGcctcctgggccaccagggaggtgccCCGCAGGAGTCTGCCACCTCCCGTCCCCCTGAC
CCGTTAGGAGGAAGTGGGGCGCGCCCAGGAGGCAGAGGGCGGGGCCTCGGTGAGGCTCCC
CGGGAAGATGTACGACCTGTGTGAGTTCAGTCCCCCAGCCGTCTCCTCTCCAGGACCCGA
GTCCTGAGCCAGACCACCTTTCTCGGGACTGAGACAATTGGAATCCCTCCGCACCCAGAA
TCCTGGACGCTGCGCCCACCCTTGGGGATTCCCGCAGCCTCACCTTACAGGTCAGCAACC
GCTGCGGCTGAAGCAGAGGCGACAGCTGCAGATTAGAAGGGTCTGCGGTCTGGGTGGGGT
TAGCCGGCCCGGGAGTGAGGGTGGGCGGGGCCGGAACTCCGGGCTCGAGCCGGATAAGGG
ACTCCCTGGCCAGGGCTATCCCAGTCCCGCCCCGAGGGCGGGGCCAGAGGCAAGGCCGCA
CCCCCTCCGGCGAATAACGCCGCAGTGGTCCCGCCCCACCAGCGGTGGGGTGGAGGGCTG
AGGTCACTGTTTCCGTGGTGACAAAACAGGAAGACACAACAGCTGGCGGGGTCTGGGCTC
AGGAGGGCTGCCCTCCTCGCCCCAGCGCTGGATGGAGAACTCTCCAGGGCCGGCCCGGGA
AGGCCGTTGCCATGGCAACCCGTCTGTTTGGCCTTTGTTTAGGACGAAGCTGCCCCCCCA
CCGCCCAGCTCGGGTCCTCACCCCAGTCTCACCTCGGTCTgttctccctctccccttcca
gccccctccctcctcgTCTCCCTCCTCTGCCAGGATGGATGAAATCTTGGATATCTGGGT
CGCAAAGCGGCTGGGAAGGCCTCTCTTTACCGGGGTCTGTTTGCTAGGGTCTCTGTCTCC
AGAGTCCCTGAAATGGGAAATGTGCCAATCTCTAGACTTTAGGGGGTTCCTGGGTCCCCA
AAAGAACAGTGGTTGGATTGCAGTGTTTAAGGAATTTTGGGGAGGAGTAAAGTGGGCCCT
CCTAATCCTCTATCTATAATGCGGTTCGCGGTGTAAGGGACGGATGGGCCGGACCCCAAA
GTCCCATGTGTCGGTGGGGGTTGTTGGTAGCAAGATTTCTGGGATCAGGGTGGTGGGAGA
CGGGGACATGGAGTCCCAGGCTGTGGGCCCAGATTCTTGGCTCCTAGGAGCAATTACGGC
TCAGACTCCCGGGTTTTCGGAGCAGATGGGGTTGCAAGCCGGGCCTCTTGGGTCTGGAAG
CGAGAGATATTTTTGGCCTGCATTCCTGGCTCCTGGAAAAAGGGAGGGGCTCAGAAGCTT
AACGAGGGCGAGGCTAGGGGCTGGGGGTGCCAGATTCCTGATTGCTGCAGGGAAGGAGGG
GGCCAAGGGACTGCTCAGCCCGGGGCCCAGAGTAGGGAGGGGCCGCGGGGTCTTTTTTTA
GGGTCCGCTCCGGGGCCCTGAAACGAATGGACAGAGCCCAGAAGCAAGCAGGAGCTGAAG
GTCGGGATGCTCGGCCTGGGGCGGCTGAGGCGGAACGGAAACCGGGACGCCCGGGTCCCT
CCCTGCTGGCCCGGCTCACTCACCGCGCTCTGCACTGGTCCCGGGCGCGGCCTGGCTCGC
GGTGCCCGCGCCGCCGCCGCCGGGTGTCTTCCAGGCCGACGACTGAGGAAGGAGGCTTTG
AGGCCGAGCCCCAGGGTGGGAGCCGAGCGCGTCGCGAAGGGAGGGGTCCGAGAGGATGCT
GGAGCTCGGAGCCCGGGGCTGCGTGCTCtacggagGGGAACGGTCTCTAGGAGACCCGCG
TGGGGATGTCTAGGAAGCCAGGACAAGGTATTCGTTGGAGGATCTCCAGGGACGCACCTC
CTTGACCCCCGgcggattcttttaccgtctgagccacgagggaactCCTGAGATGCGCCG
CCGAGTAGTAAAGAGGCCGTCACCGCTCACAGTTTACTGCAGCTGAATGCTTCCTTCTGG
GGCTTTGAATTGGGCAGGAAAGAAGCAAGGGCATTGGAAATTAAGAGCGCAGCTTCAAGG
ACGAAGAAGCAACGCCTTTCATTTGCAAATCAGAACCCGGATAGCAACTCTCACCATTGC
TGAAGACCCCCAGGAAACCTCCCCCCACCTTTCTGAGAGGAGGTTTCACCCCCATGAGAT
GATTTTTTCTCCTCGAGATGCAGATTGGATTAACAGATGGTGATTTTCATCGTAATCTCT
TCAGCAAAATAGACTGAAGTCTTCTGTTTGGAAGACGTAGGCTGCCTTTGATGGAGGGGc
cgggggggtggggaaggaaggaaggaaatcttATTTGGTTTGTAAAACTCCCCTGCTAAA
TGTACTTATCAGATGGAAATAAATCAAGTCTCTGTTTATAAGGTCCTGGATAAATAAGCT
CTGGCACCTCCAGATAATGCGACAAAatgtatatcttaaaaaaaaaaaaaaagaattagg
aagCTCTAGTTACCTAAATGTAAGATTTCCCAGGACAACAGTCTTGAGCGAAAAAGGCAA
GATGCGGAACCCTGTTACAAGGATTGAACCTTCTGcgtgagaaaatataaaaataagatg
tgtttctattttattgtgtttgtttGTATAAACACTGCAGCAGtccacaggagactcagg
aaagtGGTGACCTCCCCAAGAGCAGGCAAAAACCCCCACAAAacaagtagggacttccct
gatggtccagtggttatgacctcacacttcctctgcagggggctcaggttctatccctgg
gtgggcaactaagatcccacatgcctcctgctGTGTagcagac
>TCONS_00000761
gggggagtgTGGAGCCCGGACTCCAGGTCCCGGGAGGAGAAGCTGCTAGGTCGAATGCCT
GGGTCCTTCTAAATGTGAGTTCTGGGTCCCTAAAAGGAGGGCCGGGAGCCCGGAGcccca
ggaggaggggctgggtaTCTGAACCCCTGGGTTCGTCTTGTGCACGCCTCGCATCTCGGG
GTATGGATGGGGGCGGGAAACTGCACAGTACTGGAATCCAATTCGGAGACAGTGGCCACA
CCTCCTGCCACCTCCCGGAGAGCTGGTCTTCCCCGGCCGGAGCTGGGcctcctgggccac
cagggaggtgccCCGCAGGAGTCTGCCACCTCCCGTCCCCCTGACCCGTTAGGAGGAAGT
GGGGCGCGCCCAGGAGGCAGAGGGCGGGGCCTCGGTGAGGCTCCCCGGGAAGATGTACGA
CCTGTGTGAGTTCAGTCCCCCAGCCGTCTCCTCTCCAGGACCCGAGTCCTGAGCCAGACC
ACCTTTCTCGGGACTGAGACAATTGGAATCCCTCCGCACCCAGAATCCTGGACGCTGCGC
CCACCCTTGGGGATTCCCGCAGCCTCACCTTACAGAAGCAACGCCTTTCATTTGCAAATC
AGAACCCGGATAGCAACTCTCACCATTGCTGAAGACCCCCAGGAAACCTCCCCCCACCTT
TCTGAGAGGAGGTTTCACCCCCATGAGATGATTTTTTCTCCTCGAGATGCAGATTG
>TCONS_00000762
gggagtgTGGAGCCCGGACTCCAGGTCCCGGGAGGAGAAGCTGCTAGGTCGAATGCCTGG
GTCCTTCTAAATGTGAGTTCTGGGTCCCTAAAAGGAGGGCCGGGAGCCCGGAGccccagg
aggaggggctgggtaTCTGAACCCCTGGGTTCGTCTTGTGCACGCCTCGCATCTCGGGGT
ATGGATGGGGGCGGGAAACTGCACAGTACTGGAATCCAATTCGGAGACAGTGGCCACACC
TCCTGCCACCTCCCGGAGAGCTGGTCTTCCCCGGCCGGAGCTGGGcctcctgggccacca
gggaggtgccCCGCAGGAGTCTGCCACCTCCCGTCCCCCTGACCCGTTAGGAGGAAGTGG
GGCGCGCCCAGGAGGCAGAGGGCGGGGCCTCGGTGAGGCTCCCCGGGAAGGTGAGTTAGC
GCGCGGAccacctggaggggtggggtccGTCCCCACTCTCCGAGCCCCCAGCCGTAACCT
GAGGTCAGAGCTCAGGAATGAGCCGCCGGAGACCCAAGCAGGGAGAGGAAACACCCAGTT
GGCTTCCGAACACAGCTCAGGACGTCCCCGGCCACGCCCCAGTCCTGTCCCCACCTCCGC
GCCGAACACCACACCACATCACTCCAAAACTCAGAATCGCGCCCTGAAACCCCAGCCTGG
CCTCTCAACGCCCTGGGACCCAGCTCCATCTTCACTTTGGCAGCATGGGTACTGAAGCGC
ACTCTCTGGCCTTTTGCGTCCAAAGTTCGGATTCTGCACCCTGGCTGGAGAGGAGATGTA
CGACCTGTGTGAGTTCAGTCCCCCAGCCGTCTCCTCTCCAGGACCCGAGTCCTGAGCCAG
ACCACCTTTCTCGGGACTGAGACAATTGGAATCCCTCCGCACCCAGAATCCTGGACGCTG
CGCCCACCCTTGGGGATTCCCGCAGCCTCACCTTACAGGTCAGCAACCGCTGCGGCTGAA
GCAGAGGCGACAGCTGCAGATTAGAAGGGTCTGCGGTCTGGGTGGGGTTAGCCGGCCCGG
GAGTGAGGGTGGGCGGGGCCGGAACTCCGGGCTCGAGCCGGATAAGGGACTCCCTGGCCA
GGGCTATCCCAGTCCCGCCCCGAGGGCGGGGCCAGAGGCAAGGCCGCACCCCCTCCGGCG
AATAACGCCGCAGTGGTCCCGCCCCACCAGCGGTGGGGTGGAGGGCTGAGGTCACTGTTT
CCGTGGTGACAAAACAGGAAGACACAACAGCTGGCGGGGTCTGGGCTCAGGAGGGCTGCC
CTCCTCGCCCCAGCGCTGGATGGAGAACTCTCCAGGGCCGGCCCGGGAAGGCCGTTGCCA
TGGCAACCCGTCTGTTTGGCCTTTGTTTAGGACGAAGCTGCCCCCCCACCGCCCAGCTCG
GGTCCTCACCCCAGTCTCACCTCGGTCTgttctccctctccccttccagccccctccctc
ctcgTCTCCCTCCTCTGCCAGGATGGATGAAATCTTGGATATCTGGGTCGCAAAGCGGCT
GGGAAGGCCTCTCTTTACCGGGGTCTGTTTGCTAGGGTCTCTGTCTCCAGAGTCCCTGAA
ATGGGAAATGTGCCAATCTCTAGACTTTAGGGGGTTCCTGGGTCCCCAAAAGAACAGTGG
TTGGATTGCAGTGTTTAAGGAATTTTGGGGAGGAGTAAAGTGGGCCCTCCTAATCCTCTA
TCTATAATGCGGTTCGCGGTGTAAGGGACGGATGGGCCGGACCCCAAAGTCCCATGTGTC
GGTGGGGGTTGTTGGTAGCAAGATTTCTGGGATCAGGGTGGTGGGAGACGGGGACATGGA
GTCCCAGGCTGTGGGCCCAGATTCTTGGCTCCTAGGAGCAATTACGGCTCAGACTCCCGG
GTTTTCGGAGCAGATGGGGTTGCAAGCCGGGCCTCTTGGGTCTGGAAGCGAGAGATATTT
TTGGCCTGCATTCCTGGCTCCTGGAAAAAGGGAGGGGCTCAGAAGCTTAACGAGGGCGAG
GCTAGGGGCTGGGGGTGCCAGATTCCTGATTGCTGCAGGGAAGGAGGGGGCCAAGGGACT
GCTCAGCCCGGGGCCCAGAGTAGGGAGGGGCCGCGGGGTCTTTTTTTAGGGTCCGCTCCG
GGGCCCTGAAACGAATGGACAGAGCCCAGAAGCAAGCAGGAGCTGAAGGTCGGGATGCTC
GGCCTGGGGCGGCTGAGGCGGAACGGAAACCGGGACGCCCGGGTCCCTCCCTGCTGGCCC
GGCTCACTCACCGCGCTCTGCACTGGTCCCGGGCGCGGCCTGGCTCGCGGCTGCCGCTGG
GCG
>TCONS_00000763
gggagtgTGGAGCCCGGACTCCAGGTCCCGGGAGGAGAAGCTGCTAGGTCGAATGCCTGG
GTCCTTCTAAATGTGAGTTCTGGGTCCCTAAAAGGAGGGCCGGGAGCCCGGAGccccagg
aggaggggctgggtaTCTGAACCCCTGGGTTCGTCTTGTGCACGCCTCGCATCTCGGGGT
ATGGATGGGGGCGGGAAACTGCACAGTACTGGAATCCAATTCGGAGACAGTGGCCACACC
TCCTGCCACCTCCCGGAGAGCTGGTCTTCCCCGGCCGGAGCTGGGcctcctgggccacca
gggaggtgccCCGCAGGAGTCTGCCACCTCCCGTCCCCCTGACCCGTTAGGAGGAAGTGG
GGCGCGCCCAGGAGGCAGAGGGCGGGGCCTCGGTGAGGCTCCCCGGGAAGATGTACGACC
TGTGTGAGTTCAGTCCCCCAGCCGTCTCCTCTCCAGGACCCGAGTCCTGAGCCAGACCAC
CTTTCTCGGGACTGAGACAATTGGAATCCCTCCGCACCCAGAATCCTGGACGCTGCGCCC
ACCCTTGGGGATTCCCGCAGCCTCACCTTACAGGGGAACGGTCTCTAGGAGACCCGCGTG
GGGATGTCTAGGAAGCCAGGACAAGGTATTCGTTGGAGGATCTCCAGGGACGCACCTCCT
TGACCCCCGgcggattcttttaccgtctgagccacgagggaactCCTGAGATGCGCCGCC
GAGTAGTAAAGAGGCCGTCACCGCTCACAGTTTACTGCAGCTGAATGCTTCCTTCTGGGG
CTTTGAATTGGGCAGGAAAGAAGCAAGGGCATTGGAAATTAAGAGCGCAGCTTCAAGGAC
GAAGAAGCAACGCCTTTCATTTGCAAATCAGAACCCGGATAGCAACTCTCACCATTGCTG
AAGACCCCCAGGAAACCTCCCCCCACCTTTCTGAGAGGAGGTTTCACCCCCATGAGATGA
TTTTTTCTCCTCGAGATGCAGATTGGATTAACAGATGGTGATTTTCATCGTAATCTCTTC
AGCAAAATAGACTGAAGTCTTCTGTTTGGAAGACGTAGGCTGCCTTTGATGGAGGGGccg
ggggggtggggaaggaaggaaggaaatcttATTTGGTTTGTAAAACTCCCCTGCTAAATG
TACTTATCAGATGGAAATAAATCAAGTCTCTGTTTATAAGGTCCTGGATAAATAAGCTCT
GGCACCTCCAGATAATGCGACAAAatgtatatcttaaaaaaaaaaaaaaagaattaggaa
gCTCTAGTTACCTAAATGTAAGATTTCCCAGGACAACAGTCTTGAGCGAAAAAGGCAAGA
TGCGGAACCCTGTTACAAGGATTGAACCTTCTGcgtgag
>TCONS_00000764
TGGAGCCCGGACTCCAGGTCCCGGGAGGAGAAGCTGCTAGGTCGAATGCCTGGGTCCTTC
TAAATGTGAGTTCTGGGTCCCTAAAAGGAGGGCCGGGAGCCCGGAGccccaggaggaggg
gctgggtaTCTGAACCCCTGGGTTCGTCTTGTGCACGCCTCGCATCTCGGGGTATGGATG
GGGGCGGGAAACTGCACAGTACTGGAATCCAATTCGGAGACAGTGGCCACACCTCCTGCC
ACCTCCCGGAGAGCTGGTCTTCCCCGGCCGGAGCTGGGcctcctgggccaccagggaggt
gccCCGCAGGAGTCTGCCACCTCCCGTCCCCCTGACCCGTTAGGAGGAAGTGGGGCGCGC
CCAGGAGGCAGAGGGCGGGGCCTCGGTGAGGCTCCCCGGGAAGATGTACGACCTGTGTGA
GTTCAGTCCCCCAGCCGTCTCCTCTCCAGGACCCGAGTCCTGAGCCAGACCACCTTTCTC
GGGACTGAGACAATTGGAATCCCTCCGCACCCAGAATCCTGGACGCTGCGCCCACCCTTG
GGGATTCCCGCAGCCTCACCTTACAGCTGAATGCTTCCTTCTGGGGCTTTGAATTGGGCA
GGAAAGAAGCAAGGGCATTGGAAATTAAGAGCGCAGCTTCAAGGACGAAGAAGCAACGCC
TTTCATTTGCAAATCAGAACCCGGATAGCAACTCTCACCATTGCTGAAGACCCCCAGGAA
ACCTCCCCCCACCTTTCTGAGAGGAGGTTTCACCCCCATGAGATGATTTTTTCTCCTCGA
GATGCAGATTGGATTAACAGATGGTGATTTTCATCGTAATCTC
>TCONS_00000765
CCCGGGCGCTGCCCGCGCCGCCGCCGCCGGGTGTCTTCCAGGCCGACGACTGAGGAAGGA
GGCTTTGAGGCCGAGCCCCAGGGTGGGAGCCGAGCGCGTCGCGAAGGGAGGGGTCCGAGA
GGATGCTGGAGCTCGGAGCCCGGGGCTGCGTGCTCtacggagGGGAACGGTCTCTAGGAG
ACCCGCGTGGGGATGTCTAGGAAGCCAGGACAAGGTATTCGTTGGAGGATCTCCAGGGAC
GCACCTCCTTGACCCCCGCTGAATGCTTCCTTCTGGGGCTTTGAATTGGGCAGGAAAGAA
GCAAGGGCATTGGAAATTAAGAGCGCAGCTTCAAGGACGAAGAAGCAACGCCTTTCATTT
GCAAATCAGAACCCGGATAGCAACTCTCACCATTGCTGAAGACCCCCAGGAAACCTCCCC
CCACCTTTCTGAGAGGAGGTTTCACCCCCATGAGATGATTTTTTCTCCTCGAGATGCAGA
TTGGATTAACAGATGGTGATTTTCATCGTAATCTCTTCAGCAAAATAGACTGAAGTCTTC
TGTTTGGAAGACGTAGGC
>TCONS_00000805
CACCCCTTCTCCCTGTGACCAGCTGCCAAGGGCCAGCGGGAGAGGGGCTTCCCACACCCT
GACCCAGGATACCGCGTTTCTGGTGGTCTGTCTAATCTCTGAACGCAGTTCTGTCCAGAG
AGGGAGGCGATCCCGCCCGGAGCAGCCCCAGCTCTCGGCCCTTGTTCCCGGGGACCAGTC
CCTGCGGAGCCACCACGAGGGGAGGCTTGGATCTCCTCTTGTTCAACAGAAACGCGCCCC
ACGACCACATCCCTGGAGGCTGGAGCAGAACAGACCCGGCGAGACCTCCCTGACGGCAGA
ACCGCGGTCCAGACAAGTCTGTGGCCTTCAGACCTGACATCTGGGAATCCATCAAGTCCC
TCAGTCGTCTGAAATACGTTTCCTCGAGGTCCTGAACTacaagagatgttggcaatttgg
aaAACGGAGGCTCGAACAGTCAGAGAGCTGGCTTTGAGCTACTGAGAAGGTCC
>TCONS_00000826
cagATAGCCTTAGAGACTATTTTAGCAAATTTGGAGAAATTAGAGAATGTATGGTCATGA
GAGATCCCACTACGAAACGCTCCAGAGGCTTCGGTTTCGTCACGTTCGCAGACCCGGCGA
GTGTAGATAAAGTGTTAGGCCAGCCCCACCACGAGTTAGACTCCAAGACGattgaCCCCA
AAGTTGCATTTCCTCGTCGAGCACAACCCAAGGTAAGTAGAGGAAGCAGTCATAGGATTT
TAGCACTTAGAGGTGGTTGCCAAGGATTTCAGATTTCAAGCAGAGCACTGGCAGTGATGT
TTGGAAGCCCGGTGCACCCCGTTTCTTCAGGGTATGAGTGTGTGGCAGTGAGGGGGGCCA
GGCCAAGCGCTGTGGGAGATAACCGTGCGTCTGCTAGTCAGCCATTCCCAGGTGGGTCCG
AGCATCCATCGAGGGGCAGGGACCAGCCTGTGCTTTCGTGGGAG
>TCONS_00000822
GTGAGGCGCTTCCATCCGGGTCTCCTCGGGGTTGGCGGGCAGGCTAGTTTGGATAACTAG
AGGCTGTGGGCTCTAGGGCTGTTCCTAGCCGTGTAGCGCCTGCACCAGGGATGATTTAGA
CGAGAAATGTGGCCTGCTGTGGGAGTTACGTTTCAAATACATGttgacttatttaaaaat
ttttttgttgaaataaaattcacataaaactcaccatcttaactatttttaagatgtttt
agCACATTCATCATACTTCACATGTTGATTTTTGACTtggacttttatttttgaaaggaa
ggaagaatattAAGCCATAACCCGGAGACCCAGCAAGTAGACATAGAAATTCTTTCATCC
TTACCTGGTGAGTCTTCTAGAAAGATATTTGAAAGCGTAGGCTATTCACCTCCGCACTGG
TTTCTGAATAGCTTCTATGCGCAGGAGCCGCTGTCTTCCTTGGCCACCCTGGTTATGGTG
CCCTCTGCTGCCTCCGTCCGCGCAGAGGGCCTGGGGGTGGGCCGCGCGGCGCTTCGGCTA
GTGGGGTTTCGTGTCTGCTGAGAGTTGTTGGGTTTGTTCCCCAAACTGTTAGGCACGTTG
TTCTTATTATTGTAaccatttaatttaataaaattacataaattaatgaaaattgatggc
aaaaaaaaattgtctatGAAACTTAAATTGAATGGTGACTCAGGATTGTTGAtgaaaatt
ttgcttttgaattACATGTGATGGGTTAGCTATAAGAGTTTGGGAGGAATTTGATAAAAA
TCTGAGAAGATTCTGCACTTAAATTGTGTTgctaattttatattcttgcgtccacttaaa
aaacaaaaacaaaaaacctcggGACTTTTCCTGGCAGTTGGGTGGTTAagcctccatgct
cccagtgcagagcgtgtgggtttgatccctggtgggagaactaagatcctccatgctGTG
CGGCATgaccagaaaaccaaacaaaacccctCAAAACTCAAAAACTGGAAATCGCATATA
TGCATTAGGGATAAAGTTTATAAAAGAAAGACAGCTCCAGTCAGTGACTCATAAGACCTA
CTAGCTCTGTTTGAAAAGGTTGGCAAATGAATGTACTTCTCTGtgttaaatcaaaataaa
atgtcagaaataTAAGTGTAGCCACACTCTcatgcattattttaaatggtTCCCTGCTTT
ATGCCTGAATCACCCCACCCATTTTTGGTTCTGAAACCCTGGAATAACAGGGCTTTTATT
GTGTATGGCTTAACTTGGGTTGTGTTTGCAGGGGTCCCTGGCCAGAGATTAGAGGCGATC
CCTTTTTCTTTAGCAGACTGCAAGTAATTAATTATTTTCTGTTCATGTTTAAATAAGATA
GTAAAAGAGTCAAGACTGTAGTATGTAAGAATCATTCAAAAAGATTTttcaggggattcc
ctggtggtccagtggttagggtctGACGCTTTCTCTActggggctcgatccctggttggg
gaactaagatcctgcaaggtgTGAGGGCACCcagaaaaaacccaaacaaaaaaccTTACA
CTGGTTTTCCAGCTCTCTTCTGGTTAGATTTCATTTGAAGAAATCCTCCTTAGGAATGTT
GGACAGAGGTTTGTCCGTGGTCAAATTCTGTGGACACAGCCTGATCACTTCTTGTCAGGT
GATTGACAGTGATGATATCCAATTAGAACTTTTGTTTTGGGGAGCATCAAGGAACACTTG
ATCTGTTTTGTAGCAGAAATACAGGTAGTCCTCACTTTGCATAGTTCTAATGAATTTCAG
TTTCCATGGTTTTGTTACATAGAACAGTCTCCAGTGACACTGGTATAttaactcttcttt
ttaaaaatatttgtttatttctttgactgcgctaggtcttagttgtagaTCTAAgttgca
ggatcttcagttgtagCGTGTGGG
>TCONS_00000840
GTCTCTCTAAGGATACCACAGAAGAGACATTAAAGGAGTTGTTTGATGACTCTATTCGAG
CAAGGATAGTCACTGACCGGGAGACTGGATCCTCCAAAGGGTTTGGTTTTGTAGACTTCA
ACAGCGAGGAAGATGCCAAAGCTGCCAAGGAGGCCATGGAAGATGGTGAAATCGATGGAA
ACAAAGTCACTTTGGACTGGGCCAAACCTAAGGGTGAAGGTGGCTTTGGAGGCCGAGGTG
GTGGCAGAGGTGGCCA
>TCONS_00000842
tcagtatcaGAAGTTCTACGATCAGCAGGACTACCATCTCATACTTCTTCAATTTCACAG
CATTCTAAGGGAAGTAAATCGCCAGACTGGCTGATGCATCAGGGTCCACCAGACACGGCA
GAGATGATAAAAACTTTACCTCAGAAATACAGAAGGAAACTTGTGTCTCAAGAAGAAATT
GAATTTATCCAAcgTGGAGGTCCAGAATAATCACTGATAATGTGGCTCTAATATTTGTCA
TCAGATAAAGAAGAGTCTTTCTAAAAAAGGACTTCCAGAATGACAAATGAAAAATTGTAT
ATTAAACaactttaataaatattctgtaaaaagaaaaaaaaaagatgaatagaaAATTTA
GATGGAC
>TCONS_00000910
ctttaagaaaaagaatgacaggCTGTCTCCAGCCAACTAGCAATCCAGGGCCCAGTGAAG
CCACAAGGCCTACTTGGCACTGTTGACAGAGACCTTCATCTCCTGTAGTTGTAGGAAGAC
TGCACTGAAAACTGGGCCCGGCATTGAACCATAAGCCGCCAGAGCTTATGATGTGAGTCC
TATGAGGCTCATAGGGAAGGACTGAGAGCTGAGACGTGAGATGTGGACCTTTGGGTGGTT
GAACCTGAACCTCTTGAACCCCAGCTTTACCTGAATCCTCTAACCAGTTAAAGAAGCCCT
ACCTGcctggagagtagccccctcttgaCAGAAACCACAGATGACGATCTCacctgaggg
gacttccctgctggtccagtggccaagactccacgctcccagtgtGGGAGAacagagttc
catccctggtcagggaactagatcccgcatgctacacctaagacccagagcagac
>TCONS_00000916
ATCAACTTAGTCAAATAACACAGGACAGAGAGAGGGACTTGCCACCACTCTGAAAAACCA
ACCCGACCCTGTTGCAGGCGGCTTCTTGTTTCCAGGCAGCCtgctttccttcattttctc
tgtttggTGTGTACTTCTGCTTTGCTTAATACAACTCTTGCTATTTACAACTGCTCTCTG
TCTCTTGattgaattctttcctttgggGGATAAGAACCAAGGAAACACCTGTGTTTCGTG
GTAACAATTCTAGGGTACTCCTGTATCGGGCTCCTGCAATGTGTAGGGGTTCAGCTCTTG
CAGTGCAGatggcttctccagcaccacgttTCCAACTCATGTAGCTCCTCCGGAGCCCCA
GTCCTGCCATGACAGGGGCCAACACCACCCAGCAGCCGTACTTTCCCCCAATTCTCCCCA
CCTTGGATGGCTTTGTCTCAGGATGCCTCCATTGAGATTCCTCTCCATGAATGACTTTTC
TTGACACTCCAGATgCCGCTGCTCATCTGGTGGACGCTTGAGGATACCCTGGATGACGCG
CTTCAACTCAAACACGGTGCTCGACTCCTTGGCCTCAGTGAAGATGGTGGTCTTGCCGCG
CCGGATCATGAGGAACACATCCATTGCGGTGGCGGTGGCGGTGGCGGTGGCGTAGCTGCC
TTTCCCCCTAGATTGCCAACCCAGGAGGATTGAATGAAGGGTTTTATAAAAGGGACTCCA
AGGTGGGTCTCTGACAAGATTAGGGTGTGTTCACCTTTTCTCAGGTGATCTCATCTTGAT
GAGCTGCTCTGATCTCTTTAATCAAGTGGTTTCTTGATGGCTCCTCCCTTGATTAGCAAT
TCCCTTGattctgccctttggaacttaGGAAAGGTCATGCAGGCTGGAGTCTCACAAGAA
ATATTGCAGCATGCAGCTTATGTAGGAGCAGAGAAATGGGGCCAGGAGCCAAGTAACAGC
AAAGTCATGCATCTTGTAAACAGCGGGAGTCCATGGGCAGATAAGGAAAGCAGGCACCTT
CAGACTTACAGGAAATTGAGTGATAAGGGACTGAACAGGCGACCAAGAAAGGTGAGGAAA
GGCAGGAATCCCCTGCGTCCAAATGTAACCTTTTGCCCATTGTGCTGTCATTATGATAAG
ATTAGCCTCACAGATAAGAATAGTCATCAGGCATGTATACCATGACATTTCTACTCTAAG
CTAAATAGGGACAAAATCCCTCCTTCCCTCAGTAAAATGAAGCTGGGATGAAAAAATCAG
GAAGGTCAACGCCCAAACTCCTCATTCCCCAGGGAATATTCAGTCCCTTCATTCTTACCC
TTCTCAAAACCAACTTGCCAAAGAAACCCTGGTTGGCAGCTCCTCACCTGCCTACCCACT
CTCCCTTTGAGGCTGTATCCTTGCTTAAATAAACTTTTGCTTTACTTTCTAGACAAGTCT
AGAAATGTTGCCCAAGTTGTCTGTGGGAAGATGGAAAAGCTAACTTTAATCTACTCAGAA
TAACAAAGAAGAATGATTTACTTGTTTAAAGAGTGGACTTGGGGACTTCCtgagtggtcc
agtggctaagactccaagcacccaatgcagggggccagggtttgatccctggtcaggaaa
ctagaccccacatgccacaactaaagaccctgcacactgcaacaaaaaccagggaagcca
aatgcat
>TCONS_00000918
GTGAGGTAGTCAAAGAGCTCCCCTCTCTTCATCCTGCGGGGACAGAGGATTTGTCACTGG
ATGGCCCAGCAGGTCACCCCCTCCTTACCCTATTTCCCACCTAACACCTCCAGGGGTAAA
GTGGCCCACTCCCCACTAAGGACCACAATCTGCAGGGAGGAGCTGGGGAAGTGAGTGGAG
AGGCTGTCTGGGAAGGTTGGAGTAAGAACAAGGGAcactggaggggtggggtgccACCAT
TGTGAGGGTCCCCTATGTGTGGGAGTGACAGCATGGACTGGGACCCATCAAAGCTAAAAT
CAGAGTcgggggaggagaaagggacccTGAGTCACTGGCCCAAGGTCCCAGACCCAGATC
AGAAGGACCAGAGTGTCCTGTCTTTTTCCAGGAACAAATggaagcagcagcagtacaagT
GATGGAGGAGCGGTTTTGcctatttttggattttttagAAGTGTGATTCCATCTTCCCAC
TTGAGAGGATCTAGAAGGAGGTCTCTGCTGGAATAATCTAGTTACACCCTGGAGGGCAAC
TTGAGGCAGCATTATAAATAACTTCCCAAGCAACTTCTTCAAAGGGCTGAAAGAAGAGGC
CTGGAGCTGAATCCTGGGAGCAGGAAGTTGGAGCTGGGAGCCCCAAGCCTCCGGGCACTG
CGCCGGCGGGGGCCCTGGGTTGCGGGAGACAGTCTGGGTGTTTCTGGCTAGCTGCACTGG
GGCCACACTCCCCGGCCGGGTTATCAGCGCAGAACGGGGGCAGGGCACCCTGCCGTGgct
cGGGGCCACCACTCACTGATGTTGGGGTGTCCCGAGACCTTGCGCAGGATGTCCACCTCC
TTCTGCGTGGCCTCTCGCAGCTCCTGCACCTCCTCGGAGCTGAAGCTGCCCCCGCCGGTG
ATGTCGATGATCTTCACAGCGTACTCCTGGCACGTGGGCTTGTGGATGCAGCGCCTGACG
ACGCTGCTCACTCCCCTAGGGGTGCAGAGGACAGATGGTCCCGGGGGCCCCTAACCCCAG
GGGGAGGCCCACATTCAGGCCACAGCAGAGAGGTCCTGCCTTGTCCCCCAACTCCCTGTG
AGCTTCGGggcagcagtccccaactttGGGGcccatttttggcaccaggggccaatttca
tgaaagacagtttttccatggacctgTGGGATGAGGGatagttttgggatgattcaagag
tgttacatttattgtgtactttatttctattagtattgcatcagctccacctcagagcat
caggcattagatcctcgAGGTTAGGAACCCCTGCTTTGGGGGACGGAAGGTTGAAGAAGG
CTCCGGGGGAGGGGGGCGATTTGCCTGGAGCCAGAGGAAGAAGTCTGCTTTCAGGCCTCC
TGGTTTCCGTCACTGCTCTTTCTCAGCTCAGAGGAAGAAACCGTACACCCCTAGGACCCC
GAGCTGCATTCTGACGCCTGACCCCTGACCCTGAGCCAAGGCTGGATTGGATGTGCTGTC
AACagctctggggtggggggtggggctccCTTTGCTGGGAGGGTCTCTGATCTGGGTGCC
TTTATACCTGCTTCCTCCATCCCAAACCCCAAACTGAAGTTTTCTCTAAGTGGACAGTGC
TTTGGAGATGAAGACGGTCAGGACTCAGGGTCAAGGAGAGATTGCTCCTGCCCGCAGAGC
CGTCCAGAGGCTCGGATCGCACTTCTTGGGGGAGGTCTGGGCCTTACCTGCCCAGGATCT
CCTTGGGCTCATAGTTCTCATAGAAGCTCTGTGCAGAAGAGGAGTCCGGCAGCGACTTGT
CCTGGGTCATATCAGCTCTAAGAGGGGAACAGAAAGAAACCGTCagccttcctgacctag
gggatGTGGTCTGTGAGGGCTAAAACTATCTCTCCCTTAGCTTTGTATGTCCTGGCAGAG
GGCTGACCTCTTgtgaatattcaaaataaatgctTGTGAATTttatagatagccaatggg
aatgtgctgtataacacagggaactcaacctggtgctctgtgtcaacctagaggggtg
>TCONS_00000919
CTCAGAGCCAAGGGCAGGCCAGGGTGCTGGCTCCTATGGCCACCCACTTGGGGCCTGTCA
GTGGCTTGGTCATAGGAGCCAGCACTGGGTTGGAACACAGGCAGTGGGAACCTGGCTCAG
CCCAGTCCCGGGAAGAGAGAGCCAGCCTTGAAATGGTAGGATTTTTTATTCTGGGGGGGA
AAAACCCAGGCAGTCCCTGTTCCCGGGAGAGCTGATGAGAGAGCCTGAGCCCCTAACACG
GGCTGGGGCCACGTTTCCAGACCTCGCAGCTTCTCTCCTGGCTCCAGCTGGCAGGAAAAG
CCGAAGTCTGTAAGCTTGATGTTCATGTTATCATCCAGGAGGATGTTCTCAGGCTTCAGA
TCCCGATGCACGATGTTGAGTCTGTGCAAGGTGGCGATCACCTCCAGCAGGGCTCTCATG
ATCTTCCTGGGGTGGCACAGGCACACGTTACCCTCATCTGCTACTCTGCAAGGTCAGGTA
ACAGGCAGGGAGACCAAAGCCCATAGGCCAGCCTGACTGCAAGTAACAGAGGACTCCAGA
CAGGCGGACCCACCTAGGCTGGGTCAAGGAAGGAGGGATACCACCATAGCCCACAGCGCA
CACTCCCCAACCAGACCAGTGCACGCCGTGCTGCCTCCACAACCTCCGTGCCTAAGCTGG
ACTCAGACAGGAAGTAGGGAGAGGGGCAAGTGGACCCTCACCTGGTCTCTTTCTCACTCA
GGGTGACCTTCTCAGTGAGGTAGTCAAAGAGCTCCCCTCTCTTCATCCTGCGGGGACAGA
GGATTTGTCACTGGATGGCCCAGCAGGTCACCCCCTCCTTACCCTATTTCCCACCTAACA
CCTCCAGGGGTAAAGTGGCCCACTCCCCACTAAGGACCACAATCTGCAGGGAGGAGCTGG
GGAAGTGAGTGGAGAGGCTGTCTGGGAAGGTTGGAGTAAGAACAAGGGAcactggagggg
tggggtgccACCATTGTGAGGGTCCCCTATGTGTGGGAGTGACAGCATGGACTGGGACCC
ATCAAAGCTAAAATCAGAGTcgggggaggagaaagggacccTGAGTCACTGGCCCAAGGT
CCCAGACCCAGATCAGAAGGACCAGAGTGTCCTGTCTTTTTCCAGGAACAAATggaagca
gcagcagtacaagTGATGGAGGAGCGGTTTTGcctatttttggattttttagAAGTGTGA
TTCCATCTTCCCACTTGAGAGGATCTAGAAGGAGGTCTCTGCTGGAATAATCTAGTTACA
CCCTGGAGGGCAACTTGAGGCAGCATTATAAATAACTTCCCAAGCAACTTCTTCAAAGGT
TAGAGACATTTGAGCTGCCCCCAAGGGCTctacaggactgagccactgagcagagTTGAG
ACAGCTGCAGCTGGGCAAGGCTGGAGGGGTCCTGGGAAAGTCTCCCTTGGTTGAATAAAA
AAGGTGTATCCTGCCCACCCCTCCAGGGAAAGCAGGGTCCAAGAGATTTTGGCCAGTATC
AGAGGGAGACAAGAAAATCCTTGAATTTAGCTGATGCAGCAGGGAGGGGAGTTCTCTTTG
AGGAGCAGCCCAGAAATTACAGATGTAATTCAGACATTATCGGTACCATGTTCTTAAAAA
GCAATGTGTTGCCTCCGGTTTTGATCACTTCAATTCCATTTTAAACACACTAGGAGAACT
CACtaatggcagcagcagcagcaaaaagatgTACCAGTAAACGCTGGGACACTGCAAGGG
CCATCAGCAGGCTCCTGCCTCCTACAGCTGGCAGTTTAATTATACACAAAGGCCAAATTA
AATGGTCTCTCCACGAAAAAAAGTAACACTGTGCATGTTCAGTATggcgacaaaaaaaaa
aagttccaacaATACAAAATCTGCTTGAATAATTCTCTGAAGTAAATCTAGTCCCTAGAT
GACAAGGAGCTTATCTCAATAGTCCTGTTGGTGCACAAGCAAAGGAATAGTGACGTGTTG
TTGacagtgatgatggtgataatgacaATGATGATAATGTCAATCTTTGAACTACATGCC
AAATACAATCTCTACCGCCTGCCTCTCTCGTGGGCCTCTTGCCCCAATACTGCCTCAGCT
CTTCCCTCTGCTGGGGGCTCCTTCTCTGGGTCTTGGCTGGACTCCATCTCGCCCTTCATC
CAGGTCTCTGTTCAGGTCACTTCTGGAGAACATTCCCCACCCGCTCCCTCTGACCCTTGC
TCAGCTCTGTGTGTCTGGAAATGTGcataactctgtgtgtgttttatgaCTTGATTGCTT
TCTCCTCACTCTCGGTGAAAACTCGTGCACGCAGTAGGTTTGCCTATCCTCAGTGTCTAG
AATAAGCATTGCCTGGCCGCCCTGGTCATCACATGGTAGTTAGTAATGACTAGCATTTAC
ATTGTGTCAGTCCCTGTGTATTTATTACTCCTGCAATCCTGATGAGAAAGTTGATGTGGA
AAGTAAATCGTCCAGCCCAGAAGGGACGCAGGGTTCAAAACCAGGCAGCCTGATCCCAGG
GGCCTGATCTGCCTAAAACTTCTGTGTCCTTATTTGATGTCCACCATGTAGGGGGCTGGC
TGCTGGTCTCCAGGAAGCCCTGAATGGGGAGAATTTTCTCAGTTAGGCCCCAGGCCTGGG
TACTTACAGATCAAACACCAAGAAGAAGAAGGTGTTGGTCTCATAAGTGTCCTTCAGCTG
TACTGAAATGGAAATGGCTCATCTCAGGAGCAGAGGAGCCCAGGCGGGGCAGTGGAATGC
AGGGGTGAGGGGATTAAAGGTGCTGTGGGCTGACTCAGAAGCTGGAGGGGGTTTCAGGGT
TCAAAGgaagcctccccctccccccaggagAGGGGGCAGCCAGGGACTTTGAACTCCACA
TTCCTCCACCCACACCCCTGCCTGTCATCCCTTCTGTAGGGCTGAAAGAAGAGGCCTGGA
GCTGAATCCTGGGAGCAGGAAGTTGGAGCTGGGAGCCCCAAGCCTCCGGGCACTGCGCCG
GCGGGGGCCCTGGGTTGCGGGAGACAGTCTGGGTGTTTCTGGCTAGCTGCACTGGGGCCA
CACTCCCCGGCCGGGTTATCAGCGCAGAACGGGGGCAGGGCACCCTGCCGTGgctcGGGG
CCACCACTCACTGATGTTGGGGTGTCCCGAGACCTTGCGCAGGATGTCCACCTCCTTCTG
CGTGGCCTCTCGCAGCTCCTGCACCTCCTCGGAGCTGAAGCTGCCCCCGCCGGTGATGTC
GATGATCTTCACAGCGTACTCCTGGCACGTGGGCTTGTGGATGCAGCGCCTGACGACGCT
GCTCACTCCCCTAGGGGTGCAGAGGACAGATGGTCCCGGGGGCCCCTAACCCCAGGGGGA
GGCCCACATTCAGGCCACAGCAGAGAGGTCCTGCCTTGTCCCCCAACTCCCTGTGAGCTT
CGGggcagcagtccccaactttGGGGcccatttttggcaccaggggccaatttcatgaaa
gacagtttttccatggacctgTGGGATGAGGGatagttttgggatgattcaagagtgtta
catttattgtgtactttatttctattagtattgcatcagctccacctcagagcatcaggc
attagatcctcgAGGTTAGGAACCCCTGCTTTGGGGGACGGAAGGTTGAAGAAGGCTCCG
GGGGAGGGGGGCGATTTGCCTGGAGCCAGAGGAAGAAGTCTGCTTTCAGGCCTCCTGGTT
TCCGTCACTGCTCTTTCTCAGCTCAGAGGAAGAAACCGTACACCCCTAGGACCCCGAGCT
GCATTCTGACGCCTGACCCCTGACCCTGAGCCAAGGCTGGATTGGATGTGCTGTCAACag
ctctggggtggggggtggggctccCTTTGCTGGGAGGGTCTCTGATCTGGGTGCCTTTAT
ACCTGCTTCCTCCATCCCAAACCCCAAACTGAAGTTTTCTCTAAGTGGACAGTGCTTTGG
AGATGAAGACGGTCAGGACTCAGGGTCAAGGAGAGATTGCTCCTGCCCGCAGAGCCGTCC
AGAGGCTCGGATCGCACTTCTTGGGGGAGGTCTGGGCCTTACCTGCCCAGGATCTCCTTG
GGCTCATAGTTCTCATAGAAGCTCTGTGCAGAAGAGGAGTCCGGCAGCGACTTGTCCTGG
GTCATATCAGCTCTAAGAGGGGAACAGAAAGAAACCGTCagccttcctgacctaggggat
GTGGTCTGTGAGGGCTAAAACTATCTCTCCCTTAGCTTTGTATGTCCTGGCAGAGGGCTG
ACCTCTTgtgaatattcaaaataaatgctTGTGAATTttatagatagccaatgggaatgt
gctgtataacacagggaactcaacctggt
>TCONS_00000922
aaaaacattttctgcaACCATTTTGTTTTACAATCAAGGAAATATAGTCTCAGGGAGGTC
CTGGGACCTGCTCATTTCATACGGATGATTAGTGACGGTTAAGGCTGGCCTTAAGGATGG
TAGAGAGGCCATGTGGATTatcctcacctttttttttttttttaatgtttatttacttat
ttatttgctgcATTGCATCaggcaggatctttcattgtgacTCACaaactctagttgtgg
cacctgggctcagtagttcagTGCACtggtttagttgccccaaggaATGTGGGATCGtca
ttccctgatcaggaatcgaaccccattccctgcattgcaaggtggatttttaactattgg
gccaccagagaagtctttcCCCTTTTACCTTAGGACAAAGGAGTGGAGAAAGTATTGGTC
TGGGGACCAGGAAATTGGGTTTGCTGCTGATTCTGCTGAAAGAGTGGTTGGCCTTGGGCA
AGACATGTAAATCTTCCTGGTATCTGATTCTGGGGTCTGTGAGATGGTGAACAAAACCTA
CCCTCCAGAGCAGTAAGAGAAATAGCAAATGCAGGAATCCATGTGAAAGTTCTTTGAAAA
GTGTGAGTACTGATTGAGGCTGTGATGGTCTCACTTGTTGCCAACAGGTTCTTTTTGGCT
GAGTTATTAGTCTGAACTACCAACAGTTGGAAGTTATTAGGCACAGCCTTTCCTGCCTTC
CGTGCAGTCTCAGGACCAGCCTCGCTTCCTCCACCCTGTCCCAAGGTCCCTTCTTACCTC
TCCCTACTCCCCAGGAATGGCATGCCCTCTGGACCTGCCCTCACACCACTTTTCTTTCGA
GACTAGGCCCTCCTCAGTCCCCAGCCCCCAAAACCCCAGACCACAGAAGGCCCTGGGAGC
TGGAGCAGGAGAGCTGGGTGAGGCCCAGGCCCCTTTCTCAGCAAATGTCCGTTCTCTCTC
CCATTCTCTGGTGGCAGGATGGGCAACACTCCAGATTCAGCCTCAGACAACCTAGGCTTC
CGCTGCGCTTCGGGTGCAGGCCGACCGCCTGGAGAGCTGTGAGTGGCTATGCAGAAACCA
GAAGAGTCCTGTGGCACCCAGGCCACTCCCCGGCCACATTCCAAACACAGCCAGACTCCA
GATGACCTccatccccttccccatcctctgTGACAGGCACCTCTCCCCAGGGCAGGAAAG
GACCCTGACCTCCACAGAAGGGTGATACTGTGTCTTGGACAAGGGGCCCAACTTATTGAT
TGTGGCCAGGAGCTGGATGTTTCTCTTAGAGGTCAGATATTGACCATATAGGGGCCACAT
ATTCAAACAGTTGGGTCACAGTGCTCAGAAAGGCAGtttgtgaaaaaaattttcaatctG
CTCCTTCCCCCTTTCATGatgtctgacccagggatctgacaTTATTCAAGGCAGAATctc
ccccaacccaggaattgaaccagggtctcatgcactgcaggtggattctttaccaactga
gctcttgGGGAATCCAGAATCTCCCCAGACCTCCTTGTTTTCCCAGCAAGTTGCcataga
aagaaaatgattccTTTATTTGCCTTATTTGTGGGGTTTCACACATCTCTGAGGGAACCT
GGTTTCCAGCACATGAAATGCAGTTCCGTGGGCTCTTTAAAGCTCAATGTCAGTCTTAAA
AGGGTCTAGGAGAACCATGGATTTACCAGGTGAGACTGTGCACCATGGGAGTTGCAGAAT
GAATAGTACTCAGAAGAAACAGCAGATGATTCCCTTTCTATTGTTAATTATGCAAGGGTG
CCCACATGCCTCGATAAACGTCCCCAGAGAAGAACCTGCTCCCATGGTGTCACTGGGTAT
TGTGGGGTCAGTAAAAATCACCTGTG
>TCONS_00000950
CAGGGCTCAGCCTTGGAGGGTCTGTCTGCTCTTCACCGGGCACCAACCACCCGTGGTGCC
CACGTCCTTGCTCTGAGCTTGGTGCTTGCTTCTCTTCAGACACAGCTCAGAGCCACCTAC
AGTTAGGCTTGACCTTGACTGGGCCTCTTGGGAGTCTCTTTTTAGCCAAGATCTCCAGCC
AGACCTGCCCGCCATGTCGGCCGCGCCCGGCCTCCTGCACCAGGAGCTGTCCTGCCCGCT
GTGCCTGCAGCTGTTCG
>TCONS_00000998
GGAGCCTCTCAGTTCACCCTGAGGCCAGTCCCTGCAAATTTAGGACTTCACATCTCACCA
GCCAGCCTGCGTTCAATTCCTTGCCAGAAAAATCACACTCACCAAGTCTTCCGCAGGGCC
CTAGAACCACAGGGGTCGAAAGTGAATAGTTTTGCAGGCAGAAGAGGAAGATTAAGAAGG
CAGCTAAGAAGTTTTCTTCTCACAGGAGCTAACTCCTTCCGGCATGATGGACACCTGGGA
TCCCAAAACAGCTGGGCTGGAAGGGCCCTCGAGAAAGGAACTGCCAACACGTGCCCTGTG
TCAGGCCCTGAAGGTGGGCATTTTCGTGAACATTGTCATAACACTCTGCTTCGAGGTAGG
TATcgttatccccatttttcagatgagaaaaatcgAGGTTTGGTGACTTCCCAAGGAGAG
GTGGGGATGTTGTATGACTCCAGAGCCTTTTCCCTGGAGCTCTCCCGACTTGGAAGCTAC
CGATTCTCTGAGGTTTGGGGGAACAAGCAGCAGGTGTGAGGCGCGGAAGCTTTCCAAGGG
ACAACAGCGTGACATTACTTTCGGCAAGAACCACGCCTCCCTTGTCGCCACAACACTGAT
TACTGTTGCTTTCCTTTAAGAGCCTTCCCCTGAAAGATGAAGTCCTCGCCACACGGGGAG
GCAGACATTATAGATTCCTGGATCTCTCGGACGTCTTTTCTCCCTCATCCGCATTGATCC
CCACTGGCAACAGAAATTCTTCCCCTCCACTAGTGAGTCAAGGCATGAAACTACATTTCC
CTGGAGGTCGTCAGAAGCGGGTGGCGAGGAGAGAAGGAGTCTCTCCATTTCCGTCCGCTC
TCAACGTGGACTGTCGGTGGTGATACACATTTCAATAGCGCACGTCCTTTCTCTGTTGAG
CTAAGGAAGGGACTACGTCCCCCAGAAGGCACTGGCGCAGAATATGTGCTAGCCTGCCAT
GTTTATTGTAGTCCTTTTCCCTGTTTCCACAAGGAGTAGCCTTAGTGCATGAACTATAAG
TCCCAGGTCACCGTTGCCCCTTTCCTCCAGTGGCCATCTTTGCTGGTAGACCCCGCCCCT
TTCCCTTTCCATTGTCTGGTCGAAGATAATATGAGGGAGCCAGGAAGACTGCAACTCCCG
TCAAGCTTTGCGCCAACAGGAGGGGAATTTCGGTATTACAGGCGGCTGAGGTGCCAAGGT
GGTAGAGTGAGGCGACCGCGAGAGGCTCGGTTGCCTGCCATTTTCATGGTAGTCTCCTTA
TCCTCCTGGTCGTGCCATTATTAAGGAACTCTAGAAGGTTAGGAAACTACTATTCCCATC
GCACCTCATAAGGTGAACTACTAATCAGGTGTCCGCCCCTCTTCCGCCATCTTGATTGTA
GTCCTCGTTCCTTTTCACCTTTCCATTGTTCCTGAAGAGTAGAAATGGCAGCGGGAAGGC
AGCAGATGGACTGCGAGTCCCGTCAGGTACCACACACGCGGAGGGTTGTGGACAGGAGGG
CGTGTGAGTGCCTGGGAAGGAGGTCGGGCCGGGGCAGAAGGCCATCTTGTTTGTAGTCAT
CGTTCCCACTCCTCTACGCTCTGCAACCCGGAGCCTTGGGGCAACCGGACTATAACTCCC
GGCATCCTCCACTCCCTGTTTGGCACGTCCTCCTCCATCTTGTCCTGCTGACCCCAGCAC
CCTATTGTTCCCACGGTAGCACCAGCGCCCGCAGGACTACTTCTTCCGTCGTGCCCTGCG
CATGTTAGTCCTGTAAAGAGGTGGTAGGggaaggagggggcagggggcggggttcctttg
ggagaaggagggagtaaagaggaggaggaggagggaaggaggagggaggggaggggaggg
ggaagagaggaggaaggaggaaggagctcAGGAGGGATGAGAGAGGCGGCCAGGGCCCCG
GGCCGAAGCAGCGCGGGGCCGGGGGACCAGGGGGGCTGAAGCACGCCTATTGCCCCCTCC
CCCTTTTCCTGTCCCCTTCCATCCTTTCCTTCTACCCTCGGGCTTGAGCAAGGGgattta
ttcaaattttatttaaatctctaTCTCCTG
>TCONS_00001077
CTTCCTTCCTGGGTAGGGACTAGAGGGGCGGCGCTGCAGCTCACTGGGGGCGCGCGTCCC
GCTCTTCACCGCGCCTTCCGGCCCGTGGGCGCGTTCGAACCGATACCGCTCTGCGGAGCT
CAAGCTCGACCTCGGAGTTGGAGATGAACAGACAGGTTTAGAACTTAAGCTTCGACCTGC
GCCGGCTGAGCAGTTTTCTGACAGCCACTCTCTCACCGTCTTCGGGCAGGCCCTGCGCAG
CTTCCTCAGGGAGCTTGTCCTCTGCTTCCCCTCACCTCCACCTCTCCCTTTACTTAGATT
AAGTTGGCTGTGGGTGACGTTTAGTGTAGTTCCTAGTCCGGATGAAGATGCGGGCGAAAA
GAGGCCCCGCAACTCACCCAAGAACGCGCAGCAAGTAATCAGCAGTTGGAATTTCTGCTG
AGGACTTAAGGCATGGCAGCCTGTGGAACCCTCATCCCGCGGCTGCGTCCTGTCCGTTCC
ATGATAATGTCAGCAATGCCTGGAACAGCGTACTCTTCCCATCCACCCGTTCGTTCAACA
AACATTGGTTTGCACCTGCTCTGAGCCAGACACTCCGGCGCACTGCGATGATACAAAATC
TGCAGCCTTAACAAGCTCCGTCCTTAGTTGGGAAGCTTGTGACGGTGAGGTGCCAGAGCA
GGTACATCGGCGTGGTGTGCAAGCCCAGAGCGGGCCACCTGGACCAGCTGGAGAGCCGCG
GACAGCACCAGAAGGTGCGGAAACGGAGGTCCTAAAGGAGGATGGAGTTTGTCCAAAATC
ACAAATTGAGCAAATACCTTTCCAGGCCTAGACCGCAGGTCCAGTGTGCAAAGAAACTGG
ACCTGGCCGCAGAGTCAGGGGGTTCCTTCTGTTTCAGCGGAAGATGATGTAGCAGGCCAG
TCTCCAAGGCGCATGAAGGTCGGTGAGGCCACAGCAGTAGATTTGATTGTTATGCGTGCC
CAGCACCCTTCTCACCTCCTGACGCCCCTCCCTCTCATTTTGTGTAGAGAACCACCCTTC
CCTCTCTGGGCACCACATGGCTTAGATGGGTTGGCCCTCCCTCAGCTTTGTTTCAGGGAT
GGACACGGGACCCTGGCCTGGCCAGTCAAAGTGTCCCCTCATCCCCAGAATAGTGATTGG
TGCAGAAATGTGAGCGGACAGCCCAGTGACACTTAGTCCTGCACCTTTACGGGAAATAAC
AGGAAAGAGGCTTGGTCCTGGGTCTCCGCGTCATCTTTGCCACTTCATGAGAAGTGTCCA
CCGGAGGCTGAAGCCAGCACAGAGGACAGGTCAGCTGGCAGAGACTCCTGAGGCGGCTGT
TTACGACCCCAGACCCAGCCAGCCTTGCCCCACTTGCAGGGTGAGCCGCGCAGACCCTGG
GGCTTAACATAGCTTGAGTTAGGTTTCCATCCGTGGGCCTGTGCAGTGACACATACAAGA
TCTGGGGCGGACACTGCATCCCAGCTTGTGGTGTGTGGGTCCTGGCCTGCCTGCCGGCCC
GCCCGCTCTCTCACTCCAACCCCCTGAACCTTGCTCTTTCACCGCCTGTCCCTTGACCCC
TCATTTCTTCATCCAGGCTTGATCATCTCAGCCTCTTGGTTTCCAACGCTTCTGCTCCCT
CCTTGCTTTGAAGTCTTTCACATCTGACCTTTGAACCCCCAAGTCCAGGTCAAGCCTGCC
TCTGCCTTCTCCACACCTTGAGAAGACTGCTGAGTATAGAGGGAGGCAGTCACTCGGGGA
CCCTGTGGAGCCACGCACCCATCATGTGCTCCAGCCTCAGCTGAGCACTCAGAGCGTATC
CTGACTAACAGAACATTTAATCATGGCCTGCGGTAATCAAACAGCGCAGCACTGGCATAA
GGACAGACACAGACCTACGAAGTAGAGCAGAGCATCCAGAAATAGCCCTCAGCGTACGAG
CAAGGCGGCCGGGCCCAGGCACAGCGGAGAGCTGAAACTGCGAGTTTTGGTGACTTTGGG
CTTAGCGGGGCCTGTTGTCTTGTTTTTCAACAATTTCCTCCTTCTGATCAGTGTCTCAGA
CTGAGAGAGGCGATAGAAATTTAGGCGTTAGCGCTACTCTCAGCTACCGCTCTGGAGCCC
TTGCAGTTTCTGCTGAGCCTCTGTGCGGTGCTCACAGCTCATGATGTCAGGTTCACATTC
TTTAACTCataattcattcttttcctgACGTTTCAGTCTCAGGGAGATCATTTGCTTGCT
GGTTAGTGGCTGCAAACATGCATTTAAAGCTTTTGAGAGAATACAATGCACGATGAAGAT
TATGATGCTGATTGTAAGCAATAGCATTCCCAGGGTCTACGGTGCACTTCAGAGCCGTGA
CCCGAAGATCCAAACCAATCACGATCGAAGCCAACCAAAGGCCCTGTTGAAGGAGGCCCC
ATTGTAAGCTAACTGGCTTCGTCTCTGGTCTTGTATTCCCACGTTCTCACCAGCATTTGG
AATGACCTCCCTTTCCGATTGTTGCCAAGCACATTGGTATGCTTGTTATTTCATCTCCAG
GTTGATTTCTGGGGACAGAGGGACAGATGATTTTGCTGGCACCTTGGAGGTGGTGCACTG
ACACACAACCAAATAACGTTGATCCACATAGTGAGAACATTGCTgcctttttaatccttt
ttttttgttttaacatttttatttttttggctgcacagcttgGATCGAACTgtgatccct
gaccagggattaaatcccgGTTCACCGCAGTAAAAGCCCACGTCCTAACCATTGGctggc
cagggaattcctgtgCCTTTTTAATTCTAATTCAGTGAATCTTAGGGGGTGAAGTTATGA
CTCTCCCTCTTTAATACTTGCTAGTCTCACTTTTTATTGAGATTTTTGTGGTTCCCAGCT
ATTTGTGGCAAGTGATAATGTTTTTCCGTGTATGgggaaatacttttatttaagtCAAAC
TTAACACTGTGTCTGCCTGGATCTTGAGTAAATGATGAAGACGGCTCATGTCATTGGGGT
TGGAGAGACCTGCATGAAACGGGGGTTGGCTGGCAGGGAGCGGAGGCTGAGCAAGCCTCC
TCTCGCggccctcctccctctgctgggAAACAGCCCTAGCAGCACCGCCGAGGGCTATCA
GGAGAGTTCAGTGAGGTTTCTGGCACCGGGCCTGAGCACTGGAAGTGGCACAGAGAGGGG
CGTCCGCGCTCTGCAACCCAGAGGCCCGGGCTTTTCGTCCCTTTGCCCTCTGCCTGCTGT
GTGTGCTGCCTTCCAGTCGTCTTGCCCTGCTTTCCCCCAAGGACTCTCCTGGGAATGGCT
GTGGAGCCTGAGGCAGaaagtggggctggggctggggtcagGTCCGCCAGCCTTCTCTGC
TGGGACCTGTCTCCATGCCAGCAGACACGCCCCACTGCAGCGGGGGAACCTGGC
>TCONS_00001087
GTCACAGCCGCCTGTCCAGACTCCTGCTTGTAACACGGGGGCCTCCTTCTTCCCCTCCAG
CATTGAAAGGGGCTCCTGTCTTTCTCATCTTAAGATGGATCTTCCTGGATTCCGCCTCCT
GAATAGAAGGCCACAACGGGGCTGGAGTCGGGCATCTGCAGATCTTCCGGACGGGCAGAC
CGCTTCCCTAACCACGCCCCATCCGCCGGCTCTCCctgcagcccacccaggctcTCTGTT
CACACGTTTCCCTGCACTTGGTTCTGGCTTGTCGCAGC
>TCONS_00001095
CCCCTTGGAGGGTGGGACGCTTGGGGGACGTTGCTCGTTTTTTAGGGGAACAAGGGAGTC
CTTCTGTGCTTGGACAGCTGGAGCTGTGGGGCCTCGGACCCTACACAGTGGCCTGGCCGG
GAGCAGGACGCAGTGACCAGAGGGCTTGGAGCCCCAGTGGGGTCCTGTACAGTTaactgg
aggaggaggaatttTACAGTTCAGAGTAAGAGCCGAGGCACCGGGACAGCCAAACCAAAT
GGGCGTGGCTGGCGTGGCCAACGTTTCCCGCTGGAGCGCCTGGGCCTCCGAGTCCAGCTG
CGGGGCAGCCTGTCTCCGTGTTGGCGTGAGGAGACTGCTCGGCTGAGAGCTTCCCGGAGG
CGGGCGGTGGATTCCTGCATGACTGTGCTAGCGTTTAGTATGACTTGATCTTTTTAAAAC
TGCAAGTGTTGAATACTAGAGGTTGTTAGGCccctttttttcatgttttttaattaatca
gtCACTTGTGAAGGCAGTGTCCCGTCCCCTTTTCAATTCACTTTTTCGACGGTACTACAG
ATCCCCGCGGACTTTTAAGGGACAGCTAACTGTGGCCGGCCCCGCGCCTTCCCCGACGCG
GCGTGAGCCCGCCTGAGAGCCTCCATCAGCTGAGCAGCTGCTCCCCCGCGGGGAGGAGGG
GTGAAGTCCGCCACCTCCTGACTCAGGAAGCTCCTGGAACTGGGGGTCAGAGGCCCCCAA
GCCCCACGGGCGCTGAGTAGGGCTCGGGCCCCCACGCGGTGGGTGTCCAGCAGGAGCTCA
GGCCAGGCAGGCGCCGGGTTCCTGTGTGTGGCCCTTTCCCCCCGAGTCTTCCCTGAAGCT
GCTTCTGATCGAAGCCCCCGTTCTTCCAGCCCCACTCCGGCCAGGGGGCTCCTTGGCCCC
CGGCACCGCCCTCTCCGGAATCCAGTCCCCACCCCtttcctgggcctccctggtcCTCAC
GCCCGTCCTGTGGTTGGGTCGGCAGGTTGGGCGGTGGGGACGCAGAAGCGCGGAGCTGCC
GGCCCTGCCCAGCGCGTGGCCTCACAGAGCACAGAGGCGGGTTGGGGCGAGCACTTTAGC
GCTGCTTGTTTACACACGAGCCAGTCACGGACCTGAGCCTGCCGTCCACCCGGCAGCACG
GCCGCATCTCCTTCCCGGGGCAGGAGTCAGGCCGAATCCTCAtcacccagcccccagcct
gtcTCGCCCTTCGCACCTCCGTATCCTCCTGCCTGGCACTCTGACCCAGAGCCCAGCTCT
GGCCTGAGGGTGGCCGGAGCACGGAGTGGAGCCCTGCTCTGCAGTCCTGGGGCCGGGAGG
CTGGGCCAGACTGCCCACCTGTCCGGACTCTGCTGCTACTGCCTGCTGCCCCTGGCTGCC
TCCTTTGCTGTCGCCCGCACGCCTCTCAGGAGCGCCAGGGATGGCTCGGCCACGGTCGGG
AGCCTGGCCTCTCCATATACCTCGAGCTTGCCCACACTCCTCGACCCGGGCCCGCCCCGT
CCCACAGGagaggcccccccacccccgctttgCCCTTGCCGAGCGAGCCCTACCTGGCTC
TCCCCCAGTGCTGGAGCTGAGGGCTCACGCCGTTGGTGCTACACAAGCTAGAGTAGatat
atttagagagagagaTATTTTTAAGACGAAGCCCACAGTTAGCTGTCCTTTAACGCCGCA
GAGCCCCCACCCAAAAGAAGAGCGATGGCTCGGCGGCCTGAGCAGCCCCTCGGTCGCTGC
CTCTCCCAGGGGCGGCGTGGCTGAGGCGCTCGGCTTGCAGGTTGTGTAAATACACGGCTA
TTTCCTATTTTACTGTCTCAGATTTAGTActtgtaaatacacacacattaagGAGA
>TCONS_00001166
CGTGAGTCCCAGCCTCTCCTGTGCCAAGAGGAACTGATTCATCTGAGTAGAGAATGGGAC
CTTTCTGAGCCTGAAATTCTTCATCTAAAAAAGAAAtcgaaaaaaaaaataaaaaagaaa
tcgtTAAAACCTACTTCATGGTATAGCTGTCAGGAATTAATTTACGTAATTGATATAAAG
TATTAGTAAACAACTTAACCGAGATACAATTCACCACTCAGGGTGTACAAttcaatgttg
aattttgtttgtaTAGTCACAAGATGGTGTAACTATCACCACAATCgaattatagaatat
ttttgttAGAATACTTTCCCACTAAAGGAAACTCCATGTCTCTTAGTAATCAATGCCCAG
TCTCATACTCACCCCACCACCCAACCCTGAACTGGCTAATCTATTTTCTGCTCCATAAAT
TGGCCTATTCTCAGTATTTCCCGTAAAATGGAATCAGGTAATATGTGCCATTTTGTGACT
GGCTCTCTCTcagatctaataccttgaatctgtttgtcacttccactgtataatcatagg
ggatttgatttaggtcatacctgaatggttttccctactttcttcaatttaagtctgaat
ttggcaataaggagttcatgatctgagccacagtcagctcccagtcttgtttttgctgtc
tgtatagagtttctccatctttggctgtaaagaatataatcaatctgattttggtattgg
ccatctggtggtgtccatgtgtaaagtcttctcttgtgttgtgtttgctatgaccagtgt
attatcttggcaaaactctattagcctttaccctgcttcattttgtactccaaggccaaa
ttgcctgttactccaggtgtttcttgacttcctacttttgtattccagtcccctataaca
aAAAGGACAAAATCTCTTAATCACCACCTGAAGCAAACAGACCCTCATACCTACAGCTGG
AAGGCAGACAGTAAGGAAGTCCTGACACAGACTCTAATTTTAAGAATGGGAGAACATGGG
GGAAGATTGAAGCCTAAACTTAAGATGGGCTCCTGCGCCAAAGGCAGAGCCCTAGTGAAA
AAGAAGTGACCCTTGAATcagagttgggcttcccaggtagatgCAAGTGAGAACTTTGAA
CCTCAGGTCTCCCTGAATGCATGGGCCCTGCAGAAGAGTCCCTTCCCACTGGTTGGAAGA
CAGATCCCACCCTTCCCCAACCCTAATCTTGCTTGAATGAAGACTCTGCAGAGTCCTCTC
AGCAGGACCCCACTGGGAAAGTCCTGGGTCCTCTTGCCAGCTGCAGCAAGGATTTATCCC
AGTGGAGTTGCAGGACTGGCCAACATGTACAGCAGGTACCAGGAGTCTAGGGGTGAATCC
TGGGCGAAGAAGGGGAATacgaaacaagaaaaggaaaaattgttaATACAGAAGCACTCC
TCTGTGCCGAGAAGTTTAATTACCCTGGCAAGGGCCAAAAGGGATTATTCAAGTATGTTC
CTAGCAGCTCTTAAAGGCATACATATAagtaagtatatgtatatgtgtgtcacac
>TCONS_00001112
GGAATGAACAAGCGTGGAGATTTGAAATTGCACGGATTGGAAGGAAGCTCAGGTTAGGTT
CGGGCACCTCCAAACgcaccccaccccctttttttttaaaagccacatgGACTGAGGTCT
CGATCTCCAAGCTCCCCAGGACGGAGCTGGCCGGGCAGCGAGAAGCAGAGGCGCCGGGAG
CCCGCACCGCGCGCGGAGCCGGGCGGAGCGCCGAGCCGCGGGCTCAGGCAGCTTCGGGAT
GATCCGCGACATCGCCACAAATCTCTCCGCCCAACCGCTCCGGGGGCTCAGAGAAAGGCA
GCGATTTCGGAGATCCGGGCCGGGAGCCGAGTGAGGCCGCCGCCCGGCGGGCTGTGGGCG
AACATCTTGGAAAATGTATACAAGTCATGAAGACATTGGGTATGATTTCGAAGATGACCC
CAAAGATAAGAAGACACTTAAACCCCACCCAGACATTGACGGCGGCTGGGCCTGGGTG
>TCONS_00001214
CCTCGCCCGCAGACGGTGTGCGCGCACTTCCGCCAAGCTCCCATCCCCGCTGAGCTGCGC
GGCGTCCGCCGCTACTTGGACTGCGCCCTGCAGGAGAAGGAGTTCAAGTACACGTGTCCC
CACAGCGCCGAGATCCTGGCGGCGTACCGGCCCGTCGTGCGCCCCCGCTAGCGCCCCCCG
CCACCTGCCCACTCGTCTGCAGCCCCATAAAGGCACCTCTGCCCCAGTGAGCGCGAAGGG
GCATCGGAGGGACCAGAGGCCCTCAGTTTCTGCCACTACCGAACGCCCACCCTGGGCCGC
TCAACTCCAGACAACAGCCCACGAGGACAGACAAGAGAAGCCGGTGGGCGGGGTGCGGTC
CATCTCCCTACTCCTCGGGGATGGCAGGACTGGATTGGGCTCCCAAACCAGTCAGGCCAG
GGTGGGGCGGCAGGAtggctggggagggtggggagcgAAGCCCCGTCTGGGCAACTCCGG
GCCAGAGGGCGGGCCCCACATTCTTCAGCTCTGCCCAGGCGCAGAcagaccaccccccac
ctccctggccaTCGTGTGGGGTCTGCATCACTGAGGCATGTGCCCCCTGGGGCGGGAACA
AGGTTTCTAGCCTCTCAGAGCCCCACCCTTGCACAGCCAGCGTCTGTCCATGACCTCATG
ACTTTCGCCAGATGAAGCTGTTTATTTGACGGGGAAGGGGCTAGAGGAGTGGCCTTGTTC
CGCCTGGCAGCAGGCTGGGCAGGTGCCGGCAGGAGGTCCTGGGGGCCGCCCCTGCCCTCT
CCTCGCAGGCACAGTCCTGACGTCACACTTTCCGTGGTGCCTTCAGGGGTCATCAAAGTC
TACACCACTTGCCGGCTTCTTACTGGGAGAGAAGAGGGGATGACGCTGTGGGGtgtggag
gggtgggcagggtccATGCTGGACCCTGGGCACAGGAgggatggggggcggggaggcACC
TCTTGAAGCCGGGGTTGATGAGAGACTCCCCTGGACACCGCCTCTTGACCCCAGGTCCAG
GGCCACCTCTCTGAGGATCTGGGTCTGGGGAAACAGGAGTGGGGGGGGCTGAGTCCAGCA
AGACCCCAGGCCCACGACCCCCTACCACAAGGACAGAGCCTCTCTCTGGACTTTGAGGCT
TGTTCTTGAGTTCCAGCACAGTCAGTGCGGCCCCAACCCGAGTCACAAGTGACAGGCCTT
ACCTGGTAAGAAGAGACGAGGCCCCGCCTGCCGGGCGCTCTTCCTGGGGCTGGTGGCCGT
CTCCTCCGCTGCAGCAGCTGGGGGGTGGAAAGCCGGAATGCAGGCCCGGCCTGGGGGGCC
TTAGTGAGGCCAGGTGGGGGGGGCCCCCCCACCTACCTGCCAGCCGCCGCTCCAAGCTGC
ACACACGCTCCGCCAAGCCCAGTGTCAGTGTCTGCAACCTGGAGGCTGCCTCTGGGCCCG
GCACCTTGGACAGGTCAAGTTCCAGCGCCGAGGGGCCCCCTGAAAGGGTCAGGGACGCTC
TGTCTTCCTGCAGGGTGAGAGTCACAGCTTGCTGCTCGCAGGCtgccctggggaaggagg
ggggcTGAGTACCGTGGCCACATCCactgctccccacccaccctgcctCTCTGCTCAGAG
GCTCACCTGAATCGGAGGGCGATGTCTTCAGCCGCACTGAGGCCAAAACGGGCTTTCTAC
AGGGCACAAGGGCTGGTCATCAGGGGCCTGAGACCCTACAGTCTCTGGGGACACCCTCAA
TCCGCAAGACCAGGCCTCCTGGGGCAGCTGCAGGGCCGTGGGAAGGGTGCCCAGGTACTT
CCGGGAAATTCCAGGCCGCCCCCTGCGAGCCCACAGGCGGTCCGCGCTGCAGGTGTGTGG
TGCGGGGGGCCTCCCGGCCACCCAGGAGCCCCGTTACCCACCAGGGCCGCCAGGCGGTCC
GGCGTGAAGCAGGTGCTCCAGAGCTCCG
>TCONS_00001243
gccctctcctccctcccgccTGCCCCTGCTCTTCAGCCCAAATGTGGGGACAGAACGGGA
CGGGGAAGCGGGGGAGCAGGGGTCAGATCGCAGCCCGAGGCACACAGCCCAGCCCCCAGA
GCGCCCTGCAGGCCCCTGCCCCGTGGGTGCCCAGGAGCCCGTGTGTCCTGCACGCAGTCC
GCTCGCTCCCTGTGAGCGATTCCTTCCTGAGTGTGTTTGAGCAGCGGGTCCAGGGGGCCA
ACCTGACCGAGGACCACACCCTGTTCTTCCCCAAGTACGGTGAGTGTCATCCCCTGCCCC
TG
>TCONS_00001244
GGGTGGGCTGGGTgggccctctcctccctcccgccTGCCCCTGCTCTTCAGCCCAAATGT
GGGGACAGAACGGGACGGGGAAGCGGGGGAGCAGGGGTCAGATCGCAGCCCGAGGCACAC
AGCCCAGCCCCCAGAGCGCCCTGCAGGCCCCTGCCCCGTGGGTGCCCAGGAGCCCGTGTG
TCCTGCACGCAGTCCGCTCGCTCCCTGTGAGCGATTCCTTCCTGAGTGTGTTTGAGCAGC
GGGTCCAGGGGGCCAACCTGACCGAGGACCACACCCTGTTCTTCCCCAAGTACGAAGGGC
GGAGGGGAGGCGGGTGGCCGCCACGCGCGAGGAAGGAGCCGGCCCGGAGCTGGACCTGCC
ACCCCTCATCCACCGCCCCCGCGAAGCTGCCCCTCCCCCGGGTGCTCCGTGGGCTCTCAT
TAAACGTCGCAGCCTCAGTCGCTGCCTCTTCCTTTCCAC
>TCONS_00001285
CTCCGCCAGGCTTCGGGACCCAGGAGCTGGGGAGCTACACCGCGGCGGTATAGGCCCTGA
GCAGCTCCCTCAGATCACCCTTCAGGCCACTTCTTCAGAAATGACTTCCCAGCCATCCAT
CTAAAGGAGGTCTTTGCAGATCCGCTGGTTCCTGAGTGATTATACACAGTGCTGGCTGTC
AGGAGACAGTCTCCTTGTTTATTAGCAATGACCAGCTTAGATGACAGATGGCATCTGCTG
GATGGCAAGTGGGAGATGGGGAAATCGGATCTtg
>TCONS_00001419
CCAGGCCCACAGGGTTTTTCTGACCTCAGCTCTTAGCAGACCCCAGGTTCTCATAGCCTT
GACATTGGTCTCACTGTATGGACATCCAGTCTTTGTTTATGCTGGGTCGCCCTGCCTGGA
GTGCCTGCTCACTTCTCTACTTACTAAAAGCTTTCTCATTCAggagacatttattgagca
tctactctgtgccagctttggggccaggccctggggagaTGAGTGAGGCAAGGTCCCTTC
TCTGCCAGGAACTCAGTGCCTTAATTGGGGCAATGTGTAAACAGATCTTCCCATATAGGA
TCGTAAGTGCAACCTTAAGAGATGCACAGGGCGCTCAAAGAGGGGTGTTTCTAATTCGCC
AAGCTCTCGGGTATACAGTGCTTCCCTCTTGGTTCTGTCTCCTCAGTACTTTGTGCGCTG
TCCTCAGAGTGGTTTGTCTTATGTATGTCCAGCTCTCCAGCTAGCTCCTTGAAGGCATGA
AAACAGCACCAGCCTGTAATTCATTCTTGTGTATCCCCTGGCCCCTGTCACagtgttttt
cacattttagatttatttatagcCTCTTTTGTTCCAGAAAAGGTCTGGAACAAAGTGGCT
CATAAAGATACGTCCAGTACTATGTGATATGATATAAAACAGTTGAAGAATTTGGGATTG
AAATAAGCATgagaggagaaaagaataaaatgggagGTGAGGTTAGTACCTACAAGACAT
GTCAGAAGAGCCTGCTGTCTGCTGGAGGAGATCCGTCGCTTTGGTTCTCAGCTTCTTAGG
GACTAATGTGAAGAGGGTAAGAATCATTTCTATGGTTCATGGAATGGATATAATTCCATG
TAATGACACTCAGAGATCTAGAAACTTCTCTTCTGAGACCTCACTGCAAGGACACTGTGT
AGCTTTATGCAATAATCTCAATATTAATTAGCCTAATAATTTTCATAGAGCTGTTCCTGA
GAATGTTCAGATATAGTTTGGTCCCTTCTGCAGAAAGCCACCTCGCAAAAAATCAGCTGC
CCATCCAATCAGCCAGGAATCTTCCTCCAGTTAGTTTTCCTGTAAAGCAGTTTTCCTTAA
TCTTTAAAAactcatggtcttttttttttttctttctgatcacatcatgtggcattcagg
atcttcctgatcagggattgaacccgtaccccctgcactggaagtgcagagttttaaaca
ctagaccaccagggaagtctttataaactcatggtctttttttttttttttttttttttg
atcacatcatgtggcatgtaggatcttcctgatcagggattgaacccgtaccccctgcac
tggaagtgcagagttttaaacactagaccaccagggaagtctttataAACTCATGgtctt
ttttaagaaacaaaaatttcataCCTCTTCTCCATTCTGATAAACCTCTTTTCAGGTCTG
TTTTATCCAGCCTCTTAATCCTTACCAGTCAAGAACATGTTATCTTGCTTCTTCTTAAGT
TTGTATTATAAAAACAGTAGTTACTCATCTCTCATATACAGTTATATTCAATGCAACTTT
CAAATTATAGATCCTTGTTCTGTTAATTTTAGGAGTTTCTGGAATACCATCTACTCTCCA
TCAAGAATCATTTCTGTAAAACCCTTACTTTAACTGGCCGGTTTATTTAGGTTGCTAAGC
TGGTtctaacccaggtcttccgcattgcaggcagattctttaccatttgagccaaaTTTG
GAACCCTTTCAAGCTGGTTTCCAGCTTTAATTCAAGGAATctagttaaaataatttgtac
tCAGGACTTTGGGCAGGTAAGTAAGGAAATTTGCTCGCATGATGCTTTGATGAGAGTTGT
CAGCTTGACAGCTTATTTAAGCAAGAAGAGAGAATGCCATAGAGAACATGTTTCTTGGAA
TTGGTCAAAAGTTGAGGTAGGTATGCTAGCATCTGTTTATCAAACAAGTCATGATGTAAT
AGGCATTTTGCGGACTGTTGTGTCAATACCATGGCCTCACCCGCTACCCAGGGAGGCTTT
TTCCCCTGTAATGGGCTTCAGATGTAAGGCAGGCTTTGCTTTTCCTAGGATCCAGCTAAT
AATACTGAGTCCTCTGAATTCTCCAGTGCTCGGCCAAGAGCTTTTGAATTTATAACagat
tgttttttttctcctttagtccTCAAAATAAACTCCATTTTACAAAGAGAGAAACTGGAG
GTGAAGAGATTTCCCCAGGATCTCCAGACCCGTgggtggcagagccagaacttGAATTCT
GGTTATGTTAACCAGGCCACAATGTCATAACCCAGTTATTCTACCTTTATAAGCTCTCAT
GAGATTCATTTATCTGGAATAAACCCCACAATCACAAGGCCCTTGGGTGTTCTTTCATAG
AAGCCCTAGGTGGTTCTTCCATGGATTTCCTCAGTAAATCTCCTAGAAATAGTGAGATTC
TCAGGTAAATTTCCAAGTATTTAAACCTCTTTGGAGTTAAAAGAGTATTTATTTCAGTTA
CTGAAATGCCCTCTGAAGTACCTATTACACCCAAATTACCTTATGAACGCGGGGCCTGGG
GCTTCTCACTTGGTTAGGGTTGCTGTAACTTTCCTGAGCATCTGTGCCATTTAGCTGAGC
AGAAGCTGCTTAGCTTTCTTAGCTATTCTTGGCATCCTCATCACTTTCTCATTAGATGTa
tcttctctattttgtttttgaatattgtcttaaaaaatttttgtattttggcAATTTCAG
TTCCTGAAATAGTTCCTTATTAGTGGTTAATATTTTGATATTCTAGCTGGTTCCTATGTG
TTTCCTCTGACTTTGTGAAATTGTATCAAATATCCCTGaccctttttcttcctctcttaa
aGATTATGCATTTCTCCTGATTTCTACAGCCCCTTGCCCATTCTGAACCTAAAGAGCAGG
ACCTGAGATGTCCCGAGATGTTGCTCTTTCTCTCCACAACCCATGCCTGTGGGATCTGTG
CTCAGAGATTGGCCAGGAGGAGGATTTCACACCGTCTTACTCTGAGCGTCTCTGTTTGTC
ACCCCTCCTTTTTCTCTAGGCTCATTTATGTCTCatttaaatttctgctttttattttct
ctgtcctCTACCTTTCACGTGTTTGAAGTCCACACTCAGGTTTTTTCCGTTTGTTTAGCT
TCTCTGCATCTAACTTGTTTACTTGAGTtaactcatctataaaatggacataGTACTGTC
CTTTACTGCATCAAAGTAGTGTTGGTGATCAAAGGAGTGTGCATGGAAGTGctttggaaa
acaacaaaaaaagatttggCTGTGAAAAGATGTTATTTGTAATTGATTCTAATTTAATGA
AACGTAGCAATCAATAATACACATGTTCTTTATTTTAAGCAATCTTTATTAAAAGCATGA
TGCAGTTTAAATATTTGGTTGGTGTTGGTTATCAGAGGATTTGCCATATATCTTTCACCC
CTTATTCATCTTTTGGGTGTCCTTTGAATCTTCTCTGCATTGTCTGAAATCTCAGAGGGT
CAGAGTGAGCTCTGAAGAGCTTCCCCTGGCAGTTCCATATGATTCACTGTACATGTGATT
CACTGTCTGTCTTCCCCCAGGGAGAGAGGACTTAGGAACAGGTAGTGTGCAGTTGAGGTC
CTCACTTTAAACTCAGCTCAGCACAACTCCCTGAGGGATCTGATGTGGAAGTGCTGTCTT
GGGCAAGTCCCCTCTCTGCTGTGCCTAACACTGCATTCCTGGGACAGCGGTTTATAGCTG
GCTGTGGAGCTGctgccctgcttctttctccagggtcCTTGGAGGCCCCTCTTTTCCTGT
GCTCACCTGACAGATGAAATAATCCCCAGGGGCATCTGGGATCATTCTCGCAGGTGTGGT
TGGAGCTGTGAACACAGGCTATGTCAGAGGTTTGCCTAACTATAAGTGAACCTGTCAGAG
CAGAACCAAGGTGCCAGGGCCACCTGCAGAAGAGAGGTGAAACTCTCAGTCAGCGCCTGC
TCCCTTGCCCGCTTGAGAAATCCACACCAACCTGCTCTTTAACAGGATGGTACAGCGGGA
GTGGGCGTGGCTCAGAGAAAGCAGCATTGGTTCCTGATGACTCTGGGGCCCGGAAGGAGT
GCTCTGAACAGACCTGAAGTCTGATTCCAGCATGACATCTGGGCAAGTTTGTTTCCAGTC
CGAGCCTGCTTGCAGCTATAAAATGAGGAGAGAGAAACCTGCCAAATAAGATTTCTTCAA
GCATCTAAGTGAGGCAGCAGTCAGTACCACCTCCTAATTTCTGTGACCGAGGACCAGAGA
AGACAGGATGGGTGTGTGATGCAAGCAGAGGGAGGGGGGTTGAAAAGGGAACGATTATAA
TGGGAAGGTGATGAGAGCTATATCTGTACACTATGGCTTAAGCAGTGACAAGAATACAGA
GAGGTGTAAATGCCAGGGTGGGAGATGAGAAGCAGGGAGAGTGGGAAGAAAGCCTGGGCC
GGAAATGGAGTGTCCTTGTCCTGCCTGTCATGCTTTCTGGGAGCTCAGCATGACAATCAG
CTTCTAGTACACACTTTCCCTTCTAAGATGGTGATCCACAGAGCCTTGCTGAGCTAGATA
TGGCAAGAGTAATAATAGCAGGTACCATTATTGAGCCAGTCTGGGGAGTAGGTTCTCTCA
CAGCCACACTGTGCAGTGTTTCTGAGAAGAGTCCAGAGCCCAGGGGTGGGTTGGTGTCCT
GCGCCTCCGTCATTAACTGCTTTTGTACTCTGTCTCTCCAATGAGATGGTCAGCTAAGGT
GGAAGCAGATTGTTATTTTTTGTCTCCCCTCCTGTCCTTAGCATGGTGCTCTGAATGTTG
GTGTTTGGTGAACatttaatcaaaaataaatgtattattctgG
>TCONS_00001507
ATAGTTTCCACTTTGGATTTGGTTTTCCAGTGTAACATAGTTATATGTAAGATTgaaata
tgtgtacatataaataaTGTTCTGTCTGCAAATAACTTGTCAATTACTTCAATATATGGA
GaaaccatttttttctagaaatgtctGTCTGAATGAGAGGGAAAAGTGTATTTGAATTTA
AACTTAAAACTGCAAGAGTGAATCCCCAGTGGAATGAGACGTCTCATGTCTGTATTGTTT
TCTGAGAATTGAACCTTTgagtctgtttaaaaaataatatgtcatTATGGAGAAaaaaaa
aaaga
>TCONS_00001578
GCTGCAGCTCCTAGGTGTGGGACAGGCTACAGGAGAGTCCTTGCACTGGGAAACCTGCAG
CCTGAGAACAAatgttggggacttccctgatggtccggtggttaagaatacacctgccaa
tgcaggggagcgCAGGTCCGACCCTGGTTCGGGGCGATTCCACAtacctcggggcaacta
agcccatgtgccacacctGCTGGGCCTGCACacccggagcctgtgctctgcagccagaga
agccGCCACAACGAGGAGTGTGCGCATCACAACTgcagagtggcccccactccccacaac
taggaaaagcccgcacacagcaacgaagacctagcagcgcatctaaaaaaaagaacaaat
gctgGTTATGAACTAGGAAATTGATTCTATAACCTACTAATGGGTTGTGACCAGCATTTC
GTAGAACAATGATCTAGATCAATGGATTGCAGCCTTTTATAAATCAATGTCtc
>TCONS_00001676
CATTCACAGGGTGGAGTTCGAAGAGGTGTGCGGGCATCGGGTTCTTATCAAGAGGGGACC
GGGAAATCGGGGTCCTTCGGAATGTGGAACCACCCATGAGGCCACGTCTGGAATGTCGTT
GTGagaccggcctcatcctgagGGTGGAGTTCGAAGAGGTGTGCGGGCATCGGGTTCTTA
TCAAGAGGGGACCGGGAAATCGGGGTCCTTCGGAATGTGGAACCACCCATGAGGCCACGT
CTGGAATGTCGTCGTGagaccggcctcatcctgaggtgcgaccggaaggtcgggaacccc
ttccagacaaagcaggggagtcGACCCTCCTGTCCAGATCAGGAGGGTAGAAGGGGCTCA
GAGGAAGTGGTGCCGGAAAActtcggtgttcctctcgagggaGACCGGGATGTCGGGGAA
CTTTGTGGGTCGCATCAAGGGTGCCAAGTACCGTTTCGACCTCCAATACCTAACGTGGGA
CTTCTCCTGAGACACTGtagcgggaaagggcttcatcttgcgatgacgggggaaccacgt
ggattttctcgagttgcggcaggattctcgagttacgacggggaattcaggatgcctctt
gtgttggcccagggaagtccaatcttccattcgagttgcCAAGGaaagctggggattgct
ctcgagtgaCTGCAGGGccaatagacctcatctaggcttgtgtccagaagccagtgttcc
tctccaggggcgaaagggatctcggggttgcattccagaCACACCCGGGGAGACAGGCAT
CcatctcgagtggaagcaaagaacccCGCTCTGCTCTCGAGTcgcgacgggtatctcttg
gagctcACTGGGTGgactaaagggagtcaagcctcctgagGCGTTTGGAGAGAGGTCGCG
AGATTGGTCCGTAGgccatgcaggagacgaaggccctcatctcgcgatgacggggCAGTC
TCGGGGTTGTTCTCGAGCGGCGGACCCAGTGTGCGGTTTCTCACGAGGTACGACGGCGAG
GTCAG
>TCONS_00001682
TCTAAGTCTGGAAAGTTGAAAGGAGATGACCTTCAGACCATTAAGAAGGAGTTAACCCAG
ATAAAACaaaaagtggattctttactggaaagcctggaaaaaattgaaaaggaacaGAGC
AAACAAGGAGCTGGAGTTGATCAAGGATGATGAAAAAGAGgctgaggaaggagaggatga
cAGAGACAGCGCCAATGGCGAGGATGACTCTTAAGCACATAGCGGGGTTTAGAAATCTTG
TCCCATTATTTCTTTACCTAGGCGCTTGTCTAAGATCAAAATTTTCACCAGATCCTCTCC
CCTAGTATCTTCAGCACATGCTCACTGTTCTCCCCATCCTTGTCCTTCCCATGTTCATTA
ATTCATATTGCCCTGCGCCTAGTCCCATTTTCACTTCCTTTGACCCTCCTAGTAGTTACG
TTAAGTCTTACCctgtaatttttgcttttaattttgatacCTCTTTATGACTTAACAATA
AAAAG
>TCONS_00001718
CTGCAGGTTGAATCCAGACCCTTAGCCAGCAGTCGAAGAAGGCTTTCACATCAAGAGTTC
CAAGCCCTTGTAAAGAGGTGACACTCAGCTCCTGAAGGAGGATGACCCCTGGGCTTGTGC
GAGGTTTGGCTGGAGTGAGCCATTCTCAAATGCTCAGCTGTCCTCACCTCTCTATCTCCT
TGTCTGACCCCTGTGATTCAAGCTCGCTgaccccctgccac
>TCONS_00001720
gtgtgtgtgtctgtgtgtgtgtgtgtgtgtgtgtgttttcagggcCACAATGTGATGATA
AGCAGTGGCTTCAAAATTGCACCAGTAGAATTTAGCGTAGAGATAAATACATACAGAGTT
GTTACCCAGGTCATAGAAAGGGCGAAAAAAGAACTCTTAAGGTGTCACCCAGGTAGCAGC
TTCCGGAAGCGCTCCTGCCTCTGTACCTGGGGGACGGGGACGAGTTCCGGATTATCACAG
TGTAGAAACCAGGAGGAACTGCCATTCTACCAGTGCTCTGGTCTCAATGCCCACCCCACC
AAGCGGGAACCTCAGGTGTTAGGAAAGCTGCATGCGGCCTCTGCCACTGCTAATGGGGTG
AAGAAGCAGTGGAGGGAGGCGCCCTGAAGCCCcagctgggaggaaggaaggagcctggga
gcccctctcctccaccctcacGCATCACTGTCCCTTCGTGGCAGAGCAGAGCAGTGGGCA
TGGCGAGCCTGCTAGTGTGGTTTGCAGACTCCCGACGATAGCACCACAGGCCCAGGATCA
GGGTAAGTTTGGAGCCAGGACAGAGAAGCTCTGTGAGTTCTCAGGTGAATAGCTGTTCTG
CTGTAAGTGtacagattgttgttgttgttatttagtcgctaagtcgtgtccgactcgttg
tgactccatgcaggctcctgtgtccatgaaatttcccaggcaaggattctgtagtgggtt
gccatttccttctccaggacatcttccctgCCTAGGGATAACCcttgtttcctgcactgg
caggcaggttctctactgctgagccacctgggaagtctgtaaGTGTACAAATCCACCTCC
TCCAAGTTCGAATCACCTAGATTGGCTCCTCGTTTCACTTAATTCCTCCAAGCTGACCAG
TAGGGATCCTGGTGCAAGGTCACTCCAGTCAGACATTACCCCTCAGCTGTGACCTTTTCC
AGCTCTCCACCCCAGGGCTGATTCCATCCAGGAGCTTGGGGATATcagaagtggaaaaga
aaagttcaggaatgcaagaaaaggaaagggcaGCAGGGGAATGCACTAGCGTTAACTCTG
TTCCCTGCTGTGGCCTTCCACCTCTTTAATCAGCAGACTCTGATATTCGGGGAAGCAGTA
CAGGCAGCCCAGGAGATGAGTCACAAGTGCCTCCCTCCAGTCCATCAGAGAATCTCAGTC
ACACTTGCCTTGAGTTTCTGACAGCTAGGGAGGCCCTGTGACCCAGTTCTGGTCccagag
agagaacagaaagcTCTCGCTGCTTGGGCAAAGTGGCTGGGGATAATCTCCTTTACCTCT
GAAGCTGGGCGTGCATAGGGCGGGGCTCTGGCCCTTTCCCCTACCTTTCTTCCCCAGGAA
GCAGGGCTGAGCCGCCTCACCTCAAAGCTGTGAAGTGATGAAACAAGCAGctgagggagg
tggggtgggaaaaAAGAGAGTGCAGGTTCTGGATGAAATTGCTGGGGCACCACTGGAGCT
TGGCTGCAAGTGGACTGTTCTGCTCAAGCCGCTTCCTGGATTTCCTGCTCATTGCGTCCC
AGATGATACAGTCACAAGTGGGACCTGGGAGCTGAGGGTCTTGCCCCAGAGCTTGCTGAG
GAAGACAACGTGGAGAAACAGCCCAGATTGTTCCAGACGGCTGAGACGCATAAAGTAGCA
CAGACTCAGTAGGGTGGCTATTTCCCCTAGGATGTCAATCCACAGTGGTTTAAATGACGT
GCAAATAAAAGAGGCAATTTTGTGC
>TCONS_00001804
AGGGAGAGAACCTGTTAATCCGGAGGTGAAGGACTCTGCCTCAGGATGGGGAAGTCTGCC
CCTTTCCCGGGATGCGCCGCTGATGCTTCCCCAGAGAACTCTGACATAGACTTTCACTAA
AATCCCTACCAGTAAGATGACAAGGACCGCCAGGAGCAGGAGCCCCCGCCGCAGCACCAG
CTGTCTCCCGGACAACCTCCATGCGGCCCTGGGATGGACTTCGAGACACTCTTCTTGGCG
CATCTGCTGATCCGACTGAGTCTCCTCTTTCTGTCCAACATCTCTTATCAACATTCCTCC
ACGGTTTTCAGGGCCCACTGGAGGGGAAAATGAACTCAGCACCTTAAAAGGATATTTTTC
ATCTGTATAAAAGGAAAAGCACGTATGCAGTACCTGCTGGGAGAATGATAATTCAGGAag
cagttgcttcctgaccacgAATAAAGAAAATCCTGACTCAGGTGTTGTCCATGAATCCAC
AGACACTGACTAGATCCTGGTGGGGTCAGCATGGGCTCTGCCCCATTGTGTACAAAGCCA
ACGGCGTCTCAAAATCTGTCTCCGAGCTCTGACAGCCACCTCCCAGGCCGTGATCCCGG
>TCONS_00001805
GGAGAGAACCTGTTAATCCGGAGGTGAAGGACTCTGCCTCAGGATGGGGAAGTCTGCCCC
TTTCCCGGGATGCGCCGCTGATGCTTCCCCAGAGTAAGATGACAAGGACCGCCAGGAGCA
GGAGCCCCCGCCGCAGCACCAGCTGTCTCCCGGACAACCTCCATGCGGCCCTGGGATGGA
CTTCGAGACACTCTTCTTGGCGCATCTGCTGATCCGACTGAGTCTCCTCTTTCTGTCCAA
CATCTCTTATCAACATTCCTCCACGGTTTTCAGGGCCCACTGGAGGGGAAAATGAACTCA
GCACCTTAAAAGGATATTTTTCATCTGTATAAAAGGAAAAGCACGTATGCAGTACCTGCT
GGGAGAATGATAATTCAGGAagcagttgcttcctgaccacgAATAAAGAAAATCCTGACT
CAGGTGTTGTCCATGAATCCACAGACACTGACTAGATCCTGGTGGGGTCAGCATGGGC
>TCONS_00001806
GGAGAGAACCTGTTAATCCGGAGGTGAAGGACTCTGCCTCAGGATGGGGAAGTCTGCCCC
TTTCCCGGGATGCGCCGCTGATGCTTCCCCAGAGCGGCGTCTCAAAATCTGTCTCCGAGC
TCTGACAGCCACCTCCCAGGCCGTGATCCCGGCTCTTCCTGCTCTGGGGGAGGCTTACCC
AGCAGTCCAAGCCCAGCAGCAAACATGAGGGAGATCCCGATGGGAAGACCGAGCACGTAG
TACCCCACAGCGTTGATGATGGCGCCCGCCTTCTGGTTCCCGGTGCCTCGCAGGATGCCT
CCACAGGTGCACTGCGGGCAGACGCCAGTCCTGTGAACACGGCTCATGCTGCCCCACGAC
GCCCACCCCAGCACCCCCCACCTCAGGGGACTCTGCCTCAAGTCCAGGGCCTCGTGAAGT
GGATGTGAGAGGAATATCCCACCTCCCCGCCGCTCTTCTCTGTTAAAATCTACCATCGTC
AGCAGAAACTCGTGGATCGTAAAGGCGGCTGAGGTGGTACCACCGCTCAGTACTCACAGC
CAGCCCTTCGAAGAGATGCGAAACCGCGTAAATCGGGACCACCTGGGCCACCAGCGAGAC
GATCTCTCTGTCAGGAGAACAAAGCAGAGCATGACTGGGAGGCGGACGTGGGCAGAGAGC
AGGGCAGTGTGGCTCCTGGTGACCGTATTCTGACCGCCAGGCAGGGCTCCGCGTCTGTGT
GGAGCCAACAGGCTCAGGTGTCCCGCCAACAACCTTTTCAGGGACAGTCCTACCTTGTTT
TGGTCTGCAGTGGAAACTACTGTATCTCAAGACTTTTAGAAAACATATAGTCCCTGTGGT
CAACATAAACAGTTCAGCCATATGATTTCactaaaaaagaatgcatataatgtatacatg
tagctgattcacttagctgtacacctgaaatttaaCACAACACTACAAATCAACTAGACT
CCcaataaagttaaaatgaaagtcAATCAAATGATTCTGTACTCCTCTCCTgcacccccc
aaaataaaatgggGGTTATAGAGCCATCCTCCTTTTCACACAATTCCATGCACGTCCCCT
CCAAGTGTCTGAGTGATGCACAACAGGATCAGGGTCAGGCTCCCTCCAGGGAACCAGGCT
GGCAAGTTCTAAAGGCCACAGATAGAGTTTACAGAGCTGGCCTTGACCCTCACCTCTACA
GCTAGAGACAGAAAGACACTGCCAGGGGCCGGAACGGCCGAGTATTCCCAATTCCTTCAA
GTGGTTAACGAAGAAATGGCTGTCTGGCAGTAAatgttggttgaat
>TCONS_00001889
TGAGTCCAGAGGCAGCCTCCTCTTTCCCGACTGTCACATCCatttcccagccctgcccag
tCGTCTCCTCCGGGGAGACCACCCTCCCCCTCACCAGCCTCCACCTGCCACAGCCCCACC
AGCGCTTCCAGGAGAAGAGCCATCCTCAGCGCCGGCAAGGTCTCTCGGGCCTGTTCTCTG
CTCTGGGACTCTTGCCCCCGCCAGCCTCCCATGCCGAGGTCCGCCTTGTCAGTCATTTCC
TTTTGTCACCGGCTTGGCAAACAGGCAAGAAAACGGAGCTTCATGGGGAACAGCAGCAAC
AGTTGGTAAGTGGAAGGCCTGGCGGCGGGTGGGGGCCATGTGGGTGGGCTGGCTGGGAGC
ACGGAGGCCTGTCCCAGGGCGGGCAACACGAGGCTGGCCCTGGTGGGCTGTGGAGGGAAG
GACGGGAAATCAGGTGGGTGCCTCAGGAAGTCGGTGCCAGCTCAGCGCTGGAATCTTCTG
AGAGCCATCTGCCCCGCTGCGGGAGCCCCCTTATGTCCACAGGCCCAGCGTGTTGAAGCC
ACTGCAGGGAGGGGGTAGGGGTAGGTGACCCCTGGAGGGACCCCTCCCCTCGAAGCAGGA
GGCCGTGGGGGTGGATTTCCTTGGCATCTGTGCCAGACGCCGGCACCATCTTGTCTGCCC
gcccctgcctcccttcctggaGGATTAGAAACA
>TCONS_00001809
GCCTCGGCCAGGCCCCCATGGTTCCAGCCAGACGTCCCCATCACATCCCTGGCATCCACC
TCTCGGCCAGgcccctgctccctgccaccCGAGGCTATGCTGCCGCAGCGTCCCAAACCT
CCAGGGGTGAGCACCACAGCCCGGCCCCATTGCACTCACGCTCAGCGGCCCCCTGCCTGC
CTGACCCAGGCATCTGAAGCGCAACACCCAAACTGTATTTCACCACAGCTCCAACAGGCC
ACCCAAAAATGCCACAGCCAAGGCGGGCACACATGTGAGGTCCCCCCACCCGCCCGGGGG
GTGAGTGTGACTGTGCTAGGGTCAGAGGACTGCCTCTGTGGGGCTGGGAGCAGGTGGGAG
TGGAGGTCTCAATAAACCTCAGGACCTGAACGAACCAGCCTCACTGTTGTGCACGCAGAT
ACCTTTGCCTGCCCCCATGACGGCACACTGTCCTCGAGTCCGAAAACACACCCTGAAGAC
AGGTGGTAGAGGAGACCTTGTATTTCACAAGCAACCTTCCGAGGGCAAAAAAACTGTGTC
AtcataataatgtaataataataataataaaattacgATACTGAAAAGAA
>TCONS_00002036
CAGGGAGCTGCTGAACGCGCACAAGGACAACCTGGGCACCACGATCAAGTTCGTGATCTT
CAACGAGCTCTCCAACGCGCGGAACCCCAACAACATGCAGATCCTATACACCGTGCTGCA
GCACAGCTCCGAGCTGGCGCCCAAGTTCCTGGCCATGGTGTTCCAGGACCTGCTGACCAA
CAAGGACGACTACCTGCGGGCCTCGCGGGCCCTGCTGCGTGAAATCATCAAGCAGACCAA
GCACGAGATCAACTTCCAGGCCTTCTGCCTCGGGCTCATGCAGGAGCGCAAGGAGCCCCA
GTACCTGGACATGGAGTTCAAGGAGCGCTTCGTGGTACACGTCACAGACGTGCTGGCCGT
GTCCATGATGCTGGGCATCACTGCCCAGGTGAAGGAGGCTGGCGTCGCCTGGGacaaagg
agagaagaagagtgagg
>TCONS_00002062
CCCTGACAGGGAGGGCAGGATGGAAAGGATCCACGCGAATCCGCTCAGCAGTCCCCAGCA
CTATGGTGATCTGCAGGCTGACCCTGTGAGGGGAGGCAGGGCTGCAGGGCCTGGAAAGCA
GAGGCACTTGCACGCTTGCCGTATCATAACCTACTTTACTACAGGAGGCCGTGAACTCTT
CTGTTATCCACATTTCCTTTCATAACAAAGGGAACTAATGATACGTTCAGTTTTGTGACA
GCCAGTTGACGACATCACAGAATGATGCTACCATAAACACCGCTGCTCAGGAGTGCACAA
AAGGCCTGTCCTTTGCAGCAAACTCCCTCAGTGCCACCACCAGCTGCCCACAGGACGCTC
TGTCCAGCCAAGCACTCTCCCAGAAGCAATAACCAAGCTCTGCCCCAGGCTCCCGTTCAG
CTGCTTACTGATGAGCTCAATTTTCCCGTTGTTCTTCACGTGGTAGAAGGAGACAGATAT
CCGAGGCGCCTCCCCGTGCAGCACAGCAAACTTACTTCCGTTCGGCTCCCAGGCGAAGGC
AATGATGGTTTCTAGGGCCAGGAAAAAAGGGTGAGCTCCTTGGTCACAGAACATCATTTT
CCGTTAAGGCTGTTCAACCAGAGACGCCCCAGATTCTTAGGTTCATTAAAAGGCCCACAA
GCAGCACAGGCCAAAGACAGCACGCTGAACCCTGTGGAGCCACCACGGCCGGCAGGCCTG
CCCCAATCTGCTGCCACAGGGGCGGGGCGGCCTGTGGATGAGCCCCCTCTCTCTCCTCAT
GGCACACAGGGTCACGCCCTCTACCAGGCAgcaccttcccttcccttcctcctctcccca
gcaAAACAGGATATACACGCTAAATGTTCGACCTAAAGGCAGAGACAGTGTCTCAAGTTT
TCAGGagtccaaaaaaccaaaacactgctACTCAGCTGAGAACTTTCATATGTAAGAGGA
CAAGCCCTTAGCTGCGTTGCAGGGGTGTGATGAAAACCTGCTCTTCACACTTTCTCCTAA
GCGTGAAACCgggcttgaacctgtgtccctcTGCTATGTAAGCAGATCACGTGGTGTGAA
TGAAAAAAAGGGGGGCGTCTCTTCACCTGGCAACTGGAAAGGCTAAGAGACTGAAGCTGG
GAAGGACAAAGAAACCGTGAACCAACGTATGCTCTGTAACAGACAGACGCCTGACCTCGG
CCAGCCTGCCCAGGGCCGCGAACTCGCAGGGAAGCGCTGCGAGTGGGCACGACGGCTTGG
TGGCCACTCAGCCTCAGGGCAGGACGGAGACACTTGCCTTTCATCTCGACCACGTCGACA
GGCACCTGTTTTTCTCGCATTcggaaaatttcaaaatttgtgaCAACAccctgtttaaaa
gaaaaaagaaggggtgacattctgaaaactgaaagcatgAGGAAGACTCAAAGGACAACT
TAAGAATTTAATGAGAGATTAAACGTATACACCTGGTAGACGTGAAAATCGGCAGTGACT
GAAGCGGTGCAATGAGACCTCTCAAATGATGAGGAAGGCAGAGACGGGTACAGTGTCTGG
AGAACACCCCTCGGCCTCAACCCAGACCCTACTTCAAGACCTGCCCTAAGGTCACCTCCA
GCAGATGGGCCCAAGGATCCGCACTGTGGCTTCTCTGCAAACCTCCTGTAGTGCCCCAAA
GGCCCACCAACTGGGACTGATCCAACTGTTATTTCGAAACAGTGGAACGTCCATGTTCAT
GTAAAAAGCTGCATTATCCGtaatagccaaaagatggaaacagccCACATGCCAACCAAG
GGATAAACTGGCAAGCATGATGTGACACAGTACACATGCTCAGCCACGGAAAACGGCGAG
GGGTGAGCCTGCACCCCGTGCGCAGAGGAGGCGGCCAGATGCGGAAGGCCACAGAGCATG
ACTCCACTCATgagaaatgtccagaacaggagCGCCCAGAGACAGGGAGCGGGCAAGCAG
GTGACGGGTGTCAGGAGCCGGGTGACGGCTGGCACGGGAGATGGAAATGTTCTGAGGTTA
AGAGAGTGGTGGCTGCTGCATGGCTACGTGACCACACACCTCAGAAACTTATcgtcaaag
aaataaatatttccattagaaggaaaaaaacccaaaatgttaAATGAGGCAAACAAACAA
AGTCTGGATGCAGAACTGTGTCAAGCATGCTACTCTGCTTCCAAAGGAAAACCTGAAGAA
AACAATGTACTGCTTTAACACCTACAGAGAAGGAAGGTAGGTGCCTGGAGATTCCCCGGT
GTTCTCCTGTGAGCTCTGACCTATGTCAACTAAGCGACGCATCACGCACTCAGTTTATAG
GAAAGAATTACACTCCTCTGCTGGAATATGGTAACGGTTCTAGCCACGACGCGACAGCTA
ACTTTTGGTGCCAGGTGGGCCTGAAGAAAGTCTTAAGTTTGAACCAAAAAAATCCATAAC
ACTGCCCCGCCTCCCCAAACTGAGCTGTAGAAGGAATGAGCCCGCCCACTGGTGTCCACC
TACCTGGGTGCCTTTTGGAGTCCTGTCTACTTTAACACACAAGTAATCTCCGTTTTTCTG
CCAATGCAGCTTGCAATCCACAACGTTGAACAGGTTCCTAACTCTGATCTCTTGTCTGGT
AGGCAGCTGCATCAGGGTTACCCGGGCTGGAATATCTTTATCTTCAGGCACCCAAAAGGC
TATTATGTTACCACCAGGGGACCAAGAAAAATCTctgcagaagaagaaaataaaatgttt
accagGCCCGGCTGAGCCATGATGAGGAAGGCATAGGAATGAAAGAGCTCACTCACTGTG
CAACGCAGGGCGCTGGCACATTCACCTCCCAGAACGGCAGGAGCAACGGTACCCTGAGTG
CCCACCTCCAGAGGCCTACTCTGGACTTCCTGTGCAGCCCGCTGTGCCCAGGACAACTGG
AGGCTTTGCCAGACTCACTGTGCCAGTGAGGAGCGAGTCCTGATACCACCACCCACCAGC
ACGGGTCACGGGACTCAAGCCCAGGCTCTGAAACCGCACTGACACTCTACACCACAAGGC
AGGTAAAATAAACTTTAGGCCGATGGACCAGCTGTTGATTTCTGAACATTCATTACGGGG
TCAAAGGGGGAAACCCCAGGTTAAAAAGTGGATGAGGAGGAAGAAGTAGGGGCGGTTCTC
TTcactgcaaaaattaaaaagttccGTTAACAAACAATCCACAAGCTCCTGTCCACGCAG
AGcatcttcacttttgcttttactGCCAATTAATGCCCAGTTTTGATTATAAaccacaat
atatatataaatatatatataggacagtatatatataaatattgtatagtatttatacag
tatacatataaataagaaatgtatCATAAATATAATAGAACAGTAAGAAACGTGCGCTTC
CCCTGCACTGCTGGTATTTCTCACTGCCCCCAGAGATTTCAAGCAGATAAAGATGTGCCT
ACTTTTTGACAGACCAAACCAGACACAGCTCAGAGGCCAAGCAAACCCATGGCACAAACC
ATCAGACTGACATGGAGACCCCTGACAAAGACGAGGCTCCTCTTCCTTAAAGACTGTGCC
CCTGAGTCTCTGGTCCCCAGGCGGGAACATGAAAGGAAGCAGCCCTCGAGACATCCCTAT
AAGCAGGGGCAGGGAATGCTGACGTGGCCGCCAACGAGCAGCCCGCGGCGGCAGGCACGA
GCCCGCGGTGACACCCCCGTGCCCTGTGATGGGCACGAGCCCGTGGTGACACCCCTGTGC
CCCGGTGACGGGCACAAGCCCACGGTGACACCCCCATGTCCCCTGACTGGCACCAGCATT
TTCTGCAACGTTATAGGAGCCAAGTGCTAAAGGAGGGAGTCAACCCGCACTTCCGCCCCA
CCCCGTGCTGAGAGTCACTTACTTTATGCCAGAGATCTTCAAGCTCTTCTTATCCAAGAG
ACCCATAGACTATGGAAAAAACGAGGTGACAACGGCGTCAGATCAGACCGCTGCCTCAAC
AGCACATACATTCGTTACAGCGTGAGCTTGCTGAGGGGGGCAGTGTTGGCACAGGGCGAC
AGACCAACTGGGGAGTGACGACCCAGAGCAGTAAGACACCCTCCAGGGCCCGTCCAGCCA
CTCCCATCCCCAGCTCCCCGCAGCAGCAGAGACCCGAACCAGGGCCCGAGAACCTGCAAG
GCCCAGAAACCGGAGGCCACCCCACACACTAAGGAAAGCTCTGCGCCCGCGACAGCTCCC
GACAGGGCAGCTCAGCTCAGGCAATCAAATCAGCCACTTACAGGAGTTTCATAGATACTC
AGAGTATCGAGTGTCATTCTGGCAAAAAATTTACCATCGTGGCTCcacctaaggagaaaa
aaagaagtgccAAGCTGGTCGATGAAGAGGGGCACAGAGGCCACCGTGGCTACCCGGGTC
CACTCACTTAAAGATAGGCCAGTGGGCTGAGCTCTCACAGTGGAAACCTCTCTTCTTCTG
ACCGGTGAGGATGTCCCAGATGATGATGGCCTGAGGGTCATCCTGAGTGTCCATCAGGGG
GCTGAAGGTCACCAGGTACCTGCAGCAGAGGGCGCAGCATCACCCCCTGCACCCCCGCCT
CCTCTCCTGTGAGGGTGCGTCAAGGACCAGCTGTGGCGGGAGTGACAGGCTTGTGCTCCC
GAACGTGACTCCAGGCACAAGGGTGGGAGACTCCTGGGATGAGCAGTCAAGACTCATGCA
ACCAGCACCTTCTCTGCCCTCCAGGATCCCCCAAAACGTCATCCAGTCCAGAGAGCCCAC
TCCAAATACAGAGCAGAACCACTGGGGCACACACCACTCAGTCCTGCCTGGCACCACGGA
GTACTCCAAGGGTCACGCTTCTCTGCTAAAATCAGGACACGGAAAGGCCCAGCGGGTTCC
CAACCAAAGTCCGAGGTGTGCACTAGCAGCAGGAGCGATGTGGCACGCTCacactttctt
ttccttggacTAATCAGGTAAAGAGCTGGGTCCCGCAGTGGACACCAACGGCAGCGGGCG
CTCAAGGCCCTTGTTAGACGACGGGGTTTTACGCAAACGTGTGGAGAGAGGAGGTGATGA
AGCCAACGCAACAACACATAACCGCTCACAGTAAAGGGCACACAGGAGTCCTCTGTGCTC
TCCTGTGATGATTCTACTTGACAGTGGGAATTACTGCAAAATAAAGCTTTAGAAAATCCC
CTACAGAGGGCTGGCGGCACTCCATCTGCCATTTTATACCAGCTTACCTTTCACAAGGTG
AGAAATCGATAAGCTGAACCCCTTGGTGGCTGAATCTCTGAATCTGTTTGAATTTCTCTC
CCCCCCACAGAGCAATGCCTCGCTGGTGAAAGGTGGCCAAGTAGGTGCCCTTAGGAGACC
AACGCACGTATGTCTCTGTCCATCGCTGTGGAAAAAGCCAGTACCAATGTTAACACAACA
AAAAAGCCAAACACAAAGGCTCCAAAGTCTATGATGAATTTAGCTCCCAAACTTTGAACT
AAAAATACAAGAAGCCTATTCACTTCTTAGGACTTGTTTCAAAGCTGGAAGAATAAAAGT
TGCTGTCAAGAGCAGTAGCCTCAGAGCACATGGCACTTCACCTGCTCTTGGACCACGCTC
CTCTTTTTCCTCCCGGCtgtgccacgtggcttgtgggatctcagttccctaatcagaggt
caaacccaggcccatggtagtgaaagcgcagagtcctaaccactggaccgccagggattC
CCACCACACCCTTCTTTGTTAAGGAAACCCTGCCCGGCAGCAAATACCCACCGCTCTCTC
CTCAATGGAGACTGGGTCCTTCACATCATTCCAGAATATGGAAGTGCGGTCCCCGCTCTC
GAAGATCACGCTGTACTGATCTCTGCACTCAGCCTCTTCAAGCCAGTAGCGCAGGTTCCC
CTAAAGGAGCCAAGCACAAGGGATGGAACACATTTCCTTAATTTTAGCCAAAGAAAACTC
ACATTCACAGTGTTGCACTTAGCAACGTGACAAATCCACTCAGCACCGTTAATTCCTAAG
GAAGTCACCACTTCAAGCCAAGAGGCTAGCCACCATTTCTTCTAGTTACATACAGATTTT
ATGCAACATACCAGGTCTTTGAAAGGTTGTTTCTCTGGAATATCCCATTCATCACTGATG
GTCATGTACCTGGAAGATCAGTGACACATCAGATGACCACAAGGTGAGTGGTCCTCGGCC
AGGAAGTACTGCACCCCTCCCGCAAAGGGAAAGGACAGGCTTTGCCTGGTCATTATTGGC
GAGGGGGtgctcgggggtgggggggatgtgAAATGCCCCTGCACTGTCTGACGGGAGAGT
GCAGCCTCCTGAGAGCCCACTAGTACCCCCTGGCCCCTGGGGCAGAAAGGCCCGGCCACG
CGTGCTCAGGGAGGTGTCCAGGCTCTCCTGGGCTGAGTCAGGACTTACTTGTCAAAATCG
GTGAAGAGGTTGACCCTGAACGTGTGCTGCTTGTCAAGCTTGTAACCATCGGCATTTTTC
ACGGCGTCCAACGCGTGGGCAGGGGATGCGTATTCCAGGAAAATATACCTGAATCGAGGG
AGAGGGCAACTCACAAGCGTGCAGACCCAAAGAACAAGCAGGTCATGCTCCACACACCCA
GGGCCCCACAGGGCTTGTACGCACCATGAGCATCCATGACCCGTTTGCCTGCCACGTCCC
AGAAGCAGTCAGGTCCCTAGCAGAGCAGCTCTAAACATGAACAGAATCCCAACACAAGAT
CCAATGCCTCTAAAATTAACCAAAATGCTCACTACTCTGACTATGGTAACCGTTCTAAGG
ACGTACGTGTTCATCAAAACTTAtgaaactgtatactttaaaactCTGACTTAACTGAGT
GTCGAGTATCGTTCAACAAAGCTGTTTATAAAAAACAAGGATAGTCTGATACTGTGTGTT
ACAGGCAAAATCACAAAGGCTCTCAGagaatgtttcattttaataaaaatcacacATGCA
ACTGCTCCAAAAAAGGTCTCCTCCCGCCTTTCTGAAGCACGAAACATTACCTGTGTGTGA
TCAGTTTTCCAAGAAATTAACACTATTCTAGGCAGTTTctaaatctgaaattaaaaaatg
aagtttatacTACTTTCTCATTCCTGTCCCATAAAAGATGTCTTTGCCCATACTCAGAGG
TTGatgtttttatgaaattttaatgGAGAAAGTCTGACAAGTGTGTGGAGCAACCAACCG
AGCTTTGACTACTGCCGGCTGAGTACGACCACTCGGGTTTCACTGGGGACTGCCCAGAGG
CGCCGCAGGCAC
>TCONS_00002064
AGCGGGACGACGTCTTGTTGGTGGCCGTGGGCTCCTGCGTGCGCTGCCGGTTGCCTTTGG
TGAGGAGCTGCATGATCTGAGGACAGTCAGGAGAGGGCAGGCGGTCAGGGGCCCCTGGGC
GACCACAGGCTCCCTGCAGAGCAAGAGAAGCAGGGGTGCGTGTGCCCCTCGAGCTCCTTC
GGGAGGCTCTTCCCCAGCTGGTTTGCTGATGGTGGCAGAACCGCGTCCAGCAGAGGCCAC
TTCTGGTTTGCGGCATGAAGTGATTAGTTAACGGAGTCAGCAAATCCAGCATAAAGGGCA
CGTATCAGATCGCTCACACGTGTATCACCCCGTCCTCCGTCGGCCGCCGCTGCCCATGGC
AGACGTCACCAGTGGATCACCCAGCTCTTCCCCACTGAGCCCTCTTCCATACCGAGCTCC
GGGCAGTTGTAGGATTTGCTGGAGCTGGCAGATGGACTGAAACTCACTTGTGTACAAGTA
GCTGTGGAAATTAAGCTAGTGAGCCTCTGCTGGGTACCCACTGTGTGCCGGGCATGCTAG
GACCACAGAGCATTGTGGAGAAAGACTGACAGCCACTGAGATTAAAGAATAGGGCTGCTG
CAAGGCCCAAGGAGCCAGGTGCAGAGGGGCCCGCCAGCCCTCAGGAAGGAGGCGCTCTGT
GACGCTGTGAGGGGTCCCGCCGCCACcgacctccctccctcccaggacACTGCCCTGGCG
GTACCTGAGGGGCCGTAGGCAAACACCGTTGCGTTGTATCCAGAAACCACGCCTTCCACC
AACTGCTGGGTGGTGGCCAGGTACACGTCCTCCTGCGGACAGACAGATGGAAGACAGTCA
ACATACAGTCTGACCAGAGTCAGGCACCTGGCtgttcagagaggctgagtgtGTGGTGGC
TCAAAGGCCCTGCTCCTCCTGGACACAGACAGGCACCCCATGGAGGAGGAGGCCAGTTCA
GGCGGGGCCTGAGCCCCACCCCAGTCCTGCAGCTGCATGACCACAGACGCGCTGCGTGGC
GCGCCGAGCGCCCCGGAGGAGACCACGACGAAGGAGCGCAGCTCGGGAGCGGCCATGAAA
TCAGG
>TCONS_00002120
tcttgatgaaagtgaaagaggagagtgacaaagttggcttaaagctccacattcagaaaa
ctaagatcatggcatctggtcccatcacttcatggcacatagatggggaaacagtggaaa
cagtgtcagactttattttttggagctccagaatcactgtagatggtgattgcagccatg
aaattaaaagatagttactccttggaaggaaagttatgattaacctaaatagcatattca
aaagcacattactttgccaacaaatgtccatctagttcaagctatggttttcccagtggt
cacgtatggatgtgaaagttggactgtgaagaaagctgagcgccaaagaattgatgcttt
tgaactgtggtgttggagaagactcttgagagtcccttggactgcaaggagatccagcca
gtccattctaaggagatcagtcctgggatttctttggatggaatgatgctaaagctgaaa
ctccaatattttggccacctgatgtgaagagttgactccttggaaaagactctgatgctg
ggagggattggggtcaggaggagaaggggacgacagagaattagatggctggatggcatc
gctgacttgagggacatgagtttgggtgaactctgggagttggtgatggacaaggaggcc
tggcgtgctgcaatttatggggtcataaagagttggacatgactgaggactgaactgaat
tgaactactgtaacaaattactgcaatgttgatggttaaaaaaaaaaaaaaaacaaaaac
aataaaatattatcttaCAGTCCTGaaggttgcaaataggaaaagggtcttttatgtctc
ctgcattggcaggtgggttcttttccattagtgccactgggaagcccatggacatCATTG
GGAGATCTTTATTCAGCCTACCACCATGAGGGTGCCATTTAGTTGGGTTTTAAAATGGGC
AACAATGCCAACAGGTTTGTGTTCAACCAGAGATGTTCTTAACCATGGTTGCTCTTTGCC
CAACAGAGCACAAATGACAGGGATGGAGACTAAAGGGGGGATGTAGAAGTGCAGGAATCA
GAGGATTCAAGAAACAGCAGGTTTCTCTCTTAAGTGTTTGGTGGGgccttctccaaagaa
tggcTGGGGGAAGTAGACTGGTGTGTATGGCAAGCGTGTGAGATCCCAGTTGGTTCTAAT
CCTTGGCATATTCCTACCCTGCCAAAATGATGAGCCCTTGGAATCCCCTGCAAGAGATGA
CCTGACAGACAGAAGCCAGGAAGAGCCAGGACTGTCCCTACATGGTGCCTGACCCCTTGC
TGGGGGGTGAGAAACAGGATTGTCTGAGCAGGTGCGGGTCCTGTCAGGGAAAGGTCCTCT
TTCCTGGGCAACTGTGGGGACAGTGAAATGGTAAAGTGTGCCACCACAGCGACTGAGAGA
ACAGCAGTGTGGCAGAAAGAATGACGACACTGGCGCAGACAAGTGGTTTGTCTCCTCAGC
CAGAGGTCTATCAGGGGCTGCCTTCCCTTAGAAGAGGGGCAGGGGCTCGGCCTCCACGGG
CGCCCCTTCCCACTTTCCTCCAGCCCACGGCCCCTGAAGGTGAAAGCAGCCCCCCAGCCA
CCCGCGCCCAAGAAGGATGGCCAGCgtgatgggggaagggaggaggcggACACAGAACAC
TCTGcaggtacatacacacac
>TCONS_00002122
gaaaaagttggcataaagctcaacattcagaaaactaagatcatggcatctggtcccatc
acttcatggcacatagatggggaaacagtggaaacagtgtcagactttattttttggagc
tccagaatcactgtagatggtgattgcagccatgaaattaaaagatagttactccttgga
aggaaagttatgattaacctaaatagcatattcaaaagcacattactttgccaacaaatg
tccatctagttcaagctatggttttcccagtggtcacgtatggatgtgaaagttggactg
tgaagaaagctgagcgccaaagaattgatgcttttgaactgtggtgttggagaagactct
tgagagtcccttggactgcaaggagatccagccagtccattctaaggagatcagtcctgg
gatttctttggatggaatgatgctaaagctgaaactccaatattttggccacctgatgtg
aagagttgactccttggaaaagactctgatgctgggagggattggggtcaggaggagaag
gggacgacagagaattagatggctggatggcatcgctgacttgagggacatgagtttggg
tgaactctgggagttggtgatggacaaggaggcctggcgtgctgcaatttatggggtcat
aaagagttggacatgactgaggactgaactgaattgaactactgtaacaaattactgcaa
tgttgatggttaaaaaaaaaaaaaaaacaaaaacaataaaatattatcttaCAGTCCTGa
aggttgcaaataggaaaagggtcttttatgtctcctgcattggcaggtgggttcttttcc
attagtgccactgggaagcccatggacatCATTGGGAGATCTTTATTCAGCCTACCACCA
TGAGGGTGCCATTTAGTTGGGTTTTAAAATGGGCAACAATGCCAACAGGTTTGTGTTCAA
CCAGAGATGTTCTTAACCATGGTTGCTCTTTGCCCAACAGAGCACAAATGACAGGGATGG
AGACTAAAGGGGGG
>TCONS_00002123
GTAAAGCCGGATCCTCTTCAACTCCCCTCTAGCAGCTCTGGTTGTCTGTGTTGTTTCTTG
GGATGAGGCGAGACAAAGTCTGCGGAGGAAATGGTGGCTGTTAAAGAGTTACTAGGAGCG
GGTCCCTGAGGTGTCCTCGGGACAAGAAGAAGGAAATACCAAAAAGTGACAATCGTATGC
CAATTGCGGTCTTTCATCTGATAAAGTGTCTGCACCCCTTCGAGGCAAGGAAATGAGAAA
GCTACTTCTCGTCCAAGCGGAGCAGGTCAATGAAGAGaTTATCTACATGGACaatcgtgt
catctgcaaacaaaggcagttttatttcttcttcccaaTCTaaggactaatactgaaggt
gaaactccagtattttggtcatctgatgtgaacagctgactcattggaaaaatccctgat
gttgggaaagattgaggacaaaggagaagagggcatcagaggaggaaatggctggatggc
atcaccaatgcaatggacatgaacttgggcaaatttggggagatggtgaggaacaggaag
gcctggcgtgctgcagttcacggggtcgcaaagagtcagacatgactaggtgactgaaca
acaagaaatcaATATTATTTAACAGTCAGACAGACATAGGTCAGCATCctgtttaaatct
tttatttgctCTTTGATTTTAAACATGACGGTCTctctgatacacacacatatagaactA
ACATAAGAAGCATGAAATAGGACTTTTCTAGTCCAATAAATGTTAACAGAAATAGTGTCT
GTTCTGTAAGTGAATTTAGAACAAATTgtccaaaatatatttcatagtCTCACAGTATCC
ACTCCCCTACCAGTAAATGTTTTGGGGATCAATATCCCAGCATCTGGAAATTACCAGAGA
AGTTTGCATTGATATGAACATAAAATTTTAGGTAggaatctaaataaaatagaaaataca
agtaAATGTAAACTGAAtagaacagatatatatatatatatatatatatatgtatatata
ttttactgtatatCTAGTGCCTAGGATAAAGTAGACACTCATGTATATCTGTTGATAAAT
GAAAGGCACCAGACACTTTAACAACAAGAAGAAACAGTTCAGAGAGGCAAAGACCTTAAC
ACACACCCACAGATCCCAGCAGACCTCAGACACCCTTCTTTAAACCTGGCATTCATCCAA
GAGAGTGTAAACTTTAGAACATAGAAAACATAATCCACAATTCAGCTAAGGTAATTGAAA
AAGCACAGTGAAAGACTTTCCTATGGAAACTGACATTTGTTTTGTCTAGATACATTATAG
AATCATctccagatttttttcctatcattGAAATATTGTGCAGTTACAATAAATACCTAA
TAACAAGTAAAAGCtgatatgaaaatatatgaaaatttgtgatatgatttgttgttgttc
agtcactcagttatgtccaactgattgtgaccccatggactgtaacacaccaggcttccc
cgtcttcaccatctcccagagtctgctcaaactcatgtccattgagtcgaatgatgctat
ccaaccatctcatcctctgctgtgctGTGAATAAGGTTCCCTTTCCATCCTGGTACGCAT
CAAGTGATTTTCAATGAATAGGGACTTTCTCCAAGAGGAACCTCAAAGATGATTGCAAAA
TTTCTCTTCTTTAGCAAAGAGAGTAGGCTCTTAAGAGGGTAGTTATAGTGGTGAGAGATG
AGCCCTCAAATTGATCCTCCTGGGGGCGGAAGTCCAATTCAAGAAAGTGAAGGGAAATGG
ACTTTATCAGGATGGTGATAGAATTTGGATCccatatcaccagatggtcaacaccgaaat
cagattgattatattctttgcagccaaagatggagaagctctatacagtcagcaaatcaa
gaccgggagctgactgtggcttagatcatgaactcattgccaaattcagactgaaattga
agaaagtagggaaaaccactagaccattcaggtatgatctaagtcaaatcccttatgatt
atacaggggaagtgagaaatagatttaagggactagatctgatagatagagtgcctgatg
aactatggacagaggttcgtgacattgtacaggagacagggatcaagaccatccccatgg
aaaagaaatgcaaaaaagcaaaatggctgtctggggaggccttacaaatagctgtgaaaa
gaagagaagcgaaaagcaaaggaaaaaaggaaag
>TCONS_00002167
ATTTTTGGTTTATTCAGATGGTTTGTGTATTTAGAAACAACTCATATCACAAGACCTTTC
TGAATTAACTTAATCCAAGGTATGACCACACAATTCCAGTATGatgggtaaaaagaaaaa
attctgtccctattttattcttttttttaaaacaattatttattcatttctggctgtgct
ggatcttcgttgctgtgttcGGGCTTTCTCGAGTGTCTAGTTTGCTCATTGCAGCTGCTT
CTGTTGTTTCAGAGCATAAGCTCTAGtcccttcagtcgtgtccaactctgtgcgacccca
tagacggcaacccaccaggctcccctgtccctgggattctccagGTCTAAAGCtcacaac
cagtccatcctaaaggaaataagtcctgaatattcattggaaggactgatgttgaagctg
aaactcctgatacaaagagctgacccatttgaaaagaccctgatgctggggacgattgaa
agcaggaggagaaggggacgacagaggatgagatggttggatggcatcgctgacttgatg
gacatgaatttgagtggactctgggagttggtgatggacggggaggcctggcgtgctgca
gtccaaggagtaggacatgactgagcgactgaactgaactgaactgaaagttcacaAGAC
ACTTAGATGTGACTTTATATACCCTATTACATCCTTTATAGACTTTTAATTAATCATCTT
TCTTTGAAGAAGAATTCATTCCAAACCTATTTTGCACTTTGCCTCTGTATCTCCTAAGTT
TGGATCTGTCTTTGGGTTTTCTGCTTTGTTCTATTCATCTATTTGTTGATCCTATGTTGG
TCTCAGAATCTTGACTACTATGAGGAAGTCAGGTAATGTAATTCcttcaacttctttctt
tttcaagattgcaaGTACATTATATACAATTGAATATTGTAGTtgtgttttcatataaat
tttagaatacatTTGTTCAATTCTATATGTACACACAAAATGTTTGATGGGATTATGATT
GGGATAGATCAGTTTAGGGagaattgaaattttaaagtaactaTGTGCCACATATAGATA
ActtaaagaaacacaaaatatttctgaaattgaaGGGGATTACAAGGAATCAAATATTAG
AAACAAGTAGTATCAAAAAGAAAGGGCTGTCCATGATTGACTGATCCTTTAACataaaag
caaaattgaaaaaagtcttcaggagatgggaatggcaacccactccagtattcttgcctg
gaaaactccttgaacagaagagcctggagggctgcagtccatcaggttacatgacagagc
acacacacgaTGGAGGTGGAGGaagatgggttggtagcaataaacagAGGTagaactaaa
agaaagaaaagagtctTCAAaaccatgaacatggtatatcttttccaTTTACTTAAGTTT
TAATTGTTCTCAActatggatggctggatggcatcactgactcaatggacgtgagtctga
gtgaactccaggagttgctgatggacagggaggcctgacttgctgcgattcatggggttg
caaagagtcggacacgaatgagtgactgaactgaactgaactgaactgatggtttgtaga
tccattttgtattttaacagTTATTGAAAAACCATacagaaatagaataataaatacaGT
TTCCATCTCTTCACCTCAAAGGATCTTGATGAGTTATAAAGAATTCCTGGTGCAGGCTTA
TACATGTCTTCAATACTTTTTAAGGCTGATTACCTATGGTcagttaaaaagaatgtattg
aaCACACTTTCCAGGAGTGGTGTACTAATTCATCAAAACCTCTTGCACTCATTTTTTGGG
TGTTCATTTTAAACCACAGTCACtcctttaaatgaataatttttgtcACTGTGAGATTTA
TACccactgaatattaaaaatgatctTTTATTGGTGAGTGTTCTATTGaatatttcatac
ttttcatATGAATAGGTTCCTACTCAAAACAATCCAtcattgggactttcctggtggttc
agtggttaagactccatggttccaatgcaggaggcacaggttcaatttctggttgggaaa
ctgggatcccacatgctgtgtagccaaaacaaaacaaaacaaatcaatcCATCATAGTGC
TTGAATTTTGAGTGGTGGAAACATGCAGTTCCCATTGTGCCAACATTTGGGTGAcagtta
ctttctgctgtattgGAGAGCTAcatcatcttttcatttgtttttgcttttcccaATTCA
TTCATCCTCCCTGTGGTTTCCTTTCCTCTTATATCTCATTTTCCATCCACCAGAAGGATT
AGCACTGTAACCCAAAATTGTACCTTTTGCAGCATATATTGGCTTATTTTCTCATGTAAA
TGCTACATTCAAAAGTAAACTACTTTGTATTGTTTATCCAACAGtactattaaatattta
acaatggGTTGAGGTCAAATGGTGATGACACAACACGTGGAAATACAGAACAGATGATGC
ATTAGGtgttg
>TCONS_00002170
tttttttttttttaacagtttcccCAAAGGAATGTGTCTTGCTTCTTACTGACATTTGGT
ATGTTTCATTCATTGGACTATTTCTTACTTACTTTCTATGTATTTCAAAAGCCTGTGAGA
ACTACAGGATTTGATAAACATTTTGAAGACCGGAGAAACCcaaattgttttcctctttga
gaGTCATGACTATCTTCTGGTGTGGAGAAATTGCCATTGGAAAAATTGACAATTTTGATT
CTCGTTGATGTggttaaaaactgaataaaaggtgttcgagttttcttttaaaacatgatc
ACAAAACAGTTCTAAAATCTACTGTTTTTGACATTGGAATTTAAGTTGTGAGATAGGTTT
AAATGTCTAGAATGCAACTGATAAGCTTTTCTTGAACTGTTAttttttgaat
>TCONS_00002171
gaaaaaaaagactgaatttctttgctttatttgcatataagactggattttttttttttt
ttaacagtttcccCAAAGGAATGTGTCTTGCTTCTTACTGACATTTGGTATGTTTCATTC
ATTGGACTATTTCTTACTTACTTTCTATGTATTTCAAAAGCCTGTGAGAACTACAGGATT
TGATAAACATTTTGAAGACCGGAGAAACCcaaattgttttcctctttgagaGTCATGACT
ATCTTCTGGTGTGGAGAAATTGCCATTGGAAAAATTGACAATTTTGATTCTCGTTGATGT
ggttaaaaactgaataaaaggtgttcgagttttcttttaaaacatgatcACAAAACAGTT
CTAAAATCTACTGTTTTTGACATTGGAATTTAAGTTGTGAGATAGGTTTAAATGTCTAGA
ATGCAACTGATAAGCTTTTCTTGAACTGTTAGTTTTTTTTTGAAGTAgagtttttttcat
gtttaatttgtatttgtaaaaaaagaaaaaagaacaaaaaaaatttccaaatctaAGTAA
CACAAAACCAGAGCAAAACTGTTgtgccttctatttttttttttctttgattcccgtctt
gggaattttttaaaaaaaaaaaaaaaaaaaaaaaaaaagacccctagATTTGTTCTATCA
GGTTCAGAGAATGTTGGGAATTATGACCCCATTTTTTACTCTGTATGTCTTGTGTTCATT
TGTTATGCCTTATTCTGAAACTGAGTTTCAAACTGGAATGCCTTTGAGTACAGATGCTTC
TGTAGAGTCCTTTGACCTGAATAGTTCAGCATTTGTATTAagttttatttc
>TCONS_00002210
gcaccagccccaagcatccagcatcgtgcactgaacctggaagAACTTTTGATATATACT
GAAATACAAATTATTGCTTAACTAATGTAATTTTCCCCACAGACGAATATCTAGAAAAGT
AAGACCAAAACATCATTTGGGATATATACATTAATGAAAAACTAATGTTGTATCTATAAA
ACCTTCTGTTGTCAGCCACACTTGATAGAAAATATGTTTCAGAATTATCTGTTTCCTTTA
AAAGACAAGACCCtaatcttcttttaatttttctgaataaaggattttttaaactttaaa
atttcaaataataaatttaaaatattttctaagtccTGAGTATGTTACAGTCTTTtgaat
tagaaattatatttaccaaattattttctaaatgtatttaaCTGTTTAGCAGGGAGAATA
AGGAAGAGTAATCGCCCACCAAGGCTGATAATGCTGGAGGGACTAGATTAGTCTGAGCTC
CTTTTCCTCTTAGATCAGCATATTCTGAGATTATAAACCTCAGACGCAATTGTGCCAAGA
TTCCAACTCTTCCTTCCCTGTGATGTTGCCCGTGATGTTCTGTGCCTGGGTATCTGCTGA
TATGCTTCAAGTGACAATAGAATTCAAACCAAAAATATGAATACAATGTCCCACCTGATT
TTAAAGGATTGGGTTTAGAGTGTGCATCAGGAAATATTAATATACACGTGCTTTGTGTGA
ATGTCTTGTGGGGGTGTTATTAGCTTGTTTTGGGGGcttgtttttgatttttgacTAGTG
CCAAAGTAGTGCCTTCTCTCTACATTTTCTACCTAACATTTTCTAGCTTGTTCTAAAATA
TCAAGGGAAGAAGTACCAAAGTTCACGTAGGAACTAATGCCAGCACAGATCATTGATTTT
CAGACACACAGATGTGTGAAAATAACATTGTTTGACTTCATTGTTTAGCcgagtttcttt
ttttatctccttgtataattatatttaaacatttttaatggctTTCTGGTTTATGAATTT
TGAAAGGCCAGATCTACTGTTGTTGTGGTTGTTGGTTTAGGGGTTGGTTTTTGTAACATT
CGTTATTGTTTTTATGTACGCAGTTTAGTCTTGttcatttcaaatgcattttgttACGGC
TCAACCCAGTCGGCAACCCTGGGAGCAGCACTGTTGTAGCCACTGCCACTATCTCTGGCT
TTCAAGAGCCTTCAGTGACCACTGGCAGCAGCTCCATGGGGATCATAGCCAGGACCGTGG
GTCAGGCAGGCTGCAAAGTGTGAGTGTCTATAGCTACCTTTGTTGGGGAGTCTTGGATGA
CAGGGTAGGACATGAAGTGAAAAACTAAGGTAGTTTGGGGTCCTTCGTTTCAGCTCCGAA
CATCCCATGAGTACAAGGTAAATGATAAGGACCAAGGACCCTCTCCGACTCACGGGAAGG
ATGGCTGCTCCCTGGAATGCACCATAGGCCCTGGCCCCTGCACTTTCCGTGCCAGCACCA
TCATCCTTGCGGGGGAAAGTACACGCGCCAcggctccgttggtaaagaacctTGTATTGC
CAGCGTGGCAGGTTTCTCTGGCCCGTGCCTGGTTAACAGGCTGTGCTTCATCTTTGGTAT
ccatttgtttcattgttttcttctgttatcATTGTACTTAATAGAAACCGTTGATAGGGC
CTAAAACTCTACCAAAATTCTATGTCTGTAAAAACCAAAAGATACTTTGGTCTTACTCAA
ATACagagattttttgtgtgtgtgtatgattgtAGATAATTCTAAATTTACATGTTTTTG
ATGATAATCAGTGTTCCTTTTTGCTTATAACGTTggattattttttagaatttgtaataa
ataaaaactgctgCTTTACCACTGTAACATGTGCTTTCTaacc
>TCONS_00002255
GGTCATCTGAGAACAACCAGCAGGGCTGGAAAAGCCAGAGTGTTACTAAATTCTGCCCTT
CTCTAACTTAACCCTCCTTCTTGACTGTGCTGTGCAAATCTGCAAAGCTGCACCCGTTTC
CCAGAACCTTATTAATACCTTGAGCACAAACATCAAGAGTGAGAAGGATGAAGACAGTGC
CTTGGATGACCACAACAATTCACACGCAACCAAAACTAAGTGATCGCCCCAAATACCTAA
TCAAcagtgttttctgtcaaacatttcaAATGCCCCTAATACTCCTGAGCAGTTTTAAAG
CTGCAAGAAACTAGCCGAAAAGGAACAACAGAAAGACTCCTCCCAGCATCTATATATACA
GTTGGTAAAGCAAGGAACTCTCAGCAGAAGTGACCTGCCTCTGTCCTCCAGCTTTCCTTG
TCTCACTACCACGGCTGCCACTTGAGAAGAACCTAAACGCAGGGCAGAGCTGCAAGATGG
ACATGCCGAGGGACCTTGCTGACCTGACTGGGCACTGATatgtacaaaaaataaactttt
attaagcCAC
>TCONS_00002385
GGAGGAGACGCTGCGTGGGACGCCCTCGGCTCTCGGTGAGTACCCAGCACACGAGGGCTG
CTGTCACACCCTCGCAGGGCGTCCACTGAGGGCTGGGCGCTGCGCTCGGGGCTCCCCGCA
GAACTCCCACCACAATGACAGGGGCGGCGTGAGCCCGGTACTTCTAAGTGGAAGAACAAA
ACAGTCAATGGCAGCAGAAGTTTCTGGAGCCCTCTCTCTGCTACACGTTTTGTCTCTCAT
CTCACCTCCTGACCCTCCTGTGAGGCCCAGTGGGTGCATCTGGGAAACAAGTGGGGAGAA
AGCTTCAGTGGGCAGGCTGCAGGCCTGCGGGGCTCCCGCAGTGCCCGTCTCAGACGCCAC
AGTCAAGAGCAACCTCGAAACCGGAAAGCATATGGGATTTCAGCATAATGAGCGGAACCC
TAGGAGAACACGGTAGGACCGCTACAAATAGACTGCATGGATGCTGTCTCACTGCTCTGT
AGGGAGCAGTCACCCAAGGCGGATGCCATCTGAtggaaagcagaaaaagagaaacagctt
AACCCCCACGTAAGGGCCGGTCTAAATCACTGTGAAATGCCATGACGTTCAGCGGCAGTA
TCCCAGACTATTTGGCTTCCAGACCTGAACAACACATCTACTTCAGCTGATGCAAGAGGA
CCTGGAAAAGTAAGGAATTTATGGAGAGACCACTAGCCATGGGGCGGCATCGGCAATAAA
ATTAACAGGCCGTTTAAAGGCCACTCCTGGTTACCAGGAGATGGGTGACATTCTTTTGAG
GTTTTCTTCAAAATTTGGCAAAGCCCAAAATCAGAGATAGGTAGAAGAGCTGGTCAAATT
TTTACCAGGAAAAGTGACGTCGGTGGAAGCCTGAACACAGAATGATGCTGCCGTTTACGC
TCACAGTTCAGTGTTGAGTCTGGTATCAGACGGAAGAATCCCTGATAACCATCCAAGAAG
AGGAGGTCCTCGAAGATAAACCTAACCTACCACGATGTTAAGGGGTGTATCACGGTGCTA
AGCTCTTTAAATAACCGGAAGAAATATGTCTTTAGGTTCCTGACATGAAGAACCCACCCT
GTTAGCCAGAATAGATCAATGTCCTAATCTACAGAGCCTGGGAATATGTTATCTTAAAAG
ACACAAGAGACTTAGAGATGTGATGAACTTTGATGTCCTGGATTACCTGGCTaagcccaa
tgtaatcacaagggtccttacaAGGAAAAGGGGAAATCGTGGAAATAGGGGAGACATGAC
CAGGGAAGCAGAGGTTGGAATGAtttgctttgaagatggaggtgGGAGCCAAGAGCCAAG
GAAAGCAGGTGGTTGGCTTCCAGAAgctagaaaagacaaggaaaaggaTTCTCTCGCAAG
CCTCCAGAGCGAATGTAGCCCTGCCAAcccatttttttcacttctgaCCTCCATAAATAT
GCGAGAGTAAGTCTGTGTTGCTTTAACCCATTCGGTTTGATGtaacttgttacagcagca
aatAGGAAACTAAAACCTCCTAATCCCCCACTCATTTTATGGATAAAAATGTTTTGGCGT
CCCATGATAGTCATTGATATGTGAACATTGTGAATGGACTAAACACctctgaactgtaca
ctttatttttttttaaagaggattcGTAAGTTGTGCTTTATACAGATTTTGAATCTTACA
AAGCAGTTTAAAGAAATGAGGCTGATCTATAGACTAGTACAGACATATCGAATCACAGTG
ACAtacaaaatgaaattgaaaagtatATACAGTTtgacacacacaaaattttaaatgcat
tttttactgatatatttatgaatataaattctcaaaaaaaatttttttagaaaggaTACA
TGCCAAATTCCTATCTAATTTTCTTCTTAGAGAAGGAATTTTGGTATTTATGAACATTCA
GAGGGAccttgaattgtatactttaaaatggcttaaatggtaaatttgatgtcaatttta
ctgaaataaaaaagcttttggggggacttccctggtggtccagtggctaagactcagctc
CCGGTGCCGGGGcccagggttcaacccctggtcagggaactagatcctgcatgccac
>TCONS_00002511
GCCAGAGTATGAAGAGAGATAATTACTGAGAAGTCACACTCTCCCATCCTTGGCTTTCTT
GTGGTGTCCTTCAGCAAAACAGTGGATTTAAACCTCCTTCCACCAGCTCGAGAGCAACGC
AATCtgtcaggaaagaaagaaagagaaaaccgaACCtgacaaaaaagaagaaaaagaaga
aaaaaaaatcatgaaaaccaTCCAGGCAAAAATGCACAATTCTATCTCTTGGGCAATCTT
CACGGCGCTGGctgctctgtttctctttcaagGTAAGTGACATTTCATTCTGCTCATCCC
CAAGGCAAAGTTGGATGgttttaaagtggaaaataaaatgatcGGAAAGAAACGGGGAAG
GTGGG
>TCONS_00002590
cttttcttgtagtgatgaaatattttaaaatcctctgAATCAAAGTGTTTGCTTTCTTTC
CTAAATGAAACATTTGTACAACTGAcataaatttgatatttttatttatgaaacaacCCC
CCAACATACCCAAAGTGAAAATTTCTCTCTTTAAGAGGTAAGAAGTGGTGTTTTCAAAGG
AGAAGtgaaatcttttcctttttagctTCTTTTAAAGGTATAATGGTTTTTTACTTTGTT
ACTGTGGTTAAGGGACAGAAGATTACATACAGAAGtatttggggagggggtgctTTCTCC
TAGTTGGTTTTAAATTACTGTGCTAGTTTTTTAGAGTCTTACACTCTCTTTCCCACCAGC
ATTTAATATGAtgctttgtagatttttaaaatataccgaAGGGTAAGAAGTGATACTAAG
TGATTTTTGTAACCTGGGCATTTAATGAGTGTGCCAACATTTTTTAGGAAGAATCACAAA
AAAATATTCTGccctataattaaaatattagctGGCTTTAGATGTCTTCATACTTAATCA
CTTTCTTGCACTGTGAAGTTTTTACATGAAGATGTTGAAGTGGCAGTCtaccctattttt
tttaataaaatgttttgtgtATGGTAATAAATTGAAAACATGGATCAACTCTTATCCTGA
AAATAAAGTGACC
>TCONS_00002566
ttaaaagacgcttactccttggaagaaaagttatgaccaacctagatagcatattcaaaa
gcagagacattactttgccgacaaaggttcgtctagtcaaggctgtggtttttccagtgg
tcatgtatggatgtgagagttgaactgtgaagaaggctgagcaccaaagaattgatgctt
ttgaagtgtggtgttggagaagactcttgagagtcccttggactgcaaggagatccaacc
agtccattctgaaggagatcagccctgggatttctttggaaggaatgatgctaaagctga
aactccagtactttggccacctcatgcgaagagttgactcattggaaaagactctgatgc
tgggagggattgggggcaagaggagaaggggacgacagacgatgagatggttggatggca
tcgctgacttgatggacgtgggtcttAGTGAACACCAACTAAGTGAActtagttggtgat
ggacagggaggcctggcatgctgagattcatggggtcgcaaagagtcggacacgactgag
cgactgatctgatctgtgaatTCTTCAATCTCCAATTCAGTCAACTGGGGAATCAAAAAA
AGAAGGGGAATGGGGAggcagaaagttccagaaagcaaaacttgaacTTTCTGTGTGCAG
ACAGCTATTTACATAGCACTAAGGACTCCGAGCTTTCACGGTCAAGGGCCAgggttccct
ggtcagggaactaagatcccacaaggtgTGTGGTGTaggcaaaaatgaataaatgaataa
ataaaataaacaagcacaAAAGAATCACTCTGGTTTACAAACTCTGGAGAAAGTCTATTT
CCTGCTTACGCTGTCTTCTGTAAGTGTAAGACTGCTCCGGCTGTCTGCCACATGTCAGGC
TACTCTTCCCCCTTTACTGCCACCCAGCTGCCAATCCGATTTCCAGTCTTAGTTCTCTAG
gcctttcccctttctcttaCTAGAAAAGGAATTCCAGTAGAGATACCGGAAGCCACATTC
TCAGtgttacatttgtttttctctctttttcctctcaaTCCTAAAGAGAAATTTGGGCTG
GGCCGCCTTGTAGTTGGAACTCGATAGGCCATGAAATGTTTTCAGGAAAAGGGATTTGCT
CTTTAAGAATCCCTGGTTCAGGTtagatgcacggtactggatgcttggggctggtgcact
gggac
>TCONS_00002872
CCTGGCGGCGGCGGCGGAAGAGGGGAGCGGCGATTGCGGACCGGACAGAGTTGGCGGACC
CCAAAACCTCCGGTGCTTGTGCACGCACTTCAGGGACCAGCAGCACGTCACCATCACTTT
TTGAGAAGAAAATTCAAGAAGGAGCAAATCTTCTTAtgtccttccctccctttttcctcc
ctttcccccaaCAGTTCCTTCCTGCCTCATCATCTTTCTCTTCAACTGTGTAAGATGGTG
TGTTAAAAGATTAAATACCTTTAAGTATAT
>TCONS_00002886
GGGATTTTCCATTGGAACAGATTAATGGTTCTCATATGTGTCTTTAAGAAATGTTGACTT
ACTATATTTCTGCAGTATTTTTTCAAAGTATTCATTAGTTTCTATGCTCATTCATCAGTG
AATTCCAATTTTTGCTCATATATTAAGAACTACATAGTATGTACAAAGTCACTCACAAAA
TTACTTAGTTCCAGTGAAAATATGAATGAGTCTTCTGAGGTCAGTTAAGAGTGCAAACAT
TTGATGCATTTTAACGTGTCTCTAAACATCTAATAATGTATTCTTCGGAGTGAAAGAGTG
ACTCTAAATTCAGTATATTTCTGCCAGTCTCCAAGATGGTTTGGTCTCTCTCAAAGTCTA
GCTTTAAGAATGTCATAAGAACATTATGACAATTATGACAGCTGAGAATGTAGCCAAGGA
GGTTCATTCTCTAAAGTTAAAAATCCTTCCACCAACAAAGAGTTTTCTCCCTTTGATCAT
TTCACgtaattaaacaaatatatatttttgagagcTTTTTTCCTTGACTTAGGTGCTCTG
ACAATTGATTTCTAAGGGgatattaattttgattttccCCAGAAAAGCAGATGTGCTTTA
ACAGAGAAAGTTATTATTCTATTGATATTTCTTATCCCATAAGAAATTTCTTGTTTGTAT
AATATTTCACACAggtaaaatgaaatggaaaatgaacTACTGTATGATAAAATCAGAATA
TAATGTGGAGAAAAAGTATTTAAACCCATAAAGTGATCTCtttagaaatttgtttttctg
atttatcTAAATAATTCCCACAATTATTCTGTTTATTGAATACATGGCCTTAACTATATG
CTTATACTCAGCTGAGCTGAATGCACAGTAACTTTATCAAAGGAGCAACTGAGCTCATTA
TTTCCTATAGCAGAACATGGCCTGTTCTCCCTGACATAAGTAGTGTTTTCAACTTTATAT
CCATAAATGCACATAATAGGGAAAAATAGCCACAGTTCTTGTCTTCTATTCTCAATTCCT
TCTATAAAGGACTACTAGttatttatataatgataaagataATATTCCATATCTTTGAAG
TACAAGACAGAGAGGCACAGtataagaattatttataattttttaatgacaaCTACTTGA
AAAGGAACCTTATAAAATTAgggtattatttttagattcagtgaacatttatagtatatt
aaaaattaagtatttgaATTTTGCAGGTTTTTTAATAATATGCACCTTCTAAGTTATCAG
CATCTTTGGCTACCACTGTCAACTTGAAAACATTCCATTTGAAATatcatcaaatatata
ttttataggaaaatttaTATATGGTATGATTTGATCTATCTAAGCATCACACTTTTAGCT
GAAATATGTTTCCTTCTAAACATGTTACAAATTTAATAGAAGTATATTGTGATTTAGGAA
AATATAGGGAAGATGGTCATAACCTCTATTGAGGCCTAGCTGGATGGCTGGTAAGATATG
CACTAGACTTAAGAGAGTATAACATTTCATTGCATCTGAACACATAGGGCCGAATGTTAA
AATCAGATAGGTTTTAAAGATtaggtattaatatttttcttaaatataaaattcctAATA
ATTTTGATTGTTGCACCTTAGTCAATAATTATCCAAAACatgattttaatgtatatataa
aagatagaaactaaaattagatttaaaaggTATTATTTCCATTTGAAATTTTATCACCAG
TAATATACAGTAGTTAGTTCCCAGATGGAAAATGCTGAGAGTAATGTTATCAAGTagttt
tcatatttgtattttaccactgaaccattttAGTGTGTAAGagtcttaatattatttttt
aagttattcacTCTAAAATGGGAAATCTGTTAAATTAGAGAATTTAGAAACTGTTTACTA
TAATTTCAAAATCAGTTATCCAGAGGAAGAATTAACAGGGAAAAATATAAGTTGACaact
tatccttttgcctttatATCAGAAAGTAGAATTGAAATGCATTATAATACTCCATAGATC
TTGGGGGAAGGGTATTCTATAAAATACTCTTCATGGCATCTAAGAAAATCTCACTAGTTT
CATTAACTTAATGAcactaatatattttataaatgctaTAATACAGTAAGAGGGGTGGGA
AGATTCTTTTGACTTTCTTTCATCAGTAATTAagaacaataaaattaataaggtgttttg
ttataattaatttattttactgttcTCCTAGTTATGAAATCACATATTACACTAAGCACC
TAACAACTAACATTTATATAGTTGTTGTGTCAGTTTTAAACTGCCACATTCAGACATTTT
CAGTAACTAcaaataaaagaatgacataCCATGCCAGAAGCAGAGAATTCATAATATGTA
CATTATACCAAAATGTATTGAGTTTTGGATAAATTTTACAACTTATGTGTAGCTTCTGCC
TATTAAGAGACTCAGAATTGTTCTCTGGATTAATTTTAGCATCCTGTTTTCTGTCGCTTT
CTGTTTTCTTAGCCTTATGTACAATAATGTAAACCTAATTTGATGAAGTGATCCAGGTTG
TAGCAGCATATCAATTTCAGTATCTTCAGTCCTTCTGGGTGAGCAATATTGCTGCTATTT
TCTAGaaatagaaatcatttaaaaattccaacagCTAACTGCTCCCAACTCTCTTAAAGA
TCATCTCTTAGAGAAGGAGATTTTTGTGTGCCAGTAATCATCAGAGAGAGATTTTGTAAG
TGTTAATGATGTtcagaaatacatgaaagaaTTTTATCTCATAATTTGCTTGTGAGTGTA
AAACAATACAATTCTCATAAGTCTTTActttatatgtataaaacagagtCTGTTACACTT
AAGTGATTTGGTCTGTGGAATGTTAAATATCTATTTTCATTTAGCAGCAATATTCAGCTT
TTGATTTTAGACAGTTAAGCCCATGCATTTGATTTCATCCTATcaatataataagaaaaa
gaaacatagctTACAagtactaaaaattaaaaaccacaaatattttgtaaaatttcagCA
AATTTACCATTATTCCATCTCATTTGAAGGTTAAAAAATGAGACTCAACTCTCGCCAAAG
TAGAAATTTATGTTCTACATGTCCAAACTGGTTCCTAACAGCTTTTGGATTATATTTCAC
TTGATGTTATAGTATCTTTTATTTGTATTAACTGttcaaatttctatttaaaagctCTGA
TATACATCTAGATTAAATGGAAACACagttttgtgcttttaaaatatgttttcaaaatgt
atattttaatttccaagagtGCATGTCATATAattcatgtct
>TCONS_00002897
CCAGAGATAGTATAAATAGCGGTAGCAGATAGGCAGGTCTTTAACATAAAAGCTCTTCCA
GTGATACAAAGTACAAGAATCTGAGTTTAATAAAGCGCACTAAATTTTATCTATGATTAT
atcatattttccaaaatatgtgGCCATTCTGGTGCTCTTTGTCCTGAGAGTTGGTGCACT
GGACACTTTTCTTGCTTCAGTGTTTGAGCATGCTCTTATATTACCAAACAGAACAGAAAC
ACCTGTGCTAAAAGAAGAAGCTTTGCTCCTGATGAACAAGAATATAGATGTTTTAGAGAA
AGCACTTAAACTGGCAGCCAGGCACACTGGCTGGGACATTggaaagaaaatctgaaactT
CATAAGAATGTGAATGTTTCGacttcagtaaaaatttttttgctcCTTTACTTGTTTTGA
GCAGGGTGCACATATCATTGTGACCCCAGAAGATGGAATTTATGGCTGGGTCTTCACAAG
GGAGACCATTTATCCCTATCTGGAGGATATCCCAGACCCTGAAGCAAACTGGATTCCATG
CAGAGACCCCAGAGGTATGCATGTTACTGAAATGTCAAACCCCTGACCTGGAAACTTGTG
GTGAGCCTGTGGGGTCAGCTTTTACCAAGTTTGAAGATTCCCTCAGTGGCACATTTGGAA
CGAGTTACGTTTTCCCACAGATCATTCTCAGTGGGAGTCAGCTTGCCCCTGAAGGACATT
GTGAGGTAGAGGATTTCCAGGAGGATAAATTCCTTTGAACAGATGGAGAAGATTGGCata
atgaaaatttgaaataatgaGACAGCATTGTAACACTGAGGTTCACCTAATATAAACAAC
TTATACAAAGACACTATGATATGAAGACAAGTTGTAGTTCTAGACTGTTTTTAGGCTGTG
ATGGAgaatttggggttttattttcttacataaatGTGATTTTGAGAATCAAAGGAACAG
ATTATTGagggattaaaataaaaatattgattgcCAATGACAGCCAACAactaatgtttt
ctttatttgcatAGATCACCAGGGCAGTAGATTTATTTACTGCATGTTCATCCAAAGTCC
TTCTGATATTACTACATATGTAGATCTGAAACAGGGAGCTTCTGATTCCAAAGTCTGTGG
GCTTTTGACTACTTCATGCTGCTTTTAGAGTGACATTGTCAGAGAAGGCCTCTGGACTGG
AAACCAAATCTGCACTGAAGttaatgttttgctttctttgattAGGTTTCAAGAGACGGA
TGTCTGCAGAGCCAAGGCGAAGCCCCTTTGCCTATCTAGGCTTTAGCCCTTTATGGAAGA
GTGTTTGAGAGGGATCCTCCATGTTTAGGGCAGGGCCCCGGGTAACTGCAGTGATCCCCA
TTCACGGCCATCCTTTGAGGACTAGCCTGGCAAAGAGGGGAGGTAAAAAGAGACAGCTCA
GCCCATCGTATCTGTTTAGAAGATGTGTCCTGACTTTGCTGAAACAGCCAACTTAagcag
atttaaaaagaaatggatgagTGCGCACACTTTACCTACTCACTCTGGGAGCTGCAGTCG
TCTTCCGTGTGGGTGCACTTAAGTGTGTGTCACTATGTCCATGTGTGGTGCAACATGTAT
CTATGGGAGGAGAGCCAGGAAGAGTCCTTGTGTGGCAACTGCTCTAACGTATGCAAACAC
TGTATCTCTCATTTGTAAATGCACAGGGTTAGTGTGGAGAATGTGGAGGGTATTTGGTCC
TAGTCAGTTAGGATacagaaagttaaaaacaaaggtatcttttaaataactttttaacaa
attgaaattgCTCCATTATCTCCTTATTCTACTTTTATGGAATATTTGTATGGAAATTAG
ATACTTAGGAATGGAAAGTTAGaaagag
>TCONS_00002944
CCTGAGTGCAAGCCGCTTAGAAGAGGCTGAGACGGAGCCACCAGGCACAGCCCTTATCAG
CGATGTGGCCACTGTCATGGCGGCCGCTGGAACTCAGTGTGGCTCCTTAGGCTGTGGTCC
AGGCCTGGCTGAGGGATCATGTGAAGCAGCCTGAATACAAACACCTGGACTTAACCCCGT
GCCTTCGTGTCGCCTCCTGGGAATGGCCAGCAGGGGGAGCCACCAGGCCTGGCTGAACTT
CTGTCTCCAAATGTCTCCtcagcctccctccaccctctctTTTAGAGGCCTTCCTGAGCC
TCAGCAAACCCAGGCCCTGGTGTGCCCCCTGGCCAACCTGCCCGGGCACCAGgcaccc
>TCONS_00003041
CTGAAAGGCTCTATGGAAGAGAAATACTGTGGatgtaaaaaatgtaaagaaatttatTAC
TGGAACTCACAGTGTGTTCTCCACAAGAGAAATCAACTTGGAGAAAAGTTCTATCCATGC
TCCATCAGCCCCACATGGTTCCCTCAGAGATCAGACCTATACAGACATCCAAGAATCCAC
ACAGgccaccaggctgctctgtccatggaattctccaggcaagaatactggagtggatag
ccattcctttctccaggggatctttcccacccagagatcaaacccaggtttcctgcattg
caggtagattctttattgtctaaaccaccaaggaagcctgtatTTCCAGTTCCTTTTGTA
TGAAAACTGAGTCATAGGAAGAAAAACCTGACTTAAAAACTCTCCTCCTCTTTAAACTAC
AGcattttttatattcataatgcaattgagaagaaataaaactttaaaacagcaTCAAGC
AAATCACTGTGCAGGTTGTCCTCATGTCCGCTTTCTCTCTCCACTTTTGTATTCACTAAA
TAGTGAACATGAAGGAATTATTTTAGGATCAAAGAATCAAATAGTAGCTGATGCAGAATA
ttgatttagatttttttaattccaagggATTACACATTTTCATTCAGAAATCAAAACCAC
TGAGATATTACCATTTTGTATCCatgaaaacacaaaggaaaatccTGTTATTCTGGGAAG
TTTAATCTAAtagcctcttccttttcttccctcaacCCTTTTATCTCTTGTGCTTTTTAG
TTACGATTTCCTCTATGATGTGCATACAGGCATACCTCCCTTAACTGTTCTTCACAGACG
Ttgaggtttgggtttttttaaattgtttacaaatttaaggtttgtggcaaccctgcattg
taagatgatggttagcattttttagcaataaactttttaaattaaggttatatacatttt
tttaagaaataatgctGTTGTACGCTTAATAGACTATAGTACAGTGTAAACATGACTTCT
GTATgaactgagaaaccaaaaaataaaaaatgacttgcTTTACC
>TCONS_00003043
TGGGAACGTTCTGAGTGTCCAGTCCCAGGCCTGAGGCTTCGGTTTTGATCGAACAGGGTG
GCAGACGTTGTTTGGACGGAGTATTTGAGTTGGTTCCTGTTCCTCTCCAGAGGCTCCGTA
GGTGACGCGGACTCTCAGGAGCACCGAACCAGAAGCAGACAAGGACGAGAAGAGCTGTGG
CGGAAGAGAGAGGGCCAGGTGTCGAGAAGTCGTTCAGGCTTAGAAATCTCGGACTCCAGT
GAAGGGACCTGTGATCAGCAAGGGAGGACCAGAGTGTCAAAGACTAatgcccccatttta
cagctCAGCCTTCTCAACACTCCACCCTTCCCTAGAAAAGGagcacaaaggag
>TCONS_00003040
tgtgtgtgtgtgtgtgtgtgtgtgtGGATCTAGGTTGCGTTAACATGGCTAAATGCACCA
AGAAGGTCGGAATCGTGGGCAAATACGGGACCCGTTATGGTGCCTCCCTCAGGAAAATgg
tgaagaaaattgaaatcagccAGCACGCCAAGTATACCTGCTCCTTCTGTGGGAAAACCA
AGATGAAGAGAAGAGCTGTGGGCATTTGGCACTGTGGTTCCTGCATGAAAACAGTAGCTG
GTGGTGCCTGGACCTACAACACCACCTCTGCCGTCACAGTCAAGTCCGCCATCAGAAGAC
TGAAGGAACTGAAGGACCAGTAGAGGCGCCACCATTCGATACCCTTGCTAGTCTATTAAA
TGGGTTAATTtatctaacagaaaaaaaaaaaaaaaaa
>TCONS_00003113
GGGAGGCGTCCGCTTGGCCTCAGCCGCCCGCCGGCAAGAGTCCTGTCAGTCAGAAGGCTC
AGGCCCCTGGAGATCCGGCCGGATCCAGCCCTGGGGTGAAGCAACACGTAACGCTCTGGG
CCGAGAGGGGCACACAGGCCAGACCCGCAGGGGGATGTCCCAGCGACAGCCCGGGAGACC
TGGTGCCTCCTTGGGGTCAACTGCAGATGCCTCGGGTCTGAGGAGCACGGGGACCCCCCA
GCTGGGGCTCTGCTGCCAGCCCTCTGCTGGAAATCAGTCAGAACATCTTCACGCACTCAC
AGCAAGGACACCAGTGCAGACCTGTACATACAGCAGACGTGTCACACGGCCCCACACCCT
CCAAAAAGCAGCCGGAGGGAACACCACGGAGACAACGGATTTGTTCTGACGGTGGGACTA
GGGTGCTTTTTCAGCTTTTTccatttctgcattttttttcctctttaatgtgCATTTATT
GATTTCCATCatacaag
>TCONS_00003084
GAGCGGACCAAGGGCCCCAGAGGCCCGACGGCCCGAGCTCACCCGAATGGAGCGCGGACG
CCGGATCCCCGGCGCGGGGGCGGCGCCCGCGGAGTCCAGGCTCAGCCTACCCGCCCTAAG
AGGGAAGAAGTCCCAAGATCACTTTGCGCCGGGGCTTCCCCCAGCGCCCCCGGTAGCGCC
GCCCTGCGGGATTCCCGCCGCCAGCTCCAGGCTCGACTGGCGCCGGCCTCTGGGGGCTCA
GCTGAGCCCTGGCACCACAGGGCGAATCCTCCCCTGCAGGCATGCCAGCCCCATCGTTCT
GCCACCGGCTGAGCACTGGAATCCAAGGTTGCTGCCGTCGGCCTGCCTTTAGAAGAGCAG
GACAGTGGGGCCCATGGTCCCAGTCCACTCTCAGCTCCGAACTGGGTGGGGGTGCATGCT
GAGGAGCCCTGGGGCTCCCTAAGCCCAGCCTGTTGGGGCAAAAGTGATTGAAATCCCCGG
GCAGGGAGCTTCCCAGCTTGgcaggggaagcacactgactgaaactgcccaccctggtcA
GGCACCATAGTtcctatttgcatgagttgttttaggacaggaggtcctggtaaggaacag
gaaactaataagccaccaccaactgggagagttcgggaaaggtcaaaaagtgacaccaca
tgtccaaccacctcTCAGAATCCatctcactggcatccatcttggctgaacaaggcgtgt
gCCACAagaaaggaccctgagtcagaacaaCTGGCcgaagacaacccggaaactaactac
atcaccataaaacccgagactgcgagccccAAGGCAGTGCAGTCTATCCTGGCTTCCCTT
ACTCTCTTGCTCTCGCCCGGGCGCCCCTTCCcgataaagtctcttgctttgtcagcagga
gtgtctcctcggacaattcatttccaagtgttacacaagagcccacttttgggccctgga
aggggtttcTCTTCCTGCAACAAATAGCGACTCTGGACGGCACTCCTTTGCTGcaactga
catcctgaccacttgGGGTACTCAGGGACCAGCTTGCCTGCCGATGGACCAGACCCAGCG
GCCGCAACTGGGACCTTTTTGTCTCTGCTCTGCTCTTGACAtggacaactggccagagtg
ccctGACGGGttaaggaacaagagactttacTGACCTTTCTCCCCTttgctctctctttc
ctctccttaacccttcctatcctactcttttttttctagGCCCCTGGTCCTGGAAGCAGG
AATCTGGTCGAAGGGCCGCAACgtgagctgaggattggagactgatcacctcctcttggc
agagaactcgaattctgATTCTGTTCTGTTCTGGTTTCTGTTAAGGCCGAGCTCCAGTCC
CCCCTTCTCTGGAAGCCCAGGGTAAAACCCCGTAAGGCCTGGGTATCTGCAGGTGGCAAG
AGACGTCTATAAGGCCACACCTTTGGcctttctctcccacctcctcccccctcttctttc
aacctggcttcctttcctccctttgaaatctttgaagacctgaggtattttcatttactc
tgttagtacttggatctgaagttctgtgtctctataggaggttttcttAGAAACTGTAat
cttgtatttaagggagtgTTTTATAAGAACTTCCAGGTCTACGTGTGTGTTTTATGTTCT
GTGTTCTGATTTGTGATGCCCATTTTGCTTTGTGTGGCTACCATTTGGTTTAGACCTGCT
gccattttgttagaacttgattttctttccctgtgtctTGAGACCAGGGTTCTCAGgaac
acttatctagaccatctctaactcctgagactgaggaaaaatgggaagaagtctttttaa
aatttatatattccaACTGTTATTTATAAATTAGTGAATTTTATATCTTAATGTATAATT
CATGACTAAGTTTAGAAAATGAACCTAGATCTTGCCTTGTATCTGTCTGAATACGTGTAT
GTCTTGGCATGTCTTTGTTTCTGGAtaacatttttgagattaatttgtaaatgagctcta
tttaattgactTAAATAAAAGTAAGCAGCTTACAAATCAGATAATTCTAAAATAAACTGA
ATGAATTCCAG
>TCONS_00003089
GCCCCGCCCCTCGCCGTGACGCCTCGGGCCTCGGCCCTGCTCCAAAGCCTACCCGCCTCC
TTCTGACAGACGCCCGACTGCGAGCTGCGGAGGTGGTCGTTCTTGGTATTGCGGCTGCCG
CCGGTGCCGCGGCGACGCTCCCAGAACCCTGCGTGTTCGCCCAGGCCAGCGGTGGAAGGA
GCCTCACCTGCCTGTCTCTTCTGAGTACCTGGGATCAGAGGCCCAGGAGAAGCAGCGAAG
ATGTCGAATGATCCGCCCCCTCCTTATCCTGGGGGTCCCACAGCCCCGCTTCTGGAGGAG
AAAAGTGGCGCTCCGCCCACGCCAGGCAGCACTTCCCTGGAgcggagggcagggcctggg
ctcTGGACACAGAACTGGCCTGCCAGACTTGGGCCTGTCTAACAGCTACTTGTAAACGGA
ATCATTCTCTTTGGTTCTCTCTCTGAACTTACCAAGCAGGACTTTTCACAGCAACCCTTG
CTAAAAAGGGGGAACTCCACATTCCTTCAGACCAGAAGCctggggtgagagggagggaga
tAGCTCCCACCTTCCCGACCCTTCAACATGCTGGGGTGTCACCTTCCCAAAGCACCACAC
ACAGGCTGTTGATCACACAGGGTGGAAGCCTGACTGGGGTTGTGCCCGCTGG
>TCONS_00003092
CGAAGCCCCCTCTCCGCCCCCTCCCGCGGCACCCGCGCGGTGCACGCCGGGCACCGTGGT
CCCCACTGGCCCGCAGAGCGCGTCTCAAGGGCCTGGAACGGACTACATCTCCCAGAGGCC
TTTGGTTggaagtggggggggggggtgcgtTGTGCGCGCAAAGCCCCGCGGAGCTGAGGG
TCTTGTCCTCCGAGACAGACAGCCTGGACCAGGGATATCTCTGCGTTCTTCCGGCCTGGG
CCGGCCGGCTTGTCAAGCTCCCAGAACCCTGCGTGTTCGCCCAGGCCAGCGGTGGAAGGA
GCCTCACCTGCCTGTCTCTTCTGAGTACCTGGGATCAGAGGCCCAGGAGAAGCAGCGAAG
ATGTCGAATGATCCGCCCCCTCCTTATCCTGGGGGTCCCACAGCCCCGCTTCTGGAGGAG
AAAAGTGGCGCTCCGCCCACGCCAGGCAGCACTTCCCTGGAgcggagggcagggcctggg
ctcTGGACACAGAACTGGCCTGCCAGACTTGGGCCTGTCTAACAGCTACTTGTAAACGGA
ATCATTCTCTTTGGTTCTCTCTCTGAACTTACCAAGCAGGACTTTTCACAGCAACCCTTG
CTAAAAAGGGGGAACTCCACATTCCTTCAGACCAGAAGCctggggtgagagggagggaga
tAGCTCCCACCTTCCCGACCCTTCAACATGCT
>TCONS_00003163
CGACAGTCGCTGTGGGTGTCATCAAAGCAGTGGACAAGAAGGCAGCTGGAGCTGGCAAGG
TCACCAAGTCTGCCCAGAAAGCTCAGAAGGCTAAATGAATATTATCCCCAATACCTGCCA
CCCCAGTCTTAATCAGTGGTGGAAGAACGGTCTCAGAACTGTTTGTCTCAATTGGCCATT
TAAGTTTAATAGTAAAAGACTGGTTAATGATAACAATGCATTATAAAACATT
>TCONS_00003165
CTTACACCCTGGGTGTGAAACAACTAATTGTTGGCGTTAACAAAATGgattccactgagc
caccctaTAGCCAGAAGAGATACAAAGAAATTGTTAAGAAGTCAGCACCTACATTAAGAA
AATTGGCTACAACCCCGACACAGTAGCATTTGTGCCAATTTCTGGCTGGAATGGTGACAA
CATGCTAGAGCCAAGTGCTAATATGCCATGGTTCAAGGGATGGAAAGTCACCCGTAAGGA
CGGCAATGCCAGTGGAACCACCCTGCTTGAAGCTCTGGTACTGTCCCTGTGGGTCATGTG
GAGACTGGTGTTCTCAAACCTGGCATGGTGGTCACCTTTGCTCCAGTCAATGTAACAACT
GAAGTGAAGTCTGTAGAAATGCACCATGAAGCATTGAGTGAAGCCCTTCCTGGGGACAAT
GTGGGCTTTAATGTCAAGAACGTGTCTGTCAAAGATGTCCGTCGTGGCAATGTGGCTGGT
ATTTGGCTGGTAACAGCAAAAATGATCCACCCATGGAAGCTGCTGGCTTCACAGCTCAGG
TGATTATTTTGAACCATCCAGGCCAAATCAGTGCTGGATATGCACCTGTGCTGGATTGTC
ACACAGCTCACATTGCTTGCAAGTTTGCTGAGCTGAAGAAGAAGATTGATCGTCGTTCTG
GGAAAAAGCTGGAAGATGGCCCTAAATTCTTGAAATCTGGTG
>TCONS_00003178
attttattgtgtGTAGCTGTATTGATTGattgtattccattgtacaactatactgtattt
tctttgttCAGTCTATTGGAGATGGActttctgggttgtttccagattttttgCTTGTTA
TTGCTTACAGTGCTGTGATGAGACTTTCATGTGTCATGTGCCCATTTGCAAGAGTTTCTT
GATTTTGTGTCTAAAGGTGTATGATTGCTAGGTCATAGGGAGTGTGCATATTAAGTTTTT
ACTAGGTAATGCTAAATTTTCTGAAGTGGTTGTACTAACTTATGCACCCACCATCAATCA
gaatataaatattctaaatctTCCACATTTTTACCAATATTTCAGATAGTCAGGTGTTTC
AATTTTGCCCATCTAGCTGACTGATgtaaaatgatatttcatt
>TCONS_00003241
GGTCGTGCTGGGGACACTGTGGTGAGGTTCTGGTCTGCTGTCAAGGTCCAGGCAGCATCC
TAAGGTCTTCTGCTGCGTCTTCCAGTTCAATGCGAGCTGTACTCTGAGGTCCTTATCCTC
CAGAAGTGGCACTGAGTGTATGCTGATTCGATGGGgacttccctggtggttcagtggtta
agaatccgcctgccaattcaggggacatacgtttgatccctggtctgggatgattccatg
tactgcagagcaactaagcttgtgagctgcaactcctgaagtccgtgtgctctagagcct
gtgttccgcgacaagggaagccaccacagtgagaagcccatgtactgcaactggagagta
gccgcTGCTTGCCcaaactagaggaagcctgcacacagcaacgcagacccagcacagcca
aaaacaaag
>TCONS_00003227
aggaagtcCTTTGCCTTCCCAGAAGCCACCCCGCTTCTCTCTAAGGAGAAGGGGCCAGTC
CTCGCCCGAGTCCACACAGGGGAGGTGATCGCTTTTGTGTAAATTATGTACTCcaaaaca
aattttgtttttaatcttcgccttaatacttgttttttttgtttgttttattttgaatgg
aCAGCCATCATGGACCCCTTTTTTTGTCCCTCAACTTGAGATGTATGAAGGCTTTTGGTC
CCCTTGGGAGCGGGTCGAGGTGCGGAGGCAGTCAGGGCTTTCCTGTACACTGACTTGAGA
CCAGTTCAATAAAGTGCAcaccttaaacacagaaaaaacaaaaaaaaaaaa
>TCONS_00003252
AGCTGAGGAAGCCCAAACTCTGAagaatgaatgtgaaagtgatcTAGCTGAGGCAATTCC
AGCCTTGGAAGCAGCCCTGTCTGCACTGGATACACTAAAGGCAACTGACATTACGATTGT
GAAGTCAATGAAGAATCCTCCATCTGGTGTTAAACTAGTTATGGCTGCTGTTTGTGTTAT
GAAAgatataaaaccagaaaaaatttCGGATCCTTCAGGAACTGGAGGCAAG
>TCONS_00003279
TGGAGATGAGACCCAAGGTCAGCAGCCACCTCAACGTTGGTACCGCTGCAACTTCAATTA
CCAACGCAGACGCCCAGAAAACCCTAAACCACAAGATGGCAAAGAGACAAAAGCAGCCGA
TCCACCAGCGGAGATTTCGTCCGCTCCCGAGGCTGAGCAGGGCGGGGCTGAGTAAATGCC
GGTTTACCATCTCTACCATCATCCGGTTTAGTCATCCaacaagaagaaatgaacatGAAA
TTCCAGCaataagaaatgaacaaaagattGGAGCTGAAGACCTTAAGTGCTTGCTTTTTG
CCTGTTGACCAGATAACTAGAACTATCTGCATTATCTATGCAGCATggggtttttattat
ttttacctaaAGACGTCTCTTTTTGGTAATGACAaacgtgttttttaaaaaaaaaaaaaa
aaaaacctttttttt
>TCONS_00003297
ctcttacactgttggtgggaatgcaaactagtacagccactatggagaacagtgtggaga
ttccttaaaaaactggaaatagaactgccttatgatccagcaaccccactgctgggcata
cacactgaggaaaccagaaaggaaagagacacatgtatcccaatgttcatcacagcacta
tttataatagccaggacatggaagcaacctagatgcccatcagcagatgaatggataaga
aagctgtggtacatatacacaatggagtattactcagccattaaaaagaatacatttgaa
tcagttctaatgaggtggatgaaactggagcctattatacagagc
>TCONS_00003299
ggtgaatggaattgtttccttaatttctctttctgttttctcattattagtgtataggaa
tgcaagggatttctgtgtgttgattttatatcctgaaactttactataatcattgattag
ttctagtaattttctgggccaaagaactaaatagacatttctccaaagaagacatacaga
tggctaacaaacacatgaaaagatgctcaacatcactcattatca
>TCONS_00003298
TGGAGCGCCAGGCCATCACTCCTCCCGTGGCCTCCCCCGTCGGCCGCCCCCTCTACCTGC
CCCCGGACAAGGCTGTGCTCTCTCTGGACAAGATCGCCAAACGCGAGTGCAAGGTCCTGG
TGGTGGAGCCGGTCAAGTAGACCATCCGGCCGCCTCCCTCTCACACTCCCGGAAATGGAC
AGCCCCCAGTGTGGGTGCTCCCTTCCAGGCTGTGCCTCCCCGGGGAGCCTCCCACCAAGG
GTGAGGGGGCCCCCGCAGGGCCGCCTGTCTGTGTTTACTGATGAGGGACGAGGAAGAAGC
TGTGAAATGGCCGGGGATGGCTGCAGCGTGAAGCCGACAGTATTTCCCGGACTTCCTGGA
GGGGGCTGGCCCCACCCCTTAGCCAGGGCAGGGGCTCCAGGAGCAGCCTTGCCC
>TCONS_00003425
tgTTCCTGCAGTGTTGGCCATGATTTGTTTCCTAAAGACTCCATGAAACATTAGCATTTC
CAAAAGCCACATGCGACTGTCTTGTCTTCATAATCAGATATTACCTCTGTTTGGAAAATC
AATgtttttctttttatgagttGGGAGGGGGATGGAAGTGGGGGAGATGTATTAATAACA
ACAGGTCCTTGTATGTGTAGCTGCATAGATGGTTTTTCCCCCCTGACTTCTGTGTGGaac
aaaa
>TCONS_00003470
CTTACAGTACAGCCAGGTGATGGCGTCCTGGTGAGAACGTGGAGTTCCCGGTTCCTTCAG
CGGAGGGCCTCtcctcaggaggaggaggacgtCAGCAGTGGGCAGTGCAGAGGGTTCAAG
GCCAGCTTCCCTTCCGTGGGCACGCGTGGCTGAGCTGGATTGCACCCACTCTACTCAGAG
atgaggagacctgggtgcaGAAACCTGAGAGGAAACCCAAGCCCTGCTGTTGAGCCTGTT
GGCCGGTCTTTGGCCAAAAATAACCTCTGAAGGTtctaGGCTGTGTGCGCGCATGTGGAC
GcacgcacgcgcgcgcacacacacggaGGTGTGCTTGTGGGAACGTTGGAGAACAACTGC
CAGGAAATGTTTTCTGTGTAGATAAGTAATAGGCACCGTGGGGAGAGGACTCTCAGTAGC
GGCAGTCAGCTCGAGGTCACTGTCTAGGGGAAAGGGTAGCTGGTCCCTGTGctgtctttc
tctgcttctcacCACCACCCACACTTCAGCACCCATGCCCCAGTGTGGTCCTGACCTTCC
CAGGCAGCCCTGACTTGGAATCAGGGCGAGAGAGGCAGGCAGCAGAGGGGCCGGGGAGAG
GGAGCCAGCTAGGTGGGGCCGGAGCATGGGGGGTGG
>TCONS_00003497
GGTATTTAGAATCTGATAGTCTTTAAACAAGCCATTCCAGTCATGATGAGGTGATGTATG
AATACATGCATACATTCAAAGCACTGTTTTCAAATGTAATGCAAGTAAATACAGCAATTC
CTCTTTCAGTGTTTAGGCAGATCATTAATTATGAGCTAGCCAAATGTGGGCATACTATTA
CAGGGAAAGTTTAAAGGTCTGATAACTTGAGATAGGGTTTTAGGAGAATTCATCTACTTA
GACTTTTTAAATGCCTGCCATAAGTGAAATTGAAATGGTAGAATGGCTGACCACAGCAAT
GACCAGCCCTCATTAGGGCCCTGGATGATTTTTGGTCTAATAACGCATGCTAGTGTTGAT
GTTTTTTGGTCAAGAGGGTATGAACAGGAAGAATTAAATGCAGCAGGCTTTCTTTTAAAT
GCCGATTCATATTACTCTGTTCAAGCTGCGTTGAGATGCTAAACTGGCTTACTATAGACT
TTGTAAAAACGGTTCCAGAAGAGTAACAAACTGAAATCTTTGAGATCACACAGGTTGGAA
ATATGTACATAACTGCACAAGGTGTCAATTCTGCTACACAGTGCAGTTTTAGTCAGTTTT
AGTTGCATAGGTTTCCATTGTATTTATAGTCTGTTTATGCTAAATCTGGCCAAAGATGAG
CATTGTCCACCACTAAAATGCCTCTGCCACTTTCGAATTCTGTGCTAATTTTGTGGCCAG
AATGTGGTGATCAAAATGCTCAATCTTTTTACAGTGGCATAGGAAGATGGCAAAAATTTC
CTAAAGTGCAATAGATTTTCAAGTGTATTGTGCCTTGTTCTAAAACTTTTATTAAGTAGG
TGCACTTGACAGTATTGAGGTCATTTGTTATGGTGCTATTTCAATTAGTCTAGGTTTAGG
CCCTTGTACATTTTGCCCATAACTTTTTACAAAGTACTTCTTTTATTGCACATTCagaga
atttatatatatgttttgtgaGC
>TCONS_00003498
CTGATAGTCTTTAAACAAGCCATTCCAGTCATGATGAGGTGATGTATGAATACATGCATA
CATTCAAAGCACTGTTTTCAAATGTAATGCAAGTAAATACAGCAATTCCTCTTTCAGTGT
TTAGGCAGATCATTAATTATGAGCTAGCCAAATGTGGGCATACTATTACAGGGAAAGTTT
AAAGGTCTGATAACTTGAGATAGGGTTTTAGGAGAATTCATCTACTTAGACTTTTTAAAT
GCCTGCCATAAGTGAAATTGAAATGGTAGAATGGCTGACCACAGCAATGACCAGCCCTCA
TTAGGGCCCTGGATGATTTTTGGTCTAATAACGCATGCTAGTGTTGATGTTTTTTGGTCA
AGAGGGTATGAACAGGAAGAATTAAATGCAGCAGGCTTTCTTTTAAATGCCGATTCATAT
TACTCTGTTCAAGCTGCGTTGAGATGTTAAACTGGCTTACTATAGACTTTGtaAAAACGG
TTCCAGAAGAGTAACAAACTGAAATCTTTGAGATCACACAGGTTGGAAATATGTACATAA
CTGCACAAGGTGTCAATTCTGCTACACAGTGCAGTTTTAGTCAGTTTTAGTTGCATAGGT
TTCCATTGTATTTATAGTCTGTTTATGCTAAATCTGGCCAAAGATGAGCATTGTCCACCA
CTAAAATGCCTCTGCCACTTTCGAATTCTGTGCTAATTTTGTGGCCAGAATGTGGTGATC
AAAATGCTCAATCTTTTTACAGTGGCATAGGAAGATGGCAAAAATTTCCTAAAGTGCAAT
AGATTTTCAAGTGTATTGTGCCTTGTTCTAAAACTTTTATTAAGTAGGTGCACTTGACAG
TATTGAGGTCATTTGTTATGGTGCTATTTCAATTAGTCTAGGTTTAGGCCCTTGTACATT
TTGCCCATAACTTTTTACAAAGTACTTCTTTTATTGCACATTCagaga
>TCONS_00003499
CTCTATCCTGGATAGGTATTTAGAATCTGATAGTCTTTAAACAAGCCATTCCAGTCATGA
TGAGGTGATGTATGAATACATGCATACATTCAAAGCACTGTTTTCAAATGTAATGCAAGT
AAATACAGCAATTCCTCTTTCAGTGTTTAGGCAGATCATTAATTATGAGCTAGCCAAATG
TGGGCATACTATTACAGGGAAAGTTTAAAGGTCTGATAACTTGAGATAGGGTTTTAGGAG
AATTCATCTACTTAGACTTTTTAAATGCCTGCCATAAGTGAAATTGAAATGGTAGAATGG
CTGACCACAGCAATGACCAGCCCTCATTAGGGCCCTGGATGATTTTTGGTCTAATAACGC
ATGCTAGTGTTGATGTTTTTTGGTCAAGAGGGTATGAACAGGAAGAATTAAATGCAGCAG
GCTTTCTTTTAAATGCCGATTCATATTACTCTGTTCAAGCTGCGTTGAGATGTTTTTTGG
TCAAGAGGGTATGAACAGG
>TCONS_00003542
TCCCCTCCCCCTTGTCCCTCCCCCCATCTCATAGAGGCCTGGGCCACCAGCCCACCGCCC
TGCCCCTCACTGCACCccaccactctctccctctctctttcctggaGTCTCTCCGCCCAG
CACCAGACACTCTTCTTGCAGGCCCGGTGGTGGTCGGACACGCAGCCTGGGATCTTTTCT
CTTCAAGGGACGggtgggaggaggctggagggcagagAAGGCTTTGGGAGCTTGGCGCTG
GGGCAGGGTCCTTGCTGGCAAAGGCCCCGAGCAGGCCCTTCCTCAtcttctcccccttcc
cccagggTAACCTCTAACCACGTTTTCCTTCTCCATGCCCTGCCCACCAGGCCGGGCTCT
GAGAcctcccactgcccaccccccgcccccacacacacatacaaacacatctGTCAGGCG
TCACAAAGCTGGCTGGGGGGCCTGGCTTGGGGAGAGGGAAGACCCAGGCACAGGAGAAAA
GGGCAGAGGCCAGTGGGCTGGACAGAAGGTGCAGGCTAACCCCTCAGGGCACTGGGAACA
CAGCGCTGGAGCCCCAGGCTTCCCTCCCCCTCCTAAAGCAGGGCATGCACCTGGCTGCTT
TGTGACCCAAGACCCCTGGATCAGAAAGTCCCTGACACTGTGGCGGGCGGGCTGGAATCC
CCAGCCACCCACCTAACCCTGCTGAAGAATGGGGCTGGAATTGGAATGAGGAATGGTTCC
TGGCCAAGGCCCTCTAGCCACTGGGGCCACGCTCCTCCCCAAGCCAGCACCAAGTCCCAG
CCCTCTCTTGTCCCCTCGGGCCGGCTGCTTTGGTGACAGGCCAAGCAGGAGCAGAGAATT
CACTACAAACTCTCACCCCGGCCGGTCCTCAGGTTCTGCTAGTCGGGCGGCGCCGAGAGG
GAGGCCCCCAGCCATCCTGGTTGGAGGGACCTCGCCActgtgggagaaggaggggagCCT
GGCCACACTGTTTGTGCAAGCCCAGACTCCCACCGGGCCAGTAGGGGGAGTCCAGGAGTC
GGTGGCGCTGGGTCGTGACTGGGTCTTTATCCTAGCACCTGGTTCCCTCCCTGGCCCCCT
CTGAGCTGGACCTGGGACTGCCCCCCCAAGGGACCCTCAGTCGGGCCTGGGCCTTGGAGT
GAATTCTCTGCTCACCCCCCTCTCTCCTCGCCAGCACTAACTCTTTCTTCCCAGGTGCTC
TCCGGCGTGCCTCCCTTGGAGCCAGGACCTCGCCGAGCGCCCCCACACCACCACTTGTCT
CTCTTCCCTCCACACAGCTCTCCTCCCCCCTACCCAACTCTCCCGGGAgtcccctccctc
tctgccctcGCCCCACCACCCCTGTGCACCAGTATCAGTGTCTGCTGCTCGATAAACCCC
ATGAGAGACCCTGCcggctgggggcagggctgggcaccCCTCAGGAGGGGCTGGACTTTT
CCGAAAACTCTTCCCCAGCCCCTGATTTCCTGGGTGCTGGGTGGGGGGTTGTCACAGGCT
GCGTCAGGAACCTTGGGTGCCTCTCTCACCCTGGAATAGGAGTGCGCTCCTGACACCCAC
CCACAGTGGGTACAGAAACATCACTCTACCTTGCAGTTTTTGCAGGAGGAAGAAAATGGA
GTTTTTTAAGaaaacgtatatatatatatatatatctgtgtccTGGTGTGGTTGGTGAAA
GATGGGACCCTTGACCCTAGTTCTTCCATAGGGGCGCAAATGATGGCAAAGGGACAGGGC
CCTGAGTCCCTGGCACCTCAAAGCCACCAGTGGCTCCAATGAGGAAATCTCTCCATCCCC
CACTAAAGGCACATGAGACTGACTCTCGGATGGCTCTTGCCAAACCCCTTATCCCCAGCC
TGTGGGGTCTCTAGCAgccagggaaggaaagaggggcaCCTCCTCCCTACCCCCCCACCA
CTAACCCTGCTCTTAATGGCCTCCAGGGTTGACATCTCCAGGGAGAGGGGCAGCTGGGCG
GGGCAGGGGTCCCAGCCCAGAAACCCCCTTCCCATCACCAGCCCTACCAAGCAACCGTGA
CTGCAGCAGCAGGAGGGGACAGCCTGGCTCCCCCCGCTGGCCACGTGACCAACtcgcctc
tctctctccctctcccttgcCACCCCCG
>TCONS_00003597
GAAGTCGGCAGCTGACGCGGTTGATCCGAGTGTGAAGAGAAGGGAGCAGCGTTTGCGGCA
TCGGCGTCTGTCAGCAGGCGTAGGCGGGACCACCGTCGCCCCCTGTCTGGAAGACTCGAG
GGGCCTCCGCACTCCCGTCAGTCCAGCGGCAACAAACCTAATGTTACACTTTTCTATAGA
aaccactttaaatatatatatattaaatgtaatgTACTATAGCCAcaatatcatttcaac
atgtgatctgtattaaaaaaaacacgAACCTGAGGTATCTTTTGTTACCTAGTACTAAAG
GTTTGAAAACCTGTGTGTTTTACACGTTACACC
>TCONS_00003612
ATGAAAAACACGTGAAACTCAAATCTCAGTTTCtagaaattaagttttattggcCCAGAG
CACCACTCACTCGCTTGTGTATTGTCTGTGTCTGCTTTTACACAACAATGATGGTTGTGA
CACAGACCAAATGGCCTACAAAGTGGCGACGCTGGCCCTGGCGCAACTCAGCATCGCCTT
CAACCAGGACAGCCACCCGGCAGTCAATGACGTTCTCTGGGCCTGCTCGCTCAGCCACTC
CCTGGGCCGGCACGAGCTCTCGGCCATCGTCCCCCTTATCATCCGCAGCATCCACTGCGC
CCCCATGCTCTCCGACATCCTGCGCCGCTGGACCCTCTCGGCACCCGGCCTGGGGCCCCT
TGGGGCTCGCCGGGCTGCCAAGCCTCTGGGCGCCGACCGGGCACCGCTTTGCCAGCTGCT
AGACGCGGCTGGGGCAGccaccatcaccaccagccc
>TCONS_00003756
CTGGTCCTTTCCTGCCTGGGGTAGATTCCCAGGAGGTCTCTTTAGCCTGTGTGGCACCTT
TGTGAACGTTAGAAAGTGTGTCCCATCCTCTGGGCAGATGCGGCCCTGAGTCCAGACACG
TGGCCTGGCTAGTGGAGTGTGGCCCTGGACTTCagcctctgttttcttcctcaGCCAGCT
GCCCTTGAGCAGTGCACAGCCTGGGCTGCTGCCTTACTCTctgaccttcccccactgtct
ccttccttctttcccttccccttGGGCCTGGCAGCCAAGGGTAAGACGGCCAGTGGATCC
CTCTCATCCCAGGAGGGCTGCCGCCTCTGTGCTGTGCCTGTTGCCCATTCACCCTGGATG
GGTGGACAGACAGGCCACGGAAGCCTCTGGGTTCTGGGTTGCTAGCCCCCTGGCCTGGGT
GAGACGTGGAGGGCCCCTTCCTGGCCATGGCCTGTTTGCCTCAGTGGGCTCGGGGATGCT
CTTGCCTGGGGGCAGCCCCTTGGCGTGGGCTGGAGAGCAGGGGAGGTCTTCTGTCAGGCT
TTAGCATCCCTGGGAGAGGCCAGGATCCTGGGTTGGGAGTAGAGGACTTCCTGGAGCAAg
aacggcttttttttttttttcctgtattttaatttatttatttattgggtttGTAGGGGT
TAGTTTGGGCGGGGGGAGTGAATTCCCACCCCCCAGACTCCTATAAAGGCTGCCCTAGTA
GGTGGAGTGCCTGGTTGGAGGGGCCAGCAGAGGTTGTCATCACTTAAACTCTGCCCTGAA
CTCCAGCACATGAGTGCATAGCCAGCTCTGCTTACCATGAAATAGAACTCCATAAAAAGG
GGCCGAGTCGGGATGCCTTCTGGCAACTTGTGTCCACTTTCTAGAGAGGACAGCAGAACC
TTTGCAGTGCCCTGGGACTAGCAGATCACCCGGAGCCACAGAATGCTCTTCTTCTTGGGC
TGGAGCCTGGGTATCGTAACTGGCTCATATACATCGAGAGGCCCGAGTTCCCCACTCTGT
AAGGACATGGAAAAGTCTGgcaggctgggggagggaaggccAGCAGGTCTTGTCATTGTA
GGCGCTCTCtcccccaggagaaaggagaaggggtgggtcCCAGCACCTCCAGGTTCTTGA
TCCTGATTTTGGAGTGAGGGGGTACCCCCAGCTGCTCTTAGGTTACAGTCATCTCAGCCC
CGCACACCTGTCCTGGTAGGCCATGGGCTGGGGCCAGCTCTCGGAGTCCTGGCAAGTCTC
CCCGAGCCTCCAGCCCTCTGTCCCCTCAGATGGCTTTTTTTTACGCCCATTGGAGACTGC
TTTGTTATATGGCCTGCAGGGCATGGGATTCTAGACCTGGCCACTGACCAGTTGTGTGGC
CCTGGCCAGGTCACAGTCGCTCTGAGCCTCAGCTGCCACCTCTGTAAAATGATTGTTGGG
GGTGTGGGAAGACTTTTTTTGTGACTCTCAGGGGGTTCTTTGGTGGTGGCTGctatgggg
tggggtggtgggaagCACAGGGAGGGGGGGTCATGATGCCAGGCTGGCCCTGTCTGTACC
TGCCTTGCAGGGCAACTTTGGGAAGTCACCATTCTGCCATGGGCCTCTGCTCCCCACTAA
CCCTGTAGACCTCTTCTGTGGGAGTGGGGTGAGATGGGGCTGGTGGTGGCCCCAAGCAGT
CAGGGCACCCATCCCAGAGGCAAGGGAAGTTCACAAGTGCAGGGGCTGCATGGCCTGAGG
GTCAGGGAGAAGAAGCCATCCATCCCATTGTCT
>TCONS_00003692
CAGCGGCACCCGGCTCAGGACGTGTGGGAGCAGCACGTCTTCCCAGGGCAAATCCAGGAG
CCTGTGGGTAAAAGGGCGTTGGCGGCGGCGTCCCCGGGTCACTGTTACCTGCGAGTCCGC
CTCCGTTATGCTCCTGAGCCTAGGCTCCTAAAAGCGGCCCCCAGGCCCGGCCCTGGGTCA
GCTCCACTCCCCCaggcccttcttccctctctcggCCCCTCCGGTGCTAGGTACCTGACG
GCTCCGGGCTCTTGCTCCCCTCCGGACGGGTCCATCGGTGGCTCCATCGGCTGCCTACTG
CGCGTGCGCAGTAAGGTCTTCTCGCTGTGGCCTTGGAGCAGGCGCAGCAAACCCGCCTTC
TTGCGCTACAGAGACAGACCGATTCAATCGAGTGCCGGCTCACTGAGGCTCCTATCTGAA
AGCGTTCCGGATGGATCCCGAAACCGAAGGCGGAACAGACCGGTGGTGTAAACTGAGACC
TCGCTTTCTCCGCTATAGGGCTTGAGACTGGAGGCTGAAGAATACGATGGTTCAGCAGAG
ACTGACTTTTTTCGTTTTGGGCCAGTGGCCGCGTCTAAGTGAAGTGATGGGAGGAGCAGG
CAAAGTCAAACGTATAAGGGGCGGGGCCAAGATTCTAAGGTTCTGGGCCTGCTTTCTCTG
CCCTCTGGTCGCGTTTAGCGAGTTTGAAAAATGGGGAGAAACTGTCCAGGCTCTCATTGT
TTGACACGGAGTGGATATCCAAGAATTAGTGAATGAATTGAAGGGGCAAAGTTAGAATTT
ATGTTCCTTAATGAAGCAAATTTGCCCAAACCTCCCATCCCTGGTTGATTGTGAGGTACA
GAGCTATTCAACCCCTTCCACTCCCAGAAGATTTGGAACGGGTTTACGCCTTTTGGGGAG
AAATGTTGGAGGCGAGAAGGATTATATCTCCAGCTAGGTCCCTTTCCTTTACCCGGGAGG
TCTGGAATCCTGAGAAGAGTAAATGTTCAGGTCGGCCCACCAAGAATATTGCTTCTTGGT
TGGCCTGGCGTTGGTCTGGGGATTTAGTTGTGGGGTCTAAGATTGGGCCCGCCCAAGGGC
AGCGGCCCCTCAGACCTCTCGGTTCAGACTGTGGGTCGTCCTCTCACCGCGTCCCCAGAT
CCTAGTTCAGAGTCCGCTCCAGGGAACATCTGGAGCAGTGCTTTCCCCATCATCCATTGT
CAGGGAGGGTGTGAAAGACGCAGAGGGCTACTGCTGTCCCTAGAGCTCCCCCACCCTCAC
ACCCGCCTTAGCAGGGTTGCATTCTCCCTTCGTGCAACCGTTTCACCTGCCTCTTCATAA
CGAAAACTGCTTCCCATCCATTACCAGGGTTTCAGGCACCTCTGCAAGGTGGACAGGTCT
GTTCCGTCAATCCACTTTAAAGATGAAACCGAGGCCCTGGAGAGGAAGCACCTTTTCAGA
GGTCAAGCGAATCGGGATAGAGAACTCAGGCATCCTGTTTTTCCCCGAATTCCTTTCACA
CTCCTccaacctcccccacccccactcccatgC
>TCONS_00003833
CCGGAGTTGAGCGAGGCCCGGGCTATCCGGCGCCAGAGCAGGTCGCAGCTGGTGAAGCGC
CGCAGCCAGCGGCACACCTGAGCCAGGCGGCCGAGGGCCCGCATGTCCAGaagatGAAAC
TGAAGCATATGGTCACACCGTTCCTAAATAACAGAACAGCAGGTTCTCACAACTAGGATA
ACATGGAGAACTTaacaaagaggaggaggaagaagagaaattttaaaactcaagctGAGC
CCAGCCCCATCAGAAAGAACTGGTCCTGAGGCTCCAAGGACTAGACGTGCCTGTGACATT
TGCCCACTAGGCAtagtgtgtatgtgcatgctgagttgctccagtcgtgtctgactcttt
tcgaccctatgccccaggctcctctgccctattcccgacccagaggtcaaacccatgtct
ctttacatctccagcattggcaggcgggttccttaccactagcgccacctgggaagttcc
actAGACTCAGTGGAACCACAGAAGCCCCATCTGAGAGAATCAGCCCATCAGAAGGCACT
CAGggcacaagttcgatccctgatccaggaagatcccacatgtcttggagcaactaagcc
atgagccacagctactgaagcccaacagcctagagcttgtgctccacagcaagagaaacc
accgcgatgagaagcctgcccaccacagtgaagagcagccccaactcactgcaactggag
aaagcctgggtgtagcaacgaagacccagcacagccaaaaaataaattaaaacaaaacaa
aaaaaaggaatgaaagaactgttgcatgctacaacatggatgaatcttgcaaaattatgc
aaagtgaaagaagctaggGACAAAAGACCATACACTGTGTGATTCCATGTCTATGAAATG
TCAAGCATAGGCAAATTCCTAGAGACAAAAAATATATTGGTGGTTGCCTCCAgctggggg
aggctgggaggaATGAAGGTGATTGTTAAAGGGTATGgaatttctttttggggtgatgaa
aatgttctataattgattgtggtgatggtgcACGActctatttaattttaacatattaaa
aaccattgaattgtacactttcaaTGGATGGATTGTATGGAATGTGAATTATATCTGAAT
AAAGCTGTtcccataaagaaaaagaaaggaaagaagaaaaaggagagagcaaGGAAGTAG
AGGTGGAAGTATTTTGTATCTGATGTAGGGGGCATAGTATGGATCAGTCTGGCTGGCATT
TAAGGAAGCAGTTAGGAATAAAGCTGAGGCCCAATAACAAAGGACCTAGAACTTCATGTC
AAAGAGTTTACACTTGGTCTTAGAGCCCTGAGCTGTCCACTAGAGTTGCCACTAGCCATA
TGAGGCTTAAAATGTGGCTGCTGCAAACTGAGATACGCTGTAAGAATAAAATGCACacca
gattttgaagacttagtatgAACAAAAGAATGTAAAACTG
>TCONS_00003905
GGAGAAGAAACTGGGACAtcagagaaaatggaagaaaggtGAGTCTGCAGGAAAGACCTC
TGCACCAACTGAGCCCAGGGAATAGACTGAGATTTCTCCAGAGACAGAGCATGCTGGAAG
AGCCACTGTGCCAGTTTCAGGCCTGGCCTTCAAGAGGACTGGCAGTTTCCATCTCCTTTC
CCTCAGAAGCCAGTGGAGAAGCCCACATTGGAGGGGCTCTTAGGccccagccaacagcca
gcaccaATTTGCCAGGCACGTGAAAGTCACCTAGGAAGTggatcctccagccccagccaa
GCCACTTCTGCCAGTTAACatgaagagcaaagaaaaaatttccccaaattgcAAAATTGC
AAGCAAATGAATGACTGCTGTTGTTTTAAGTGACTAGGTTTAAGTTTAGAGTACATGTTA
CACAGAGTAAATATTGACCTGATATTGCTCCAATAATTTTACTTCTAGAAATGTATCCTC
AGGCACTAATCAGGAATGCAGACAAAAGCTTACACCCAgaatatttcctgttttttttac
TTGGGAGAATCTTAATGTCTAAATTAGGAGAATGGTTATGTAGGTCACAGAATAATCATT
ATGAAAGTAATTTAAATGTTAGCAATATGGTACAGTACTTATGATAGACTTTTAGGTGGA
AAAAGTCATATAAAGAactatgataaaaagaaaaaaattaaaagttaatattGGTTATTT
CTGGGCAATAAAATTATGAGTGATTTTATTCCAACCTTCACATTTTTGTGGTAATG
>TCONS_00003915
tttttttttctttttttttttttttttttttttttttctctctgttgtttttgttctgtt
ttggtgttttgttccTGTCTTCATTGTTTCAGGTATTTCTTTCCCCCTCTGGATTCCCCA
CGGGCTGGATCGAGATGGTCCAGTTATGCccagctccttcctcctcctcctcctcctctg
gtaGAGCACTCTTGCGATGCTGACACTGCCAGTCTCCAGTATCCTCACCCTCGCAGACGA
TCTCTCTCTCGGCCTCTTAATCCCTTACCTGAGAATGAAGGGGTTTAAAAAACACTGATA
TAACACTTAAAGGCCTTATTCAAGTGCTTGTAAATGCTTTCATTcctggctttttgtttt
tctttcagaagaTGTTTCTAATTTAGGGTGTGTCTTGCATGTATTACAACCAAAACATGG
TGTTTGGAACCTAAATGTGTTTGTGCTTTTGCATCAAAGGAATATTTGTTTCATTGGTTG
ATAACCTTTGATGAAATAATGAGACGTGTACACACAACATTAACTGTGAGTTACACACAA
ATGGTTGACTTCAAAGTGCCTGttctgtacattttattttgaactgtTATGGTGTTAAGT
TTCTTATGGTTTGTCATACTGGTTAATGTGAAAGCATATCATAAAGTTCATCTTGCCTTT
GAGACatattaaaaactgtttttgattttttagGCTAATGTTGCAACTGACTAGTTTGTA
AAATAAATCATTCCTGTGTATAAAGCAGCAAAACATAATAAGactggtcttttttttctt
ttaaagaaaactgcCTTTCACTACTTGGAATTACTGTTTAAAGC
>TCONS_00003929
ATCAAAATATCTGAAATTCTtgtaaatttttttcatcataCTTACCTGAAGTTGTTTACC
GACTTAGTTTTAAGTGTGATTCCCAGCCTCTCTTGCAAAATAAAGTGGGTTTCTGCTAAT
GAATTGAGCAGAcgtttaatattttatataccttTTGAGCTGTGTAACTTAATATTTGGA
TACTTGACGATTTGTTTTATTATGTAATTGATAAAATGGTGATGTGTATTAACGTTAGCT
CAACCATCTATTTATACTGTCCGGGAACAAGTGGTTATAGTTCTGTGGGAGAAATAATTT
GTCAGTGTTCACCAGCTTGTAAAAATCTAGTGCAAGAGCTTAAACATTAAATAAACGATG
ATATGCGTTTATCGTCaaaaaaaaaaaaga
>TCONS_00004049
agataccaagggaacatttcatgcaaagatgggtacaataaaggacagaaatgttatgga
cctaacagaagcagaagatattaagaagaggtggcaagaacacacagaacaactatacaa
aaaaaagtcttcatgacccagataatcagatggtgtgatcactcacctagagccagatat
cttggaatgtgaagtcaagtgggctttaggaagcatcactctgaacaaagctagtggagg
tgatggaataccagttgagttctttcaaatcctaaaagacgattctgtgaaagtgctgca
ctcaatatgccagcaaatttggaaaactcagcagtggccacaggactggaaaaggtcagt
tttcattccaatcccaaagaaaggcaatgccaaa
>TCONS_00004082
GGGGGTGCAGGTGAGCTCCCCACGTGCTGTGTTGCCGCTTTGTCCCAGACACAAACCAGC
ACGTCCagggcccagcccctcccccacccccgcattTCAGCGTCAAGTGCACTTAGCGGG
gtgccaggctcccccagcccccacacccCTCCCGGGTCTCAGGGTGGTCCCAGCTTCTCT
TGGGGGCGGCCAGAGGTTGGAGTCCCCATCCCCAAGGCACGTTTTTTGTGATCAGGGAGG
AGGCTAGGTCTGGGCAAGGCCTGGCTCCCTCATGATGTCTTGGCGAATGAGGGGCATAGT
GGGTGCGGCGCAAACACAAGACAAGGGTCGCCCAGGGCCGTGGCACCACtacccacccct
tcccaccagcTGCTGCTAGCCCTCTGTGGTTGTGCATCCCACTTGCCCCACCCAGGGGCT
GACTCTAAAACCCTTCATCCAATGGTGCTAACCCCCGgctcccccctgccccaccctacC
CACCCAGAGAAGCACAGACCCCGCCGGGGGCAGGGGCTCACCGCACACCCTTGTCTGGGT
TCTCTCGGACTGGCCTTCCTGGCTCAGCCAGTGAGGCTCAGAAGGGACACAAAAGGgatg
gaagaaaaagaacaaagagaagctGTTCCTCTCACCCCCTTCCCTGATGCCAGGGGCACC
AGACTGATTCTGAGGCACAAATAAAAGAGGCTTCAAACCCGAG
>TCONS_00004234
CGGGGCTTTGGCCGGCCTAGACCTCGCGTAGCCGCTGGGTTTGACTTTGGGTTACTTTCG
CATTGCTGGGAATGGAGTCTTTATCCTTGGGAATTGTTTGAAAACCGACGGATTGCCTCG
AAATCAGTGgaagattccacgtgccatggagcaactaaagtccaggagccacaactactg
aagcccatgtgcctagagccggtgctccacaacaagagaaatcactgcagtgagaagtct
gtgcacctcAACAAAGAGTATTCCCCactcaccacaagtagagaacACCCacgcacagca
aggaagaccaggac
>TCONS_00004121
AGAGATTGCAATTCACAGGAGGCGAACAAGGGGAAAAGGGCTgtaagacacagagaaaaa
tgaaatgaggtGGACAAAGAGAAAGAACGTCTCTCCCTTTAGGCTACCACCAGCAAAAGT
GTCAACTTGATCTTAGGACTCAGAGTGTGACCAGGAGGAAGTCGGTCACCTTCCTCTTTT
CCCTCCTGTACTCTGCGCTCAGTAAGAACACCTGGTCAACGTGGCCTTTCACGGATCCCT
ATGTTTCTCCTACAGACCGAATGCTCCCGATGGGCAGGAGGGACTCGTCTATCCACTAAG
CAGCCAGGACACCCAGCACCAGGGTTAGGATTAGAGATACCTGAGTGCCCCTTCTGGCTC
TGCTGCTTGGAGAAAACTACCTACTCTCCCCTGCAAATGGGCGTGCCTCTCTACCTGTCT
CACAGGGCGGCTGTGAGAATTAGGAACAACCCCAGTGTCTTTCAACCAGGGGATAAAGAG
ACTGGATTACCACTcagcaagaagaaataaactaCTGACccatgcaacaatgtggatgac
aTGCAAATGCATCATGTTACGTCAAAGAAACCAACTCAAAAGGtgacatattgtatgatt
ccatttatatgacattctgcaAAAGTTAAACTATAGGGACAGAAATCTggccagtggttg
ccaggggagtAGGTGGGGCATGAGAGAatgtggggtgaggtggggtggtggtgatggaac
tGTCCTAGGATTTGATTGTGATGGTGGGTACGTGATGATATGCATTTATTAAAACTCATG
GCATTCTAAACTAAATAGATGGACTttagacatatatatgtatttcttactgtatataaa
aagtgaaaaacatcCGAGAGAtagatataattgtcattttcttttaaaaaatatactgat
tATAAAAGTGTTACAGGTTCACAGATAATTTGGGAAAATCTGCAAAGAATACATTGAATC
GCCTGCAGAAAAGGAGtatttcttatcatttttataGACACAAAATACACAAACTGGGAT
CATGctgtgtatttttgctttctGATATTATGAGTGTTTTCCCATGtcattaaataaatt
tcaaaaccatGATTTTAAGTCAATAaaaacaaaaaaaaa
>TCONS_00004317
TTTATTGACAAAttttttattgttgaaaccTTGACAGGCAATTCATATTCTCAGCTTCTA
ATAAACCATTTAATAATGCTGGCATATATTCAGGAACCTACCAAGGTAGTTTCTGGAGCT
ATATTCTCTAGTTAACTAGCATAACCCTTAAACGAATTTGCATATCAATAAATTTTGAAT
GGAACTACTTATTTCTGTGTGAACACTGAGTTAATTTCTGTCACTGAAACTTAAAGATGT
TTGGGTGTAAGTACTTTTAATATTGCAGTACTTTTTGAGTATTACCAG
>TCONS_00004300
GCTTTCCCGCGCGTCCGCCCGAGGTCGCCGCCGCCGGGAGTTCCGACCGCGTGTCCCAGG
CCGGCGCGGCGCGGGCGACGGCCTGAGAGTGGGAAAGGAGCCCGGGGCGCTCAGTGCGTC
TTCTCTCCGCGCCCTCGACCAGCCAGGGTTTGGAAGGGTTTCCTATGAGGAAATTTCCCC
TCAGCCGCCTCACACTTGGTCCGCAGGCCCTCCCGCCTGGAAGACTCTCCTCTGGTCCCG
TCTACTAGCAACATAGTTTTCTTCCCCTTACCTATGTTTTCTCCTGACGCCCATAATTAC
AGCCAGAGATTGAAAAATAACCTTGAGAGATTCCTTCTCTCTGATTTCAGgccaggaaga
tcccctggagaagggcattgcaacccactccagtatccttgcctggagaatcccatgaac
agaggagcctggtgggctacagtccgcgtggtcacaaagagttggacacaactgagcaac
tgagcaagcacacgTGTAAATGAGAGGCTGTGGAAGGATCTTATGGCCAGCAGAAGACTA
CAGTTCTTGGCTGAAAAGCATGCGGAGTTATCTGGTGTGCTCatttcaagtttttgtttt
ttcagagttACAAGATCATGTTTAAAAATCGTTACAGTTCACAGAGGTAAAGTTATGACA
GTGCCAGACTTTTAAAAACCTTTGCAGCCAATATTCGGATCACTCTCTGAATCTAAACTG
GATCTCTAAACTCTTAGACTGTATCCAGCATTTTCTTTCAGC
>TCONS_00004325
CCTCTTACGGCTCAGCCTTTGGCACTTCCACAGTGAACGGACAGCAGGCTGGAGTCCCAC
AGCGGCCTTCTCTTCTGCACGTCCTGGGTCCGCCTTTCCCAGATGGTACTGCCCCCCAGG
GCGTCCTCACCCCCCCCTGGTTCTCCTGCCAGGACTGGGAGCTTGGGTGACAGGGCTGCG
TCCCTGCCTCTGTTCAGAAGAGAAGCCCCACTCTCAGCCCGGCAGTCCCCTAGGGTCCGG
TCAGACCGGTGACCAGCAGCGCCCCGCCCATGCCCTGCCttgcctctcctccctccccag
ttgGACAGATCCTTGGCCTCGTCTGTTGTGGAGGCACAGGGGGGGGCCCTGCTGG
>TCONS_00004366
GTTAGTCGACCCCCAGGGTGCATGTGCAGGAGTGCAGCGGGCAGAGCAGTAGGGCCCGTG
TGTCCCTGGCAGACATCAGCTATGACTCAGGTGTCCCTGAGGCCCGTCTCGACTCCCAGG
CTCCGTGGACAGCACACCCAGGACCCCAGGAGTGTCACTTGCTCAAGGCTGCTCCTCAAg
cagaagccaggtctcctgggcCCAGAGCAATACCCTCGCCTCGCACTCTGGTGCCCTGTA
GCCCCCTCTCCCAGGTTGATGCCATGGCTGGAGACCATTCTGTCCACACTCTGTCAGGGC
CAGTCTACAAGAGGCTGGGGTAGGAGCTGGTGGGGCTCAGGCCCTGGGGACTTCCACCCT
CAGGGAAGCTCCAGGGCCTCGGGCAGCTGGCTGAGGccacagttgaggaaactggACAGG
GAAAAGCTTAGGAGAAAACATGGGCAGGGCCTAATCACCTGCCCTGAGAAGCAGCTGGGa
gtcaggagatctgggtttcgTCCAGGTCCCTTGCATGATTTCAGGCAGGTTACTCTGTAC
CCCCGCCCCATCCCTGTCCCACAGGATCTCACTTGActgcttccttcttctttctgcaCG
TAAGCTCTGAAGACAGCACAGCATTAGCTGTGGTCACCCAGAGCAGCCACTGAGACTTTC
CATGGCCGAGTGTGAGAACTTGAGGTGGGAAGGTGGCAGAAGCAGAGATCAGCTTTATCC
TCAGACATGCGAGGTGAAGCCTGCTTTGGGTGGTCTTGGATCCAGGCCCCTTGACTCACT
GACCTGGGTCTGCACTGATGACTTGAAGTGCTTATGGCATCTTGACGTCAGATAAGGCCT
TGGCAAGGCAGACATTCAGGGGCGATAGGCAGCAGATGGGCAGGAGGAGACTGCGCCTGG
ATCAGAGAGAAGGGGGGGCCCGGGGCCTTCCTGGGAGAACAGGGCCATCAGGGGTGTGGC
TTCCCTCCACCAGGGAGGAGAGCCATCCCTGACAGCCCTCCGCCGAGACTGACCGGGGAG
ACGGCCTCTGGCCTGCGGATGTAGGAGCCGGTAGCTTCTGCGCTTCATCCTCATCTGAGA
ACTAGTTGCTTCTGGTCACCCTTGGTGTTCTGTGCCTCCAGCTGAGGACAGGGCTGGGCA
GGGTGGGATGGAGGTCAAGGCTGAGCTGCTCCTGCTGCCGAGGATGGCGAGCTTTTTGTA
GGGCACCCATGAGCTGGGGACGGCGTCAGTCTGGGAAGTCTTGTGACCACGCCCCAGGAA
GGCAGGGGTCGGCGAGGCCAGGCAGCGGCGAACAGGTGCACACAGGAAGTGCTGCGGAGT
GCTGGTTCCTGCCAGCAGGTCAGCGCTCAGCGCCAGGAATTCGTTACTTAACCTGCGTGG
ACTGGTGGCTTTGTTCCTGTTTATAAAGTTCTGACTTTGTAAGGGACTTGAACCCagttc
tttggctgcactgggtcttgttgCTCCGTGCGGGCTTCTTCTAGTAGCAGTGAGAGGggg
ctcctctcaagttgtggtgtgtgggcctctcgttgcagtggcttctcttgtggagcttgG
CCTCTAGggcgtgggcttcaggagttgtggcgcacaggtttAGTTTGTCTGCGGCACGTG
AGATCTtcattcctggaccagggatcgcgCTGCACGGTGGATTCCCAACtacttggacca
ccagggaagcccagaacccAGGTCTTACTCTTTTACACCACAGCTGCCTTGCCCAGTGGG
TAGAGCACAGGAAGCCCTCGACCCCTGGATGAGTGGACACATGATGCTTCAGGGAGCATG
GCTTCTATTTTCCATCATTATTCATACCCGTAGGCCACAGAGGTGAGCAGCAGAGCCCTG
CCCATCTtcgcttcctcttccttctcccagtGGTCCTCCCCACTCTCCCTGGGCCAGCCC
CCTGCTCCCCGAGCTCCCTGGGTCTGAGGCTGTGGTTTGGGGAAGACGTGTGCTCTCCTC
GCTCTCCCTCGTAGCCCACCCACCACCACGTGTCTGTGGCCACTCAGCCTGGGAAGGTGG
TCCTGGCTCAGACCAGGGTCCTGTCCTGTTCCGTGCTCAGCGACCCGCGCCCAGATGACT
GTGCCCCCAACAGCCCTGCTGCTGTAGCCAGTAACGCGGTGGGTGACGTTACAGGACGCA
CGCGCCCTGGAGAGCGTGCGGTCGTTGGGGGTCCATGGCAGACGGTTCAGTGCGCAAGCG
TGTCAGCATGTGAAAAGGCAGGTTAAGTAAATAACATATAGACCACAGTCCCAATTCTGC
CAAAATATTGTCACTGAAAAGACTTCTCCCAAATGGTAAGCtcggtcccccacccccacc
agaggCAATGGATTTATAAgtggcttttacatttttctttatacttttttattttcagaa
ttttcaaaaataaacttacaacttttctacttagaaaaaaattttttctcctttaatatg
aGGGAGAGATTGAAGCAGGGCCCAGTGGAAATCTGCAAAGTCCTGGAAGGCAGAGAAAGC
ATAAGTATCACATTGAACCAGCCAGGGCCCAAGGAAGCACTTAGCTACCCCCTTGGTGCC
CAGCGGCTCTGGAGGCGGCCAGGGGCCCTGATGATGTGGTCACTGACCTGGCTGCTCAGG
TGTTAAGGAGCCTTCTTAGCGGCTCAGGCAGGCCCCACAGATCACTACAGCCAGGGGTGT
GGTGACTGTCAGCCGCTCAGCACACTCAGCTGGCTCTTCCCTCATCCTCCCATCTTCCCC
TCCCCTAATTTGAGAAATCTGCTCCTGAGGTCTTCATCTGCATTCTGTGTGCATCAAGGC
AAGCCCCTGACCCCTCACCCCAGCACACTTATCCTTCTGGAACAGCTCTTCCCACCATCC
CTGTTCCTCGAGGCCCAAGAAAGACttgggtggggcggggagggggaggagcaTCATTGC
GGGGCTTTTCCCCGGAGGCCCAGTCAGGCTGGGGACAGTAGCTCGGTCTCATTCTTTCTC
CCCCAAGAGAGGAGGTTTcagcctttgttttttttttaatgactcctGGCAGGAGAAATG
GctgaatggttgtctgagaagagagagaggcCATACAGAATATGGAAATTAGGCTGGAGG
GGGCGGGCCAAGTGGCGGGTCTGGAACTACTGCTGAGGGACAAAACCCCTCCCGAGGAAT
CCAGTCTCTGCCCAGCGGGCCCTCTTCGTCAGAGCTCATGGGCCTTTGTTGGAGCAGAGG
TCAAGTCCTGCCAGGGCTGACACTGGccgtggtggggcagggggacagaGCCCAGGTGTG
CCGTCTCCCAGCCTGCCTTTCCACAGGCTGGCACGCTGCACGCACACGCCTCTCCAGGAG
GATGCGCCAGGACGCTGCTCAcgcctgtcccctcccccttaGGGATGGAACCTAACCAAG
CCAAGCGTCAGCAGTTCTGCTTCAGATTTCACTTAGACTTGGAAACTAATAAAATCTCAG
GAAATCTCTGTTCACTGAAATGCTTATTAGGCCAGTGAGCCGTTCTGCTCGGTTAGCTCC
CTAACTGTTCGCTCACTGGGAACTTGGAACGCGGACTGGCATATAGTCAGCTCTTGGTCA
GCATTAGTGTGGCAGGAGGTGAACAAAGTAGGAGGTCCCCTTTCCCCATAAACCTCCTTG
TGAAAAGGTTTCTTCCTCAGCCAGGAGAGTGGAGTAACTTCCAGAATGTTTCCTGTCTTT
GAGGATTTGGGGGCCTGATAGCCACCACACAAACTAATCCCACAGAATGTAGACATGGCA
GGTTTAGGAACTCAGGACCCTGCGCTGTGCCCAGGGCATACTCCGGCAGCTGTTTGCTCT
GATTTTCCGTCACATCCTTTGTTTGGGAcatctgcctctttctcctcAAAGCTGCATACG
CCCCCATTCTCTTGCCTGGAGGTCTGGTTCATGATGGCCTTGTCTCCACTTGGATCTAGT
TTCCTGGTGGTCAGGCTTCAGTTCAGTATTAGCGGTACCCTAAATGTTTGTGAAGGCTTC
TGAGGGAACGTCAGGGTTGCAGTGGGTTTTCAGAGCGTCGCTGCAGTGCCGCCCTCTCAG
AGGCTCACTCTCGGGTCCTCGCTGAGGGGTCCTCATCGTCACCAGAAAGCCTGCCCCCTC
TTCCCCCACCGCTTTTCCCCACCAGCATACCCTAGACCTGGGCCCAGAGTAACGACAGGA
ACTCGGCGTGGCGACTCTTGGATTCAGGGGTGACTTGGAAGCTGGTCAGACTTGAGAGTG
GTGCCAGGGCCCAGAGGACACTCTGCAGGCCCAGGGATCTCTAGGGTCCCAGCAGAGGGG
TGTGCCCTGCAGCCTGAGCAGAGTAGTCCGGCTTTAGAGCTGTCTTGCTTACGGCCTGTC
CTCTGTGAGGCCAGATTTCTGTCACCAGGCACAGGCTTTCGGGAGGCTCCCACACCAGCA
GTCACTGCAGCTTGGGCACAGAGGTGAAGCCACCAGGTAATGGTCTGCATGAGCTGGCCC
CACTTACTAACCTTCTCTGTAAAGCGGGCATAAATAATATCCACCTCAACAGAATACAAA
GTCCGGAAAAAATCCTGGAAACAGGAATTTAGGACACATCAGAAGTCATTTCAGATTGGT
GGAGAAAAGATAGCTCATTCAAGAAATAGACCATCTGCTgcctggaaaaaaatattaagt
ggaCCCTTAAATCTTATGTCAAAATAAATTTGAGGCAGATTAAAGATTGGattgtaaaaa
atgaaactgaagttaCGGGGGAAAAACTGTGgaagaattgttttaaaaatcccaGAAAGG
ATTTTCTAAGCCTGATGAAACTTTAGAGAAGCTCCATGAGAAAAGTGGGAGTTCCAGTGC
AAGCAGACAGCTGCCTGAACAAAGCCAGCGTAACAGTTCAGGGACAAAGACAAACAGCAA
AGACACACGCCCAGCTCTTCATAGTAAAGCGTTGATTTCCTCACTGTGTAAAGAGTTCCT
GCAGATCAAGTGCAGGATAAAGTAATTCCTGAAGCAGCAGCTGTGGCTGCTCACAGCACC
CACCCCAGAGCTGCATGGACACGAATGTTGGGCTGAACTCGGCCCCACAGGTCACTGGTT
CTCTCCGGGCCTCAGCTCCCTgagctgtaaaatggggtaacAGTAGTCCCCATTATTCAG
TAGTTCAGCAAGTGCAAAGCATGTCGCACATGGAGGGGGGCAGTAAGTGCTGTGTATGTA
CTTGACAGATAAAACATGAAAGGATGCTTGAGCTCACCTACGAGTGGGCTGATCTTGTGT
TAAGACATGCAGTGAGAAGCCATTTCTAAACAGCTGCACTGACAAGAGTAAGACGTCTGT
CAGCCTTCTGAACACACATACCCTTGCCCAAGCAACTTCTTTTATAcccttttttgaaaa
tttaaaatcgAAATATAGTTGACATgtgatattagtttcaggtgtactacataatgattt
gacatctGGCACGTTATGAAATGATCACAGTGAGTCTAGTAACCGTCTGTCACCATGTGA
AGTTATTACGACATTACTGACCATATTCCTTAGGCTGTACGTTATATccccatggcttat
ttattttgtaactgaagtctgtacctcttaatcccctttacCCGTTCCCCTCCATCTCAC
CTgattcccctctggcaaccacctgttcgTCCGCTTTATGAGTCTCTCTCCATTTTGGTT
TGCTcgttcattttttagattccacgtataagtgagatcataccgTATTTGTCTGTTTCA
GCATAATGCACTCTGGACCCCATCCACGCTGTCCCAAGTGCCAAGATGtcgttctttttt
taaagcatggtttcatttatttggctgtgctggttggtggttgtggtgcacaggctttct
ccagctaTGGAAAGGGGGCTACCCTCTCCACGTGGGGTACGGCCTGTGGGGCACCCCGGC
TGCAGTAGTCACGGTTCAAGgcccccagagcacaggctcggcagttgtggcgcacaggct
tgcTTGCCCTGCGgcgtgtggcatcttcccagaccaggaatcagcCCTGCATgcatttgc
aggcaaattcttttaaccgctgaaccaccagggaagtccccttcctgtttttttggctga
gtagtattcctgtgtgtgtacACCACACTACTCATCTGTCAGTGCTCCGATTTACAGTCT
CACCAGCAGTGCATGAGATTCCCCTTTtgtccacatccttgccagtacttctttgttgtc
tttttgataatagccattctgacaggtgtaaagTGAtatatctccttgtggttttaattt
gcattttcctaacaattagtgatgttgagcatcttttcatgtgtctcttggtcatctgta
tgtcgttaaaaaatgagtagagagctatggtacatatacacaatggagtattactcagcc
attaaaaagaacacatttgaatcagttctaatgaggtggatgaaactggagcctattata
cagagtgaagtaagccagaaggaaaaacaccaatacagtatagtaacgcatatatatgga
atttagaaagatggtaacaataaccctgtgtacgagacagcaaaagagacactgatgtat
agaacagtcttatggactctatgggagagggaga
>TCONS_00004370
CCTGCCCTGCCCCTTGCTGAGGCTGAGGCGCTGCGGGTGGCACCTTGGGCAGGGACCTTG
CGGCCTGGAGCAGCTTCCGCCTGTGCTGCGCATCACTGATGCCGATTTCCCGCAGGTCCT
GATCTTCCATCACGTTAGGCCcctgagaggagaaaggagaacgTGAGGGCCTCCTGCATG
AGGCCGTGAGGCCAGCCTGTTATGGCCCCTTGCCAAGTTCTTCTTCGCCACCAGCACCAT
GAGGGTGTGAGCCCTGGGGCACCCTGCGAGGCCAGGATGGGCTACACAGGGCCTCATATA
GCAGGGAGACAAACCTGCCCGGCTGCCCACCTGTCCTGAGCGGCTCCAGGGCGCGGACCT
GGGCCACAGCAGGCAGCGCACAGGCCCTCGCCCACCTGAGCCCATGTGCATTTACCTGGG
GGGCAGATCTGACAACTCCCCAAGGtgatcgtatccgactctttgcaaccccatcgaccc
aggtctcccacactgcaggcggattctttaccagctgggccccAAGGGAGGCCCTCCCCC
CAAGCTGGCGCTGCACAAACCCCCTCTATGTGCATCGTTCTGTGGTGGTTATCAAGAAGA
GAGACTGCTGCCAAACCATTCtcgagaaagaagaacaaagctggaggtatcactcCCTGT
CTTCAGACCACACGACAAAactgcagtaatcaaaacagtatggcagtggcacaaaaacag
acgcATAGATCGACGGGACAGAACACAGCACCCAGAAATAAAGCCGCACTTACATGGTCA
TGTAATCTTAGGCAAAGGAGGCAAAAAATATACAgtgggaaaagacagcctcttcaataa
atgg
>TCONS_00004409
cagaaatgaaagtgagACTGAGAAAGACAGAATTCTCAGGCTTCATCTGCAAATCATCAG
TAATGGtatcattcagaaaacaaaacaccacaACAAACTATAAAGGTTGCCTTTCATAGA
TGACTGATGCTTTCACTTCATCACCCAGGCATCTTGGTGATCTTCTCCTGGCTCCCCGAT
CCAGGACTGACTCCTCTTCCTGTCCACTTCCATCAATACACGCGCCTTcaaaaggcagga
ggaagggaggcacAGGGTGGAGGCTGCAGTGGCC
>TCONS_00004455
CACCTCGGACAGCAGCAGCGGCTGCCGCGGGAGGGTCCGTGAGGCGCCCAGTTGCGACGG
CGGCGTTGGGGTCCTGCTTGCGAGAGTGGGACCCGACACGGAGACCGCGGGCGGACGCTC
TGCGCTGCTGGACCGGACATTCAGTGACTGGACCCAGGTATTCACCGGGGAACAGCGGCA
GAAGAGCGACTCCGGAGCAAGTGTGAGAGAGGAAGCGGCGGCGGCGGCGACGCGGGCCCC
GGGGTGGTGACAGCAGATCTGAGttttagaaTGTGGGAAGTCCAGGAACAATGTG
>TCONS_00004456
GGGAGCCCGCCCCTGCTGCCCGCTCCGCCCTGCACCGCCCCCGACATGCTAATAACGACT
CGGCGAGCGATCGGATTGGGTATACCCATCCCCTGGGGCGTGACCATGCAGATACAGGTC
GGCGCGCCCGTTGGTGATTGGCTGCGGTAGCCACTGAGCCGCGTGGGAGGTTTCGCCGGG
TGGAGCCTCTTAAAGGGCCAGCAAGCGCGGCTCAGATTCCTCCCCTGCTGAAGGCGAGAC
TCCCCGCCCCTGCAGGATCCGGAGACCTATGAGGCCGAGTCCGGCCCCGCCCTAGTTGTC
ATGGGGACGGTACTTTGCACAGAGTCCACGTCCAGAAGGCCGGATGCAGCAAAGCTGAGA
CCAGGAGCTGGGCTCGAAGCAACTAGGAAGAATGTGGTGGGGACAAGAAAGCTGCGAGGA
TCTCGTGAAGATGAAGGGCCAGGAGACCCTGCTCTGGAGTCTTGGGAACCCCCAGGCAGC
AGCCTGGTCCTCTTACAGCCTGGACTGTGTTTCCTCTGACCCCAGGATAATTGTGGTCAC
TGGATGCTCATGATGGCCCGTTAGACCCCAAACAATCTACCCACAGCACCTTCCTGCTCT
CGCCTCCCTTCATTTTCCTCCTCACTTACTCTGGCGACCTCAACGTTCCTTAGATACGTC
CATTTCATTTATTcccacctctgggcctttgcacttgctcttaATGCCCTTTCTCCAGGT
TAAATGTCCCCCTTTCCAGTGAGACATTCCCAGGCTTGTACCCCACCCCAAACACCCCAT
CTTATCTTTGCTCCATATGTTCATTTCCTCCCTATAAGCTGCCTGTTTGCTCATTGCTAT
ATTGCCAGCACCCAGAACAGTGCCC
>TCONS_00004550
tgggaGGGCCCCACGTTGCACACACTGTAAGAAATGCACTTTTCCAAGGAAGGGGCTGGG
GGCGGTGGAGCAGAGAGGCCTGGGGGCTGCTCTGGTCTCTCTATCCACCCAACCCTTGAA
CTGGGGAGGACCCCCCCCACTTAGCCCGtggaggtgggaggtgagagCGAGTGGTTTAAG
TGCCTGATTTCCACCGCCCGCCCCCCTCCCCTGTGTCCAGCTGGGACGAGAGTGGCCGTG
ggcctcccccctccctcctctcccgcAACCTGGCCCCTTCCAGTCGCTGACCCCTCATTG
CTATGCCCCCATCAGAGCTAGAGAGATGGAACCCCGCCCCCAGCAGGCCcaaggggcaga
gctgggcctcCTCCCAGTGTCCTGCCCCGCTGGGGTATGGGGCCTGGGGTCTCGAGAAGC
TGGTGTGCCCTCTCTGTCCCCACGCCTCCTCTGCCAGTGCCTTACATCCTGGAGCGACAG
CCCCTCCCTGGTGCCTCCCGGCCCAAAGGGGGACCACGGTTTGCACTttcatcccccacc
ccctgccgaAGTGGGGCACAGCCAGGAGGCGTTGCCCGCTGGGTGGCCAGAAGGAGAGGG
GCCAGGCCACCTGTGGTCCAGAACAGGGCCGGGGGCTCCGGCTGGGGGCGGGCAGGTCGG
CGCCTTGGGGCTCCCTGCTGCCATGTAGGGGGGCCTCCCATCTGCTAAACATTTTCCGTT
GAGCCGCTCCAAAAACACTAAACCTGGGGACATGGGGTGCCCCTTTACCCCAGCTCCCCG
GCCCCATCCATGCCTCCTCCCCGGGATGGCCATCTTGGGAAGGGGGGCCTGGGAAAGGGT
GTTAGGTGTTCTGGGGTCACCAGGCCCAAACACAAAGACCCCTTCCAGCCATCTGTCTGA
ATCCCAATTGGTCTCCATGCCTGGCGCTGGGGAATGCTGACCCCCATCCCCGGCCTAGGC
CAAAGCCATGGCCCTGGGAGGGCCTCTGCCCACTGCTCCTAGCCTGAcccacccctccct
ctcctggtAAACCCCTGGTGCCCCGGGCCTGGccagcctcctcccacctccccagacaCC
GGACTTTCCCCCCCAAACCAGCCCAAGGGGCTTGGCGAACCCACTCGATTATAAAGAGAA
AGACACCCCCACACACAAGACCCTTCCCCACCAGCCGCACTCCCACTGTCCGGAGGGGTT
CGAGAACCCTTGGTCCGTCCGTCTGTCCCCAGGGCCCCTCCAGCAGGTGGCCGTTGGGGA
CCAAAGCATGGGCCGctctgggggagggcaggaggggtgggTCGTGCAGTTGGGGTATCC
GGAAGCTTGTCAGCCGGGAACCTGAGGGTGCGGGTaggcagggaaggggaaggggcacCC
GGCAGCCCCCAGCTTCCTAACTTTGCATGGTGCTTAGTCGAGGATTTCTGTGACCTGGCA
GCCCCCA
>TCONS_00004469
CCGGGAGCCATGGAAGGTGTTGGAGCAGAGGAGGGGTGCAGCCACACCCATGATGAGTAG
GATCTACTGTTGTCGCAGAGGGGCCAGTCTggaggggagacagaggcaggACCCCAGGAC
GAGGCCCGCATGGAATTTAGgtgagaatacCGAATACCGAGGCCCAGTGAGGGTGGAGGG
GCCTGGCTCTGCCCCCCAGCTCGACCCTCCTCTGATGTTTTTACAGGTTAGACCCTGTCC
CTGCGGGCAGGTTCTCCAGCCAGCGCTTGGCAGGCTGTTTTCCCC
>TCONS_00004507
ATGGGGCAGGGGGTTGGTCAGAACCCAGAGGCTCTCTCAGGTCCTTGCACCTTTCTGTGG
TCCTACGATTCCCCTCAGATGCTCAGATCAGTAGTCTGGGGTCAGGTAGCTGGTGAGGAG
CCACTGGCCCCGAGCCTCACGTCCACTCCTGATCACCCCCACGGTGccacccctcctctc
ctccccggTGGAGGTGGTCACCCAGCGCCAACTTATCAGAACACTGATTGCCAGCACTGG
TGCAGCTGTGTCCCTGACCCCATGGGTGCCAGAGCCCTGGGcgggcagggcaggggctgg
tGGCTGAGCCCGCGCACACTGGCTGCTGTGCTGCCTCCCTCCCTCGCCCCCGCCCGCTGG
GCTCAGGAGAGGAGGGCTTGGCGTCTCCTGGGCCGGGCGGGGCCCCGCCGCCCTCTCTGG
CCCTCGCGGTGTTTTCAGGGACCggtccacccccacctcccctggaTGAGACGGTAGCTC
CTTCCCTCCCCATAGACACCCTGGTGGGCGGCGGGGCCGGGGGGTTCTCAGGTCTCCGCG
GTCGCGGTCGCGGGAGCGGAGTCTGGGGCGGGGAGGGCGGAGTGACGCCCACTGgacacc
ccaccccctcccgccGACTGACAATCGGGGCTCCCTCGAACCTTGACCTTAAGCTGCAGC
TGATGGGCCCTCCTCTGGCCCCTCCACTGGGGACTGCCCACCCGGGAGGAGGGCGCCAGG
GCAAGCGGGAGGGGCTGCACAGGCGCCCGTCAGCCGACGTGGGGGTCCCGCGGACCCCAG
ACCCGGGCACCCGAGTGCCCCTTCTCAGGGCTCAGTCTGACCACGGCCACGTCCTGCCCG
GCCGCCCCTCGGGTCCGGCGTGGATGCTCCGTCAGCCCCTTTCCCCCGCCCGGGCGGCGT
CTCTGCCCCGCCCACCTTCAGGAAAAGGCCGCAGCTGCTGCCCCGTCCGCCCGCGCCCGA
GTCAGACGTTGTCGCGTGACCCGCCGGTCTGGGGAGTCTGGGCCCTCCCCGATCTGACGC
CTGGGCCCTCGGGTGGGAGACACTATGCAATACACAGGCTTCCTTTTCTACGTGCACACG
GGCTTCtgccggggcggggcggggcggggggcggggtgtgTGGTGGAGGGCGCGGGCAGG
GAGTCCCCAGGGTCCCGGCCGGCTTCTGCGGGCACCCCGATCCGGCTTGTAGTCGTTCGT
TCTGTTTCGTtagttttctaaaacaaaagtTGACTTCCCTTCCCTGTTCTTGAAGAATAC
TTGAATGTGGGGGGAGGGGTTCGAGGCGTGGGGAGCTCGGGCGCCGTCTCTGCGGTCCCC
CCACGTCTGGATGTTGTCACAGTCCTAGGTGGCTGGTGGGCCGCCCCTCCCCGCCCGCCG
GATCTGTGGACTGGCCTTTCCAAAGACTCCGGGGGTGGGGAGGCCACCCCCCCACCATCA
TTTCTCTCCCATTTGTGATTCCACGTTTTGCAGCCGAGAATTCtgcctttttgtaaaaaa
aaaaacaaacaaacaaacaaacggaCTCTCGCCCGCTGCGAGGCGCCATGGCCATTTTAC
TCGGGAAAGCTGAGCTGTGagccgcttttttttttttaaatccaaaggTGGGACATCCAC
TTCCTCCCCGCTGTCTCGAACAGTGCGGCCCGGAGGACTGGTCAGAACCGTTACTGTGAA
TGAGCCTGGCTCTCAGGCTGCTCCGGCGCTAGGGGAAGGGGGCACAGCAGTGTTTCAATG
TTAagatgggcaaaaaaaaaaaaaaaaaat
>TCONS_00004508
GGACTCAGGAGAGGAGGGCTTGGCGTCTCCTGGGCCGGGCGGGGCCCCGCCGCCCTCTCT
GGCCCTCGCGGTGTTTTCAGGGACCggtccacccccacctcccctggaTGAGACGGTAGC
TCCTTCCCTCCCCATAGACACCCTGGTGGGCGGCGGGGCCGGGGGGTTCTCAGGTCTCCG
CGGTCGCGGTCGCGGGAGCGGAGTCTGGGGCGGGGAGGGCGGAGTGACGCCCACTGgaca
ccccaccccctcccgccGACTGACAATCGGGGCTCCCTCGAACCTTGACCTTAAGCTGCA
GAGGCGCCCGTCAGCCGACGTGGGGGTCCCGCGGACCCCAGACCCGGGCACCCGAGTGCC
CCTTCTCAGGGCTCAGTCTGACCACGGCCACGTCCTGCCCGGCCGCCCCTCGGGTCCGGC
GTGGATGCTCCGTCAGCCCCTTTCCCCCGCCCGGGCGGCGTCTCTGCCCCGCCCACCTTC
AGGAAAAGGCCGCAGCTGCTGCCCCGTCCGCCCGCGCCCGAGTCAGACGTTGTCGCGTGA
CCCGCCGGTCTGGGGAGTCTGGGCCCTCCCCGATCTGACGCCTGGGCCCTCGGGTGGAGG
GCGCGGGCAGGGAGTCCCCAGGGTCCCGGCCGGCTTCTGCGGGCACCCCGATCCGGCTTG
TAGTCGTTCGTTCTGTTTCGTtagttttctaaaacaaaagtTGACTTCCCTTCCCTGTTC
TTGAAGAATACTTGAATGTGGGGGGAGGGGTTCGAGGCGTGGGGAGCTCGGGCGCCGTCT
CTGCGGTCCCCCCACGTCTGGATGTTGTCACAGTCCTAGGTGGCTGGTGGGCCGCCCCTC
CCCGCCCGCCGGATCTGTGGACTGGCCTTTCCAAAGACTCCGGGGGTGGGGAGGCCACCC
CCCCACCATCATTTCTCTCCCATTTGTGATTCCACGTTTTGCAGCCGAGAATTCtgcctt
tttgtaaaaaaaaaaacaaacaaacaaacaaacggaCTCTCGCCCGCTGCGAGGCGCCAT
GGCCATTTTACTCGGGAAAGCTGAGCTGTGagccgcttttttttttttaaatccaaaggT
GGGACATCCACTTCCTCCCCGCTGTCTCGAACAGTGCGGCCCGGAGGACTGGTCAGAACC
GTTACTGTGAATGAGCCTGGCTCTCAGGCTGCTCCGGCGCTAGGGGAAGGGGGCACAGCA
GTGTTTCAATGTTAagatgggtaaaaaaaaaaaaaaagattttttttaaagtgggggAAA
AACATCCAAGCACTTTAACTCCACTCTACCAGGTGAGCTGATACAGCTCAGAAGTTTTCC
TTTACACCAACTGTCAATGCCGGAATTTTGTATTCTGTTTTGTAAGGatttaataaaagt
tataaaaaccCGTTTGGGTGCTCA
>TCONS_00004525
gttgcttccatgtcttggcagttgtaaaagtgctgcagtgaacaatggagTGCGTATATC
TTCTCaagtgcccaggagtgggactgctggatcatatgATCTCTCGAGCTCCTGTTACCA
GCCTTGAGGTTCTCGCGAGATCCGCCTCCTCAATACCAAGCGCCTGTGTCTGGCAGAGCC
GGTGTGAGACAAAGAGACAATCCTTCCCAGCCGCCAGGATAATCAAGAGTTTTGGCCGGA
CCTTCGAGCACACACCGAGATAGTGAGGAGCCAGACGAAAAGCACAGACTATGGCGCTGA
AACGGATTAATAAGGAACTTAGTGATTTGGCCCGTGACCCTCCAGCACAATGTTCTGCAG
GTCCAGTTGGGGATGATATGTTTCATTGGCAAGCCACAATTATGGGACCTAATGACAGCC
CATATCAAGGCGGTGTATTCTTTTTGACAATTCATTTTCCTACAGACTACCCCTTCAAAC
CACCTAAGGTTGCATTTACAACAAGAATTTATCATCCAAATATTAACAGTAATGGCAGCA
TTTGTCTCGATATTCTAAGATCACAGTGGTCTCCTGCTTTAACTATTTCTAAAGTTCTTT
TATCCATTTGTTCACTGCTATGTGATCCAAACCCAGATGACCCCCTAGTGCCAGAGATTG
CACGGATCTATAAAACAGAC
>TCONS_00004782
ctcagttttcttcacagtccaactctcacatccgtacatgactactggaaaaaccatagc
cttgactagatgaacctttgttgacaaagtaatgtctctgctttttaatatgctgtctag
gttggtcataactttccttccaaggagtaagcgtcttttaatttcatggctgcaatcacc
atctgcagtgattttggagccccccaaaaataaagtctgacactgtttccactgtttccc
catctatttcccatgaagtgatgggaccagatgccat
>TCONS_00004786
CTTCCCCAAGCTATGGCTTTGAGAGAAAGCACAAGGATTCCTCTCTGGAGAGGAGGGACC
ACGATGCAAGGGGACCAAGTGACTCAAGGTATGTTATTtcatagaaaagaaggaaactac
TGTTGCCTTGGAAAACAACTGTAAGTTGACTGCCATCAATCAGGATTCAGCTCTAAAATC
CATGAGACTGCAGTAGGATTCTTTTCTTCTCAGCTATGCATACATTCAAGCTTGCCGAGA
aatctttctcctttcatttcttaGGAAAACCAAGACTGTTACTTTGACCCTATACCTTAC
CATGTCGCTCTGCCAACTAGGAAACTCAGAGTCAAATGAAGGCCCACCCTTAACTTATAA
GGACAGAAAACTTCAGGTGCTGAAGGAACAGCAATGAACTGGAAAGATAAGGTCTCTGTC
CTAGTAACAGATGAGGCTGGAAGGAGGAAGCAAGGCTGGAATTTGGACTTGGGATTTTAT
CTGAAAAgcaatataaaatacttaaaggTTTTGGACAGTTTTTTTCTGCTCCAGCACCAG
CTGGCCCCTGCATGTAAGGAGGTTACTAACTCAAGCAGCACTGCTGGCGGACCCATCGTT
TGGCCCAGGTCATAGAAGGATTCTCAACTAAATCTGTTCAGTTCCGTCTTGTGTGCAGGG
AGACATGTTCCTCATTGTGCCCACATCCTCACACAGACTGTCCAGTGcggagagagaaga
agggaagggaaacacACAGGAAGCATGTCAATAGGCTGAGAACTCTGCTACACTTTCAGA
TGACAGCTCCCCTACGGACAGATGGTTCAGGAATCAGCTAAATGCTGGATTTCTTTACAC
TGCCAGGAGTAACTCAGAAGGCTGGGGATATGGCTGGAAAGATCAGACACC
>TCONS_00004790
TAGTGTTATACATATTGAGgaaaacctattatttttttccctctagattcagaaagaaaa
aataaaccatttatTTCTTGGTATTCTGCTGCCATAGGTAGGTTCACTTATCTTTTAACC
TATATTGTATGACTGTTGTACAAGTGTAGGTCCTATGGAGTTGCACATTAATCTTTACCA
GTAAAATAAGCATCACAGGGTTAATACCAGTTTGGCTGAAAGAATTATGCAGTAAAATTA
TTTATAAGGGAAAGTGGTGACTTAGtttaatttattcaatatttttcttttgaagcatct
cattacttttaaaatcatttcataatCCTTTATACATGAGCCAATGAAATATTTTGAGCT
CTAAAGAAAAGCATGAAGTCTATATGATAAATCTGAACAAAAGCACTTGTAACTTGTTTT
GTAAATTTCATgccttattttccatttttgacaCCGAAAAGTGCATTTTCTGTCAACTGT
GAGCAAAtttcccttttgcctttaatGAAAATAGTGCATTAAGTAGCCAACTGCTGCAGA
ATTACAGAGCAAGTTAGCTAAAGGTGGATCACATTGGACTACCACTCAAACAAGATGCAT
AGCAGATGGAAGTCACACGTGTGGCTTTAGGGAGAGCGCACCTGTGCCAGATGCATGCCA
CTTTTCAGTAGCTGCCAAATGTGCCTTTAATTAAGaacatctctaatttttttcttcaga
tcaaGTCAGCATTTGGGG
>TCONS_00004799
CTTCCGTATCCTCGGTGATTTTCAGGCATAGCCAGTGTTCCCCTCCCTGAACAGTTTGAA
AGGACCTTGAAAAATCATTGACTTTTTCCTACAGGGTCCAATGGCCGATAACAATGATGG
GAGACCGGAATCCAATGATGGGAGGCCAGAACGGAATCTTCTAAAGTAGTCCAGGTAGAG
CCATTAGGATCTGCTGGTTGGATGTGGGaagtaaagaaagagaagagcCGAGAATGCATT
CAAGACTTGACTGGAGCCATTGGAAGGTTGGCGTTGCCATCAAGTGAGATGAAGACAACT
GTGGATGGAGCAGATTTGGGGGTGAAGATATGATTTGGTGAATGAACCGAAGAATGAGGG
TATGTTTCCAAAAGCCAAGAAAGAGTGGAGAAGACCTTTGCCTTCAAGAACGGTGTGATG
GACCCAAGCATTTAATTGAAAGTGTGCAAATAAAGAAG
>TCONS_00004814
gtttaattaggtcccatttgtttatgtttggtttatttcctttgctttaggagacagatt
caaAAACATACTGACAGATTTCTTTTCATAGGTGGTAAcaatttcaccaaaaaaaaaata
tttaccagatatctaccaaaaaataataaatgtatgttaaaTTGTGTTTAGCAATTATAA
AGTGGTTGATACAATATTGTATGATTTCCTGAGTCAAAATAAGCATGGTATTTTAAAGCA
TGGTGTTTGAAAGGTACTTACTTACTTTGAGTATCTGGGACTATTTGAGGCAAAGATATG
CCCAccagcatttcatatgaaaaagagaaacaattcaAACTGTAAAGCTGAAGCAGAGCC
AAAATGagcaagaaaaggaggaaagactaCACGGAGGAGGGAAAACACCAGAGAAAAGAT
CTGCTTTGTGAAGAAAGTGTCTCACATGGTTCTAATCCAGAAATCAGAATCATCAGCCAG
ATTAACAGCATAACTTGGAACGTTTGAAAGCTTTTCAACCTAAATGTGGGGAAAAAACAG
gaacCCATTCGTGTTGGAAGGCCGGACTCCCCAGCGTATGCACTAGTGCTCCTCTCTGGA
AACACGAGTCACCAGAGTCTGGAAGTCATTGCTTAAACTTGAACAGccattgtgttgttg
gaagccaGGTGGCCAGGTATTGCCAAAGGCCAGCGGAATCCCAAGCTAGCCCAGAAGGCA
GTGGGTAGGGAAGAGAAAGGTTGAGAGGACTGGTAAGGACGGGACCTCAACTGTCCTTTC
TCATGGATGGAGCCCTGTGACACGTCGCTCTCCGCCTGCCCTCTATCCAGAACACAGTCG
AGAGCTGCCGGCAGCAGGACCTGGCTGCTTCCATTCACCCTAAATCTCCAAGCTCAGGCA
GCTCTACCCTGTCCCTTCAGATCTTCCGGTAATggcctttttaaaacttttctcttCCCT
TATCTGCTTTATTTACACATGAATTCCCTAGAATTACTGAAGCTTCAGAGCTACTGCCTG
TATACTACAATGCAACAAAACAGTCCGTGGGCCAAAGTATAAATATGATTTCAAGATCAC
CATAGTCCTAGAAAATAAGTTTTATGGGCTACTAAATGATACGTGAGGGTTTCCTCAAGA
ACCATCTCTGATTCCATATATTCAGGTAACTAAGAGTTTGTGCTTTGGGAAGGATACAGA
GGGCAGTAAGCACTCATGAGGCTTAGTTCAGCCTAGCCCTCTTGAGAAACTTACTTCATC
CATTCTTATTGTAGTGTTAATTCAGCCTCTAGTCTTAGCAGTGTCTTATGGTTACAATCT
ACTCTTGTGTTTCCTCAACAAGTTGCAAATAACACACTTCTCACAACAATGATTTATAAA
tgactctgaaaaaaaattccaatcaGAATTGCAAGTAAATGTATTTGTGTAGCTCAGGAG
TGATGGGTTTCCGCTCGTTCCCGTGTCAGAGCTCTCGCCTCCTGCACCATCGTGCCCGTT
TCATCAAGAGGCCAGAATGCTTCTCCTGATGATGTCTGTCCTCCTGCTGATAGAGCTGCT
GGCGTGGATGCACTTCTTCTCGGAGGCCTCGCTCTCCGAGTCACTCATCTCTACGTCAGG
GACATACCCGTCATTCTCGTTGTCAGCTTTCAGTTTGCTTTTTGCCCTCTCCTTGGCTGG
AACTCGGCCTAGGCCCAGGTAGGAGTAGTCTGAGTGCTGGTGGCAGGCCGCCTCTGGGgc
ctctccctgctgctgccGTTCCCCCTTCTTTGGAATCCGGAATCCTCCCCAGTTCTTCAC
TGGGCTGGCCGGTGTCGTAGGCACTTTGACTGCAGACTGGTTATAGTTCACTCTGATCAG
GGAGCCGTTGCACTTGGGCACCACCTCCTTCCTCGTGCCCGGCGCCAACTGCCCCGCCCC
AGGGGAGGCGGCAGCTCTGGCGTGGTCCACGTGCCTCTGGGACACGTCTGTGGACCTCAG
AGGCTTGTGACTCTGTTTCAAAGGTCTGTCCTTTACGTCCCCCTTGCTGAGGTCACACTG
AAAACGATGGTCTCTCCTGTTCCCGTGGTCTGGCATCACCACACCGTTTTTCTGTTGTGC
TGATACGAGCCGTGCTTCTGCAAACGTCTTTTCAAAACTCAGAAAGCTCTCTGGGCCCAC
CGTCCCCTCCCTTCTGCCCCCCAGGTCTGGCTGTTTTAGCTGGGTTTTGCCTTCGCTCCC
AGGGCTGTTCTGCAATGGATCTCGCTTGTGGGGCTTCTTCAGCGAGTGAACCAAGGAAGT
ACCCATTTGCTTCCTGAAGAACGCAGAATGCCACTTCAAGTCCTCTATCTTGGGAGCATC
AGGGCCCACAGAAGGACTGTTAAACAGAAGCATGTTTTCCAGTGAGGAGGAGGAGCAAGA
GGAAGAAGGCACACCTGTGAacataaaaccacaaaaaaagaaattgcagCAGAAGCAAAT
ccagaagaataaaattttagaCCCCTTAGCATGGCCCACTAATGCAGACTTCCCACCCAA
CAGTACAACATACAATCACCCAGTTTGTAAAAATTTGGTTTTTATAGTAAAGATACTACC
TGCCTTGAGAATCTGCATGCTCTAGATGCTCTTTTCTAAAACAGCTTAAgttcacataat
ttttttcatgaaactgCCTTTTCAAGGAATACACTTGCCTTCAAACAAAATAACTGATCT
GATTCTCGTATGTGATTTACTGCAGAATCTTTCCGTGGTCAAGTAAGCATTGCCTCCACC
ACCCCCCCGGTCTCAGCACCTGCCTGGCCCGCCGCCTGGGAGCAGCACACCCACAGGGGC
AGGGAGTGGAGCTGTTACGCTGCTTTCTGCAAATTATCTATCCCACCCAGGGCTCGAGTG
AGgataaatacacatacattgtgaaatgaataaaggaaggtgtttaaaaatcattcttgA
C
>TCONS_00004819
AAGCTCTTCTTCTCAAGTTACTGATGGTTTAAAGCAATTTAATGATTTACATCTAtgggt
aaaattaaaacatttttcttctctctctgcctcgtCCCTCCGAAATTGGAGACACTTGGG
TTCTGGACAGCCTTATCAAGGAacgccctgctgctgctgctgctaagttgcttcagtcgt
gtctgactctgtgcgaccccatagatggcagctcaccaggcttccccgtccgtggaattc
tccagATTAGGTGATTCTGATGAACACTAAAGACTGAGAACCAGTGCTTTAAGCCAAGGT
GCCAATGAAATCGCTGACAGTGGCAATGGAAGCTTTGAATCTCTTCATCAAGTCcagcag
agaagagaaaactcTGACCCAACATTCCAAGTAAGTAGGACTCCCATGGTTCTCCCTCAC
TGACTTGCTTAGGTCACAAGTCCTCTGAACTAATGTTGTTTGTGGTCAGAAGAACTGAGA
ATAAAATCTGTTTACCCGCAAATACGTGGGCTATGAGTGGGAAGAATagacacataaata
aaaatctacaacttcttgggaaggaaaaaaatggggaATGATTACTGAGAAGGCACGAGC
AACACCTACAACATTCAAAGAATATctgcatgttttattttgatatattctACCAAATTA
TACATCAAAAAAGTTGTAACAACGTCAAGCCCACCAGCAGCATATGAAAACATCTAGGAT
TTCTTCATACCCTGACTTACTCT
>TCONS_00004820
gtgaagtcgctcaGAacgccctgctgctgctgctgctaagttgcttcagtcgtgtctgac
tctgtgcgaccccatagatggcagctcaccaggcttccccgtccgtggaattctccagAT
TAGGTGATTCTGATGAACACTAAAGACTGAGAACCAGTGCTTTAAGCCAAGGTGCCAATG
AAATCGCTGACAGTGGCAATGGAAGCTTTGAATCTCTTCATCAAGTCcagcagagaagag
aaaactcTGACCCAACATTCCAAGTAAGTAGGACTCCCATGGTTCTCCCTCACTGACTTG
CTTAGGTCACAAGTCCTCTGAACTAATGTTGTTTGTGGTCAGAAGAACTGAGAATAAAAT
CTGTTTACCCGCAAATACGTGGGCTATGAGTGGGAAGAATagacacataaataaaaatct
acaacttcttgggaaggaaaaaaatggggaATGATTACTGAGAAGGCACGAGCAACACCT
ACAACATTCAAAGAATATctgcatgttttattttgatatattctACCAAATTATACATCA
AAAAAGTTGTAACAACGTCAAGCCCACCAGCAGCATATGAAAACATCTAGGATTTCTTCA
TACCCTGACTTACTCTGTTTAAATCATACTTTAAACATTTCCCAGTCTTATAGATAAAGA
tggcattttattgttttgatttatatGCCTTTACTCATGGA
>TCONS_00004872
CGGCAACGCGGCGAACCTCGCTCGCCTTACCCTCGAACCACCCGCTGGGTCTCGCTGGCC
GCCCGGCGGTGCTTCAGGGCAGCTTTCTCCACAGCTCTGCCTCGGGCCCGGCCGTTAGGG
CCTACTGGAGCCCTCGGCTCGGGCCTAGTCCGGCGGCCGCCCAATGAACGGGCTAGCGGC
GGCGTCGCTGGGCTGGAAGGAGATTGCCGCGAGCAAACCAACGAAGAAAGAGACGAACCG
GCGGCCGGGTTGGAGAAAAGCAGTCCGGAAAGTCGCTGGGAGATGCTCAGCGGCGGGGGc
aggactgatgctgaagctgaaacttcagtactttggccacctgatgtgaagagctgactc
attagaaacaaccctgttgctgggaaagattgaaggcaagaggagaagggaacaacagag
gatgagacggttggatggcatcaccaacccaatggacatgaatttgagcaagccctggga
gatggcgaaggagagggaagactggcatgctgcagtccatggg
>TCONS_00004858
CTCAGAAAAATGGGCAGCcattggaggattttgagcagtgGGAGTAATGTGTCCTGTCTT
TGATTTGTAAAGGATTGCTCTGGCTGGTGTGTTAAGAATAGACTGgaagggatgggaagg
gaggctaCAGGCAGGGAGACCAGACAGGAGGCTATTGCAGTTGTACAGGCAAGAGATGAT
GATCACGCCAGGTTAGTAGCAGCAGATGTAGGGAGAAGTGGTTAAGAGCTTAAGGAAAGA
TGTttaaagagatagaaaacaaggaaattattTGATTGGCTATAGCTGAAGTGCTTGTTT
TATTTGAGAAGGCCTAGTTGACTGTGTTTGGATTGGTTGTTCTTAGgggtttttttaaat
agtttttaaaggttacttcCCATTAACAGTTAGTACAAAGTATTGGTTTTATTCCCCCTG
ATGTACAATACATAGCtgagcctatcttacacccaatagtttgtacctcccacTCTTTTA
CCCCTATAGTACCCCTTCCCcatcactggtaaccactagtttgtatctgtaagtctgctc
cttttatattatattcactagtttgttgtgtgTGTTAGCTTCCACATATAGCCGCTGAGA
TTTTGAGGTTGTTTGTAACCTCAGCATAATCCACCCCTTCCTGACTGATACAAGGAATGT
AAAGCTATGAGGCAGTAAGAGATCTCTAAGGTACTCTAGGTGGATAAGAATGCCTCAGGG
GAGATAGGGAGAGGAGGAGCCAGCTCTGGAGGCTGAGTGGCAAGTGAGATGAAGtgaagt
gtgaaagtcgctcagttgcttcAGGCTCTGAGAGGTGGAATGGGCTTAAAAACTGGAGTT
CCCTGACAAGCTGAGTGAAGAAAGTGCTTTtgggaggagagagtgagcaACTGATGATGG
GTTAAATAAGATGAGGACtgagaactgactgatttgaaggGGAGGGTTGCTTCTGACCTT
GATGAGAACATTTTTGGTGGGGCCTGACTGAAGCGGGTTCAAGAGAGACTAGGACTCTGC
AGCACAAACAATCCAGTTTAGTTAATTGCCAAAAAAGAGGAACTTGTAGATTAAGAGAGA
TATATATACAGCTGGAAGTGTCCCtagtatatgcctagaagtggaagTGCTGGATCATAG
GGCATCAGCCTATTTAAACTTTACAAGATAATGTTATTTTCCAagactgcaccaatttat
actTTCACTATAGTGCATATAAACTCTAGCTACACCACATCCTCAGCAACACTTGATGTT
acagactttttaatttttgccaactTGTGGGTATAAAGTTATAATTATCAATTTTAATTG
GCATTTTCCTTATTGCTGATGAGGTTgcaacatcttttcatgtgtgttttggg
>TCONS_00004860
GTATAGTGGTTTGCTCATATTTAAGAACACAGCAATAAAATTGGATTCAAAGCTCTGTGT
ATGGGGTACAGGGCTAGGTGACTGGTGGCTTACCTTTAGAATGATTGGAAAATAGCTGAC
TACTATGCTGTGCCAAAACATAAAGATCTTTCTCTGAGCTTGTTCAAATTGCCTTAGAAA
AGAAATGTCTAGTTTTGCCTAATGGGTAGACACCTGGCTACTGTGAATTGTACACAGAGG
GATGGGTTAACAGTTCAATATACAGCTTCACAATTTATCACCCTGTTTTTAGACCAACAT
CTCACTCGTGCTCTATATCATACCTGGCATTGTTAAGACCCAAAACATTCTAGGCTACTA
CACAGAAAGATCAACTCCTCCTCAGTGGCATCACCTCCATGTATACTCCAGGCTGTGGCT
TCCTCCACCATGCTTCATCAATCATCAATCCTCCATTTTCTTCCTATCTTCCAGACATTT
GGAATCTCTTTCGCTGATGGACCTGCTCCTGACGGACATTCTCTTCGTCATtgtgttttt
atacttttttttattcctttactaTTATTTTAGCAAGGTTTCAGGTGGGAATGGAGATAA
ACATGTGATACCTTCCTCCTGGAGCCCTCCGTCTTCCTGCTCCAATTTGGACTGGTTGCT
CTGTAGGCCTGCAGCACAACTGTCATCCTGGGACGTCCCTTCATTACTCTTCTGGGTTGG
ACCCAATCTTTCCTGGACCTTACATCTTCCTCTTTGTTAGTTTACTCCTTTGTAGTGGCC
TTTGTAGTTGTTCTCCACCATCCATTCCTCTCCTCCCCCATTGTATTAATAGCTGTGCAA
TTTGAGTGGAATTGACCCCATTGCCAGCTCTAGGTATAGAACTTTATGATATAAACCAAT
CTGAGTAATCTCCCACATTATCACAGTGATGATTGGTTCAGAGATGATCCAATCACTGAA
GCTTTTTGTTCAGATTTTGAGGGAAGACATAGCTGTCTTCCCTTGGACACGAACAAAGAA
GTATGTGGTCTGATGGCTGTTGTTAGCCATCTGTTGAGCATGTGGAAGGCTTACCTGAGA
ATGGAGCtgacaaatggagaaggcagagCCAAGAGAATTACAGAGAAATGGATCCATATT
CCTGATCATACCGGGCCTGAAGTCTTCCCTGCCTATGGACTTGTCAGTTAAGTGAGCC
>TCONS_00005043
CTCCCCGCCTCTCCCAGCACGAGGCCCTCTGCCACCAGAGCGTGGCGGCCACGCGGTTCC
TGCCcctgcaccaccaccaccacctccccaccccgccccgggtTTTCTGGGCTCCCGACA
GGACAGTGGAGCTggcaggaaagagggaaggactCAGAGCCCAAGCACCAAGGGCTGGCC
CTGGGACCTGCCCAGGCCAAGGTTTTGTTACTTTGGAGAACTATGTGTAAATAAAGCTTT
TCTG
>TCONS_00004980
AGGAGGAGAGGCGGgctcccccgccccggGCCCCGCTCTGGCTCGTCCCCTGCACGACAC
AAAAATGCAACAAGGCGGCCGCAGACCCCAGGTCTGGCCTCTGTCCCTGGGCAGAGGCCT
GGACGCTCAGCACCCCTCTTTGCCAGCGCGGGCACCAGGCACCAACTCGATCAGCCAGTC
AGTCACCTCCTGAAGGCCCTCGGAGTTGGTCCTGGCTTGGGACATCAGGAGCAGAGCCGC
CGTCAAGTCAGAACTCGAGGTTCTGTACGAAGGACATTCCTTTTCCCTGAGGTGATACAG
GCTGGGGATGCCGTGGGAGGTCTAGGCACCCTTTACATTCCCTGCGTGTGGGAGTTCTGG
TCACTCCACTTTCCCATCGGCACTTGGTATCAACCCTTTAAAAATTCTAGCCATTCCATG
GGGAGCCTGGAAGTGCAGTTTCTTTGTGGTTATTCGCATTTCCCCAAAGGCTATTGATGT
TGGCTACTTCTTACATACTTAGTTGCTgcctgtatatattctttggcaAAGCATCTATGC
AAACTTTTtgcccaactttttttttttttggtattgtttgtttctttgttgagttttttc
tctagttgcagccagcggGGCGACTCTTCATGGCCCGGCACAGGATTCTCATCACAGCAG
CTTCTCCTGTTGAAGAACACAgactctaggtgcacaggctttggtagttgtggctcgagg
gttcgagcacaggctcagaagttgtggctcacagtctgagttgccccgcggcatgtggaa
tcttcccggaccagggatcgaaccagtgtcccctgcattgacaggcatactgccatccac
tgagccaccagggaagtcctgcactTGCTTAATTTGGATGAGGTCcagtttgtccatttt
ttccttttattcgtCTGTGCCTGTCAAATCTAAGAAGTCTTTGCCTAACTCaacccaggg
tcacaaagatttccttctgttttcttctaggagtcaCATAGTGTTAGGTTTCACGTGTGG
GTCAGTGATTCACTTGAGCTCATTTTGGTacccggcttcccaggtggcgctagtggtaaa
gactctgcctgccagagtaggagatgcaagagatgtgggtttgatccccaggtcaggatg
ATCCcgggaggagagcacggcaacccactccagtattcttgcctggaggattccgtggac
agaggagcctggtgggctgcagtccataaggtcgcacagagttgggcacgactcaGTACA
TGGATCAAGGCAGTGTTCTGGCTTGGGGTTTGGGGGTTTCTACACGTGGACATCCAATTG
TTCTCACACTTTTGTTGAAAAGATGAGCCCTGGGATGGTTTTGTAGCAGACTGTCACTGC
GGAGACACCACCCTGCAAGCAGCCTTCCCAGCTCCAGGACAGTGGTTTCCAGCAATCTCC
AGAGGGCAGATTTCCTGCAATTCTGCCAGCACCACAGTGACTTCTCTGCTGTCCCGTTCT
CACAGAAGCCCTAAGACAGGAGACTGTTCCTCCACGCTGTATAGCCAGCCAGCCTGGGTC
GTGAAGATGAGCACCCTCTCAAAGCCACATGCTGCTGTGATGGGGCCAGGCCGGGCAGCA
TAGTAACTATCTGCATGAATTATTTCACGACAGGAGGTCCTTGTAGGAACCCTAAACTAA
CTAGCCACCACCagccagaagagttcaggaaaggtcaaaaggagatgccacgtgtcccac
cacctcccagaatccttctcactggaatcCATCTGGGCTGAACAATGCGTGTACCGCTAG
GAAGgaccctggatcagaaagattgccagagacaacccagaaactaatcctaTCATCAGT
AAACCCGAGCCTTTGAGCCACGTGTCAGAGCAGTCCACCTGGGTCCCctcaccctcctgc
tctctgcctgggcgccccttcccaataaaggagcatgtgtgagcatgtgtgtctcctcgg
acaattcatttcccagTGTCAGACAAGAGCTCACTCTCGGGCCCTGGAAgcggtccccct
tcctgcaacaaatggcaATCCAGCAGATGTGTTCGGGGGGACTGGAAGAAGAATGGACAG
GGGTGAGCGTCAGCTGAGGACAGTCTGCGGCCAGGAGGCGGGGAGGGAAACAGGCAGGGG
CTAACCTCCCTGGGACTGTGGCTCCCACATTCTCACAGTTAGTACTGCCCAGGACCTGCC
CCTTCGCCATCAGAGGCCCCCTGGAGTGGGGATGGCAGGTCTCCTCCCCAGCTACCCAGG
TGGGGGCTCCATGCTGAGTTACCGTGGAAAGCAGGTGGTTAAAAACCTTTGCCCCAGAAA
TGTCACCTGCTGGAACCTGTCCTGAGTTAATCATTCAGGAAGGAGGTGAAGACCTAGCTG
GTCACTCACCCAGCCTTGTTCAGAGAGAGTTCAGGACATCCCCATGCCCTCCGAGAGGTG
ACTGGTCACATAAACAAATGAAGGTCCGTTCAGGCGACAGTCCTGTGCAAACCTTAAGAC
AACACCACAGCCCCAGGCCCCGAACGCTGGATGCTTCTCAAGAGAGACACATTCTCCAGG
GCCCGGGGGTCTGCCCGACCCCTACAGGGAAGCCATAGCCTGCGTCCACACCCTCAAGAC
GGCCAAGATTTGGGAGGAAATCAGTATTTCCAACGCCAAAAGGAAGCTTATCTTTATTGA
TGTTTGCATGTgtgcgtgtctgactcttgacgatgcgatagccctccaggctcctctgtc
cgtgggattctccaggcaagaatgctggtgtgggttgccatgccctcctccaggggatct
tcccaacccagggattgaacttgcatctctatGTCTagtgcattggcaggcgggttcttt
ccactagcaccacctgggcagcctaCGGATGTTTGGATAAGTTCATTTACCTGTCATCCA
AGTGAAAACACAAC
>TCONS_00005069
GGGCCCATGCCCTAAGGGACTACTTCTCGTTCGAAAGTTTTCGGAGACCCAAAGTTTGCT
CCGGGGTTGCGGAAGGATCCGGCTGTGGGTTCCGCCGCGCTCTGCGACAATTGGCAACGA
TTTACATCTCAATAGCGGAGGAGGCGCAGGCGGAGCGAGAAAAGGGGCGCCTTTGACAGG
CCTGTCCCCGAGAGGACCTGGGCCGGGCAGGCGAattctgaaccactgagccatccggaa
gcccctgcgccacaactgctgagcccatgagctgcaactatcgacccgtgtgctgcaacc
actgaagcccttgtgcccaAGAGAGGCCCCCACGATGAGCAGCCTGGAGCTGGAAAGCAG
CCCCCACTCAgtcgcaactggagaaaagcccgagcagcgacaaagac
>TCONS_00005081
CAGCAGAGCGCAAAGCGAACACGCGAGAGGCCCCCGGGTCCCGCCTGGACTCCTTGCAGG
CTGAGCCCTGGGTGGAGGTTGGGGGGGCAGACCTGGCAGAGAGTCCGAGCTCATGGCCAG
GAGCCTGCTTTCAGGGCCTGTGAGGAGGCCCATGCGGATGGGGGTCGGACCTGAGCGTGG
CTGGGTGTGCGCAGGGTTCTTTCTGCTCGGAACCGGCTTCCAGAGGCCGCCAGAAAGCTG
TCCCTTCGGAGCCTGAATGTCCAGGGAGCCCCGCTGTGGTGTGGGAGCACAGGGCTGCCT
GCAGCTGGGCACGTGGATGCCCCACGGACAGGAGCCATTGTGTCTGAGCACTCCATGGGT
GGCTGTCCCAGAAACCCCAGCGTGTGGGGGGCTCCCTGGGGCCAGGTCGGGTCTCCTCTG
CCTTGTTCCCCCCCACTGCCCCTGCAGCCTGGTGGCTCCCCTTCCCACACCAATGTTCCT
ACCTGGGGAGATGAGTTCGGTTCTTACAAAGTGGGTCCTGGATTTGGGCTTTGAACTGGC
ACTGAGAGGAGCCTGAGCGTGAATGTGTCCACAAGCCCACCATGTCCCGAGGGGGCCCTG
GAGAGGGGACCAGGTCAGGTAGGCAGAAGTGGGTGGGGTCTCACAGGAGCGATTAATACT
GAGAACCCTGGTGCACTGCCCCTGGGCCTGTTTCCCCAGGGCAGAGGTGTGGGGCGGAGG
GCCCGGGGAGAATGGGCGGGTAGCCAAGAAGCCCCCAAAGTGGGGAGCCGTGGGCTGTCC
TCTTCTGAACTCTTGCCTTCTGTGAGGCCAGCAGCTGAGTGCTcctggtgggggctggga
ggggagagtGGGGTAGGGGGCTCATTAGAGGTGCCCCCATCAGCAGGCTCCCGGAAGGGG
ATGCCATGCCACTGGGCTCCCTGGACGTGCGATCCTCAGGCGCTTGCTTTCTGAAGCTCG
TGACAGACACGCCTCTCCCCTTCAGTGATTCCTGCCCCCACCAGGCCGCCTGTCCCTGCT
GTTCTGAGATCACCCCCAAGACTGAAGGGGAGTCAGTGTGGCTTCGCTCTGGGGATGGCA
GGATGGGGTGAGCCGGGGCCCTGGGGCGGCTGCCCAGGCACCCAGAATGTGGGTGACGGC
CTTGGACAGGAATGATTGCCTTTATCAGAGAGGGGTCGATGGGGACCCAGCCCCCGCCTG
GTGAGCCTCTGCGATGGCCCCCAGGGGACACTGGGCCGTCTGGGGAGACAGGTGGATGGG
GGCCTgtgtgggcagagggcagggcagtAGGGGCCAGGGCTGACGGCTACTCTCGGACGC
CGAGGACGGGTGGGAGAGGTATCGGGGGTGACGTGGTGGCCGGAACAGCAAGGTTGGCCG
CTGGGCGGTCAATAAGCACTTCATTAACTGGTAAGCCAGTGGGCAGGTGGCGGGAGCTTG
GCAGACGGTTCCCTGCCTCCTGGCCACTGTGGTCTGGCTGCTGGGAAGGCTGACCCTGGT
CAGCCACTTTGAAGGAGAGATGTTCTGGGCCACACTGGTGCTGGAGAGCGGATCTCACAG
GTGGATGTGGCCCGGCTGGGGCAGGCAGCGTGGTCCCTGAGGCCTCTGAGGCTGGGGGCC
CGGTCTCTCCCCAGGCTGTGGGGGACTGTCGGTTAGCAGTTAGGGACCTGTTTAGCCCAT
GTGGCAAATCCCAGGTGTATGGGCTGCCCCTCTCTGGGTTTGAGGGGTGAGGCTTGCGAA
GGGGGAACTAAGACCGCAGTTCCGGGCCCTGAAAGCCCTGGCCAGTctggcccagggccc
cagggagcCCCCGTCTCGTGCCCCAGCAGCCTCTGGGTGGACAGGCCTGCTGGAGGCCCT
GCCGTCTTGCAGTTAGGCGTCCTGGGCAGTGGACAGGGACAGGCAGGCCGGCTCGGCAGG
CCGATACTGAACGGTGGCCTCGGGGCGCCACAGCTCCCGTGCCTCCGCAGCAGACATGGC
TCCCACAGATACCTCCAGGCTTGCGGAGGTGGTGTGGGGAGACAGACTTCCAGAGCCTTC
TTCACTGAGCCAGGAAGtgggcc
>TCONS_00005082
gggacaCCCCTGATGGGGGATGCCTCTCAACAGAGGTCTGGGCTTTTGTGTagagagaag
agacagacagacagacacgcACACGCAGAGAAGGGACGGGGGAAGAAGCCTGACTGCACA
GGTCCAGGACGGTCTCTCTAGGGAGTCTGGCCAGGCCGGGTCCAGGATTCGCACACTTGG
ATGACGAGACGTGGCTTCGGGAATGAAGGAACGCGTGCCCTCAGGACAGGCCAGCCAGGC
AGAGACTGACCACTGGTCCCGGAGGCAGCACCAGCCTCCACGCAGAGGACCCACTCCCGG
GAAGCAAGGCTTAGCCACGTCCTTCGGTTGGCCAGCCGGGCAGCACAGTGGCCCCTCCAT
GGGGCTGAATCGTGGCCCTCCTGAGCTGTTTGGTTGTAAATAGCCAAATGGAAGAACCAG
GACAGGGAGAACTGTAGGCCACTGGGAGGCAAGGTGCCCGGCTGGCTCCCGGTCAAGGTG
GGAGAGCCTACAGCAGGGGTCACGCAGTGCCGAGCGGCTGCTCCGAGGGGGGCAGTCCGC
TTGTGTGTCCAGTGGCGCCCCCTGGCGCGCCTGCCTGGCTGGCCTCGCTTGCTGCTGTGC
CCGCTTTCTTTTGCCGAGCGCATGAATGATTCCATGGATGAACAAATGCTTCCTCCCGTG
CGACGACTGCTGCCCTGGGGGCAGGACCGGAGGCCGCACCAGCTGGCTGTCAGAACCGTG
GGGAGACAGCGTGGCTCACCtgtgccccccgccccgccccagggCCACTTATCTGCAGAC
AGGGTCCCCGAGGGAGCCAGAGCTCCACAAAGGCCCTCCTACATTTGACCAGCCACGGAA
TCCTCAGCCCCTCCTGCCAGCTCATGGTAACAGCTGGGGAACCGTCCCCCCGGGGTGGGG
GCATGCTGCCCAGCCCTGGCTGGACGCGGGCACAGGGGTGAGGCACTCCATTAACATTGC
CGCAGGGTCCCGCGACTGTTGATATCAGCA
>TCONS_00005035
CCTGGGGACGGGGACTCCCCCACCCCTCTGGGGCTACGGGCCAGGGCTAGGCCCCCAGGG
GCCAAATCCCCGTTTTACCTTCTTCCTGAGACTGGGGGAGCAGGTCTGCCAGGTCCAccg
tgtgtgtggggtgtgggtgtgtgtgtgcagagcatgcgtgtgtgtgtgtgtgtgtgtgtg
tgtgtgtgtgtgcaagggcGGTGGTGACGGCTCCGCGGTGGGCTGTGCTAGTCCATGTGT
GTGAGAGGAAGTGGTCTTGGCTGTGTCTGCTCTCCTGCCCCGCGCCCCAGGGCCTGACCC
CCGCAGCTCCACGGACCCTCAGTCCACCTGGGACCCAGGGCCCGGGCCGCCCAGCACCCC
CTGGTTCCTGCCTGGCCGCCCGCTGCCCCGTGGGGTGGGGCCACTGCCCGTGGTGCAGCC
CTCGCAGCCCTCAGCCACGTTGGGTttatgtttgcttgtttattcgTTTTCGTCTTAATT
CAGATCTATTTCATATTTGGTTTGGAAACTttcagacacaaaagaacaaaaaaaaattaa
gagaggcTGGGGTGTCCCTGCCCCGACCCACCTCGGCTCTGGGGGGGTCTGTGTCCCAGA
CCCCAGGCTGGGCCCCACTCACCCCTGTGGAAGGGCAGCCAGGGTGAGGAGGAAGGGAAC
TGGGGGCCAGGTGGGCGCTGGGCTCCCCACATGTGCTCAGAGGCCCAGGGTGCACGGACC
TCCGAGGCTATGGGTAGGTGGGCACTGGGCACAGGCCTGAGCGGAGGCGGTTTGCAGGCG
CAGAGGTTCTGGAATGCTTCAGGGCAGAGGGTGTTGACGGGGGTTGGGGGCCAAGGGCTT
TGTTGGTTTGAGGCTGGAAAGCTCACTGTGAAGTTTCATTGCTGTTTGAGGGAAGGGGCA
CAGGCTGTCCCAAGTGCTCCCATCCAGACACCAAGGGGCCGCCCCCCACCTAGTCCCAGG
TGGCCCCCAGGCATGGCCagaggccccccaccccagccctaCTCCCTGCACT
>TCONS_00005110
GGCTTTTTTGTAGTCTCTTCTTCTTTCCCGGTAATTACTTGCTTCTTTATATCCCGGTTT
CCTTCTGTTTGGAAAATACATAGTAAGTGATTGAAGGGGAAAATGTGTAGTTCTCCACTG
AAAATTaaccctccaccccaccctacccccatcctgatttttaaaaaaaggtttacaTTT
ACAAAGATTCAGATGAAATTTTCAACTCTTCTGAAACCAGAAGGACACACCTGACTTTAA
TAGTTTTCTTAGCTGAAattgtagatgtttttcttcagtttaacTTATGAGAAAAGATTA
TCTGATAAATTTTGTATTCAACTTCCCCTTTAgtggtttatttttgtctttttctgccca
TCTGTCTactaataaaatgtgaaataaaatacaCCTGTATTGCTACTTCCCCATGGAATg
acccttttcttttttgtgtgttaaaaGGTGGTCTTAATACTTCCTATGTTCCCAGATTAT
ACACAGGACTCagctgc
>TCONS_00005114
TTTTATTGCCCTTTTGGTAAGCAAGGCAGGTTAAGGGTAATGTCTCCACAAGCCTGCCCC
TGCCCTCTCAGGTAGACTGGGCTGGAATGGCTCAGGAACCTGCCCACCATTAGAAATATG
GCAGGCAAGAGTTGCTGAAGGTCTGAGGTCCAAACAGCATTTACACTTGCCTATGAAGAC
CCAGGTGCTACCGTGAAGCTGTCTACTGATGCAGGCTCTTCTTCCCACCCATTCATCCTG
TACAGCACTTGGTGGGCCTTTTCAAACTgcatttcccaggtggctcagtggtaaagaacc
cacctgccaatgtagaggacacaggttcaacccctggtccgggaagacatCGCAGATGCC
CGCAGAGCAAATAAGTTCGTgggccaccactactgagcctgcactctagagcccaggaac
tgaaaTTATTGAGCCCACGTGGTCTAGAGCcccgtgctccccaacaagagaagtcatcgc
aacgagaagcccgcacacaCCAAGAAAGAGGAgccccctgcttgccgcaactagagagaa
acccgAGTaggaaggaagacccagcacaatcaaaaataagtagtaaataaataaaaatta
tttaaaaaaaa
>TCONS_00005152
GTTTTACTGTCTActtttcaggatttaaaaaaaaaaaaaatcaaaaacttaaaaaaacac
aagttttaaaaagcaaaatgcagagggaggaagcagtgacagatatttttttggtaatta
tgctttttttttttttttaatttttagaacttGTCCGTTTTTACTGTGGGTCGTTACTGT
GGGTCAGCTGTTGATATTTCATCAGGATAACCATTTCTTTGCTGAGTTcaggtgacagag
gaagagacacaccctcaaaacacacacaaaacaaaaccacagaatCATCTTTAACCTAAC
TTTCTATACAATGTCTCAGTTTCCCGTAACTTTGCACACAAGCTTCTGAGTTGAATTGTA
CCTGCTTTTTGTATTTGGAGAGAGTGTGACTGTTGAACTTGAAACCTTTTATTCTGGGCA
TCTTGGTAGTTTCTGGTGGGATTAAGCGggtgagagggaagaagggagttgGGGGACTCC
TACCCTTCAGAACATGAAGTTTCTCCC
>TCONS_00005153
TGTTTTACTGTCTActtttcaggatttaaaaaaaaaaaaaatcaaaaacttaaaaaaaca
caagttttaaaaagcaaaatgcagagggaggaagcagtgacagatatttttttggtaatt
atgcttttttttttttttaatttttagaacttGTCCGTTTTTACTGTGGGTCGTTACTGT
GGGTCAGCTGTTGATATTTCATCAGGATAACCATTTCTTTGCTGAGTTcaggtgacagag
gaagagacacaccctcaaaacacacacaaaacaaaaccacagaatCATCTTTAACCTAAC
TTTCTATACAATGTCTCAGTTTCCCGTAACTTTGCACACAAGCTTCTGAGTTGAATTGTA
CCTGCTTTTTGTATTTGGAGAGAGTGTGACTGTTGAACTTGAAACCTTTTATTCTGGGCA
TCTTGGTAGTTTCTGGTGGGATTAAGCGggtgagagggaagaagggagttgGGGGACTCC
TACCCTTCAGAACATGAAGTTTC
>TCONS_00005164
gaatgatctctgtttgtttccaaggcaaaccattcaatatcacagtaatccaagtctatg
ccccaaccagtaacgctgaagaagctgaagttgaacagttctatgaagacctataagacc
ttttagaactaacacccaaaaaaaatgtccttttcattataggggactggaatgcaaaag
taggaagtcaagaaacacctggagtaa
>TCONS_00005172
ctgaatcaCACATACAAAGACTGACTCATGAAGAAATATAATCTGAATAGACTGATTATT
AGTAAGGAGACCGAATCAGTGATCAACAAATtcacaacaaacaaaagtccagaaccagag
gacttcacaggtgaattctacaaatgttcaaagaagatgaaatatctatccttctcaaac
ttttccagaaagTTTTACTAGGTCATCATTACACTGATTACCAAAAATCAGAGAAGGATG
CCACACAACAGAAAAGTTACAGGCCAACATCCCTaatgaacatacatgcaaaaatcctca
acaaaatattagcacacTGAATTCAAtagtacattaaaaggatcatacaccatggtcaag
tgggatttattccaaagATGCAAGGATGGTTTAACATCCACAAATGAATCAGTGTGAGAC
ACACATTAAAATGAAGAGTAAAACTCAGATGAtgaaaaattcaatatccatttatgataa
aaactctcagcaaagtTTTACACATGGAATATACTActacataataaaggccatatatga
caagcccacagctaacattgtGCTCAAAAGTGAAAAGCTGGACGCTTTACCCTTAAGATC
AgaagaagacaaggatgcccaatCTTGCCATCTCTAGTCAACACAGCATTGGAAGTCATA
ACCAGAGCAGTTAGGGAGGATAAAAAAGGCATCCACATTAGAAAAGAAGAGGCAAAACTG
TCAGTGTTTGTGAATAACATGgttttatatctaaaaaaaaatacttcattaaaaactgtg
agaaacaataaattcagtaaagctgcagggtacaaaatcaacataaaaaTCTGTGTGTTT
TGGTACTTCCCTAGGGATctgatggttaagactccacgcttctaaTAGAGGGGACTTGGA
TTTGCTCCCtagctggtcagggaactacgatcccacataCTATATGGTATggccaaacca
aaacaaaaaaatacatcagTTGTGCTTTAATACACTAAACATGAACTGCCATAAGGAGAT
ACTAAGAAAACAATCTCCTGTCATTAGCTggaatcaCAGCTTtctcccaggcctccctcc
cttcAGTTGCCCAACCCTGTCTCCCAGACAGTCCTTAAACCATGC
>TCONS_00005185
CTAGTAATGGAACAAGTGATGGAAGAGGTTTGCCCTAAACATACATCAGAAAACACAAGA
GTTTATATAAGAAACCAATGGAAATGATGTAAGCAATATGTAGAAAGGTATTTAATCAAA
AGTTAAATGGAGATACATATCAGAGATTGCATAATAGAAGGCATTTCATCAATCTTGTTT
TCAGAAGTTTCTATGAAGTACAATGACTGTAGGGAGTACTCCATacttaaaacaaataga
aaatggaCATATTAGCATGAATCGTGAGATGAAGGTTGATGGTTAGAAAGTTACAATTCT
TAGCAAtgtatgtatgaaagtgaaagtaaagtcactcagtcgtgtccaactttgcaaccc
catagactgtagcctaccaggctcctgtgtctatgggattttccaggcaatagtactcgA
GTCGATTGCTATTTGTATGCTCGTTTATAATGACATGATTTGAGATTCTCTGATGTGAAT
GTAATTCAACACTCAATCCATACTAAGCTTTCTACTGTGTTTGGAAACGTAGATTTTTTA
TGGTTTATTAAAGATTAGCCTTTTTATGTTGTGTTGTAACCATTTCTATCTATCCTCCAT
TAGAAGATGAAGGATACCATAATGTAAAATGGACAATGACCATCTAAATGGAGATGTTTA
ATTGATGTTAAATATCTGGAAGTTGCCATTATGTAAGTGATCATTTAATCTTTCCATGTA
TTAAAGTAAGATAGAAGTTGGTTCTAAA
>TCONS_00005188
TCTAACCTATCATCagcgaattcatactggagagaagccttataaatgtaaagaatgtaa
CAAAGCCTTTCATCGTCTTTCACTTCTTACTGGACATCAGCGAATTCATTCTGGGGAGag
accttataaatgtaaagaatgtaaCAAAGCCTTTATTCAGTGCTCAAATCTTATTCGACA
TCAGCGAATTCATAccggagagaaaccttataaatgtaaagacTGTAACAAAGCCTTTCA
TCATTGCTCAGTTCTTACTCGACATCAGCGAATTCATTCTGGGGAGAgaccttataaatg
tacagaatgtaaCAAAGCCTTTATTTAGTGCTCACATCTTACTCAACATCagcgaattca
tactggagagagaccttataaatgtacagaatgtggcaaagcctttagtCATAGTAGTAA
TCTCACTAAACATCTGAGAACACACACTGAAGAGAAACGCTAGTAATGGAACAAGTGATG
GAAGAGGATTGTCCTAAACATGCATCAGAAAACACAAGAGTTTATATAAGAAACCAATGG
AAATGATGTAACAAATATGTAGAAAGGTATTTAATCAAAAGTTAAATTGAAGTAAATATC
AGAGGTTGCATACTAGAAACCATTTCatcaattttgttttcagaagttTCTGTAAAGGAG
AATGACTGTAGGGAGTACTCCGTAGttaaaacacatagaaaatgGATATATTAGCATGAA
TCATGAGATGAAGGTTGATGCTTAGAAAGTTACAATTCTTAGTAATGTATGTATGCTTGT
TAATAATGACGTGATGTGATTATTTGAAGTCAATGTAATTCAGCACTCAAATAATCCATA
CTATGCTTTGTTTCTAGTGTGTTTGCAAACATAGGTTTTTGATGGTTTACTAAAGATTAG
CCTTTTTATATGTGTTGCAACCATTTCTGTCTATTCTCCATTAGAAGATGAAGGATACCA
TAATATAAAATGGACAATGAACATCTAAATGGAGGTATTTGTCATTGATGTGAAATATCT
GCAGGTAGCCATGATATAAGTGGTCATTTAATCTTTCCATGTATTAAAGTAAGACAGAAG
TTGGTTGTTAGGTTTAAATAGTAATATCCTTGATTTGTAAGAAGAATACAATGACAGTTC
AGTGCAGTACTGATGTATCTTTATAATATCAACACAAATCATGATTATTACATGACAGTG
TTGAAATAAAGACAGTGATAACCTAGAAACGTAAGAAACCCTTCCTGGAAAAGGCATGGA
ATTGGTGTATATCATGCTTGCGAAGTGCTTCCTAGGCTTTGGTAAGCCATAAAAATCAGA
AATCTCACATCATTAtatcaaaaaatgaatatatttctacGTACTTTTTATCTGTATTTA
ATCATGGATCATACTGTGGCTTATAAAAGGTTTTACTTCAACTATGCGTGAAATTAATAC
ATGGTTATTAATAAAAGTGAATGGCTTTTAGTGTTTCAGTTGATTGTAATGAATGAAGTG
TTAACCCACCACCAACAGTAACCTCGCCCACCTTATTTAAGGTTGTAGTGAAGAGACCAC
AATGAACTATTTGGTAGCACAGAGAGATGGCATATGTGGAAGTTAGTTTACGCACTAGCT
TTAAATTTCTCATAACTTCAGATATATCCCATCATTTCTATGTTGTATCTCCTCTCCCAT
TTTGTAACTACTTGGACACTGGGATGGTTCTAATAAGAAAGATGATAGAAAGTATTGTAG
ACAGTTTCCGTGAACTGCTCCGTGCTGTTGCTGCC
>TCONS_00005190
TCTAACCTATCATCagcgaattcatactggagagaagccttataaatgtaaagaatgtaa
CAAAGCCTTTCATCGTCTTTCACTTCTTACTGGACATCAGCGAATTCATTCTGGGGAGag
accttataaatgtaaagaatgtaaCAAAGCCTTTCATCGTCTTTCACTTCTTACTGGACA
TCAGCGAATTCATTCTGGGGAGagaccttataaatgtaaagaatgtaaCAAAGCCTTTAT
TCAGTGCTCAAATCTTATTCGACATCAGCGAATTCATAccggagagaaaccttataaatg
taaagacTGTAACAAAGCCTTTCATCATTGCTCAGTTCTTACTCGACATCAGCGAATTCA
TTCTGGGGAGAgaccttataaatgtacagaatgtaaCAAAGCCTTTATTTAGTGCTCACA
TCTTACTCAACATCagcgaattcatactggagagagaccttataaatgtacagaatgtgg
caaagcctttagtCATAGTAGTAATCTCACTAAACATCTGAGAACACACACTGAAGAGAA
ACGCTAGTAATGGAACAAGTGATGGAAGAGGATTGTCCTAAACATGCATCAGAAAACACA
AGAGTTTATATAAGAAACCAATGGAAATGATGTAACAAATATGTAGAAAGGTATTTAATC
AAAAGTTAAATTGAAGTAAATATCAGAGGTTGCATACTAGAAACCATTTCatcaattttg
ttttcagaagttTCTGTAAAGGAGAATGACTGTAGGGAGTACTCCGTAGttaaaacacat
agaaaatgGATATATTAGCATGAATCATGAGATGAAGGTTGATGCTTAGAAAGTTACAAT
TCTTAGTAATGTATGTATGCTTGTTAATAATGACGTGATGTGATTATTTGAAGTCAATGT
AATTCAGCACTCAAATAATCCATACTATGCTTTGTTTCTAGTGTGTTTGCAAACATAGGT
TTTTGATGGTTTACTAAAGATTAGCCTTTTTATATGTGTTGCAACCATTTCTGTCTATTC
TCCATTAGAAGATGAAGGATACCATAATATAAAATGGACAATGAACATCTAAATGGAGGT
ATTTGTCATTGATGTGAAATATCTGCAGGTAGCCATGATATAAGTGGTCATTTAATCTTT
CCATGTATTAAAGTAAGACAGAAGTTGGTTGTTAGGTTTAAATAGTAATATCCTTGATTT
GTAAGAAGAATACAATGACAGTTCAGTGCAGTACTGATGTATCTTTATAATATCAACACA
AATCATGATTATTACATGACAGTGTTGAAATAAAGACAGTGATAACCTAGAAACGTAAGA
AACCCTTCCTGGAAAAGGCATGGAATTGGTGTATATCATGCTTGCGAAGTGCTTCCTAGG
CTTTGGTAAGCCATAAAAATCAGAAATCTCACATCATTAtatcaaaaaatgaatatattt
ctacGTACTTTTTATCTGTATTTAATCATGGATCATACTGTGGCTTATAAAAGGTTTTAC
TTCAACTATGCGTGAAATTAATACATGGTTATTAATAAAAGTGAATGGCTTTTAGTGTTT
CAGTTGATTGTAATGAATGAAGTGTTAACCCACCACCAACAGTAACCTCGCCCACCTTAT
TTAAGGTTGTAGTGAAGAGACCACAATGAACTATTTGGTAGCACAGAGAGATGGCATATG
TGG
>TCONS_00005191
AGCGAAGAGTCGgttatgactgagcaactgaactgaaccgtatGTATGAAAATATTAACA
TGACTTGatcaattttttcttcttattttctttttgctttgttttcttgaaGAACTTCTg
ggagggaatgactacccattccagtattcctgcttgggaatTTCTAGGAGAGAGGAATCT
GGCaagttagagtccatggggtcacaaagaatgggacatgactgagtgactaaaacattT
CTTGTCTTTAGTATTCTTTACATTGCAGAAacttgtgaaagtgctgcactcaatatgcca
gcacatttggaaaactcggcactggccacaggactggaaaagGGACCCTCTGCCAACAGG
CAAGTGCTGTGGCAGCAACGTAGGAACTGTAGCCAGGGTTCACCTCTGGTATGTTCAAAG
GCC
>TCONS_00005192
GTTGGTTGTAAGGTTTCAATAGTAATATCCTTGATTTTAAGAAGAACACAGTGACAGTTC
ACTGCAATATTGATGTATCTTTATAATATCAACACAGGTCATGATTACTACTTGACACTG
TTGAAATAAACACAGCTTTTGTGATAACCTCGAAATGTATTAGAAACTCTTCCTGGAAAA
TGCATGGAATTAGTGTATACCATGCTTGCTAAGTGCTTCCTAGCCTTTGTTTGGTAAGCC
ATAAAAATCACAAGTCTCACATCATTATAACAGAGAAATGAATATCTTTCTCTGTACTTT
TGATCTGTGCTTAATCATGGATCATGCCGTGGATTGTAAAAGGTTTTATTTCAACTATGT
GTGCAATTAATACATGGTAATTAATAAAAGTGAATGGCTTTTCGTGTTTCGGTTGATTGT
AATGATGGAAATGTTAACCCACCACCAACAGTAACCTCTCCCACCTTATTTAAGGTTGTA
GTGAAGGGACCACAACGAACTGTTTGGTAGCACAGAGAGATGTCATGTGTGGAATTACTT
GACTCATTGGCTTTAAACTTCTCATAACTTCATATATATTCCCTCACTTCTATGTTGTAT
TTCTTCTCCCATTTTTAAACTACTTGGACACTGTGACGATTCTAATAAGAAGGATGATAC
AGAGTATTGTTGACAGTTTCCCTAAACTGCTCCATGCTGTTGCTGCTTCAGCATCTGTCT
GGGAGCAGGCAGCCTGCAGTTCCCTGAGCTCAGACCAGCAGTCCTATGAGCACCTGCATG
AGATGACCACCTTACTTGAGACCAGCAGTCTTGCTGAACCCCAGGGTCTATTCACAGACC
CCCTTCAATCCCACCGAGAGTCAATTTCTAGGTAGGTTTTTAAGTCCGGGGGTCCCCCAG
AAGAGAAggatctggaattctcaag
>TCONS_00005193
TCTAACCTATCATCagcgaattcatactggagagaggccttataaatgtaaagaacGTAT
CAAAACTTTTATCCTTAGCTCACATCTTACCCAACATCAGcaaattcatactggagagaa
aactTATCATTGTACACAGTGTGGCCAAACCTTTATTTGTCATTCAAAGTTAATTGTACA
TCATCAAATTCATACTAGGGAGAAACCATACAAGTATAAAGAATGTGGCAAAAGCCTTTA
TTACGAGATCGGACCTCTGTCAACATCACCGAATTCATAGGGCGGATAGACGTTATCAAT
GTACAGAATGTGGCAAGGCTTTTATTACGCGTTCTAGGCTTACTAAACATCAGCGAATAC
ATACTGGGGAGAGACCATATTCATGTGCtgaatgtggcaaagcctttactTGCAACTCAA
CACTTACTGAACATTggcgaattcatactggagagagacCTCATAAATGTAAAGACTGTA
ACAAAGCCTTTCATCGTCGCTCATTGCTGACTCAACATCAGCGAGTGCACACTGGAGAGA
GACCTTATAAATGTACtgaatgtggcaaagcctttggTCGCTACTCAACGCTTTCTACAC
ACCagcgaattcatactggagagagaccttataaatgtacagcatgtggcaaagccttta
gtCGGAGTGATCATCTCACTAAACATCTGAGAACACACACTGGAAAGAAACTCTAGTAAT
AGCACAAGTGATGGAAGAGATTTTCCCTAAATGTGCATCAGAAAACAAGAGTTTATATGA
GAAACCTATGGAGATGATGTAACGAATATGTAGAGAGgtatttaatcaaaatttaaatcg
AAATAAATATCAGAGATTGCATACTAGAAGGCATTTCATCAGTCCTCTTTTCTGAAGTTT
CTCTGAAGGAGAATGACTGTAGGGAGTACTCCATAGTTAAAACACATAGAAAGTGGATAT
ATCAGCATAAATCGTGAGAAGAAGGTTGATGGTGAGAAAGTTACAATTCTTAGTAATGTA
TGTATGCTTGTTAATAATGACGTGATTTGAGATTATTTGAAGTGAATGTTATTAAGCCCT
CAAATCATCCATACTATGCTTTGTTTCTAGTGTGTTTGCAGACA
>TCONS_00005194
TCTAACCTATCATCagcgaattcatactggagagaggccttataaatgtaaagaacGTAT
CAAAACTTTTATCCTTAGCTCACATCTTACCCAACATCAGcaaattcatactggagagaa
aactTATCATTGTACACAGTGTGGCCAAACCTTTATTTGTCATTCAAAGTTAATTGTACA
TCATCAAATTCATACTAGGGAGAAACCATACAAGTATAAAGAATGTGGCAAAAGCCTTTA
TTACGAGATCGGACCTCTGTCAACATCACCGAATTCATAGGGCGGATAGACGTTATCAAT
GTACAGAATGTGGCAAGGCTTTTATTACGCGTTCTAGGCTTACTAAACATCAGCGAATAC
ATACTGGGGAGAGACCATATTCATGTGCtgaatgtggcaaagcctttactTGCAACTCAA
CACTTACTGAACATTggcgaattcatactggagagagacCTCATAAATGTAAAGACTGTA
ACAAAGCCTTTCATCGTCGCTCATTGCTGACTCAACATCAGCGAGTGCACACTGGAGAGA
GACCTTATAAATGTACtgaatgtggcaaagcctttggTCGCTACTCAACGCTTTCTACAC
ACCagcgaattcatactggagagagaccttataaatgtacagcatgtggcaaagccttta
gtCGGAGTGATCATCTCACTAAACATCTGAGAACACACAC
>TCONS_00005285
GGCGCGGACCGCTGCGGGGCCGCGTCCGGCCGGTCCCGGAAGGTCTTCTTTTCCCGCGCG
CCGCCTCGAGGGCGCAGCCGTCGTTCGGGGGTCACGTGAACCCACGCCTCGCGTGTCGGG
CCGTTCTGATAAAGGGCCTCCTCCTACCGCGGGCGCGAGTCAGAGGGCTGACAGACTCAC
GGCTGAGCATGGACCCGTCCGGGGCGTCCAGTTCCAGTGGAGAGGCAGGAAACCAAGCGT
GCTGACGGGAGGAGCATGGTCTGTGCGTAAAACTCCGGGTCGCTGTCGTTATTCCGTCAA
GAAATATGTCCTGTGAACTCTTCATTTGTTAGCACCGTACCAGACGCAAGGGATGCGACA
GAGAACAAGGCAGGCACTTCGAGAGTTCACAGTCTGTTGAAGAAGACCGACAAGGAAACA
GAATTGAGATGCGTTGTGAAAAAATGACCACAATGAGTTCTTGACGGGTGCCGTAAGAGC
ACGGGGGAGACACGGGGTAGGAGGTCTGGAAAGGCTTTAAGACGACGTCTGAGTGACACG
TGAAGAGCCGATGTAACGAAGGAAGAATACCTAAGTAAAGGAAACGAGATGGAAAAGTCG
AAAGACGCGGTCGCATTGAGCACTTGGGGAGGTTGTTCTATGCCACAGGGATACAGGAGT
TGCCGGGAAGATGGTGAGAGGTTTTCTCCGCTCACATCAGGCCTCAGCTGAAAGCTTGTC
TACCACACGCACCGGCACTCACGTGGAGTAGGAACAGGAGGGGTGATTTTGCATGTCGCT
GCCCAGGGTTTGGCTGCAGGTGCCCCTCTCTTTCATGAAACTATTCTAGGTATAACTCCT
TGAACAGCGTGAGTAAAGAGTGGACAGAACAGAACACCTGTTGGGCTAACAAGAATGTAC
TCGTGTATAAAAAGGTTTTCAGCTGAATAATTGTTCTCACTGTGGTTCTGCTATGTGCAA
CATATAAACTGTACAACCATTTTTCCTGTTTGTCTCTTTGTGGAAAGAACTAGgctcaat
aaaatgtaaaatatacattagTTTGCTTTAAATGCAAAGATTAAAGtttttcttactttg
tttttgGCTCAACTGTAACATAACCCCAGAAGTCTCTGCTTTAATAATACAATATGAAAA
GTTCACATATGTACAT
>TCONS_00005286
CGGACCGCTGCGGGGCCGCGTCCGGCCGGTCCCGGAAGGTCTTCTTTTCCCGCGCGCCGC
CTCGAGGGCGCAGCCGTCGTTCGGGGGTCACGTGAACCCACGCCTCGCGTGTCGGGCCGT
TCTGATAAAGGGCCTCCTCCTACCGCGGGCGCGAGTCAGAGGGCTGACAGACTCACGGCT
GAGCATGGACCCGTCCGGGGCGTCCAGTTCCAGTGGAGAGGCAGGAAACCAAGCGTGCTG
ACGGGAGGAGCATGGTCTGTGCGTAAAACTCCGGGTCGCTGTCGTTATTCCGTCAAGAAA
TATGTCCTGTGAACTCTTCATTTGTTAGCACCGTACCAGACGCAAGGGATGCGACAGAGA
ACAAGGCAGGCACTTCGAGAGTTCACAGTCTGTTGAAGAAGACCGACAAGGAAACAGAAT
TGAGATGCGTTGTGAAAAAATGACCACAATGAGTTCTTGACGGGTGCCGTAAGAGCACGG
GGGAGACACGGGGTAGGAGGTCTGGAAAGGCTTTAAGACGACGTCTGAGTGACACGTGAA
GAGCCGATGTAACGAAGGAAGAATACCTAAGTAAAGGAAACGAGATGGAAAAGTCGAAAG
ACGCGGTCGCATTGAGCACTTGGGGAGGTTGTTCTATGCCACAGGGATACAGGAGTTGCC
GGGAAGATGGTGAGAGGTAGGCAGAGAACTTTGTGAATCTGGTTGGTGCTGTTTCAAAGT
GTGGAGCAGGTTTTCTCCGCTCACATCAGGCCTCAGCTGAAAGCTTGTCTACCACACGCA
CCGGCACTCACGTGGAGTAGGAACAGGAGGGGTGATTTTGCATGTCGCTGCCCAGGGTTT
GGCTGCAGGTGCCCCTCTCTTTCATGAAACTATTCTAGGTATAACTCCTTGAACAGCGTG
AGTAAAGAGTGGACAGAACAGAACACCTGTTGGGCTAACAAGAATGTACTCGTGTATAAA
AAGGTTTTCAGCTGAATAATTGTTCTCACTGTGGTTCTGCTATGTGCAACATATAAACTG
TACAACCATTTTTCCTGTTTGTCTCTTTGTGGAAAGAACTAGgctcaataaaatgtaaaa
tatacattagTTTGCTTTAAATGCAAAGATTAAAGtttttcttactttgtttttgGCTCA
ACTGTAACATAACCCCAGAAGTCTCTGCTTTAATAATACAATATGAAAAGTTC
>TCONS_00005413
GGACTGACATGGGGCAGTAAGGAAGAGGCCGGCCTGTCCTGAGCTGAGCCAGGACTCTTG
AGGACGTCCTGATTGGGGGTTCGGCGGTTCTGCCCACAGGGGCCAGCCTTTGGATCCCTG
GGGACGGCTGTGGGGGAGGCGCGCAGGGCCAGCCTGCCTGGCGGCGTCCCCCccgcttcc
tggtgggagggggCCCCACGCACGGCTCCTCCCCGTCATTTCCCCAGCCCGGGGGCCGCT
GACTCACACCCACGCCCAGGGCCCCATCCCAGCCGGCTCCGTCACACTGGCTGAACTGGT
TGGCCCGGCCCAGCCCCGCCGGCTGCACCCCTCTCGCTCAGCCCTTGCCCCAGAGGCCTC
GCGGGAAACCCGGAGAGAGCCGCCAGCCGCAGAGGGAGACCGGCCCACAGGCCATGGGGC
TCGCGACCCCGGAGCGCCCGGAGGCCCCTGCAGCCGCGAAGATCGCAGCGTGGAGAGAAA
TCCTGGGATCCATAAGCCCTCTCCCCACTAGCAGGGCCAACCGCGGAGGACCGAGCAGCC
ACCATCATCCAGTGTGCCTTCCGGAAACTCCTGGCGAGAAAGGAGCTGGCCCGCCGTCAG
CAGGAGCATCAGGACTACCAGGAGCTGATGGAGAAGCTGCAGAGGGAGGTGAGATCAGG
>TCONS_00005415
cggggctcGGAGCTGCGTCCCGGGCCGCACCAACCATCCAGGCAGGGTGCTCACCGGTTG
CAGATTGCTCTAACCCAACTGCCACAGGagcccctggccccagcccagAGCCACCCGGGG
GCCGCTGACTCACACCCACGCCCAGGGCCCCATCCCAGCCGGCTCCGTCACACTGGCTGA
ACTGGTTGGCCCGGCCCAGCCCCGCCGGCTGCACCCCTCTCGCTCAGCCCTTGCCCCAGA
GGCCTCGCGGGAAACCCGGAGAGAGCCGCCAGCCGCAGAGGGAGACCGGCCCACAGGCCA
TGGGGCTCGCGACCCCGGAGCGCCCGGAGGCCCCTGCAGCAGGGCCAACCGCGGAGGACC
GAGCAGCCACCATCATCCAGTGTGCCTTCCGGAAACTCCTGGCGAGAAAGGAGCTGGCCC
GCCGTCAGCAGGAGCATCAGGACTACCAGGAGCTGATGGAGAAGCTGCAGAGGGAGGTGA
GATCAGG
>TCONS_00005420
CCCATCTGTTCGCCGAAGGCTCGAGGGCCCTAAGCCTGACCCTTGACCCTCGCCCCGGAA
GTCGGGGTGACTCGGAAGTTCCGGCTAGTCGCTAGGAAACGGGCCAGCCCGACGCGGGGG
GCGGTGCTTCTGGCTTTGCCTACGAGTTGGGGGAGGCAGGTGAAGCAGGTCCATGTGATG
CTGTCCCCACTGCCTCTGCCACTCTGAGCACACCCTCCGACCTTCCCCTCACAGGAGAAT
GAGCAGTAAGAAGGGGGGACCCAGAGCtgcgccagggaagtccttccccaGAGCCAAGCC
ACGGGCCCCTGCCGGGAAACCCGGAGAGAGCCGCCAGCCGCAGAGGGAGACCGGCCCACA
GGCCATGGGGCTCGCGACCCCGGAGCGCCCGGAGGCCCCTGCAGCAGGGCCAACCGCGGA
GGACCGAGCAGCCACCATCATCCAGTGTGCCTTCCGGAAACTCCTGGCGAGAAAGGAGCT
GGCCCGCCGTCAGCAGGAGCATCAGGACTACCAGGAGCTGATGGAGAAGCTGCAGAGGGA
GGTGAG
>TCONS_00005423
GTCCGGGCACTGATCCGGAGTGACCGGAACCCGGGCCGCGGTGCGAACGAGCCCGGCGCG
CCACGGGTGAGCCCATGCgccccgctccccgccccccggcccccttccttcccttccgCT
GGGCGCTCCCTCCGCGGTCCTCGATTCTGGTCTCTGTGCAGGTTCCTCCTCGATCTCCCG
GGGCGGCCCGGCCCGGTCGGAGGATGTTCGGGGCCTCGGCCGCACAGGGGGCCCAGGGAG
CCGCGCGGGCCACGCTGGGGGGCTACTCCCAAGCCTACGGGACCGTCTGCCTCTCGGCGC
TGGgctgcctgcccctcctcccgGGACCTCGCGCCTGAGCCGCCCTGCGGGTCTTCAAGC
GGACCTCCCCGGCGCCCAGCCCCGCGCCTCTCCCCCAGTCCTTAGGTTGCCCCTCCTCCG
GCAAGTTCCGGGGCCCAAGCCCCTGGTGCTCTCCACCTAGCGTTTCCCCAGAGCACCCTC
TCCTGGCCACATTTGAGTCCCAGAGCTTGTCTGGGCCTCTCTGGGGGACTCGCTGAGGTT
CACACCCCAACCTCCATCACTTCCTCCAATAAAGTTCTATCTGTCCCCC
>TCONS_00005428
CGGGGCTGCGGGGAGGGGCTCCTCGGAGGCCCCGGATGGGGCGGGGTTTGGACGGCAGAC
GGCGCTCCGCCGGTTCCCAAGGCAACCGGGTTCAACAGTTGGAGCCCCGAGGTTGTCTGG
AGGCTTCCTGCTTCCCGCTTGCCGACATGTGCACCGCCGAGGTGGACCGTCATGTCGCCC
AGCGATACCTGCTCAAGCGGCGGCTCGGGAAGGGGGGGAGCTCGAGGGGCGCCCGGGCGT
CCGCGGGACCTGCAGGACGTGGGTAGGGCCGTCCACGCTGCAGGGACTCCTGCGCTGGGG
TCCTGCGTCCTCCATGAGCTGCAGGTGTACCCCGTTTCCGACAACAGGGCGCCCTACTCA
CAGGGAACTTGTCCCCTGGCTCTGAGAAGCAGCTGAGAGCTGGGCCCCCCAAGGTCTCAG
GTCTGATCCTAGAGCCCCCCGGCCCCCGCTGTCCCCACCACCGCCTCAGGCTCCCGGCTG
CCTCTCCCGGTGCCCATAGTGCGACACAGGCGCCGAGGGCAGGCAGACGCCTGCCCAAGA
AGGGCCTGAGCCAGTGAGCGGGGTGGGCATGGAGTGCTGGCCAGAGCCCCGTGAGAGCCC
GAGTGCATTTGTGACTGTGGGCGTGGGAGAGCAGATCGGACTGTGTGAGAGTACATGTGT
CTGTGTGAGAGTACATGTGTCACGGTGGATCACAGGGTGTGTGCAAGTGTGAGACATGGA
GCAGAGAGAGTTGCAGACAGTGCGAGCAGTCATGCAGAAGCCCTGGGGCAAGGACATGCT
GAGCTGGTGGGAGGAAGCAGAGCTGATGTAACTGGACAGGAGACTAGGGGGACGGTCTGG
GAACATGGGGATTTGGGGAACTGCAAGGACTTCAGCTCCTGCTGTGAGTGACACGGGGAG
AGGAGCAGCCTTTGGTACCACTTTACAAGGCCAGGCTGCCCGCTCGGCTGAGG
>TCONS_00005452
AGAAGGAGTCTGAAGCCACTGAGCTCAGTGAGTGCCAGGGCAGCTGAAAGACCTGGCCCA
CACAGCATGGGTGGCAATGCCCTGCAAGAGGCTGTGGTGCAAATGCAGCTCAAATTCCAC
TGTCTGCTACACGGGCAACCTGACCAAGACCATAGAAAACGACACGATTGAATTGGATAT
CAGGGGCTGTGTCTCTTCCTGCCAGACACCTACAGAGTTCATTGAGAGATTGATAGCCAC
ATCTAAACCTCAATCTGAAGAGTGAAAAGTGACCTGCTGTGAAAAGGACCTGTGTAACGG
GTGGTCCGAGTGAAGCCCAGCCCCTGAGCCTTGACCAGAGGGCCCCTTCCCAGTCTGGGC
CCCACCCTCCTCTGGCCCTGTGAGGAGCCCCGGGGCTCAGACTCAGAAGGGAAGGGGCGT
CATTCACCAGCACGGCGCCAACCCAGCATGACCTcacgcacccacacacacacacacgca
ctcaaaGGCTGTCCTGGGATGTGTGCCCACCACAGGGCCCGGTCCTGGGACCACCCGCTG
CCCACTCCACTGGCCAGCACAGCCCCAGGCGGCCTGTGGTCCACCTCAGCAAAAATAAAC
ACCTTCCACATCATCCTGTCGTCCGCATCTATGCCTGTGGCCCTAGGAGCTCAACTTGCC
CAGG
>TCONS_00005453
GCCAGAAGGAGTCTGAAGCCACTGACACGATTGAATTGGATATCAGGGGCTGTGTCTCTT
CCTGCCAGACACCTACAGAGTTCATTGAGAGATTGATAGCCACATCTAAACCTCAATCTG
AAGAGTGAAAAGTGACCTGCTGTGAAAAGGACCTGTGTAACGGGTGGTCCGAGTGAAGCC
CAGCCCCTGAGCCTTGACCAGAGGGCCCCTTCCCAGTCTGGGCCCCACCCTCCTCTGGCC
CTGTGAGGAGCCCCGGGGCTCAGACTCAGAAGGGAAGGGGCGTCATTCACCAGCACGGCG
CCAACCCAGCATGACCTcacgcacccacacacacacacacgcactcaaaGGCTGTCC
>TCONS_00005475
atgtgtgtgtatgtgtgtgtgtgtgtgtgtgtgtgtgtgtgtgtgcagttcaCAGGTTTA
GACATACTTGCTTCACTTCACTGAAGTTATTTTTCTTATGGATGCTCAAATTGTCCTATT
TTTGGCTAGTGAGAGGCTTTTTAAATTGGCTTCTGGGGCCGTTTGACGACCTTAGTTTTC
GTTGGTGGCATCCTTGCTAAGGGATAGGATGTTTCAGTATCACCTCACATTTCCTGCCTG
ACTGGAAGACAATGCTTTCTTCAGGGAGGCCTGTTTCTTTTTAATGGGGAATGGTATTTG
GAGAATGCAAAGCGTTAAAGATTCTCCTAGAGACTGGGTTACTAGGTTTCTAGGCCTTTT
TTGTGGACTAAGATAGGTaatatgttttgtattttaagataaaatacatCATGAGTTTAT
GCCAATATTCTATGTCTCACTTAAATTCAGGGCCACAGagttttcccttattttctttgA
CCTATGTCTTTTAATTCTCATGCTAAGAATACCAGTTTTCATTGCTAAAAATGATGGAAT
ACCATATAATTAGTCATTAGCATAACCCACAATATCCACCCAAAAGTCTCAGAGTATCAA
TACCAATGTTACTATCAATCAACAATAcaattactgaaaaataattgaagTTTTTTTGTG
GTGAGGGGATTCTTTAAAATACATCCCACTGTTGCAGGTTACTGAGGTTTCAAGTTAtag
aaatagtttcttttttcagtttctcattcatgtcttccctggtggctcaaacgataaaga
atctgcctgcaatgtgggagaccttggttcagtccctgggtcgggaagatcccttggaga
agggtatggctaccaactccagtattcttgcctggagaattgcatgggtcgagcctggtg
ggctacagtccatggggtggaagaGAGCTGGATGTGCCTGAGTGACTGATGCTTTCACTT
TTCCATGTCTTCATCACTGTCCCCTCAATTTCTCTGAAACAGCCTCCCAGCTAGTCTCCA
TTATTCAGGTCTCTCCTGGTTCTGTTCCATCATTCGCCCTGTAAAGGCAAATAacctttc
taaaatataaacctaattattttgcttttccaaGGAGAATTGTCCACTTGCTCCCAGTAG
CCTGTAAGTAAACTCAAGCTATTTAGCATAGGAAATCATCCTATCCTGGATCTCCAGGCT
GTCTCACCCCAAGGATCAACCCCTCTCCTATTCCTTTCTTGCCTATATCCTAGGCTCTGG
TCaagcagatttattttttaaattctgcatttttcacattcttttaaaactttttactac
ctttcttttctctgcctggaatgttcttcctttTATTGGCCTgattttctcatgttttct
tctcAACTCCGCTTAAGCATCTCTTCCTCCTAAAGGTTTTCTCTGGTCTCTATGTGGCCA
TATTAGGTTTCTTTTCCCTGTATCTCTTTGAACATTTCATATACAAGTCACTGataaaaa
atgggcaaatttcatgaaggttaattactttacagaattttgttgttttctgtcaaacat
caactaGAATCTGTTGTAGGTACACCCATTAACCTTcagttaaataataaattaaaaaaa
aaatttttttaagaaaaaaaaaggggggcaaATCTCTTACTTTCAATGGCCTCATCTAAA
AAATGAGATGAGTCCTCCAACTAAAACTCTCATGTCCACCATCGCTTCTCTGAATCTTCA
GCTAGATTCTCTTCATTCCCTCTGAAAAGCCTGCTGGCTGGTGCCCACAGCACACTGGAT
GCTGTCAGCTGCGCTTATGCACTTTAGCTCTTGTCAGGGAATTGTAAAACATTACTTGTT
TTACTTGTTAACTTTATATATGTTGACTGAGTATTatgtaaattaatgaaatatgaaGCA
AAAAAGAGAATTGTGTCCATGAAAACTAATTTGAATGGTTTGAAATGAATCAGTAAAAGC
AAATTGCCAAAAATAATTGCTTTGACTTAACATATGGGTAAAATTGCAGGAACTAAAAAA
GAAGTAATAGAAGTTTAGAAAGATTCAGGACTCATTAATTCTTAGTGTTTTATTTAGTCC
ATACCTCACTTTAAACGTACCAAGACTGGAAATGAGgtgatgcattttttaaaatattta
ttttatttatttggctgcactgggtcttagttgtggcatatgctgtctagttccccgacc
agagacgaaacctgggccccctgcactgggagcatggagtcttagccactgggccaccac
ggaagtccccagAGGCAATACATTTTGGtcttataaacattttaagaatgCCTAACCACA
AAACATGGAGTTTTCATTATCACAAATTctgctttgggacttccctggcagtccagcagt
aagactctgcactttgaCTTCatggggcttgggttcaattcctggttgaggaactgagat
cctgcttgccacatagcatggccaaaaaaacaaaacagaaaaataaattaattttaaaag
acagattttGTTTCAGTTCTTCCAATATTTGAAAGCTTTGAGTTGCGGAtgtttgatttt
attgttttattgctataaaatattcatgaaaaacaaagaagaggtttctttgaaataaat
gagCCAATCATGATGAATCAAACAAGAGGTGATACATTATAGGCTTggtatatacaaaaa
ataataataataatgagactCCAAGCAATAGACTCGCATTCAGGGAAAAGGCCTTGGCTC
TGTATCAAAAGTAAAGaggt
>TCONS_00005476
agatgtgtgtatgtgtgtgtgtgtgtgtgtgtgtgtgtgtgtgtgcagttcaCAGGTTTA
GACATACTTGCTTCACTTCACTGAAGTTATTTTTCTTATGGATGCTCAAATTGTCCTATT
TTTGGCTAGTGAGAGGCTTTTTAAATTGGCTTCTGGGGCCGTTTGACGACCTTAGTTTTC
GTTGGTGGCATCCTTGCTAAGGGATAGGATGTTTCAGTATCACCTCACATTTCCTGCCTG
ACTGGAAGACAATGCTTTCTTCAGGGAGGCCTGTTTCTTTTTAATGGGGAATGGTATTTG
GAGAATGCAAAGCGTTAAAGATTCTCCTAGAGACTGGGTTACTAGGTTTCTAGGCCTTTT
TTGTGGACTAAGATAGGTaatatgttttgtattttaagataaaatacatCATGAGTTTAT
GCCAATATTCTATGTCTCACTTAAATTCAGGGCCACAGagttttcccttattttctttgA
CCTATGTCTTTTAATTCTCATGCTAAGAATACCAGTTTTCATTGCTAAAAATGATGGAAT
ACCATATAATTAGTCATTAGCATAACCCACAATATCCACCCAAAAGTCTCAGAGTATCAA
TACCAATGTTACTATCAATCAACAATAcaattactgaaaaataattgaagTTTTTTTGTG
GTGAGGGGATTCTTTAAAATACATCCCACTGTTGCAGGTTACTGAGGTTTCAAGTTAtag
aaatagtttcttttttcagtttctcattcatgtcttccctggtggctcaaacgataaaga
atctgcctgcaatgtgggagaccttggttcagtccctgggtcgggaagatcccttggaga
agggtatggctaccaactccagtattcttgcctggagaattgcatgggtcgagcctggtg
ggctacagtccatggggtggaagaGAGCTGGATGTGCCTGAGTGACTGATGCTTTCACTT
TTCCATGTCTTCATCACTGTCCCCTCAATTTCTCTGAAACAGCCTCCCAGCTAGTCTCCA
TTATTCAGGTCTCTCCTGGTTCTGTTCCATCATTCGCCCTGTAAAGGCAAATAacctttc
taaaatataaacctaattattttgcttttccaaGGAGAATTGTCCACTTGCTCCCAGTAG
CCTGTAAGTAAACTCAAGCTATTTAGCATAGGAAATCATCCTATCCTGGATCTCCAGGCT
GTCTCACCCCAAGGATCAACCCCTCTCCTATTCCTTTCTTGCCTATATCCTAGGCTCTGG
TCaagcagatttattttttaaattctgcatttttcacattcttttaaaactttttactac
ctttcttttctctgcctggaatgttcttcctttTATTGGCCTgattttctcatgttttct
tctcAACTCCGCTTAAGCATCTCTTCCTCCTAAAGGTTTTCTCTGGTCTCTATGTGGCCA
TATTAGGTTTCTTTTCCCTGTATCTCTTTGAACATTTCATATACAAGTCACTGataaaaa
atgggcaaatttcatgaaggttaattactttacagaattttgttgttttctgtcaaacat
caactaGAATCTGTTGTAGGTACACCCATTAACCTTcagttaaataataaattaaaaaaa
aaatttttttaagaaaaaaaaaggggggcaaATCTCTTACTTTCAATGGCCTCATCTAAA
AAATGAGATGAGTCCTCCAACTAAAACTCTCATGTCCACCATCGCTTCTCTGAATCTTCA
GCTAGATTCTCTTCATTCCCTCTGAAAAGCCTGCTGGCTGGTGCCCACAGCACACTGGAT
GCTGTCAGCTGCGCTTATGCACTTTAGCTCTTGTCAGGGAATTGTAAAACATTACTTGTT
TTACTTGTTAACTTTATATATGTTGACTGAGTATTatgtaaattaatgaaatatgaaGCA
AAAAAGAGAATTGTGTCCATGAAAACTAATTTGAATGGTTTGAAATGAATCAGTAAAAGC
AAATTGCCAAAAATAATTGCTTTGACTTAACATATGGGTAAAATTGCAGGAACTAAAAAA
GAAGTAATAGAAGTTTAGAAAGATTCAGGACTCATTAATTCTTAGTGTTTTATTTAGTCC
ATACCTCACTTTAAACGTACCAAGACTGGAAATGAGgtgatgcattttttaaaatattta
ttttatttatttggctgcactgggtcttagttgtggcatatgctgtctagttccccgacc
agagacgaaacctgggccccctgcactgggagcatggagtcttagccactgggccaccac
ggaagtccccagAGGCAATACATTTTGGtcttataaacattttaagaatgCCTAACCACA
AAACATGGAGTTTTCATTATCACAAATTctgctttgggacttccctggcagtccagcagt
aagactctgcactttgaCTTCatggggcttgggttcaattcctggttgaggaactgagat
cctgcttgccacatagcatggccaaaaaaacaaaacagaaaaataaattaattttaaaag
acagattttGTTTCAGTTCTTCCAATATTTGAAAGCTTTGAGTTGCGGAtgtttgatttt
attgttttattgctataaaatattcatgaaaaacaaagaagaggtttctttgaaataaat
gagCCAATCATGATGAATCAAACAAGAGGTGATACATTATAGGCTTggtatatacaaaaa
ataataataataatgagactCCAAGCAATAGACTCGCATTCAGGGAAAAGGCCTTGGCTC
TGTATCAAAAGTAAAGagg
>TCONS_00005525
TTCACCACGTGGTGCTGGCTACACATTTGGACAAGATATTTCTGAAACATTTAACCATGC
TAATGGTCTCACACTGGTTTCTCGTGCTCACCAACTTGTAATGGAGGGATACAATTGGTG
TCACGATCGGAACGTGGTTACCATTTTCAGTGCACCCAATTACTGTTATCGTTGTGGGAA
CCAGGCTGCTATCATGGAATTAGATGACACTTTGAAATATTCCTTCCTTCAGTTTGACCC
AGCACCTCGTCGTGGAGAGCCTCATGTGACCCGGCGCACCCCAGACTACTTCCTGTAAAT
CCCTCTTGGGAAAACCTGCCTTTGTATGTGGAAGTATATCtggcttttatatatatatat
atatatatatatatatagaa
>TCONS_00005542
cttaaccactggatcaccagggaaatccctctatTTAGTAATTTGATGAGAAAATGTCAA
AAGAATTGAACATTTAATTCAGTAGGATCACAGATCATTGATACAATGTTAATTATCTAt
ttaagcaaggtgacagtagcAGATATTAAAGGGAAATACAGAAGTTTACCTTAAAAGTTA
GTGCTTGTAATGTTTAGAAGACTGGGTTTTGttaagtgagtcagttattctgGTAACAGA
AAATTTTTGCTGTCCACACAGATTACttaaaaggtaaaacaaacacaaactctTTCTTTA
CAATATCTTATAAAGAgcagaaaaataattgaagagaACTTCTTATCCTTTTAACAGAGG
GAAAATCAAATTCTTAATTTTGCACCAGTGAATTTTACtgataaaactaatttttttaga
aaaactttaGTCCATTTCAGTCTTAGCCTGCTTGACCACATACATTCTGCAGCCTGTGCT
GTCCATCCAGGCTCTGTCCcagattttctcctcttttctcatccTGGGACTGCCATTTTA
CTTCCCTTATCTACTTTCATACTGAGCAGTTACCATCACTGACTTAGTGATTAGAGTTCG
TAACCCTTAGAATCCTTAATTCTTAGTGAGCACTACCTTAGCACTAGCATTCTGTGGACT
GGCtagttaataattttataatttctagaaGCATATTTATCCTCGTTAAATTTTCCAATG
TGGCACAAAACTTGTTTACAGAGAAACCCAAATATCTTTAAAACCAAAAGTGGATAAAAA
TTTGTTCAGTAATTAATGTGTcagaatttttatcttatttggaaatgatcTAGATATTCA
GTGATATCTAATGAATGTCCATCACTTAACTTCTCTCAGTATAACTTTAAGGTTTCAAGT
TACCAAAaagattttggaaattatttttaagtagacatACCGGTAAAGTATAAAACTATT
GTTGGAAAGTTGATTTATAAACGTTTATCTTACCTCTATTTAATTCACTTGTTCTCAACA
ATTACGTTCAGTCATGAAAATTTCACAGGATGTTAAACAGCTAATCATTTTAAGTTATCT
TTCTTGCTGACAAATTCTGTAACAGATAACAGCTTATTTTTTAGTAAACCTAGgtagaat
aaaaatattatattttatgccAATAACTTTAACAACATGCCTGTTTTACTTAAACCAACA
GA
>TCONS_00005543
CCCGCAGGTGCTGGGGAACGGCGCCTCGCCTTAGCTTTTGTCTGTAAATAATTTGAATAA
TTGTGGTAGCACTCGAGGCGCTGGGCTGAAATTTGCAGCACGCGTTCTGTTACTTTCCAC
AAGTGCTCAGGGATGCACGCAACCGCCCAGTATGGAGTTGGGGCTCAGCCCCAGTTCCCT
GGCCCACTGGCCTCTGTCCAGGACTCAAGCCCACCTCCCGGTCCCCCAAGGCCTCCAGGA
TGGTCATGTCCTGAATGACCATTACACAGGGACGTGTccaggtttatataatgctcaaaa
ttctccaagccaggcttcagcaatgcgtgaaccgtgaacttcctgatgttcaagctgttt
tagaaaaggcagaggaaccagagatcaaattgccaacatctgctggatcatggaaaaagc
aagagagttccagaaaaacatctatttctgctttattgactatgccaaagcctttgactg
tgtggatcacaataaactgtggaaaattctgaaagacatgg
>TCONS_00005560
TAAATTGGAGAATCTGCATCctgtggaaaaatacaagcacatCCTCGACCGCTAGTTAAT
AATGGGTCAGGACCCTTCCATTGTCCTGAGAGAAGGTCCTTCCATTTGACTAACGGTTTT
GCATTTAATTGCTCCAGGCATCAATGACGAAGCATTGCAGTAGTTCCAGCCAGATcagta
tttagaatatttattacGGAAAGAGCATGTTGCAAGATTTGATGGGGAGAACTATACTTA
AACTCcccttcttttagtttttgaatttggatttttaatgtttgatgCGCTCTTTCAACA
ATGG
>TCONS_00005674
taaaagaaatcttttttatctttttcagcttTAGGCAATGCTCTGGGAGACTTTGGATGT
AAACTGGGGAATTCTTAGGCCCTGGGAGGTGCAAGCGGAGGTGGAGTAGTCACCTTAAAT
CAGAAATTgttggataaatttttaaaggtttgtgtaGAGGGGGAGGGGGCTCGTCAGGGC
GCCCGGCCGCAGCGTCCTGtaagccctctccttcctccggaggtagagcacagtctccct
ccttttcttcgtCAATGGCAGAAAATATGATCTGCGCAGAAGGTGGAGACCCACTACCAT
CCACCGCTATAGCCTCTCCCATAGACTATCCCACAGCCTCATGACGAGGgtccagaacat
ttttaatcatatttatagGATAAGCTTTTAGTTGTTTTTTACCTTCACCCAAGTATCTAA
ATTAACAGTAGCCTCTTTAACAGTTTCAAGATTACTTGTATAAAGAGTTGCCATTCTTAG
TTTCGTGTTACCCATGTCAGAAAATTAAGTATAATAGAAGATAAAGCTTTTAGCTTTTAA
AAGATCAGGCTCTTCTTTGGCCTTTTAACTTCAGAAACCGTTTTCTCTCTCTAAGTCTAA
CTCTTTAACAttttcaacactT
>TCONS_00005628
AagtgttgaaaaTGTTAAAGAGTTAGACTTAGAGAGAGAAAACGGTTTCTGAAGTTAAAA
GGCCAAAGAAGAGCCTGATCTTTTAAAAGCTAAAAGCTTTATCTTCTATTATACTTAATT
TTCTGACATGGGTAACACGAAACTAAGAATGGCAACTCTTTATACAAGTAATCTTGAAAC
TGTTAAAGAGGCTACTGTTAATTTAGATACTTGGGTGAAGGTAAAAAACAACTAAAAGCT
TATCctataaatatgattaaaaatgttctggacCCTCGTCATGAGGCTGTGGGATAGTCT
ATGGGAGAGGCTATAGCGGTGGATGGTAGTGGGTCTCCACCTTCTGCGCAGATCATATTT
TCTGCCATTGacgaagaaaaggagggagactgtgctctacctccggaggaaggagagggc
ttaCAGGACGCTGCGGCCGGGCGCCCTGACGAGCCCCCTCCCCCTCtacacaaaccttta
aaaatttatccaacAATTTCTGATTTAAGGTGACTACTCCACCTCCGCTTGCACCTCCCA
GGGCCTAAGAATTCCCCAGTTTACATCCAAAGTCTCCCAGAGCATTGCCTAAAAATTCCC
CAGTTTACATCCAAAGTCTCCCAGAG
>TCONS_00005631
GTTAGACTTAGAGAGAGAAAACGGTTTCTGAAGTTAAAAGGCCAAAGAAGAGCCTGATCT
TTTAAAAGCTAAAAGCTTTATCTTCTATTATACTTAATTTTCTGACATGGGTAACACGAA
ACTAAGAATGGCAACTCTTTATACAAGTAATCTTGAAACTGTTAAAGAGGCTACTGTTAA
TTTAGATACTTGGGTGAAGGTAAAAAACAACTAAAAGCTTATCctataaatatgattaaa
aatgttctggacCCTCGTCATGAGGCTGTGGGATAGTCTATGGGAGAGGCTATAGCGGTG
GATGGTAGTGGGTCTCCACCTTCTGCGCAGATCATATTTTCTGCCATTGacgaagaaaag
gagggagactgtgctctacctccggaggaaggagagggcttaCAGGACGCTGCGGCCGGG
CGCCCTGACGAGCCCCCTCCCCCTCtacacaaacctttaaaaatttatccaacAATTTCT
GATTTAAGGTGACTACTCCACCTCCGCTTGCACCTCCCAGGGCCTAAAAATTCCCCAGTT
TACATCCAAAGTCTCCCAGAGCATTGCCTAaagctgaaaaagataaaaaagatttcT
>TCONS_00005660
CATGATCCGTCGCCGGGAGAGAGAAGCGGAGAACCACTACTGGCTGAGCCGGCCCTTCCT
TACGGCCGAGCAGGAGCGCGGCCACGCGGCGGCCCGCAGGGCGGCCGCCTTCGAGGCGCT
CAAGGCGGCGCAGGCCGCCAAGTTCCCCGCGCACCGTCGGCTGGAGAACCAACTCGACCA
CCTCAACGTCACCAGGAAGTGGTCCTGACCGTGAGCCCCGCCGGCCCCCGGCCCCGCACG
CTCCACTGCCCGCAGGCGGGGCTCGTCCGTCCCTAAGGGACGGTGCAGGCATGGCCTGCG
TCACAAGCGACACAAACGTCATTTGTACGAAGCCGCAATAAAGCTACCAACTGTGCTTTT
TGGGCGTCAGTGCGAGATTCTTGTTGGGGTTTGATCACGCAGCCGTACCTTCTGTCAACA
ATAATTGACTAAACGCAAATGGAAAAAACGAGCTTTTTCAGTTAAACAGACTCAAGGAAA
TAACGTTTTCTGCTGAGATTTACCTCTAAAAGTGGACAACTGAAAATTACGTTTAGTAAA
AGCTGAATTAACGCTTTTTTGATAAACCCATCTGTATCTTTGGCCTAGGTAAGCTACAGT
GTTGTCACAGTCAAGTAATACTTGTGGTTATtagattatttagaaaataatagtaGAAAA
TTAGTAGATTCTTATTTCTAACTCAACACTGTATGTTACCTGATTTTCAAGATGGCAAAA
ATCATAGCTATTCTTTCACTTTGTAAATACCAGtttataacaataacaacaactgtTCAA
ATACAGgactttatttattaataaagtaAATCATCATCATGATTTCgggagaaaagtttt
aaaatgttcaaccTTCACGTTAATGTAGGTTAGGCCACCCaaagacaaaaaagcaaagat
atcaaagTCATGGTCCAGGGTTACACTCATGAGAAACAAATACAAGACTTATGGGACTTG
ATAAGTAAAAACAAACTGTATTCCAAattcttttatataaaaacattaaagatCACCTTA
AAATAGTGTCCATCTTATGGGCATAGACTCATCTGCAATCGTACAAATATGATAAACTCA
ACTAATCACTTTCTGAAGCTTTTAATACAAATACAGTTCCTTGCTGCTTTATGCAACTCA
ACAAAATATAAAGTGAAGTCGTTAGAAAAATATGG
>TCONS_00005729
CCTTACTTCACGCCTACCTCCAGTCCCACCACAGCAACAGCTTCCAGCTCACCCTGAGCA
AACGCACAACGCCTGTCCAGGTCAGAGCCAGCTATCCCCACAAAGGCCTCAGACTCGCAC
GGTCTGTATAGGAACGCACCCTCGTGACAACAGCCCTTCAACAGGTCCTGTTTCACCTGA
ATTCACAGAGGCAGAGGACCTGCTCTCagttaaaaagcaagaaaaaaccctgaaaaataa
acaacaaattaCAAATGTATCAGATAAAGAGTTGAAAGTAttggtaataaaaatgttaac
tgaaatagagaaaagaatacacgagcacagtgagaattttaataaGGAACTAGAAAACGT
GAAAAAGACCCaagcagaaatgaagaaattgagtaactgaaattaaaagacactggaaGG
AATGAGTAGCAGACGGAATGATACAGAGGAGCACAGAGGGATCTGGGAGAGAAGACGACG
GGCATCACGTGGTCACCACAACAGACAGGTAACAGAAGAGTTAGAGAGACCTGAGCCTGC
AGGACAGGCCTCCTGTCGAGGGGTAAGGAGGCTCTGGATGTGCCCCTCCCATTAGTGGGT
ATCAGACCCGAGTCTGCAGCCACGTCCCCCCGACTCCCCCGTCATCTGTCTTGGAGGCAG
GCAGCATTCTGTACAGTACCCCCTTCCAAGAGCTCATCACATTCTCTGCTTATAAACAGC
ACGGGTCAAACCTTCAGTGAACAGAGATGCAAAGACCTAAAAGTGAAGACAAGGTCAGTG
TTTCCAACACAGAATAAACCAAGAAGAGAAGGTGCCCTCCCGGAAAGAGTgcaacttttc
atttttctaaacacATGGGTTGTGGGATCCCAGGAATTGTTGACAAAGCAGTCAGATAAC
CGCAGACACAGGCCAGAAACGGATGGGTGTTTCCTAGACCTGGGGTGTGGGTGACAGCTT
TGCCCGGGTAGGAGGAGTCGCTTTCCCAGGAAGGGACAGGTCTTTCTGTCTGTAAATGTG
GCCCCGGAGCCTTCATGGTCCTTGCATTTGCCTGCTGTTGATGTTGTCGGTGTTCCAGTG
AATAAACTCAACCAACATACGTTTTGCCAGCAGTGAAGAAAAGCCTCTGGGGAAGGTAAC
TTGTGAGCAGAATTTAACTTGTACTGTGTTGACCGCACTTTGCTTCGCACACCGCATGTG
TTCAGGCCCCGGCGAGTGGCCGTGTCCACTGCACGCTCCCTGTGGCTATGGGTCCAGCCC
CTCTTCTCCCCCGGGCAGCCCAGGCTCCTGCCCCACAGCTCTGGGTGACCTGCTTGGTCA
CAGTCGCAGCATGGCAGCACAGCACAAGGAGTCGCTCTCAGGAC
>TCONS_00005776
CCCAGATTCGTCAGAATTATTCTACCGAGGTGGAGGCCGCCCTTCTCGTAGAGAAGAACC
TGAATCAAGCCCTGTTGGATCTGCATGGCCTGGCTTCTGCCCGCGGAGACCCCCACATCT
GTGACTTCCTGGAGAACCACTTCCTAGATGAGGAAGTGAAACTCATCAAGAAGATGGGTG
ACCACCTGACCAACCTCCTCAGGCTGGCTGGTCTCCAGGCTGGG
>TCONS_00005799
GATCTAGATGTGGAGGAAATGGAGGACTCAGAACCAAGGATTTCCAAGTGATTTCTTCCA
AAGCTCAAGACGCTAACTCTGTTAAAGCTGGTCTGTTCTAACTGAGACTAAAAATTATGG
ATCGAAGGAACACAACTGCATTTCACAAGAATGAGtgaatttttgaaagaaagaaagata
acactaagtcatatccaactcttgtgaccccatgaactgtagcccgccaggctcctctgt
ccaggagattctccacgcaaggatactggaatgggttgccatttccttcttcaggggatc
ttcctgacccaggagtggaactcaggtctcctgcattgtagatagattctttaccagctg
agctacatgggaagcctACATGAATTTTTGAGAATCAGTTTTAAAATTCAGCCTTGGAAG
TTGGGAAGCCACGGAAGAAGACTACAAAGGCAGAAAGGAGAACTCCATgccaaaaaaaga
gtctg
>TCONS_00005883
GTCTGGGTAAGGGGCTGAAGGGTCGGATGCCGAGCGCCCGCGGGGAGCAGGGGTCAGAAG
GGCTGGAAGCTGGGGTCCGGGTCACCGCCACCCCTAAGTCGGGGAAGGGAGCGGCCTGAG
CGGGGGAGAACAGGGCAGCGGTGTCAGGTAACGAGCGGGTGAGTTGTGGGTGAGCTGTGG
GAAGGGACAAGGGCCAGAGTTTAGAGGAGGCTTGGGGCTGTGCCTTCAGAGACTTGAGCT
CAGGAGATAGATCACCGGTTCGAGTACACCCTGGGGGAGGACTGGGGTCGTGGCTGGACC
AGGACGCCGGGATCCTGAGTATCGGAAAAGAATCAGAACTGGGAGCCAGAGAGAGGGGTA
AAGTTAGGGGAGGAAGTCTTTAGGCCACAGGGGTCGGTGAGTGACAACAAGAGACGAAAG
TTGAGGCTGTTAAGGATAGGGACCCGCGGGGCAAACTCtggcgggggggcggggcggaAG
TTGCCGGGCCAGGACTACATTCCCCAGTATGCCCTGGGCATGCGCTAGGCAtcttgggaa
atgtagtctttctcCAGGAGCGCCAACCTCTAACTTGTGAAGGTTAAGGCGCGTTACTGA
TTCACTGATGGGGCATAGTGCCCTGCCCACGGTCTTGCACTGTAGGGCCGTCTGGGAAGG
AATGGGACGTCAGtctcctaatctgtaaaatgagctTAAAGGCTCGTTTCAAGTTGAAGT
TCTGTGCTTTGATGATGCTGAATTCCACCAACAATCACTGAGGTACAGAGACATGTGAGC
CCTGTCCTCCAAGGGCTCCCAGGCTGAGGCAGATCCTCCTAGATAAAGGAGCCAGTAAAA
GAACCACCTTGGAAGTATGAACTAATGGCCCTTAGTAGAAAGAAGAAGTTAATTTAAAGC
AGTGTATATGGAAGCTACACTGATGAAGCTGTACGTGAATTTGGCTTTAATAGGATTTCA
ACAATGGTTTGGGGACAGGGAATGCATTTCAGGTGGAACAACCGTTTGGCAAATGTCTGG
TGCCCTATTCTCCCTCAGTTGGAATGGGACAGAGCCTGCCTGGCTTAAAAATTGGAGAAT
TCAGAGTGGAGCCTCTGGGTTCAGGAAGAGCGAGCCTGGAAGAAGTGGTCAAGAAGCAAG
GGGTTGGGGTGCTCTCATTCCTCCCCTGCTTTTCCCACCAGAGGACCCCCAGGCTGACTC
CTCAGCCTCACCCCTTCCCCACTTGGAGGCCAAGATCCAACAGACACACAGCCTTGCCCG
CCTCCTCACCAAATATGCTGAGCAGCTTCTCCAGGAATATGTGCAGCACCAGGGAGACCC
CTTCGGGCTGCCCGGCTT
>TCONS_00005933
TCAGGAGCCCAGGACCCACCGCCTGAGGTGAGGAGCATAGGAGGCCCCTGAAGATGGGGG
ACCAGGGGGACCGCCAGGAGATGCCTCCAACCCCACAGCCGCCCTCAGTGCAGACGGAGG
CCTCCTCATGGGCCCCGCTGCCCTGCGGACCCTGCATCCCCATCATGTTGGCCCTGGCCA
CTCTGGCCGCTGTCTTCCTCCTGGCCACAGCTGTGTTGGCCGAACGCCTGTTTCGCCGCT
CCCTCCAGCCGGACCCCAGCATCCGCGCACCCACCCTCGTGTGGCGCCCCGGAGGAGAGC
TATGGATCGAGCCCATAGGCACGCCCCGAGAGCGCTCTGAGGACTGGTATGGCTCAGAGG
TCCCCCTGCTGACGGACTGTGCCCCAG
>TCONS_00005867
GGATCTCTGGGACACAGTCTTCAGGCTTCCTTCCCTGCCTCTGTTGTCAAGGTTCTGGGT
GGGCGGGGGGAGTCTCTTAGTCTACTAAGATGTTGGGGTTTTACTCAGCCTTTAGGCCCT
GTTTATTCCTCTGAATAGCAAAGAAGACACAATGTAGGTTATGGTTCAAGATACAGTTAT
AGCCACAGGGCTCCAGGCCTAAGACACCGAGGTGCTTGGAGAACGGCTGCACCTCTGTGA
GCATCTTCACAGGTAAATAGGACTGACAGAAGCTAGCTTTCAGGGACACCACGGAAGTTA
AAGTGTGCCTAGCActtagtcagacacgactgaagggacttagcagcagcagcagcagca
GGGGCGGCCCCACCCACAGGCGTGGGCTCCCTCTCTGGGGCCGAGGGGGTGCCTGTGAGC
TCTCAGCCacttccctcccagccctggtGAGCTCCAAGTTGGtgggggggagaggggaga
atggAGGAAAGTCCCTCGGTACCatctcctcttcccctctctttTCCCACCAACTCCTCA
CTACTTCCCCCACCAACCaaggagcctccagaaggaaaggaggaagaaatgttttcttaG
GGGAATTCGCTAGGTTTTAACGATTTGTTTCtcctgctcctctctcctccctatGAAACC
TGACCCCACACACACCTGTTCCCTTGGTTGTGTTGAAGTCCCCTGGACAGTGGGCAGGGG
GGAGCAGAGGACAGGAGTGGCCAATGCCCTCACCCCCTctcctctctgtgaccccttgcC
CTGCCCTTCCAGGGATTGTGAGCCTTCTCCCTCGATGGTCCTTCTTGCTGTCCTCCGCTC
TCCTCCTTCCGGTGCCCCCGCCCCTACTGTCTGCTGCCCCTCCCTGGGGagttggtgctt
ttttttttttttttccagggggagggaggagaggaaggagggaaatcaAAGATTCTGTCC
CAGAGATGGGGAAAGGTGAGATCTGAGAGGGGGCAGAAAGCAAAGGTTGTACCTTCATCA
GGTGGGGTTGTTTGGGGTCAGGCCCTGAACATCATCCTGCTTAAGAATCTGTCAGGGGAA
AACAAGTCAAGGGGAGCAAAAGAAGGAGCCACTAGGGCCAGAGGCAGGACAAGAGATGGA
ATCCTAGGGGCCAGGGTAAATGGAGGTATCCAGGGACTAGAGGtgcttcctgggggtggg
gggaatgcaGCCACAGtgtctcccccttccctcttccaccccagctccagccctggcCTT
TTCTTTTCATCCCTCTCCCCCATGACAGAAGCTGTGGCCCTGGCCATGTCATCGTGTTCT
GGTGTCCCCTGCATGTTCCCCACCCTTCACCCCCTCCTTTTGCGCGGACCCcattacaat
aaattttaaataaaaacctgTCTCAGACTCAATGAATGAATTGCTC
>TCONS_00005936
CATCTCCCGGGACAGGGGGGGCGGCCCCCCCCAGATGGGTCTGCATGTGGCCGGCCAGCT
GGGCAGGGGTCTTGCAGTGCACGCTGCACAGCTTGCACAGGATGCGGTCAGCCCGCGGGG
CCTGGAGCCCATGGTCCTTCACCGCGTGGATGCGCAGGAGCTGAAGACAAGAACTTGTGG
CTGCACAGCTGAAACCTTGCCTGCCAACCCGTGGGAACTGGCTCTCTTGACCACTCCTTC
CTCAAAGCAGTCgtgccccctcccatctccccacacacacccaggagTTGACTCTTTCTG
GTAGATCATCTCCTCCAGCAATGACATCTTAGAACTTAGTGATGTTCAGTCGTCCCAACG
TTCCTTCACGTGCTTTCTAAAGGGCTCTAGATGCCACGAGCTCTTGGCTACAGCACCTTT
AACCCACATCTGTGGAAGGGCCTCTGGTTTTGTCCCCACCCTCTGTCCCTGGCCCTCCCG
GCATCTCTCAGCATGTACCTTTGTTGCAGAGCTCACAGACATGGTGAGGGCCCTGGCTGT
GCACCTTCATGTGGTCCGAAATATAAGCCGAGCTCAACATCTTGCCA
>TCONS_00005942
CCAAGTGTCATTATGGcagcacagtattttaagagaaacctgcctttaaatttgtataga
gaaggaaaaaatattgctagtttgtttcctcctgccgcttaagagagagaaaaatgtctg
acacttgcaggctatttcctctatttggagacccctggccttcctgcctgttaccctctc
aagaCCAGCCAGCCTCCTGCTCTGAGCAGTGCTGGCATCTGCAGTGACCTCTGCCCCTCT
TGCCCCCGCCACCACTCCAACTCCGGCCTGGAGGGGACGGCACCTGCCTCAGGCCACGTG
GTGAGGCAGCAGCAGGCTATGCtcctttttcctctgtttcctctATATTTTCTTAACCAG
TCTCCACCCGCCAACAAGCTTGAACACCCGTTATTCTGTCACAGTTTCTGCGGGTCAGAA
GTCCAGGCACGGCCTGGCTGGGTCCTCTGCTCGAGGTCTCAAAGCGCTGCACTTACAGTG
TCGGCCTGGCCACACTGTCATCTGTGGGCCCGACTTGGGGAGGAGTTTCCTGGCCCATTC
CAGGCGCTGGCAGCACCCTTTTCTTACTGGTTGTAGGACCGAGGTCCCGCTTCCTTGCTG
GCAGGGCCTCCTTCAGCCCCTCCCCCCTGCATCATCGCACATGTGTGACAGCGGCCTCAG
CACATGGTGCTCAGCCATGCAAGAGTCAGGAGGCATGTGACGTGCGGGCCAGTATCTTAG
AAGCTCACAAGTCACGGGTGCTCTGGGATCATCGTGCTCAGGGGCTCAGGGCAGGACACA
CCCAGAGCTCGGGAACCCCCTGAGACTGCCATGTGTAGTAACTGCCTCTGGTTTGGTCAT
CTTGGTGGCCCCTCTGGTGGCCTGGTTGCCACACTGCATGCCTCTCACTTCAGGCGTGGA
AGGCTCACCTCATGGGCCCCGCCGGCTGCACCATGAACCTTCGCCGGACGCATGTGCTTC
ACAGAACGCCCGTGCTGCCACCGGGTAAAGGCCCAGCCGCCACCAGGGCAGGGACCTCAG
GATCCAAGGTGGGAAGCAAGATCCCCACCCCGAAGGGGGGCCTGAGTAAAGGCTCCAGCA
GGACGTACACGAAGCGGTGACAGGACGCAGCGCCTACCTCCAGAGGGGCCGCGCAGCTCC
CATGACATGGCTGTGTCTCCTCGGAGCATCCCTAGACGTGCTGACCCCCGCTTCGCCCCT
GCTGCCCCAGGCTCCTGGCCGTGCCCGTCCCGAGTGCGGCTCTGTCTCCCATGGCTCTGC
TATCGGGTCTCTGCCCTCCCGCCCAGGGTCACAGAGGGAAATGGTTCTGCCGAAAGAGCA
GCACCGGGCAGGCGCATGCAGAGCAACCTCTCCAGTCCTCGCTCCCTCTAAACCTCTTGC
ACGTGGGTCTCTCTCAGCATGGGGGACGGTTCGCAGGGCTCACGGGGCCAGGATGGGACA
AGGTGGGCTGGTGCCTGCGAGTCCACCCTGTGCTCCTCCTCCCCGGCTGTGACTCCTCCC
CTCAAGGTCAGGGAGCCATCAGCCTGCAGAGCCTGCACGTCCACAGCAGCATCAAGTAAG
GTCAAGGTGGAGAAGTAAGGTCGCTGCCCAGTCCCCTCAGTTCTCACCTGCAGGTGCTCT
GAGCGTGGCCCACTTGACACCACCAGCCCCATGCTGGCCCCCACCCCAAGGGGATCGGAG
GTTAATACTGATGGCTGCACAGCAGGCCCTTCCTCAGGGGGCTTCAAGTTCTTTACATGC
ATGAAGCCCTAAAAATATATGAGACATTCCCTGATGCTCCTGCACTCATGTGAGCAGGTG
TCAGTCAGAAAGGCCTTTCCTTAAGCCCCTGGGGCAGATGGAGTGACCCCCACCCTGTGT
AACTTTCAGAGGAGCCTCTGAGCCTCTGCCCAGCCCCTCACACTGACCCACTGGGATCTG
TGGAAACTGGAACTGTATGTTCTTTTCTCCAACACATTATACCGTACTTTAATAAAAGCC
AAGCAAAATGATGAAACCAAACCTCTCCTCACCAGCCCCCAACCAACCCAACCCCTGCAG
CCTGTggaagtggCTTCCCTGGCTCCC
>TCONS_00006135
GATGAGGTGACGGTCACGGAGGATAAGATCAATGCCCTCATTAAAGCAGCCGGTGTAAAT
GTTGAGCCTTTCTGGCCAGGTTTGTTTGCAAAGGCTTTGGCCAATGTCAACATCGGGAGC
CTCATCTGCAATGTGGGGGCTGGAGGTCCTGCCCCATCCACTGCTGCTGCCCCAGCTGAG
GAGAAGAAagtagaagcaaagaaagaagaatctGAAGAGTCTGATGATGACATGGGCTTT
GGTCTTTCTGACTAAATCTCTTTAGTAACACATTGAATAAAAAgctgagctgtttaaaaa
aaaa
>TCONS_00006167
GACGCTTACCAGGTTTGGGGGCAGGCGAGAACCGCGATGCACTGTCCAGCACCTGGGTGC
TGCCGGGCAGCAGGCCCTTGGCCTGTGCCTTTGCCTCATCGAGGGCGTGCCTGCGCTTCT
CCACTTCACTCTCCAGACAATAAACGTGGACTGAAGACTGGAGGGTCTCACCATCTCATC
GCACAAAGACTGGACATCCTTTTTTGGGCTCAAGACATAAGCAGATGCACTGTGGATGAA
TGGAAATCGAAAGAACCCACAGAAGCACGATGCTTAAACAGCCAAAACTGTTTCACAAAG
GACCTCCATTACCTGGAGCATTGGAAAGCCTGAGCCAAGGATGCTTCTAAATACCCTACA
ATACACAGGAAAGTACCCACAACAAAGACTCATCCAGcccaaaatgaaaacagtgcTGAG
GTTTAGAACCAGCTCCAGAGCATCCAGGCTGACCAAACAGCCTCTTGGGCAACCAGGAAA
CCGATGTCAGCTGGACAATAGCCACAGTCCCCTTCCTGCCGACAGTGGTTCCTTCACTGA
TTAACAGTATCTGAAGGGTACCTCCCAGCTGCCAGGCCTCCTTCTGGGCACAAGTGTAAA
ACCCCACACCCTAAATTTTGTCCCAGAAACTAGTGTAACAATAACTGAGAAAACACGGAG
GCGGATGTCTATGACAGCGCTGATGGACTCACTTTTTCTCTCGCAGTTGTCGAAGGCGAT
GAAACACGTTGATGACGTCCCGTATTCGCCTTGGAGCCTCTTCTATCTTGGAGGCCAGGT
GAACACAGGCCATTGACACGTGCTGAAATGTAAGCGACGGGACAGAGGTTCGTTCCAAGG
ACCAGTCTCCAACAGCTGAAGAAAGGCGGTTAAGAGCAGAGGAGATACACCCGGAGAAAA
AGGCCACTTGGGAGAGACCCCTCTATAGCAGGGAGCTTCCCAACAAACACACCCCGCCCC
AAATACAGCGAGCACTACAATTGCCAAGACCAGTACTCCTTCCTCTGAGCGATCGGCAAC
ACcacaaacccaggtttcctgtcaACACGTTTCTGTGGGGAAGAAAGACGGGAAATCTCA
CCTCCATGGAATGCTTCACAAAGGACTTAGTGTAGAAAAACCGCTGGAACAACACCTGCC
CGGTAGCCATGGCCACCTGCACAAGAGAAGGATTCCATCCTTTTCAGTTGCCCACTTCAA
GGGTCTCAAATAAAACCACTGGGTTTCGCGAAACTCCTGATAAAGAACCAGAACCTAAAA
CGTTTTCTGCATCCACAAAGGTTCTTCGCATCCCGCTACCTCGC
>TCONS_00006169
CTCGAACTCTGGTCGCTCCGCGACAGTCAAGGGTCAGTCGTCCCGGGAGGCCGGAAATGG
CGTTTTCCCGGCGACGGAGATGTTGAGGGGGCGACGGAAGTGGCCCTAACTATTGCAGAT
GCTGGGGCGGGAGCCGGACTCGGAGCAACTCGTCTTGTGGGGCGTCGTCTTCACCCCCGA
ACCCGCCTCTTAGGGCGGGGAAGGTGGTTGACAGAAGTATCTGCCCGCTCCCGTGAGCGG
CTCCGAGAGCGGGAGGAGCTCCGGCTCCGGGACTTGTGTGGCTTCTGGGTAGAGTACTTG
CAGTCCTTGGATCTTCGGTAGCTCCGCACCTTGGAGCCTTTGTAGGGGGCGCCCCGGTGG
GCCTGACGTGGTGGGGAGTCACTCCGGCTCCGAGAGCGGCTCTGTGACTTGGACCCACCA
GATGTGGAGCCACTGTCACTTTTCCTGTGAAGGAGACCACCAGGCAGGTGGGTAACCACC
CATCCTGACCACTTGAGAGTCAGGAGCAACTGTCCCCAAGGAAAGGCCACACCGCTTCCC
CAGGAAACATCCCGGTGCCTGCTGCAGCCCCGTGCACCCAAGCAGCACACACCTTCTCTT
AGGGGACGCGGAACGTGACGGGGACCTTGAGTAGCTCTGCTCGTGACTCCCGCTCCGACT
TCGACTCCCCTGCCCCTTCGGCAAGCTGAGAATAGGGCAGAGAATAGTTAAGACCTCAAG
TCTCTCTAGCCGACCCCAGTACCATCTGGGCACGTGGCTACTCACCCGTTCACCGGACTG
TCCGCCTTGGTTTTCTTCACACCCTCCACTTTCCTTTTGGTGTTCTTCACGGAGAGTGGG
GAAGgcttgtttcctttgccttcttTGGGGGATTCCACTAGAATCAATCACAAGAAGTTA
CA
>TCONS_00006202
GAGGTGAaggcccagctgagcccagctgaGTGGGCCACCTTGCAGACCAGCAACACCTCC
AGCCTTGGCCCCGGGTCCTCACCTCCACACCCAGCTCTGGGAAAGTGAGGGGCAGCAggc
aggcctccctgcctccactggGTCCTGCCTGCAGGGGGTTGCGGCACCCCCATCCGTCCC
ACGTCCTTGGGCCGAGGCGCACCGGGGCCTCTGTGGACATCTTACCGGACAGTGCTGGAT
TTCTCGGCTCGACTCTAACACTGTCTGGTAACGATGTTCAAAGGTGACCCACCACCCGCC
GGGAAGTGGCCCGAGGACACGTGGTCCTGAGCTCCTGGACCCCAGAGCTAGGCCGAGGCC
TGGTCAACTAGGGGCAGGCAAACAGCCTGTCTCAACTCTGCAGGCCGGCCCAACCAGGGA
GACTGCTGCCAAGTCCAGGTGCAGGGCTGTTCTGCCACACTGGGGCCCTCGGGGCTCCCC
AGTAAACCCAGGAcacttggacctgggaagggccaCCAACCGCAGGGGGCCCTGGGCAGT
CCTGGCCTCTCGCATGCACATAGGCTGTGGCTGAGCCTAGGTTTTTCTCACAGAGTGGCC
AGCAGGCACGTCAACGGCCACACAAGGAAATGGCCTTCTGGCTGGTACAGAGCTGGCAGC
CCTCGCCTTCCCGTCCTGACCTGGCCCATCTACCACACAGAATCAGATGTCCACTACGGG
TGTCCAGGGTCCCCAACACATGGCCACTATCCAGGCCCTGCCCTCAGAGTCCCAGGCAGC
TGGGGCTGTGGGCGGTGGCCTCTTGCTCCACAAAGGAGGCCACACTCCCTCAGGCCACTG
GGGCCGCAGGGAGCACAGGGTGCACCCGGGCGCTCAGTGCCCTGGACATTCCGTGCTGct
ctcccccccaacccccgcagCCTCGTAGGCGAGACTGGGAACATTGTCCCAAATCACTGA
GGCCAGGATGGCcctttattttattgttctgaTCTGAAGCCAGGACACCCGCCCCAGACC
CACTCAGCACAGGCACCGTGGTGGCCCTTCTGCCCTGGACCCCAGTGGCTCTCGCAGGGG
AGGAGGGTCTGCCCGGCCCTGCTGTTACTCATTAACTGGCTGACAGCCATTCAGGAAGCC
GCAGGGTGCCACAGCCACCTTGACCTGGGATCCAGAGCAGGGAAGCCAGACTGCTCCCCA
GCTGTGCTCTCAAACATGTGTGCCTGCAGGGCCGCTCTGAAGACAGGTCTTCAGGAAAAC
TCTCCTCGGGGTGATCCTGGGCTGGGCCACTGGGCCTCCTGGAGCTGCTCCACAGACTAG
GAGGCTCCACGGGTCCTGCCATCCAGCTGAACCCTCCTGCTTTCTCAAGGTGCCGCAGGG
CCGGTGGTGGGCAAAGCCCAGCCCCTCCCAGAAGGGCCACCGGACGAGACTGCCTGCACC
AAAGCCTGCTGATGGGCGTCTTACCAGACACGGTTAGATCTGGTCCTTCTGTCTAATACT
GTCTGGTAATGCCGTCCATCCCCGGCCTCATCACCGCCACAGGAGGGCCCTCACCGATGC
TGGGTGGAGGGGGCGCCGGGGGCCGTGGGTCCCAGCAGTGCTACCCTCCTGCCCAGGCCA
GGCCACACCTGACACCCCAGCCCTGGGACCCCCAGAGGGCTTTCTGTCGCAGACACAATG
GACTGTTGGTGTAATGAAGCATAGGGGCTCCTGTTCAGCTCAGGTGCACCGCGATAGGCT
TGTGCTGTTGGCACTGCCGCTGGGCCATGAGAGACCTGGGCTGCAGCAGCTACACCCCCG
GAGCCCCCCAGGAGCCTCTCCAGGGAGGCACCCTAATCGCTATGCCAGGCAGTGGTGGGG
GATGAGGAGTACAGGATAGAAGCAACCCCAACTCCCTGTGCCCCCAGAGACACCCCAGGC
TGCCCTCTCGCCCACCCCAGGTGGCACCAGGATCCTGAGGGTGCTGGCGTTCCTCCCCTG
GGTCCCCATAGGCCTGACTTGGCTCTTGGGTGGTCGAGGGCCTCTCCAGGTGCCAGGCCA
TCACGCCCCACACCCAGGTACCGCTGGAAGCCCTGGtggtcctgcctcctcccctctgct
CCACATCCAGACATCGTCTGTCTACAGTGGATGCCAGTCCCACTCACAGCCTCATGGCTG
TGCCCCCAGAGCCTCTTCCTTCCCTGAGAATTCTAAGCAGGCCCTAGGGTCCCAGTCCAT
GGCTGATGACTCTGACCCAGGTTCTGCGGCCAGAGTCAGGGTAGAAGGGCCCCTCTCtca
gtccctccctccctcctcagtgCCTACTCTTTCCTGAGTGCCCTCGGAAAGCCAGTGCAG
CTCCAGACAcgctggggatggggggaggagtGTCCCTGAGAAGGAGCCACAAACAGCGAG
AAGGCTCTGGGAAGGACATGTGGTCTGCAGGGCTGCTGGTGCTGCAGCAGCCGGAGCAgt
ggaggggctgcaggggtg
>TCONS_00006204
TGCAGACCGAGGCGCAGTACAAGTTCGTGTACCTGGCGCTGCAGCGGACCCGGGAGGCCC
CCCGCCACGAATATGAGAACCTGCAGGGCCTAGAGCCGTGAGAGCCCCTCGTGCACGTGC
CCCGAGTGGGGCTGGAGCCGTGCAAGAAGGCGGGAGCCCAGCAAGCCCGGCCTCCGCGTT
CCTCCAAAGGACTGTTTAGGATTGTGCAGACAGGCGCCCAGCCCTGAGCGCCGCGGAgtc
ggggtggggatgggggtggggtccCTGGTCTGCTCCTCAGACCCTCCCTGACCAGGTCTG
CACGCCCAGAAATGGTGAGGGGCGGGCAGATCCCGTGGCCCTGGcactcctggaggaggg
gaggcagagcTGACTCAGTTTGGGAGGCCGCCAGTGACCAACTGCACGTTGCGGTGAAGA
CATGTGTGCTACATGTCTGAGGGTCACTCTAAATGTGGGACACGAGACCACCTAGTGAGT
GCCAGTTTGTTCACCAACATTTGTGACCCTCTCCCTGCTTTCTGAGTGCCCCCGCCCCTT
CAGAGTTACTTCTCAGCCCTGCCTACAGCCGTGGTCTAGGCTGTGGCCTGGCAGTGGCTC
AGTCCTGCCACGTCCAGACCTAACCCAGACTGTCACATTGCAGTCATGCGTAGATAAATG
CTTGTTAAATGAGGGAATATGTGACATGCTCATCTGACCACAGTGAGGAGGGCGAGGCTC
CATGAGAGCATGACTTGTTTGTGACGATGCGATATCACTGGCTTGTGGTCCACACTGGCA
CCCTCCCATTATGGATGGCCC
>TCONS_00006331
CTGCAAATCAGGAGAAGGAGGCCTCATCAGAAACCAACTCTGTGGCACAAGGAACTCGAA
CTTCCAGCCTTCAATATGggaGAACTTCTGATGATGCAGATTTCTTGGGAAATGTGTTGA
TTTCACCATATTCAGAAAGGATCGATTATCATTTCTTGTGCCTAAGGGGATCCTGCTATT
AAAAAGGCAACCTCAGAACCTGTTCTGGATCCACAGCAAATCCAAGCATTTGATCAGCTC
TGCCATCTCTACCGAGGAAGTTCCAGGCTGGCCCTCCTCACGGAACTCTCCCAGAATCGC
AGTGGCGAGAGCTGCAGGCCATTTGAAGGGTCCCAGAGTGGCCCCACCTTCAACAGCATC
TTCCAGAAGGAGAACTTCCAGCTGCAGCTCATTCCTCCCCAGGTGACTGAGGAC
>TCONS_00006348
CTGCCGTCCCAAGCCGGGGCAGGCTCCGGAAAGGAAGGGCTGAGACTAACGAGCAGCTGT
CGTCACTGGAGGTCCGTGTCCTGCATTCCAGGGCTGGTGTTGCCTCAGAGGTGGCCCTCA
GCCCACAAGCCTCCAGGTCAGAGgtagCTGTGAAACAGGAAAGACTACCGCATATAGCAG
TGCAATGTATTCATTGCACAAGGGTACCAGGTTGAGAGGATTCAGGTTTGGCAGCAGAGC
ACCATGACTTGGGTGGAAGCTTTCTTGTGCAACTGTCACAGGGGGTGAAGATGCTAACAG
TAGTAGAAAATTAGTGGATGTACACTTTGTGAATGGTCCATCGTTACACTATCACTGCCT
TAGTGAGACAAGAAATAACCATTTGAAGGAAGTCAAATAGAGGCTTCCTTCTCCCAAGAC
AAACAACATAAACTATAAGGAAGAGGCAAACACACCCACTTTATAGTTTTATGCTCAGGC
TAAGAGAAAACGAAGACATCATTGGTCCTAACTGATCAGGTACTCCACTGAAGATCTAAT
GAAAACTggttaaaattaatgaaatcatGGCATTTGGATTAAGAAACCAAGCTGTCAATG
CAGAGAGAGC
>TCONS_00006369
attgggtcgtttatttttctggaattgagctgcagtagttgcttgtatatttttgagatt
aattctttgtcagttgcttcatttgctattattttctcccattctgaaggctgtcttttc
accttgcttagagtttcctttgttgtgcagaagcttttaattttaattaggtcccatttg
tttatttttgcttttatttccaatattctgg
>TCONS_00006370
cattacttcatggcaaatagatgaggaaacaatggaaacagagatagactttattttttg
gaactctagaatcactgcagatggtgacggcagccatgaaattaagagacttgctcctta
gaagaaaagctatggccaacctagacagcatattataaaacagagacattactttgccta
caaaggtccatctagtcaaagctatggtttttccagtagtcatgtatggatgtgagagtt
gga
>TCONS_00006383
GTCAACCAGTTGTCTCTACCTTACCCGTCATGCTCTCTCCTGCTCTTGTCACAACTCTTA
ACCACAGAAGTTACTGGTAGAAGCAGCACCAAGAATAAAATTCTGGCAGCCATGAACTGT
CAGGCTAGGTGCGTGAGACCTAATCCTGGCCTGACCCACAAAGATTCTGATGTGTCTTCT
TTGCTTTGACGTACTTAGTTCTGTCCTTCTGCCTGGTCTAGAACTGATCTATCCAAGATC
AATGTTGGGTTGGCAGATCTTTCCCCAAGGCCAGAAAGGACTAGAGGGGTTAAAGGGGCT
GGGTGACCCCTGGCCCATCTTCCTCAGGCTTCTGGTGTCATCACTGACGAAATCTCACAG
GAAAGCAGATGTGTTTGCATGACCCCTGAGGAGAAAATAATGTGGTAGCATGGGGGTCTT
GAGTTACAGGGAGCCTGAAAGGGAAGTAGTCCCCTACTCAAGTCTGAGAAACATTGAATA
ATCCACGTCATTGACCCTAGTGGGGAGGTACTTGCAGTGAAGTCTTCCCTCATCTCAGGG
GCCCTCGTCAGCCCATTTTCTTagccaagaaaactgaagtgaggTCACCTGCACTGGAGG
CCACACTTCTCCCCTCCTGTAGAGAACCACCTTCACCCAAGGAGCGGGTCTTTCACGGAA
AGGCTTCCACACACTGAGGTCCCAGAGCCCAGCACTGACACCCGGCTGCTGCGTGAGGTC
GTGCCCCACATCATCCTTCCAGAAACTTGAGGGAAGACATGCATGAGAAGCCGCTTCCAA
GTCTCAGATGGGACCTGGAGCAAGTCTCCTCTGGCACCGTTGGGTCCTCTGAAGAGAGCT
>TCONS_00006408
cccaggttcagccCCAAGCCAGGGCCCAGccccaaacaaaaaacagaataaaaaggaaca
taaGTCAATTAGAGCAAATAAGAAGGATCCTGAGTCTAAATTGGAGGACTAAATGGCGTA
TCCCTAAGGAGAAAAGGACGCTTGAACTGTTAGGAGTGGGTTGAGGGAGATGGTGGTGAG
CATTTTAGATCAGAGGGATAAAAAAACACTTGCAAGGGCTCTGGTACCAGAGGGAGAGTT
TAGGAAGTGTAAGGGATAAGATCTGTCCAGATAATGCATGTAGAACTGGCAAAGCTTTGG
AAAGGAGCCTGTGAGAAACTAGAATAAGGTTAAGAAATGTTAAGCGTATATTCGGGATAC
CAGAAAAGCATGGGCCCCAAAACATGAGTAAAATCGGGTTTAGGTAAACTAACTAGAATC
TTGCGATAAGAGCATTTAAATGAAGAGCATATAAACTGGTCCTTTGTTAAATGTTGTgtc
ttttagatatttttattttgccttacaTAGGTGGAGAATACGGTTCGCGAAAACCGAGTT
TTCAGTGCTTAGGACTTCTAAAGTTGTAGTCAAGTTCGGTTTCGTCATTTTTACAATAAT
AAGCGGGTTCCACAAGTGTTGTGATTTGTCTTAGGTGCCCCACCCAGGTAATGAGTGACA
AGTCCTGACCTAAAATTCAGAACCCCTAACCTAgctccccccagcccccgcctTTTAAGA
ATGAAATTACTTCTAGAAATTTTAATCCAAGTTTGTTAGACTGGGGCTCTAGATAAAGTT
TGGCAGGAAGCTGAGAACTATTAATGCCCTGTGACAGAACTTGATGTTGCAAATAGGCGC
CACGATGTTACCATGGTTACTGCAGAGCCGTTGGGAAGAGCCGTGCCTTCGTTACTGCGG
GCCTAACCCAGAGGCCAATGGTCTGCGCCATAGCAATGGTCTCCGGCAGGAAGCGCAGCT
CCTGAGCCAATGGCGCGCGTCGTTTCTATGGTTGCCGCCGGAAGGACGGCCAGGCGTCTC
CGCGGCGAGCGCGGTTGCTATGATGCCCGGGACTGAGCAGGCACCTGCAGCTCGCACCCT
GGCGGCCCCCGAACCCTCGCCGCGCTTTCCAAGAGACAATTTCCGGCTTGGTTCCTGAGG
TTCCCGCCGCAGCCCCAAGGAAGAAAGCAGCTATTCGCTCTTTTTCAGCATTCCAGGCCT
TTCCTGGCAGGGCCCAAAACGACAGAAGAGCCTCACCTGGCTTGGCCTTTCTAGCCGCGG
GCTGGAGGGATTCGGCCTGAGAATAGATCGGTCGGTTTCCCGGGACCCACCCGTCAGAGG
CCCTTAGAATTAGGCTGCTGCTTTTCTTTAAAGGGAGTTTAGAACACTCAAGCTGTTTAA
GTGGGCGTTCCTTTGCTCACTTTCCAGGCGAAGACTCAGCCCTACTCAGAGACTGCGCGT
GAAGGTAGAGGCCATGACAAAGTCCACCGAGCTACGGCATCCTCTGAGTGTCGGCCTGTG
AACAAAGAACTGCTGTTTCCTCCTTTTTGCCGTTTGTTCGCCATGCAGAACTTTAATTCC
TGATGAAGCTCTGGAGGCCCTTTGTATCCTCAACATCAGACGTCATCAAGTCAGTTACCT
TCTGCCTTTCAAGCTACAACCTCATCCACTTCTCTCATTACCCTGAGCGCCAGTTTTCTC
ATCCTGATCATTGTACCGCCATTCTCACCCTTTCTTGTCCACACTGCACATTCCTGAATG
TTCATTCGTCTCCATCACCTCTGTTATCTCTACACCCCCTCCTTTTTTCCTGCTACAATG
CTTTGGGTAACTAAGCATTTCACAATCTCCAGCCCTGGAATCATTTGGAAGATTTTCTTT
GTGTCTCTGTACTACGGCAATCTTTCTGTCTTGAGTAAACTTGAGACGAAAACGGAAAAG
CATACATTGGGGAAATTTCAATTAGAAGATTTGCTTCACCatcctgagaaagaaggaatT
GAACTGCCTGCCTCGACAGAACAACAACTCTTATTTTGTCTGGTGCTTGTTACAGCAAAG
ACAGGCTGATGACTGCTTCCAGAGATCTAGAAGAGCTGGCAATGAAGCACATGGAAGAAA
TTAAAGACGTAAG
>TCONS_00006521
GTGAGAAGGATCACCAGCCCTGTTTCCCTGGGATGACGGAGCTCTCGTCTGGAGGTTCGG
CTTTTGTCTGTCCTGTTGATGATCTGGAGCCTGGGGAATCCAGAACATGgtgaggaaacc
gagGGTTGTAACTTGCAAAGGTCACAGAGCTGAACTGGAATTCTGACTGGTGTCTCTGGC
AACATCCTATTTCTAAGAAGATGATGCTCCTGGTTGGGTCTTGAATGTTATAAGTTGGAA
AGGCAGCATCTAGGGGTTATAACTGATGATGACGACAACTCAGTGGTGCAGGCGCTCTTC
ATCCGGTTTAATTCACACAACAACCTTGTAGatgttcaagctggttttagaaaaggccaa
ggaaccagagatcaaattgccaacatccgctggatcgtggaaaaagcaagagagttccag
aaaaacatctatttctgctttattgactatgccaaagcctt
>TCONS_00006553
ctccttttctctcccatCTTGTGTCTGTATCCTCATGTAACATTTAGTGCTTTTCTTGTA
TCAACACAGTAAATGTTTTCTCTCGCCTAAAAGAGCAAGAATAAACCCTTTTCCCACTGC
TGTCATGCTCCCTCCCTTCACGTCCAGCACGTCCAGCTGTATGAAGTGCGTTCAGCCCGT
TTCCTCACTTCCCAGTCATTCTTTAGCTTGTCaggctttctcttttctcctcctatTTTC
TTAGGATATTCTGGGAAGTAACCAGACACCTTCCCTTGTCAAATCTAGTGTCTTCTTACC
AGCCCTCACTCTGCTCGACCTATTCATAACCTGTCCTCTTGACCATTCCCTCCTAGGGTA
CTCCTCACTGAAGATATTTAATAGAAACCTCGgaatcatattttattcttttttgtcctC
ACACTGAGAGAGTTATCAAGTCTTTTTGAATCTGCCTTCTAAAAAACTCTTGCATTTGTC
CCTGCTTCACTCCTGCTTCATTCTTAGTTTAGGCCTTCATTCTTCTTCCCTCACAAGAAT
CTTTTCCATATTGCTCCAGTTAAAAAAGAATTCCCCATACTTCCAATCCAGTATTAAGTA
GTTAACATtccttgaaaaacaaacaaacaaaaacctctctCAGGTCGCTAGGCCTCCATG
CCTTTGACATGTCATCCACTGTGCCTCTGCTCTTCACAGCCATAGCAAATGGCCTTTGAG
AGCTGTGTGATGTTTATGTCCTGCCTCCCTAGCCGAGGCTCAGCTTTGCACATGTCCCAA
CTGCAGATTTCCTcgcactgaattatacacttacaTAGTTAATCTCATTCACCTTTGGGA
CTCCATCACTTAACACAGTCCCTAGCTGGTGCTAAATAAATGGCAGTATTAAGAGAGGGA
AAGAATGAAACTGacatatatatgattataaaaaATGTGGACAagtgtatcatttttaaa
gaggaaGGTATTTAATCTGGTAGGGTGATTACCAGGCTTGTGAAATACTTTACCCTCTGC
CTCCTATAGTGTTGAAAGTATTAGGTAGAAATTTTACAGTTCTTAGGATAACTGTCTTGT
ATCTCTGAACTTACTCCTCTCTGTGTGGCAGGTTTAATCTCACCTTTGGTGCATTCATTC
CCTCAGCACATTCCCCTTGCACAgaaactccagtattcatgtaaccaatcacattttttt
tttgtaatttattaagaaaattttttttattattattttttactttacagtattgtattg
gttttgccatacatcaacatgcatccaccacccAATCACATTTTTGAATGTCTAAAGTGC
AAAGCACCATGTTAGGGGCTAGAAATGACATAGAGGTGAATGAGACAACAGACTTGCTCT
CAAAGatgtcagtctttttcttttgagGGATAACATACAGTAAAGTGCATAAAGTAGgct
aattttaaatttacagcTTGGTGaatttttacatatgtaaataatCATTTCTACATCCCC
AGAAGTGTTCTTCCTGCCCCTTGCCAGGAAAAAACCTCAAAACCACTATCTGATTTCTGT
CATCAGAACCTACTCTGTAATTGGCATTCAGCACTGGTAGCTTGGCTTCCCTACTCAAAG
CCTTAGTGAACAACAAACAGCTGGGTTATTTCTAACCTAATGCTTCAGAAAAACAAACTA
TGCTGTCCATGTTAAGAGAGACTTAGAATTGGTGATCCAGGGTGCCTAGTAGTCCCAAAT
AATTTCTTCTATCATAAATTGATTTATTgagggcttttaaaaaattactgtgtGGTGTTA
AATAACAGAAACGGAAAGAGTAATTTTCAGTCAGGACATCTGGGTTTGAGTCTTCAGCTT
TGCCACTTAGAAGTTATTTTGCAGATGGCACTTCCTATGGGCCTAGCTCTTCAGATATAA
AACACGTGGTTTCCAGCCTACTTACCTCATAAAGTGTGttgtattaagtaaaataatgca
TAAGAAGCACTGTAAACTGTATAGTACAAATCAAATATCGTGGTAAACCAACATAATGCA
TATACCCTGTGGCCCTGATAATCTCCAATCCAGACACTTCTTCCAGTTCACAGAGTGACA
AATCATTGTGGATTAGATTCTTTAGTAAGAACCCTGAGATGACTTTCTCTTTAGAATGGC
TAGCTATTGTCCAGGCCAGGTCTGGAGGACTTTGATTTGGCCATATCCTTTCCAGAACAT
TTCCTATTGTATACTGAAGATAAGGTCAATCAATGACTTCCAGTTCTCAAATTCTAACTC
TTAATTTCTTTGCCAAAATTGACTACAAGTTGTGAGTATTATGACTATATTCCTAAAAAG
GAGTCTCATCATAGTTAATAAAGTAGCCACTGAAAGATTTCTGATCTGTTTTGCTTCTGG
AGATGGAGTATATGCTTTTTGCATTGCATGTAACAGAAATTTCATGCTTTTTACATAATA
AGCCCAGATGTGGGCAGCGAATCAGAGATAAATATATGAGTTGTCTTGTCCAGTTTTATG
CCTTTGTCTAAGATTCagtcaaattaatatttttaactaaTACATCTTAGCAGAGTTTAA
AGTACAAACTTAACATCAGTGAGTAAAGTCAAATCTCAATAGTAATCATGTCCCCACTAC
CTTCACTAATAAAACACAGGTACAAAACAattatttcttctaaatattttttctattcta
aatGTCTACAGTTTTAGGAAAAAAACCTACTagtaattaattatatatttaaaaggagTA
GCATTTATACTCTTTATTCTTATATGTCTTATTTCTACAACTTCAGTTTACTATTGGact
taagaaatttaaagaataacCAAAAAATCATTAAACACCTATGTGTTATCAGTAATAAAT
AGTAATTAGTGCAAAATGTTGGTGCTTCAGTAAATCAAATTCTCAGGAATATGGGCAgat
caataaaatacaaaatttttttaaaggtagcaAACATTCATCTTGcttattttcttaaac
tttaatCAAACATTATAGCTTTGCATAAAATGTAGTGAAAAATAAGTTGGAGTGTTTGAG
GATCTATTTCTGAAATTTAGTCTCAGGAGACTTCGTTGGTGACACACTTGATTTTATTGG
GTAATTAGATGAAAATACTGATCactgatccctggattgggacaatcccctggaggagat
ggcaacccaccccaggattcgtgcctggagaattccatggacagagtagcctggcaggta
caatccatggggtagcaaagagccagacacaactgagcacatggtGCACACTTCAGACAG
CTTTAAGAtgacacagaaaggaaaacaccaaattTTTGGGTAATAGGCATTCTTAAATGA
ACGGTTCAAATCAGATGACTCCTTTTGTAgatgatttccattttaaaagagtGTACTTAA
AAATACTGTTAACTATGAAGATCCCCAATTCCCGCAGAATATcactgttctattttttta
agtgttataaatatttgtatatgctTAATGACTAATGAATTTGgaagcactgaaaaactg
atttttaaaagttctcaactGTTTAATTATTTAATGTAAGTC
>TCONS_00006576
tgccagtcagaatggctgcgatccaaaagtctacaagtaataaatgctggagagggtgtg
gagaaaagggacccctcttacactgttggtgggaatgcaaactagtacagccactatgga
gaacagtgtggagattccttaaaaaactggaaatagaactgccatacgacccagcaatcc
cactgctgggcatacacaatgaggaaaccagaattgaaagagacatgtgtaccccaatgt
tcattgcagcactgtttataatagccaggacatggaagcaacctagatgtccatcagcag
ataaatggataagaaagctgtggtacatatacacaatggagtattactcagccatt
>TCONS_00006583
AGCAGGAACTGGCAGGCCTCTGGACTACAGCAACTATAGGACTTGTGCTTCTCGTACGCT
GGGCTATAATTTATGAAACTGAGCCCCAGATCCAGCCAATCATTTAGCTCCTCATAACAA
GTCTGACTGGCTCTGGAAAGCTGAAAGGGCTGCACTAGAACAACAGAGATGAGATATTCC
ACATAACACTCAGCTTATCTGGAATCACTTTCCCTTGCAAGGccagaaaaaaatcatagc
tttactGCCCAAGGGAAGCACGACAAAGGACTGGGAAATGCGACTTCACCTGGAGCAAGA
TCTGTTATGCTTTGGCAAGATCAACCTCGCCGACCTTAAAGGACCCAGGTACCCCTGGGA
CACAGAGGGCAACCACAGCAGCAAAAACCCAAAGTGCTGCTGCTCATGGTGACTGTGTGA
GAACTGAAACTTCTGAGGGAAGCCAGGTTGTTAAAATTGTGATTCCATTTACTCAACAAT
AACAAGGATGACCTAGTCTGAAAGGGAAAGCATGCTCTTAAGGTAACGTTGGCATTGAAT
CTTCACATCCAGAATTTTGTCATTGAATCCTCAACACCCAGAACTCCCTGTTTCTCATAC
CccaaataaaattatgttaagaTCTCTTCAAATTCCAATGTTCAAATCATTTTTCAATAG
ACAAGACCAAGAATACTCTAAACTAaggcatttaaattatttcacatgATAGTTGCCCAG
AAATTTCCTACAGGAAAATTTTACCTTTGACAACTTTGAAGATAACCATCTCCCCACTCA
AAACAATGGCAAGCAACCAACTAGCAAGTCTTTGAGTCAGAAGCTTTCATGGCTTCTGGA
CATTCTCTGTGTCAACATAAAGCTC
>TCONS_00006616
agaaaacaaaatttccttCACTCTTTGTGTCCTTTTCCTTTAAACTCTCATTTGAATGTT
TTTTAGTTGAGGAGCTCTGCATTCTTGGTTACAGACAAACATTTGATTCTGTGAATCTGG
TGAATAGTGCATTGGTCGGGAATGTGCTTGCCAACAAGTCAAGCAAATGGACAAAATCCA
CCAAACTGACAATGGCAAAGTGAGTCAAGATCCCTTTAAATCGTTTAACAGGAAGTCTGG
AAGTCAGCTGCTTCTGGCATTGGTTCATTGGCTCAAAGGCCTCAGGGCGAGTGTTTCTGT
CATTGGTTCATCGGCTCAAAGGCATCTGGCGAAAGAAGTTCAGAGAGATGAACTTTTCCA
GTGGTTGAAAATTAATACATCATGGTGCTGTTACTGAGACCCCAGGCTGACTCCAAGACC
TGTGCTGTCCTACTGAGCTCATCTGAATGCAAAATCTGCAGCTCTGATTGTTTTTGTGGT
TAATATTCTTGAACTGCCAACAAGTAAACGGTTTAGCTATCTAATGAGTTGAGCCTCTTT
AACTTTGTTAGGTTTCATTAGAGACCATCTATTATTTATCTGGGACAATCAAtgcatttt
tacatttaactacatatttgatttttctcaggTCTTACTTTTTGTATTAGTGAACCAAGC
TTTACTAGTACCCCTTTTTTTTGGAGGGGTACTTGTCTTATCAGAGAAAAACCTTATTCA
GGTAAACAAATACATGCCATGACAATAAACAACTATGTAAGTTATTAGTTTTCCCCGTTC
TTTTCTGCCGTGCATCTTACCAGGTAGAAGTTTGGTTGTCATAGCAAGAAAGAACAAGTA
ACAACTTTCTGAACTGTGGCATTTGAGATTAGACGGATAAGACAGTGACCTACAGCACAC
TGGTTAACCAAAAGGAATAGAGCTGCCGCcgaagaagacagaggaaggtCTGTTGTAGCT
GAGAGTACTCTTTGGCATTTGGCCATCACAGTGTCACGATAACATGAAGAAGCAGGAACC
TTGGAATTGCTTTCCTTTATATTCCTTTCCTGGATAATTACCAACCATACTCAGATTTTG
AAAAGTCCTTTTATTTTGCGATTGCATCTTTCAGCAACAACTCTTATTATCCTGTTATGC
AATTTGTCTCATTTATGATGCTCAGGTGGGAAAACTTTCAGCCTCAGCAATCGTAAAGAT
CACCATGATTGAGCATTTTGTGTCGCTTTTACTTGTTTTGCTGTTGAGCAGGCAGGGTTC
agagcaggtgaattctttccagATGTGTTTTTAAATGACCGAATAGATCCCTGGGGTCTT
TTCAGGATAGCCCAAGTGAGTGTGTGTTCTTGCCCCCTTCATGCACGTGCAGCTTCTTGA
GGTCACTCTGCAGAGGGCTCTGTGGTTGTGGGATAATCCCACGGTTCATACTGAACAGAG
GAGGATGGGTAAGTAGTCCTCCAAGCAGCGAGTCCCTGGGCATTCCAAGGTCTGCTTGTT
TGGATACCAGAACCTGTCCCTCTCCAGGAGACACACAGCAGTTTGCTTTCATTTGCTTTC
TCACCATCTTAGGCATGAAGTGGAACTGTTTTCTCCCAGAAGACAATGTTCCTGTGTAGA
AGTAAATGGTAGCACTTCACAAGCTTTGAGGAGTCTAGAGTCAGGCCCGTTAGTAACTGA
CATTGTAATGACACCAGTGGCCTTCTCCTGAGGTTATTGAGGAGGGGAGGTATGGGAAGT
GTGGTCCCTTGACCGACTATGCCCAGCACCCAGCTCAGCGACGGGCAGCCAGGATGGCTG
AGCCAGCCAGAGAAGCCTGCAAGCGGATGGGATTTTCTGCCTTGTCCTGACATGGAAGAC
AGAGCATGCCAGCCTCCGCATCAAGGTACTCATTGGGTCTGAAGGACTGAATGCAGCTTT
GAGATGTGCCTCTTCTTGCCAACCATGTTCAAGGGAGAACTGGGAGCCCCCTTGGGGGTT
GGGGAGAGCTCTTTATGAAGCTTTTCCTGACAAATAtattcctggaggaggacattgcGT
TGTTCTCTTGGGGTCACCTCTAACACAGAACTTACGTTAtgcttgtctgttttctttttt
atctccCTAGACTGTGAACCCTTGAAGACAGGGATTGTGTCTTATCACTGTTTTAATAC
>TCONS_00006625
ATCACCTGATATGGCCAATTCCCGTAAAGGGACTCAACAGTCACTTTAAGACAAAGTTGA
ACTCTATAGAGCTAGTGATTGTTAGGCAGGTACTATAAGCAAATTGCATGTAGTAGATAA
CATCTTATCATGAAAACTGTACTCCTAGAATTTGAGTTAACATGCTCCATGGCCAGTTCC
CTTTATCCATAATCTCTCTTCGCACAGAATACATGAGAACTATACGTCCCTCAGtgtaaa
ctaattttaaaaacatttggttTTCTAATTTAGTGACGTCAGTTAAACTTGCTGGTAAAG
GCCAGTCGATGCTGACTGCATCACAGTTGAGTGAAATGGCCTTGTTCAGCTGTTACAGAC
CTAGATTGTTAAGGCACCTTAGAACATCTCATCTTTTATAGCTGGTCAGTAGGTATTATG
TAACTAAATACTGGGGCTCTGGAACATATCTGGACTAAGAATTTGTCTTACACTTGTCTT
TATATTCACTTAAATCCAAGAATCCCACCTAACAGAAACACATGAATACCTTGTCTGTAC
TTTGCTGACCAAGCGAGAAATGAGGTGGGGTAAAGTGAAAGATGATTCCATATGTAGCCA
TTAGCTTTTTGTAAACATCATAACTGGTGAATATAAAGTAGAAAGTAAGCATAGTTACAC
ATTTGTTCTCTAAATTGTCAACCTTTAAAACATCATTGCTGCTAAAAATAGAATACTGTT
ACACTTAAGGAAAATTGGTGCCACTGTTTTGAAAATGAGATCTTGTGCCGTAAATGCAGC
TgaactaaatataaatattagttcACAAATGAATGCTGTCAAAGGAATGAGTAAAGTAAA
AAAACTTAACCAATGACATATCATCCTAAATTATGTAATGTGATCAAACATGATCatcta
gaatttttatatttttctttgtacagAGGTTATGTAttctgggtggtttttttttttttt
aaggaaacattttaaatccCACAGATTGACACTTTGTAGTTTTTTCTCAGTAATCTCTGA
AGTTTCTTTAAATTATATACTTAACGCAGCAGAGAGAACTGGATTGTTTTTGTATATAAG
ACTTGTGTCCACCTGAAATGTCAGAAgtactgggggaggggggctgggtATCTTGTATAT
GATATTATTAGAGGTAATAATGCATGAACTTATTTTATAAACTCTTGGACTATGTATTTG
ACATGTAAAATATGTACAGTATTAATGTCAGCCATTTCTTAAAAGTGAGCCTATAAATAT
TGTTGTATAATTTTCTTTGGTCAGAAACATTTGGAGTAAGTAGTACCACTGGGTCAGGAT
GTTCTTCAGTGCTGTTTAGCAGACCACCTGTCTTTAGTCTGTGCAACTAGGAAAAATTTG
TATAAGGCATCAAAATACTTCAGTTGTCACACTTTAAATTTCACACTTCATTATTCTTTT
GGAACCCAGCCTAGCAAAATTTCCTACAGGAAAGGCCCTAAGGAGACTTATTTCTGTTAA
GAGAAAAAGCCGACTTTTGCAGACTCAAGAGCTGACCCTACTGTAGATAACCAATAGTGT
CTACTAGCTCAACTCTCCAGAGTTTACAGAGTGTTGGGACTGTCACCTGTGCTTTCTGTG
GGGTAGCAAGATAAATTTGGGCAGCTAAAATTTTCAGTTCACTGTGCCTCCTAattaaaa
aagtttataaagtaaCTTGTAGACACAAAGTAGCAACTGGCTTGCATGTTTGTTGCTGGG
ttgttggtgtttttgttttttttttttttttttttttttttat
>TCONS_00006628
ATCACCTGATATGGCCAATTCCCGTAAAGGGACTCAACAGTCACTTTAAGACAAAGTTGA
ACTCTATAGAGCTAGTGATTGTTAGGCAGGTACTATAAGCAAATTGCATGTAGTAGATAA
CATCTTATCATGAAAACTGTACTCCTAGAATTTGAGTTAACATGCTCCATGGCCAGTTCC
CTTTATCCATAATCTCTCTTCGCACAGAATACATGAGAACTATACGTCCCTCAGtgtaaa
ctaattttaaaaacatttggttTTCTAATTTAGTGACGTCAGTTAAACTTGCTGGTAAAG
GCCAGTCGATGCTGACTGCATCACAGTTGAGTGAAATGGCCTTGTTCAGCTGTTACAGAC
CTAGATTGTTAAGGCACCTTAGAACATCTCATCTTTTATAGCTGGTCAGTAGGTATTATG
TAACTAAATACTGGGGCTCTGGAACATATCTGGACTAAGAATTTGTCTTACACTTGTCTT
TATATTCACTTAAATCCAAGAATCCCACCTAACAGAAACACATGAATACCTTGTCTGTAC
TTTGCTGACCAAGCGAGAAATGAGGTGGGGTAAAGTGAAAGATGATTCCATATGTAGCCA
TTAGCTTTTTGTAAACATCATAACTGGTGAATATAAAGTAGAAAGTAAGCATAGTTACAC
ATTTGTTCTCTAAATTGTCAACCTTTAAAACATCATTGCTGCTAAAAATAGAATACTGTT
ACACTTAAGGAAAATTGGTGCCACTGTTTTGAAAATGAGATCTTGTGCCGTAAATGCAGC
TgaactaaatataaatattagttcACAAATGAATGCTGTCAAAGGAATGAGTAAAGTAAA
AAAACTTAACCAATGACATATCATCCTAAATTATGTAATGTGATCAAACATGATCatcta
gaatttttatatttttctttgtacagAGGTTATGTAttctgggtggtttttttttttttt
aaggaaacattttaaatccCACAGATTGACACTTTGTAGTTTTTTCTCAGTAATCTCTGA
AGTTTCTTTAAATTATATACTTAACGCAGCAGAGAGAACTGGATTGTTTTTGTATATAAG
ACTTGTGTCCACCTGAAATGTCAGAAgtactgggggaggggggctgggtATCTTGTATAT
GATATTATTAGAGGTAATAATGCATGAACTTATTTTATAAACTCTTGGACTATGTATTTG
ACATGTAAAATATGTACAGTATTAATGTCAGCCATTTCTTAAAAGTGAGCCTATAAATAT
TGTTGTATAATTTTCTTTGGTCAGAAACATTTGGAGTAAGTAGTACCACTGGGTCAGGAT
GTTCTTCAGTGCTGTTTAGCAGACCACCTGTCTTTAGTCTGTGCAACTAGGAAAAATTTG
TATAAGGCATCAAAATACTTCAGTTGTCACACTTTAAATTTCACACTTCATTATTCTTTT
GGAACCCAGCCTAGCAAAATTTCCTACAGGAAAGGCCCTAAGGAGACTTATTTCTGTTAA
GAGAAAAAGCCGACTTTTGCAGACTCAAGAGCTGACCCTACTGTAGATAACCAATAGTGT
CTACTAGCTCAACTCTCCAGAGTTTACAGAGTGTTGGGACTGTCACCTGTGCTTTCTGTG
GGGTAGCAAGATAAATTTGGGCAGCTAAAATTTTCAGTTCACTGTGCCTCCTAattaaaa
aagtttataaagtaaCTTGTAGACACAAAGTAGCAACTGGCTTGCATGTTTGTTGCTGGG
ttgttggtgtttttgttttttttttttGTTTTTTTGTAAA
>TCONS_00006629
ATCACCTGATATGGCCAATTCCCGTAAAGGGACTCAACAGTCACTTTAAGACAAAGTTGA
ACTCTATAGAGCTAGTGATTGTTAGGCAGGTACTATAAGCAAATTGCATGTAGTAGATAA
CATCTTATCATGAAAACTGTACTCCTAGAATTTGAGTTAACATGCTCCATGGCCAGTTCC
CTTTATCCATAATCTCTCTTCGCACAGAATACATGAGAACTATACGTCCCTCAGtgtaaa
ctaattttaaaaacatttggttTTCTAATTTAGTGACGTCAGTTAAACTTGCTGGTAAAG
GCCAGTCGATGCTGACTGCATCACAGTTGAGTGAAATGGCCTTGTTCAGCTGTTACAGAC
CTAGATTGTTAAGGCACCTTAGAACATCTCATCTTTTATAGCTGGTCAGTAGGTATTATG
TAACTAAATACTGGGGCTCTGGAACATATCTGGACTAAGAATTTGTCTTACACTTGTCTT
TATATTCACTTAAATCCAAGAATCCCACCTAACAGAAACACATGAATACCTTGTCTGTAC
TTTGCTGACCAAGCGAGAAATGAGGTGGGGTAAAGTGAAAGATGATTCCATATGTAGCCA
TTAGCTTTTTGTAAACATCATAACTGGTGAATATAAAGTAGAAAGTAAGCATAGTTACAC
ATTTGTTCTCTAAATTGTCAACCTTTAAAACATCATTGCTGCTAAAAATAGAATACTGTT
ACACTTAAGGAAAATTGGTGCCACTGTTTTGAAAATGAGATCTTGTGCCGTAAATGCAGC
TgaactaaatataaatattagttcACAAATGAATGCTGTCAAAGGAATGAGTAAAGTAAA
AAAACTTAACCAATGACATATCATCCTAAATTATGTAATGTGATCAAACATGATCatcta
gaatttttatatttttctttgtacagAGGTTATGTAttctgggtggtttttttttttttt
ttttttttttttttttttttttg
>TCONS_00006708
cttattgccaaattcagacttaaattgaagaaagtagggaaaaccactagaccattcagg
tatgacctaaatcaaatcccttatgattatacagtggaagtgagaaatagatttaagggc
ctagatctgatagatagagtgcctgatgagctatgaaatgaggttcatgacattgtacag
gagacagggatcaagaccatccccatggaaaagaaatgcaaaaaagcaaaatggctgtct
ggggaggccttacaaatagctgtgaaaagaagagaag
>TCONS_00006801
GCTCTGGAGGCTGAACCAGTGGGCCATGGTGCACCTGTTCCACTGCCGCATGGTGCTCAC
CTACCACATGTGGTGGGTCTGCCTGGGCCACTGGGCCGGCCTGGCCCACAGCCTCTTCCC
GCCGCACCTGGCGCTCTTCGTGGTCGGCCTGGCCCTCCTCACGCTGCTCATCAACCCCTA
CTGGACCCGCAAGAAGACGCAGCAGCTGctcaaccccgtggactggaaCTTCGCGCCTGG
CCCCCCCAACGGGCCAGCGCAGCCCAAGAAGGCCAGGTAGCAGCCTCGAGCCCCAGACCG
CGGCCTACGGCCGCCCCCCAACACCAACCCCCAGGCGTGCGTGCCGGCCGCGTGGCGCCG
GATGGCCCCAAGCGGACGTGCCCAGGGACAGCGTCCTGCCCGTCCTGTGTGCGGTCTCCC
CAGGAGGGCTGTGGGGCAGCCCCCGAGGCGTCCCTGCGACCTGCTCACGGCCATGCTCAT
GTGGGCAGGAGAGAAGGCCCGCAGGTCATTACCCCGACACCCGCCGAGGGAGCGTCTCCC
CGGCGAAGCTTATCCAAGCGAGAATTTTGCTTCCCCTTTGTGAGGCTCTGCTGACACTGG
AGGGAGATGAGAGTAATCACTtgtctggatgtgagagctgcTTTTAACCAGGTGTGCAGC
CAGCCCGTTACTCCTAATCGCTGTGGGTTTCGAGTCAGGGAGCCGTCGCGGGCACCCGCC
TGGCGGTGCTGGGCTGCAGGCTGCCACCCTCACGTGTTGGCCCCACAGTTTGACTGACAG
TGCTGACATCTTTTTCTTGCCACGAATgtgcaattaaaatgaaaagcttgtATCTGTTGG
AAGTGCC
>TCONS_00006803
catctTTGGGGAAGCCTTGGCTTCTGACCTGAACTCATTCCATCCAGAAGAGTATGGATG
TTGGCTCCTATAATATGGGGATGACCTGCTGCTGGCTGCTGAGACCAAGGAAAAATGCTG
GAAAGGGACAAAAGCTCTGCTCCAGCTGCTGATGGAAGCAGGTCACCGGGTGTCGAAGGA
GAAGGCGCAGATCTGCAAGGAGGAGGTAAGGTACCTggggtttgttttaaagaaggaCTC
AAGGGTCCAGACCCTAGTTGGGTCCTATATACTGATCCTAGTTGGGTCCTATATACTGAT
GGCACTAGCCTGATAAAACAAGGACAATGGCTGTCAGGTTAGCCAAAGTGGAAGGGGCTT
ATACTGTTAATTCTAACTACCCCtactgcagttaaagttgcaggtatTGCCCCTTGGATC
CATCATATGAGGGTGAAGAGAACATACCACGCAGACCCAGAAAATGCTGAGTGGACTGCA
CAGCGGACCAGccttaagaagaaggaaaagaagatcccAGATGAGGCCCTTGAGGATGAA
GCCACATAATCAACTCCTGCTGCTTGGTCTCATCAACGTGCACATTCCTACACGGACTTC
ACAATACCTCCAACTGTTGGGTATGTGGGGCTATGCCTCTGTCTGTgatggatggacttc
cctggtggctgtcaCTGCTCCACTAAGGAGATTTTAAACCACTCTGCTCTTTGCTGGGAC
ACAATGATAATCTCTCCCTGCTCTCTGGGTGTAAGCCAGACCTACAGTGAATAGACTCGG
GTCATAGGGTTACATTTGATATAAATGCCAGTGTAACAAAAGCCTAACCTACAACAAGCC
CCAGTAAATCTACTTTATTTACATGCTAGGTGGACAAGATCTGTGTTTCAGTGGCATGAA
TATATTGCTGCCTTATTCATACCCTCTATAGGGACAACAGATATTATGATTAAAGTAGAG
GCCTTGACTAATTTCACAAAACAGGCCCTCCTAGATAGAACAAAAGCCATCCAAGCCTTA
AATGAAGAGCAAATCCAAATAAGAAAAGCTGTAATTCAAATGGCATGGCTTTGGACATAG
TCACAGCTGCTCAaggagggacctgtgctataattaaggTTGAATGTTGTGTATGCATTC
CTGACTTACCTGGCAATGTATCCACTGCTTTAGATGACATGAAAAACCAGGTAAAAGTGa
tgtcaaatgaaaacattcctttctggacttcagtcctatcttgggtgaagggCGATTGGT
GGAAAACTGTATTTACCATTGTTATAGTTGCCTTGgtagttctgctttgtggaccgtgaa
ttttacaatgtattatgaGCTGTGTAACCCGAAGGttgatgtcattctcccaaattggCG
GTTGGAGAGCCAGggtgcaatatatccctatgaGTGATGCTCATAatatgagttaagagc
atcaaaagggggaatgaaggaggaaacagacagagctggactccatcgTAGGCCAGGCCG
CGAACATTAGGCTACACACATGGTCAGcctcccaatggactctgaaaTGTGTGCCCGTGT
CTATAGAAACGGCATACCagtggaaaaccagacccccggatacaagagcctcaggacttg
tactTGGACTCTCCGTTGCccaaaagaatatgctaattatccctgtaacagaacaaagtg
gtaaattccattatgtttatcgggatatgaccacaggcctgttgataaatatccactgtt
tatctagtcttgtgacacgtgaatcatgggttaactttgatcgtgtctctcttttacctt
gttcggactagtttcaaggaatctggggaggtgggtttgagcaagtacacttagggtata
taaggttttcacaaaaactggtcggggtccttggctaagaggagactctgcctcgggccc
gccggtgtaataaactgcgctccatctgcattgtccttctgagtgagtttgtttcccgga
acgcgtggctacaacagcaGCTTATCACAGCAGTCTGTCTTTGAATAAGACTATGCATAC
TGGACAAGGCATTTATAGGACTGTCTCCAACCTACATGGAAGGACCCTACAAggtccttg
ttttgtttttggcattTTTTACTGAAGTTCAGTTTATCTTGTGTCAGCTGTGCAGCATGG
TGATTCAGCTACACACACACCTACAACTCTCCTTTTCCAGGTCTTTTTCCTTATGGG
>TCONS_00006804
ctTTGGGGAAGCCTTGGCTTCTGACCTGAACTCATTCCATCCAGAAGAGTATGGATGTTG
GCTCCTATAATATGGGGATGACCTGCTGCTGGCTGCTGAGACCAAGGAAAAATGCTGGAA
AGGGACAAAAGCTCTGCTCCAGCTGCTGATGGAAGCAGGTCACCGGGTGTCGAAGGAGAA
GGCGCAGATCTGCAAGGAGGAGttaaagttgcaggtatTGCCCCTTGGATCCATCATATG
AGGGTGAAGAGAACATACCACGCAGACCCAGAAAATGCTGAGTGGACTGCACAGCGGACC
AGccttaagaagaaggaaaagaagatcccAGATGAGGCCCTTGAGGATGAAGCCACATAA
TCAACTCCTGCTGCTTGGTCTCATCAACGTGCACATTCCTACACGGACTTCACAATACCT
CCAACTGTTGGGTATGTGGGGCTATGCCTCTGTCTGTgatggatggacttccctggtggc
tgtcaCTGCTCCACTAAGGAGATTTTAAACCACTCTGCTCTTTGCTGGGACACAATGATA
ATCTCTCCCTGCTCTCTGGGTGTAAGCCAGACCTACAGTGAATAGACTCGGGTCATAGGG
TTACATTTGATATAAATGCCAGTGTAACAAAAGCCTAACCTACAACAAGCCCCAGTAAAT
CTACTTTATTTACATGCTAGGTGGACAAGATCTGTGTTTCAGTGGCATGAATATATTGCT
GCCTTATTCATACCCTCTATAGGGACAACAGATATTATGATTAAAGTAGAGGCCTTGACT
AATTTCACAAAACAGGCCCTCCTAGATAGAACAAAAGCCATCCAAGCCTTAAATGAAGAG
CAAATCCAAATAAGAAAAGCTGTAATTCAAATGGCATGGCTTTGGACATAGTCACAGCTG
CTCAaggagggacctgtgctataattaaggTTGAATGTTGTGTATGCATTCCTGACTTAC
CTGGCAATGTATCCACTGCTTTAGATGACATGAAAAACCAGGTAAAAGTGatgtcaaatg
aaaacattcctttctggacttcagtcctatcttgggtgaagggCGATTGGTGGAAAACTG
TATTTACCATTGTTATAGTTGCCTTGgtagttctgctttgtggaccgtgaattttacaat
gtattatgaGCTGTGTAACCCGAAGGttgatgtcattctcccaaattggCGGTTGGAGAG
CCAGggtgcaatatatccctatgaGTGATGCTCATAatatgagttaagagcatcaaaagg
gggaatgaaggaggaaacagacagagctggactccatcgTAGGCCAGGCCGCGAACATTA
GGCTACACACATGGTCAGcctcccaatggactctgaaaTGTGTGCCCGTGTCTATAGAAA
CGGCATACCagtggaaaaccagacccccggatacaagagcctcaggacttgtactTGGAC
TCTCCGTTGCccaaaagaatatgctaattatccctgtaacagaacaaagtggtaaattcc
attatgtttatcgggatatgaccacaggcctgttgataaatatccactgtttatctagtc
ttgtgacacgtgaatcatgggttaactttgatcgtgtctctcttttaccttgttcggact
agtttcaaggaatctggggaggtgggtttgagcaagtacacttagggtatataaggtttt
cacaaaaactggtcggggtccttggctaagaggagactctgcctcgggcccgccggtgta
ataaactgcgctcc
>TCONS_00006825
tataaaaaatatttgctgtcaCAGTCTTCTCCTGCCCCACTGACTGCAGCTGAAGAAGAA
TTAAGACAGATTAAAATTAATGAGGTACAAACTGACGTGAGTGTGGACGCTAAGCATCAA
ACACTACAAGGAGTAGCATTTCCTATTTCTCAAGAAGCTTTTCAAGCTTTGGAAAAATTG
AATAACAGACAGCTGAACTATGTACAATTGGAAatagatataaaaaatgaaatcataatt
ttggccaacacaataaaTACAGAACTAAAAGATTTGCCAAAGAGGATTCCCAAAGATGCA
GCACGTTATCATTTCTTTCTGTATAAACATTCTCATGAAGGAGACTATTTGGAGTCTATA
GtttttatttattcaatgccTGGATACACATGCAGTATAAGAGAACGAATGCTGTATTCT
AGCTGCAAGAGCCCTCTGCTAGAGATTGTAGAAAGACAACTACAAATGGACATCATTAGA
AAGGTAGTTACCTAAttatttatctaatttattttacctaatttatcttattgatatatt
>TCONS_00006827
GTTCTTTCCAGTAAAGACCGTCTTTTAGCTCTGAAGAAAATGTTAATGCAAGAAGACAGA
CTTCTGCCTAGAGGAGCAAGATGCCTGTTCTACAGACTTGGTCAGTGTCCTAGTCCATCT
TGGCCAGTAGATGGCACTCTTCATGTGTAATTATTTCATAGCCTCCAGAGGAAAATGGAT
CCtgatttctagttcttttttgCCAAAAGGTGTTGTTATGGTATTATAACAAGGACATTC
TCTCATTCCCAAAAAtattcatcacaagaaaaagaataacCTCTTATATAAGCATTTCTG
AAAAATCTAGAACTTTCACTCAAACTTTTATTGATGGCTTTGCACTCTTAAGGGGAACTT
ATTAACCAGAACCACAAAGAAACAGGATATAGCTGTGTGAATGGCTGGGGCATGTGAAGA
TGGAGTGAATGAGGAGAGCTCACTGGGAATTTCTACATTAGAGTAGAAGTACAGGCATAC
TTTGCTTTATCTTGTTTCACAATTAATTCcaattttaacaaattgaaagtttgtgaCAAC
CCCGTGTCAAGCAAGTCTACTGATGCCGTTTTCCAACATCCCTTGCACACTCCCTGTATC
TGTAGTAATTCTTAGGATAGTTCAAACCTTCACAAGCAAAAACATCTGAAGGCCCAGATG
ATCATTGGtgatttttagcaataaagtattttttaaattaaggtttgTATGTATGGGCAG
TTCTCTGTTGTCTGTTCTCTTACTCTCTGTATATCCCCTACCCCAGCAGTATACCTATGC
ACGTGACTGGCTTTTCTCTGTACTTGTGTCCCAGCTGGTGAtctttcttttcaaaggagt
GGTTAGGGGCGTGCCCCTCTACTGCTTTCCCTGGTAAGTAGAGCAGGGAATGAGCTCCCC
TATAACTGGCAAAATCCCTCCAATCCCCACTTCCCCATCCCTTAGTCCCCAgtcccccca
tccctcccaggaCAAAGCCGGCCACCATGTACTTCCTGCCACCAGTGCACCACATATGGT
GTAGTGtcactccaggaccttgcttcagacgTGTAAGTGCCCCCATCCATTAAGCTagtg
atgtctctgttgctgacaccagtttctttctttgtcttgaaGCTGAGCAAACAGGCTTTG
CAGCCTGCAGTGTACAGCCTAACAATTGGTGGCAGCAGCCAGGAGACCACAGAAACTCCT
AAATTGGGGACTTGAGTTCCAAGCAGCCTAATCAGGTGAATGGGAAAGTCTGTCTGCTGG
CATGTGCGAGAATCTCAGTATTTGGGGAACCAAGAAATCCACTGAGGCAGAGCTGCCTCA
CCATacctgcctggtggctcagacagtaaagaatctgcctgcgttgcgggagatgaagGA
GGCTGGTCTCTGTACCAGTGCTTGAAGCCCAAgatggaatcgagattgccaggagaaata
ttaaaaacctcagatacacagatgacaccacccttatggcagaaagtgaagagaaactaa
agagcctcttgatgaaagtgaaagatgagagtgaaaagctggcttaaaactcaacattca
aaaaactaagatcatggcatgtggtcccatcacttcatggcaaatagatggggaaacaat
gcaaacagtgagagactttattttcttgggcttcaggatcactgaagatggtgactgcag
ccatgaaattaaaagacacttgctccttagaagaaaagctatgaccaacctagacagcat
attaaaaagcagagaaattactttactgacaaaggttcatctagacaaagttatggtttt
tccagcattcatgtatgggtgtgagagttggaccataaagaaagctgagtgccgaagact
tgatgtttttgaactgtggtgctgtagaagactcttgagagtctctggactagaggagat
caaaccagtcaatcctaaaggaaatcagtcctgaatattcattggaaggactgatgctga
agctgaagctcagtcACCTGAtggtcacctgatacgaagaactaactccttggaaaagac
cctgatgctgggaaagattgaagacagtagTAGaggggcacgacagaggatgagatggtt
ggatggcatcaccacctcgatggatatgagtttgagcaagcgttggtgatggacaaggaa
gcctggcatgctgtcgtccatgggatcacagagtcagacacgattgagcaactgattgaa
ctgaactgataaagaataCTAAAATTGagacaaaagaaaacaactaTTAAGCCAATggag
ataaaacagaaaatagaatcatATTTAAGGTCAATTAATTCaagagagggggcttccctg
ctggctcagatggtaaggaattgGCCTGTGATGAGGGAGAattaagttcaatccctggct
tgggaagatgccctagtgaagggaacagctattccagtatccttgcctggagatttccat
ggacagaggagcctggtaagctacagtccatggggtcacagagagttagacatgactgag
caactaacacacacaataccCACAATCCAAGAGAGGGCAGGAAATTAAGAGAACAAAGTC
ACAATaacaattaaacataaaataaataaaaggagaataGCAAAAGTCAAGGAAATAGGa
aatctataaagaaaataagaaaaagcaagaatttgtttaaagaaaaagtttaataaatta
tAGAACTCTAACCAGACTGATCTAACtaaaaagaggaaacaatttACCACACTAGTATTA
GTCATCCCTCAATCTACACCAGTCTAGTTTCTGCCCTACTTTTCTGCCAAACCGGATCTT
ACTAAAGTCACCAAAGGCATCTGTGCTTCCAGAGCCACTGGAGAGTTTAGCCCTGTGTGA
AAGTGgtggtggctcagtcgtgtccaactctttacgaccccatggaacccgccaggctcc
tctatccatggggattctccaggcaagaatacgggagtgggttgccatgccctcctccag
aggatcttcccaacccaggaatcaaaccagggtctcctgcattgtaggcatattctttac
cagctgacccaccagggaaccccctatatatatatgacacaatgtaattaaaaataataa
taataaaaaatagaaattttctatACCCCAAAAATttaatgaacaaagaaaataataaat
tgactAAATAcaaagtatgtatttttttttctgaaaccacTGTGTAAAGATTCACATATT
ATTATATGAACAAAAgttatttaaatctttataaataggtagataaatagataaatagat
cagCTTGGGCATTTGTGAGGGCCTAGTGCCTGTAGAATAGAACATGATGTAGCTTAAACT
TCTTGAAAACATTTGACAACCTGATTCAATTCAGGGTGCAATGACAGCAGAAATGAGAGT
CCTTGACATGGCAGCGCAGGAGGAAGTGTGGTCTGTTGGTCCATGAGAATCATTTCCGTG
TTGAACCAGGTGTGTGTCAGTCCTTTCTCCTGAATCTCTCCTGCAAGTTTGTTGAGGAAA
AGAAGGCTCTCATGACTTGTGCTCTGACAACCTCCCAGGCACAAGGGCTGTGTCTCTTCT
CTTGCAGATAGAGAGTGATTGTGTGGAAGTATTTCCTCACAGCCAGACTGGAGTCCTCCT
TGAGCAGGGGAGCCCCTCGCAGCCCCTCCTTCTGCCTCAGACAGGCTTATAGGTCAGTGA
GTTGCTGATCCAGTGCAGCGCAGAGCTTGTCCAGGAGGCTCTCGTCCCATGTGGTGTCAG
AGCCCTCTGTGCTGAAGAGCTGGAAGGTGTGCTGGG
>TCONS_00006885
GGAGCTTTGCAAGCTCCTGACCCGTCCAAGGCCCCCTGCCGCCGCCACCGCCCGCGCTCC
AGGCTATCCGAGCCCAGGCAGGGCTGCGGGCCTCCCCACCGCAGGAGCAGCCGTCGGGAA
TCCGCAACGCGTCCCGCGAGGCATTCGAGCCTTCAACATATGTCTAGGAGCAAGCGGCGG
ATCAGGAAGTCGGGGTGGCCTTGCGGAGGGGGCGGGGAAGGCGAGAGGAGATCCCGGAGC
GAGGCGAGCCCTAGGCCCGCGGCCTCCCGACAGCTGCCCGTCCAACCTCGTGAGCGGTGG
GCGCAGGTGAACACACCTTGCTCTCACTTTCGACGGCACCCAAGAAGGCAGGGGGCGAAG
AAAACGCAG
>TCONS_00006914
GGGGCAATGTACTTGCTTAAGAACACAACAAAGAGATGTACTGGTATGCAGAAATTCTGA
GCTGAAGACAAAAATAAGTTCCTGACTAATTCTTGCATGGAAAGTTCCCTAAAAAAATAG
TACACATGGTCTGCAAAATGTTAAGGAAACAATCTTCAAGAAGTTGAAATGACATTCCTG
TGGTCCTTCTAATGGCCCAGTCCAG
>TCONS_00006967
CTTTCACTCACTGCTGCCTGCTCACCGGCTCTCAGTCTCCGCTGCAGGCTCCACGAGGTC
TCAGCTCACATGCTGGGGGTCACTAAGGAGCTGGCAGAGAGATAAGAGAAGAATGAAGAA
GCAGTGGTGGGACTGGAAAGCCCGTGGGAGGAATCTCAACCCCTTTTCTCTCTGAGGAGC
CCTCCAGGAGGCAGCCTGAAGGTTACATAGATGTCTCTCCAGCTGCAAAGCGGATCCCTT
CCAGGAAGCTGACGCCCGTCATCTTGACATCAGATCATATTGGATGTGTTGAATATGGCT
TGAAGTAAggcagaccctgatgctggaaaagattgaaggcaggaggagaaggggacaaga
tggatggcatcaccaactcaatggacatgaatctgagcaaactccaggagatggtgaagg
acagggaagcctggtgtgctgtagtccatggggtgccaaagagtcagacacgattgagtg
acttagcaacaaaggCTCCACCTGTAGCTTCTAGGTGGTGGAAGGGGTCTTGGCTTCAGG
ACATGATGTATGGCTCGGTGACTCCTCAAGGGGCAGGTGAAGCTGTCACATTCCCATGTG
GCATGGTTCTCGTGTCCTCTGACCCTTCGCCCATCTCTGGCAGGCTCAGGAGCCACTCTT
GGCATCACCAGACAAGTCACGGAAAGGCAGCCCCGTGGGAACAAGAAGGAAGAGAATTGT
CTGTTATTCCAGCCTTCACCACAGCAAAAGGAACCACCAGGGAACACGTGTCTCTCACCA
AAAGCCGTGGAGAACTTGGAATGAGTCCTTGGTTGTGAAAGAGCAAGGATGTGAACCTTG
GAGCTGGGCAGACCCAGGTTCAGATGCCAGCTCCACTCCTGACTCCCTGGGACCTGGTGC
TTTCAGTGGGGTCCCCGGTCACCAGGAGCATCAGCAATCCCTGaaccttgttagaaatgc
agaatcgaCTGAattggaatctgcattttaaccagaTCCGTGGGGATTCCTACACAAGGT
GAAGGTTTGAAGAGCATTGACCTGGGACCCTGGACAAGATCATTTAagcctgcctcagtt
tcctcacttgtaaaatggtgATTATGCCTACTTTAAAAGGTCATGTGATAAACGAGATAA
CGTATGGCCCGcgtttagcacagtgcctggtacataggaGGTGCTTCGGTATTCATCTCC
CGCCTTTTGGTTCCCCAGTCTCTCCAGAagtttccattcttttccagCTCAAAAGCCTCT
TCCTTTGGAAACTTGAAACCGTTGCAGTGCTGCTGTCGGACGATAGAGGGCACTCTCGAC
ATCGCCAACGAGGAGAACACGGACAGCGGGATTCGCAGGCAGTGTGGGTCTCCCGTCCGC
CCTGGGGAGGGTGTAGGTGTGCTGCTGCTCGGCTCCTGGGGAGGGGCAGTTCGTCCAGTG
CTCGGGACGGAGCGTCCTGGATCTGAGCCTGCAGCCTCAGTCAGCTGGTCCCGCATTTGA
CCTGCCACCGCTAGTTATAAACAAACTGCCCGGCTTCTCCAAACTTCCGGAGCTCAGTCC
CCAGGCCGGTGCGGAGGCGCCGCGCGCGGGCAGCTAGACGTTGATGAAAGACCCCTGGTC
GCCGTTGGCCGTTTCGGGCTCCACGCAGCGCCCCTTTCTCCGGGTGACCCTGCGGTTCCG
GTGGAATTTGGCGTAGCAGCGCAGCCCTGAGTGAAGAGAGGCAAGGGGGGTCAGACGTGA
GACCAGCCAGttccccgcccccgcccggcCTCGCACCGTTTCACTATCACTGCCTTCCTT
TTTTCTGCCCTACAACCAATCCATCTCCCGCACAGCAGCCTGAATgggtttaaaaaagaa
tatcacaGACGGAGAAGAGTGAACAGATGGAGCACAGGAGATATTTAGGACCAGGAAACT
ATTTTGTGCGATACTATCTATAATGCTGGGTACATGTCTAGTCTTTGTCAAAACCCAAGG
AATGTGCAACACAAAGAGTGTACACTAATGTAATTGTGGACTTAAGAATGTACCACTATT
GGCTCACCAATCTTAGAAAGTGCACCACACTAATGTGAGATAACAGGGGAAACTGCTGGG
GGAGGCATATGAGACTGCTGTATTTTCTGTCTAATCTTCCTGTAAACCTAAAacgac
>TCONS_00007126
cctcccactcattagcctatgaagttacccagcccataaaagctaaccatGCCACATTTT
GAGGCActtgccctctgcaatggcccacactcttgtctgtggagtgtgtttctctctgta
tcaatccacttcttacctatcactttgtctctcactgaattctttctgcaataagacatc
aagaacctgaactTCATTGGGTCCCTAAACCAGGAAAGTATGTAATGGTGATGGGAGTGA
TTCAGGCCTGCAGCCCCGAGCCCTGCCTGCAGGCTGTGAAGATGACAGATCTTTCAGATA
ATCCCCTCCACGAAAGCTTGTGGGAGCTGGAAGTGGAAGATTTACACAGGCATATATATT
CCTTAGATGATGTTGGAACCGGCgattaaaaaaacaactgaagTTCTGGAGCAACTTGCA
TTCTTACCATGTGGATTTCATAGACATCACTCAGTATATATTTCTCAAAGGTTTATCAGA
AAGCTTTGCTCTGAGCGGTCCAGATGCAGGACCACTAAATGCTGGGACACTCCAGTGAAC
TCAGCCCTTGCTGCCCTTCGCTTTGACTGTTTGCTGATGAAAAGCAGAtgttttgttctc
tctctctctctttttttttttttgctctctctGTGTTAATTCTCTCTCCCTGAAGCACAC
AGAAACCTCATGCTGCATTTTCCAAGTTTTACAAGTGATGATGCTTTTTCCATTACCACC
GCGGCCCTGTTTTACGAGGCCGAATTTGAACCTCAGTCACGGCCCGTGGAGATGAAAAGC
ATGGTTATGGGCAGGAAAAGAGGCTGCGTAAAAAAGGAATGACCTCACGGCCCCGTGTCT
CCTCAATCCACAGCTTCCATATCCAGCTTGCAAGTCAAACGGCATTTTCTGACTGCAGGC
TCTGGGGCCTCTCACAGACACAGCCCTCTTTCTGCCTCAGATGCCACTCAGCCCTAAACG
TGAGGTCCCTTCTCCGCAGAGCTGGACGTGGATGCctgcccttcttccttcccttgggGA
TGTTGAAACACCCTCAGAACTTCTTGTTGAAACGAAAATCAAGATGAAGAATGACTTGCA
GGCATGAACTAAACTCCTCCTTCATAACTTTTGATGAGACCCTGAGAGGGGCAGCCTGCT
GGTTAGATAAGAGTCTTCACGGTGTTTTCTGTAGGGAATGGAGTTTGGTTGTGATTGTAT
TGAATGTTGGGTGGCTGCTCTCTGCTTCTTACCCAGCCTTCACTTTTCCTTAGATTGTAA
ATGCCAAGGGAGGGAGGGGGTCAGGTTTTGTTCCCCATTGCTGTAAACTTTTGCTGGAGT
TGATTTCTAC
>TCONS_00007108
AAGGAGCCAGGTGGGTCAGCCTTGGCCAGTTAGCATACTCCCTGCCACCATGCCGGTTCA
AGCAGTCCACTGAGAGTCCGCCTTGGGGTTCGCTGGGACAGCTGGAAGAGGGGAGACCTC
TGTGTACTGAGCTTCTGGAGCTGttcatagggtttcCATCCACATTCcagtacggatgtg
agagttggaccataaaggaggctgtgcaccaaagaactgattcttttgaattgtgatgct
agagaggtttcttaagagtcctttggacagcaaggagatcaaaccagtcaatcctaaagg
aaatcaatcctgaatattcattggaaggactgatgctgaagctgaagctctactactttg
gccacctgatgtgaagagccgactcattgaaaaagacctggatgctgggaaatattgagg
gtaagaggagaaggggtgacagaggatgcgatgatTGAATTgcatcattggctcaatgga
catgagtttgagcaaactccaggagacagtgaaggacagggaagcctggcgtgctgcagt
ccatggtcacagagaattggacacgacttagcaattgaacaataacaacaatcgCAACGG
TGAGTGGGCTCCAGGCCAAGCTGTCACTCAGCCCACCACATGCCACACCTCATCTCTGCC
CGCTCTCTGGTCCCTGCCATgtctctcactcactcacagtcctttcttcccttcctctgg
gAACCCAGGGTCCCTTCTCACCTACTGTTCAGTGAGAACCACCCTGAATGGTTCAGCTTC
CCATCATTAGTATTGAGCAATCGCTTTCCAAATATGGTTTTTGGCACAGAGTCTGGGAAG
GCTGTCTCCCAGCCACACTGAAAGCTGGTGGTCATCTCTGTCTTGACAAGGAACGTGTGT
GTCTTTCTGAGTTCCCTCCACATGCAACCGGTGGTGGTGGGTCAGGAAGAAGGGTCTCCT
CTGGCTAAACCTCTGGGGGCAGTGGGTGGAAAACCGAGGGACTTGGGGTGGGCGAAACTG
GCTACATCCTGTGACACAGAAGTTCCCCCTTCAAAGCTGCTAATAACAAAGACAGTAGTA
ATAACAGAGTAAGTATTTACCAAGCACTTACTTCATGCACACTTtacaatattaattcat
ttaatgttCACAGCAACCCTTGAGGTAGAACTGTTATCTCTGTTTTAAAAACTAGGAGAC
TGAGGCACGAAGTGGCTAAATCACTTGCCCCAAATCAAAGTGAACTGctcaaataaaaga
gaaaggcagCGTTTTGCTGAGTGTCGATGAAGAAATCTCCCCACAGCTTGGAAACAGTTC
TACCATCAATTTTGGGCCAAATGCTTCCTAAAACTTAAAGGATGCAAACTAGTGTCTCCA
TTTTTTCTACACAAAGCTCTAAAATTGAGATGCAGTTATTTCAGTGGAGGAATTTCTTGA
AAAATCTGGCTCCTGGCTCCCTCTTGGAAAACTGGAAGTGCTGGCACCCTGGGCCCACAT
TCCCACGTAGGGTATATTAGTGAAAGATGTCAGACAGAggaaggcaaatactgtatgttt
ttactaatctgtggaatctaaagaaagtgaagtcgctcagtcatgtccgactctttgcca
ccccatggactgtagcccaccaggctcctccgtccatgggaatttccaggcaagaataca
ggagtgggttgccatttccttctccagaggatcttcctgacccaggggttaaacccaggt
ctcctgcattgtaggcaaacgctttaacgtctgagccaccagggatgtggaatctaaaag
gtgAAACAAATGAGAgtaacaaaacagaagtagactcaggcttttgttgtttagccacta
agttgtgtccaactctttttcaatTCTGTGGACTCACAGGtaaagagaacaaattagtgg
tcaCCAGAGGGGAGAGGTGtggcggaggagaaggggattaaaAGAGGCAGAAACTACTGG
GCATAAAATAACTGACAATGTAatatacagcacaggaaataaagtcagt
>TCONS_00007171
TGTTGGACTGAAGCAAGAGAGCTGGCTCCTCTACTGTTAGTTCAATGGAGGGGACTTGAA
TCCTGTGAACAAACCCAGATGCCGGCTCTACCCTCTCTGTCCCATAGAGCAAGCACCACA
TGAGGATCCTGTTTATGCTTCTCGGTAAGAAATGCAACAGGACTTAAAAGTCCTAGAAGT
AATGTTGTTCAATTACACGTTGGTGATACAGCTCCATCAAgt
>TCONS_00007177
TTTCATTTCTCCCATTTACAAGATGCTTTAAAGGTTCTGATTTTCAGCTTATCAAACTAA
TGCAAAACAAGTGTGTGGCCTTCACTACTGAGTGTTCTCTTTGGAAACCATCACTGTTGA
GAGATGGGGAAAATCTGAATGTATAAAGCATTTTTGGTTAATGAACTGCCTTTTATAAGG
GATTTTCATATAATATAGACAAGCTTCCCTTTTTGGTGTAAGTTTTGTGATCGTTAATCT
TCCACACTCTCATCTTTGTCATCCTCGAGGTGTaatgactataaaaaaaaaaaacaataa
taataacctgAAATATTGGAAAGCAACTACTGCAGAGGTGGGAGAAATACACTTGCAGAT
GACAGCGCCATGCTAAAGTTAGATCACGAGGTCCCTTGGTATTTATGCCCGCATTACCGA
TGAGGCGTACTGAGTAAGAGGGCCATCTCCCAGAAGTGTATTAGtaattttcagataaaa
ttatGAGCATACCTTTCCCAAAGTGGAACAGACTTCATTTCCTGTTTGAGTGATTACACT
CTGGTACCTAACAAGTTTAGGAACCAGTTCATCTTGCAGTGGAAACAGTAAATCTTTG
>TCONS_00007178
CCAGTTTCATTTCTCCCATTTACAAGATGCTTTAAAGGTTCTGATTTTCAGCTTATCAAA
CTAATGCAAAACAAGTGTGTGGCCTTCACTACTGAGTGTTCTCTTTGGAAACCATCACTG
TTGAGAGATGGGGAAAATCTGAATGTATAAAGCATTTTTGGTTAATGAACTGCCTTTTAT
AAGGGATTTTCATATAATATAGACAAGCTTCCCTTTTTGGTGTAAGTTTTGTGATCGTTA
ATCTTCCACACTCTCATCTTTGTCATCCTCGAGGTGTaatgactataaaaaaaaaaaaca
ataataataacctgAAATATTGGAAAGCAACTACTGCAGAGGTGGGAGAAATACACTTGC
AGATGACAGCGCCATGCTAAAGTTAGATCACGAGGTCCCTTGGTATTTATGCCCGCATTA
CCGATGAGGCGTACTGAGTAAGAGGGCCATCTCCCAGAAGTGTATTAGtaattttcagat
aaaattatGAGCATACCTTTCCCAAAGTGGAACAGACTTCATTTCCTGTTTGACTGATTA
CACTCTGGTACCTAACAAGTTTAGGAACCAGTTCATCTTGCAGTGGAAACAGTAAATCTT
TG
>TCONS_00007179
GTTTCATTTCTCCCATTTACAAGATGCTTTAAAGGTTCTGATTTTCAGCTTATCAAACTA
ATGCAAAACAAGTGTGTGGCCTTCACTACTGAGTGTTCTCTTTGGAAACCATCACTGTTG
AGAGATGGGGAAAATCTGAATGTATAAAGCATTTTTGGTTAATGAACTGCCTTTTATAAG
GGATTTTCATATAATATAGACAAGCTTCCCTTTTTGGTGTAAGTTTTGTGATCGTTAATC
TTCCACACTCTCATCTTTGTCATCCTCGAGGTGTaatgactataaaaaaaaaaaacaata
ataataacctgAAATATTGGAAAGCAACTACTGCAGAGGTGGGAGAAATACACTTGCAGA
TGACAGCGCCATGCTAAAGTTAGATCACGAGGTCCCTTGGTATTTATGCCCGCATTACCG
ATGAGGCGTACTGAGTAAGAGGGCCATCTCCCAGAAGTGTATTAGtaattttcagataaa
attatGAGCATACCTTTCCCAAAGTGGAACAGAC
>TCONS_00007215
TGGACCCACCTCCTCAGGGCCTCCCCAAACTGCCTGAGTCCAGGAGATCCGCCGATTTTC
AACTCAAGCGCCCCAGCCCACTGCGGAACCCCTGGCCCCCACTGTGCTTGCCCCCAGAGC
AGCCACTACATTGGATGAGACCATCTGGAGGACAGAGCTGGCCTCAGTCCCTGTCCTTag
cccaccccctcctccagagTCTCCCAGGGGTCTTGGGACCTCCCCCAGCTCCTGTGGCTT
CCAAGTAGCCAGGCCCCGGTTCTCAGCTACCAG
>TCONS_00007226
GGGGAGGAGGCGCCCGCCGAGGAGGCCTCGCCTCCGGGGGCCCGCCCGCTGAAGAGCCGC
GACAGCCTGGGGCCTGAGGGCGGCCCCGAGCGAGAGTTCGCACGCAGAGACGAGCGGCCT
GGCCTCCGGGTCCTGCCGAGCACCCGGAGGGGCCCAGCCTTTTCTGATTACTTGTACTTC
AAGCACAGAGATGAGAGTTTAAAAGAAttactggagaggaaaatggaaaaacaagcaGTG
CTTTTGGGGATCTAAGTGGACGGTTTAAGAATTACACTTGGAAAATGAGAGCTAGGCAGT
GCAGATACAGCTTTCTGCATGAGCTCTCATTTGCtggagaggagaagggcacgaaTCTTG
ACAAAGGGCGCAAACTAAAtgagtagagaaggaaatgcttCTCAGATGTTGCATTTGGGC
CCTTGATTTTTAACACACATGGAGGGCCTTCTTCAATGTTGTTTCATGGATCTCCAGTAC
AATTAACTGTACATACTCTTCTAGACATCTAATTGTAAGCTGATGCTGAGGTGCTTTTAG
AAATTCTATTTTCCATTGACTAACATGGTAAATTTCTTTCTAGTTGCAAAAATATGGTGC
TTGACGTGTTACTTTATTAATGACTCTTTAGTTGAATTTGTGAAAGTTATATTTTTCCAG
ATAGATGAAAATTGTAGTAgtggtatatatttttaaaatctctttattcAATAAtcaaaa
aaatatcagaaatgacAGAGGAGGGTGAGTTTTTAAAGAGGATGTTCTTGAGTAGTTGCT
GCAGATATAAGATAAAATTTCAAGAGAATGTGATTAATTTTGATTAAGGAAAAACCAGCA
GTGCTTAGATTCCTGCCTGGGTCTGCCTTGTTCAGCTCCCGCTGCCTTCATCAGATATCA
CATTGGAGCATATTTTCTGATGGCCCAGCAGTGCTCAGTGTCTGCAGGCTAACCCTGAGT
CCTGAGCAGGGCTCCCTCCTGGGGACCTTGCTCCAAGGCCTCATCCTGTGAAGCAGCTGC
AGGAAGAGTTGGCAGCCTGTGAGCAGTGGATTTGTCAGTGCTGGAGCtgcggggctgggg
gtgggggtggctgggggGAGGAATTCTCCCTGAAATTAAGCTCTAACTTGTTTAGAGTAT
TGGAATAACCATTGCTAGGAAAGCAGTTGCGGGGCTGTGTTCTCAGTGCTGCCTACACAT
TAGAATCATCTCAGGAGTAGTAGTGTTAgctgctcggttgtgtccaactctttgcgacct
cacagactatagcctgccaggctcctctgtccctgggattctccaggcaagaatattgga
gtgggttgccattttcttctccagaggattttcccaatgcaggaatcatacccaggtctc
ctgcgttgcaggtgtattctttaccatctgagctatagggaagtcccagaatcaTCTCAg
ggagccttaaaaaaaaatactaatgctGGGGCCTGGGCCCCTGAGGCCCTGATTTAATTG
GTCTAGAGGGGAGCTCTGGCATTGGTTATTTTCCAAATTGCCCCAGATGACTCTTATGTG
TAGCGAGAGTTGAGAAAGATCGACTAGGATAAAATAGTGGCTCCCACGACCCCCTCACAA
GGATTCCATAAATATTTCTGCTTCTGGCTTTACTCATTAAGATAGAAAGCAGGAGACCTT
GAGATCATTCTGCTGACTTAGGCCTTCTTACCTGTTCTGTCAGAGCCTCACGAGaggagg
cacacacacacacacccccccacacacacactgtataaacacacacacacacacac
>TCONS_00007314
gaacagggaggcctggcgtgctgcggttcatggggtcacaaagagtcggacacgactgag
cgactgatctgaactgaacaaacTCAGTAGAGAAACTATTTACTGAATTTTGACATTAGT
TATAGAAGTGAATAGAActtcctggagtagaaaatagcaacccactccagtattcttgcc
tggaaaactgcacagacagaagcctgctgggctgcagtccttgggctcacaaagaatcgg
acacgactgagttcgTGTGCACAGAACTTCCTCGATACATCTCTGGAGCTTCTAACCTGA
CGTTTTTTCCAGTCCCTCCTTGATCTCTTAAACTTCTgtattgaacattttaaaaattga
cttaaaaaatgTCACGTCACGTGAAGTCAGATTTTAAACTTGTTGCACCTGGCAGCAAGC
CTCACTGTGTGTTTTTGAGAATTACCAGTTGAGGGTGCTTAATGGTATCCTGGCTTCAGA
AGAGTCCGCCGTGTCCAGAGTAATCCTCAGTGCAGGACCGAGCCGCTGGTTCCTGTGAGC
CCAGGCGATGGCTGGGCCCTTGCAGAACCTGCAGTCAGGCCGGGGCCCCCGGGACAGGAC
ACACAGATGGGAACATCCTGGCTTCGGCCCCGAGGAAGCCAGGGAGGTTGTGGGGGCATT
TTCAGCCTCTGATTATTCAGTTTGTCTTAATATGGGACTGACTGAATCGCAGTTTCCCTG
TGATAATAGTGTAGTATGGTTAACTTTGGTGTTAATGACTCATCAACCTGAAGGTGTGGC
ATGGCCTTTTCACTCACTGGTGCATGCAGtctgttttaaaatagttatgttttgttttta
caaacacaaatttttgctttttaactgtTTCTATTGAGTTCATATTCAGAGGCTTAAATT
GCAGTGTTAACACTGTCCTGTTGCTTGGGGAAGTCCTACAAGCCATAATTGTGCCAGACC
TTTCAGCACTTTGTCTGAAGTGTGCGTCTGTGGCCCCCTTTAGAGGGTTTGGGGTGCACG
AGCTCGCTGTGCTGGGGGTCTCTCGGTCGGTGAAGGAAGGCACATCCCCAGTCATGCCTT
CCTATGGCCCCGTGTCACCCCAAAGCTTGAGCAAAAGGGTGTGTACTTGGAGCCACAGAA
GGGTTCCTGGTTACGTGAAATAAAGGAGCAAAACTGTTAAGATGATGCTGTGTCTGTGGC
TGTTTTGAGCAAATTGCACTTCACTTGGCGGTCACCTGCCGTATCCCTGCAGCTCAGCAG
GCATCCATGGATGGGACGCCAGGGCCAGTGTCTTTTCCTGACAGGTTTGCCTGCTGAGAA
TCGTCGTGCAAACCACGGGGAACAGAAAGAAGGCGTTGCCATGAAGTTACTCAAGACAGG
CTTTTTGCTCTTTAAATTATGTTTTGCAAGTCGTTACTGATACCGTTATTTAAACAAAAT
AGTAGATTAAGGGAAGTCAGATTTGAGTGTTGAAGTTACAAGCATTTAATGGTAAAAGTT
GCAAAATTAAAGTTGTAAATTCAGGCAGTTTATATTTTGACAGTGTAAAAGTTTATCAAG
GATTTCTGAAAACATGCTTGATGTATTAtatgaagatttaaaattttgacataaTTTAGT
AGAAATTTGTGGGGGTTTTGTTCTCTTTTTGCAGCAGAACGCACAGTTGTCACCTCACTT
TGTGACCGATGGCCTGCTCAGGTTGGGCTTAGTGACCAGGGGACCCATCTGCCAGCCGAG
GGGTGTGCCTGACCAGTGCAGAGCACCTGCCGTTTACCGCCCGGAGTCTCCACCTTGACT
GGAACAGCCGAGACACGGGAAACGGACAGAGGTTGCAAGTTGGGGTGCTGAAGCTGCCCC
GCCCTGGAAAATGACCTGTTGCTTCTGGAAGCTCCTCCGACAGGCTTGGCTGTGCCCACC
GCTCCCGCCCAGGGCGGCCTCTCCCTCAGGACAAGGGGCGGGCCCATGGCCAGCTCTCTC
CCGGCGGAGGGCAAGGCAGACGGCCAGACAGACTCATGTTGAGCTGGAGGAGACAGAGTC
AGGAGCAAGCCAGCGGCACAGACGCGTCACTGCACATCCAGAGATTTAACACGGCCTGTG
TGCGGAGCCCCTGCTGACTGGCCGAGGGGCCTCCTCTCCACCTGGGGTGCAGGCCAGGTG
GGCTCAGCACCAGACTCCAGGGGTCTCGGGGGTCCTATGAGCTCAGAGTGAGACCGCGCT
GACTGTCGTCCCCAGAGCCGACCCACTGGGTCAACCCAGCTCCCTTGGCCTCCCGGCCTG
TGTGCCCAACACCAGCAATGCTGGGGGCTCCAGAGCATCATGGGCCTTCACAAGCAGAGC
CCCACGCCTGCCCCCacagtacacacatacacatgggcCTTCACAATGagagccccaccc
tcacccccacagcacacacacacacacacacacacacacacacgggcctTGGTCCTCAGA
TGCGTCTGCACTGTGCTGTCCAGGGCTCCCTGCTTTGTCCTCATCAAGGACGGTCCCCCA
GGAGAGGGCTCCTGGAGGGGGTGCATCGCCGTCTCAGGAGCCACCTGCCCTCAGAGGGGT
CGGTGTCCTGTTTTCATGTCCCAACCGCTTTAATGCTGCCTGTTCCAGACGCGCGACGTG
AGCAGGGCTGTCGGAATTCTGCACCCCTCTCGCCCCCCTCTGGCCAGTGAGTCCCTGGGC
CTCATTCTCACACTGGAGCACTGAATTCTGCAGCCCTGGCCACCTCGGACCCACAGCAAC
CCAACTACACGGTTTGCAGTTTTCCAGTGCCCTTCCTCTTGCAGTCCTGGCTGGAAAACC
CACAGCCCCAGCTCCGTCAGGATGAGGCCTCAGAGAACCAGGAGGGTGTGGCCGAGCCTG
CAGTGCATTGGAGGCCTGTGCCCCGAGGGCGGCCCGGGGACAGCACGGGCACCCTGACGC
CAACACGCTCATTTGTGCTGCGGCGGTTGTAGAGAATTCTGCTGGGACACGACAGCAAAT
AATTTAAGTTTTAGCAACTGccttagttgggcttccctggtggctcagagggtaaagcgt
ctgcctgcaaagtgggagacccggctttaatccctgggtcaggaagatcccctggagatg
gaactggcaacccactctggtactcttgtctggaaaatcccatggacagaggagcctggt
aggcttcagtccatggggtcgcaaagagtcggacacgactgagcgacttccctttagGCT
TCTCTGCACAACAGACATTGCGGTGTGAGCTCCGAAAGCTGAGCCCGGGTCTCATTTCAG
GCCCTGAGGCTGGTTCTCATCCAGGCCCCGGGGTCCCCTTGCTTGTGCACTGGGCTGGTG
GCAGATTTGGGGTCTCCCTGCCCCACCTGCTGCCTCAGGGCTTCCTGGAGTCCCGCCTGA
TGAGTCAGGCTCACCCAGGATATCGCCCCCCATGAGGCCTTGATTCCGCAGACCCTTTCA
CAGGCCAGTGCAGCCTGATCCTGAGGGGGGTGCCTGCAGACTGAAGGGTCCTGGCCCTCC
CACCACTGACCCCCATTTGACTGAAGGGGAAATCGTACCTGTT
>TCONS_00007300
AAGCACCAGGACTCAGAGACTCTCTCAGACAACAGGAAGAGGCTTTCTGGAAAACTCCAT
TTCTTCCTCAGACCTCATCTGCCTCAGCACCCAGggcccctcccagctcccagacATGTG
GACCCCCACCACGGCCCGCAGAGGTGTTTTTcaatgacggccattctgacctgtgtgagg
tgctACAGACGAGCCCAGAGGAGACCAGGGACATAGGAAGGAGACCACGGGGCGGCATCC
ACGTCCACATCCAGGTGCGAGACTGACTGCAGGCCTGCCAGGCCTGAGGGAAGCCGGGCA
GAGTATGGAGGGGGGCGGCTCTCTGCGTTATCTCTTACGATCAGTGAGCATCCACAGCTA
CACCAAACTAAGACACTAACCCAAAATAAAGGGGGGACTCGGATTTCTTCTCTTACCCCC
CACCCCAAGGTCCTGACGCTGTGGGTCTAGCTGGGTCTGAAGTGGGAGGGACACAGAATG
AACTACCCAGGGACCTGCAGTCGTCGGGACCGAGGGCCACCCCAGGGTAATGATGGCCTG
CAGCCCGGACCC
>TCONS_00007304
CACTTGGCTCCCTCCGGGGTTTCTGCGCCCGGTAGGACCAGAAGGGGAGGGCCTGCCGGG
GGCACCTGCCGGGCGGGCTGCAGTTCGGAACCTCCCCAGCTCCGCAGCCCTACGGTTCCC
CTAGGGTTTTGACGCGGTCGTGGGACGGCTGGGCGCCGGGAAGCGCTCTGCAGTCGCTGT
CAAGTCCTCTCCGGCCCAGCAGCCAAGGCGGAACCTCAGGCTTTACAGACGACCGCTGCT
CGTTTTGGGGACATTGAAGGGCACAGAGGTGTTCAGTGGAGGGCTCGGGGATGCGCTTGG
GCTGGCAGACTCAGGGAGTCCGGTGGACAGACTCTGGCGTCTTTGAGTCTTCAAGAACTG
TCAGCGCTGCAGAGGTTTGCCTCCGTCCAGGAGTCCGGCAGAGCGCACGCCTTGACGTTT
GGCAGTGCCCTTGCAGACGGGAGTGGCGTTGCATATAGCCCCAGAATGCCGTAAGGAGGT
CTGGGATAGtgccgggagcaggagctccgcccgtggcaaaggtcatgaggaaggaggctc
ggcatacacaaaggcgggatcgagcctcaggagtccccctggaaatt
>TCONS_00007384
CGCAGAGACTGCGACACGCAGGTGTGTCCTGCGTTTGCGGAGGGGTTGGACCGGGATCCC
ACCCTGCTAGGGGAGATCGGGCAGCTCCGCCGCCTACTCCCCTCAGGACAGATGGGTTTA
ACCGTCCGCCTCATCCCTGGCTGGGAAGAACCAGTGAATGCGCGGGAAAGTTTGTAGCGA
GCAGAGGCAGGCATTCCTCGTGCGGGGCTCCGGACCCACAGTTGTAGAGCCAGCGGTCTG
CGGGAagccattctttttctgagaaccTGCCATCAAGAACAGCACTAAGGGAAACACACT
TCTCCCAGGGGTCCTGGAACAACTTCATTAGGAAGCTGGAGGTGAATTTTCACAGGCGCG
TCACGTGGGAGACCCCCAGAGAGCTGGACCAATGAGCATGTGGCAGTGATTTGGGTCACA
CACGCTAatggcccaagaaaataacaccATTAGTGCCGTAATGGAGCAGCAGCATCTCTG
TCCCCAGGACACCCACTGACTGGAGAGGGACCGGGCCACCGGGTGATGTTAAGATGCCCT
CTGCTCCTTTCCTGTTCAACATGTACTGATTCCAAAGTGAATCAGCAATTTGAACCCATG
AGGACCTTTGTTATCTGAAACTACACGTGCCATCTAACTGCTTAGACAAAGAAAATGACT
CTTAATCAAATCACTCTGATTTCCATAAGCAGGGTATCCCCAACCCCTAGGATcaaatgc
ctgatgatctgaagtggagctgatataataataataatggaaataaagtgcGC
>TCONS_00007420
GCCcttgggaagcctggcgtgcttcagtccctgggatcgcaaagagtcggacaccacttg
gcaactgaacaacaccgtGTGGCCCTTGGAACAGTCTGGGAAGACAGATCGTGGGCCCTG
CCACCACGACGGTCCCAGCGGTGGTGCTTTGATGCGGCCAGAGCACTATGTACAGTGTCG
AAGACCTGCTGATTTCCCACGGCTACAAGCTGTCGAGGAAGCTGCCAGCCCCGCACGAGG
ATGATGGCGAGCGGCGCCAACCTGCGAGGACCACGGTGCCCACGGGCCCCA
>TCONS_00007426
GGGCACAccctgtaacacacacacacacacacacacacacacacacgagctccAGACCTG
CAGGGGCCAACGGAAAGCTTCGGAGCACACTCCCCAGCCACCACAAGAAGCCCAGTCTGA
ACCTGGCAGGAAGAACAGCACCAGGAGGAGCCAGCCGAGCCCTGGTGAAGGGCCTGACCT
GTTGTCGTGGAAGAAAACCTGTATGTGACGTCCCTGCCCACGATCCAGGCCCAGAGCCTG
TATACAGTCCTTACACACTGTATCTCACTGACTCCCAGCTTTATCCCCATGGGAAACAGA
AGAAACTGATGCTGAGGGAAGCAAGCTCACTGGCCTCAGGACAAAAAAAAGGACAGAGCC
AAAGCCAAGGGCCAAAGGTCGTGATGGGAATGTGTGAAACGGAGGACAAAGAATATGGAA
ATATTAATTCCATCAGATGATAAAATAAGACTGATGATAATGTTATGTAACAACTATTTC
CACTACCATTGGCAACACTTGCCTCTCCTGGGTAGGTTCTTAGTCCTGAATCAATGGTTA
CATCACTATTGAGCATCTAATGTGTACTGGCTCCGCCCCAAGGACTTACAGAGCGCCGTC
AAAGACATAAGACCGGTTAGTGTTAAGACTGTACCAATCTGTGGAAGGAAGACTGAAAAT
GGGGGAGCATAGCTGGGCATCTAACAGTGGTGTTGAACCAGGATAAACTGAGTCAAgtta
gagaaagagggagaggttGGAAAGTGTGCAGTGACTTCTGGTCTGATGAACTCTTTCACA
AGAAGATGAGGACTTTGGTTCCTTCAGAGGGAAACATGACAGTAAGTGTTCATAAAGTGT
TGATCTCCACTGATTCGCAGAATTTGCCAATCTCTATGGTGTCTATGCTCCCCTCATAGC
TGGTTTCAAGCTACTCGTACAACTGAGAGCAAACCTGGGGAGGAACGCTGAATGGTCATC
CATTGCATGGCGTTTCCACTGGACAATCACTGCAGACAAGAGCAACCTCAAAGGCGTGGA
TAATAGAGAAAAGCAGCAAAGGCAGGAAGTGATGACTTTCAGATATGTATTATCTTGGTT
TCTataatttaatagaaattttatattatctaatttttccagctttactgacATAGAACA
TTGTGTACATTTAAGATGTATGATATGATAACTTGATACACGTATGTAACTGCAAAGTGA
TTCCTGC
>TCONS_00007468
GCCACCAGGCGGTGCACACCGGCTCCCGCCCCTTCCCCTGCCCGCAGTGCGGCAAGAGCT
TCAGCCGCAAGACCCACCTGGTGCGACATCAGCGCATCCATGGAGGAGCCGCCCACCCGG
CCTCCGGATCTGACCTCTCGAGCCCAGCCTGGCCCACGTCCACCGACGTGACCGCACCCG
CGCTCTTCTTCTGAGCTTCGTTCTAGGCCGGACCCGGCCTTTCCCTTCTTTTGCTCCCTG
GTTCCAGAGACCCATGCCGGACATCTCCTGAACACCGTGGCTTGGATTGCCCGTGGCcgt
tttcctctcttctccatccTGCTGGGGAAAAGTCTGGAAAGGATACCTGGCTTTGGCCTT
CTGTGTCTGAGACAGGGCTAAGAGTAAACCCTTGATGGGAACAGTTTAGGCCTGAGTCCT
TGGAAATCTCCCACTAAGAGACCCCGTGGGAAAGATGATGTTTCCTGGACCACTCCCGAC
CGAGGACTGAGTCAGGAACCTCTACAGGAGCAGGGAAAGAATGGCGATCTGTGTACTGAA
AGTTTCATTAAAATTAC
>TCONS_00007523
tgaacaaactcttgACTTACCTTACTGACAGTTTCACCTCCTGTTAAGACTGAGCATTGA
CAAGGAGAATTGCTACTCTTGAGTTAATTCAAACCAAGAAGGAGGAACTGTTTGGTGAGG
GAGCAGGACGAGACCTTGGGAGGAGCTCTTCTTTAGGGGCGGCAAGCATGATGGAATCAC
CTCCCCCGCACCTAGCCCAATGCGTGGCACATAGAAGGAAGTTAATAGACG
>TCONS_00007556
CTCCGCCCCGCCCCCCATCCCCCGGTTCGCCGCTCAGGGAATTCCCATTCGCCTGGGCAC
CCTGGACCCAGACCCATGAAACTAGGAAAGTGTAGCTTGGACTACAACCACTTAGAGAAG
CCAACGTTAAATTCGGGAGGACCCAGCTCCAGGACCCGTGAGCTCTTTTtggtgggtggg
atggggctTCTGGCACACCCGACCTCCAGACGCGAGGGGGCGCTGTGAGCTCCGGTGGGC
TCTTGGGTGCTGGGTGTTTACTGCGCAAGCGCACTCGGGGCCTTTTTCCCTCCATACCCA
CGTGGGAAACTTCACGGCCCGGTTTTCTAGAAAAATGCCCAAGTTCAAGGCGGCCCGCGG
GGCCGGGGTTCAGGAAAAGCATGCGCCGCTGGCCGAGCAGATCCTGGCTGGGGACGCGGT
GCGGGCAGGAACCCGAGAAAAACGGCGGGGTCGCGGAACCGGAGACGAGGAGGAAGAGTA
CGTGGGGCCCCGGCTGACCCGACGGATTTTGCAGCAAGCGCGGCAGCAGCAAGAGGAGCT
CGAGGCCGAGCATGGGAGCGGGGACAGGCCCGCAGTGCCGCGGGAGCGCACTACGCGGCT
TGGTCCAGGCGTGCCGCAGGATGGGTCAGACGACGAGGAGTGGCCCACCCTGGAGCAGGC
TGCCACCAGGGCAGGGCCGGGCTATCAGGCGGAGGTGGTC
>TCONS_00007592
CTCTTCTCCGGACTGGCGGCGAGAGCGGAGTTGTGGTTTCGGCTTCTGGCGGTTTGTTGG
GGCTGCGCCCGGCGTGTAAGGAGCCGTGGGATCCAGCTCTGTGGAAAAAACGAAGCAAGT
CTGGGAGaGTGGTCATCGGATGGATGAGGGATGAAATCATGTCATTTCTCAATCTTGGGA
ACTGCCTATGGTTACTTGACTTCTTATGCTCCTTCTATAACCTCAAAGCTGgggatcttc
ccaacccagggactgaacccaggtctcccacattgcaggcagatcctttaccagctgagc
cgcgaTGGAAGCCTTAATAAATCATCTGCCTGCctcatttcttcttaaatatataataaa
agtcctttaacataattttttgttCTCAACAAAAACTTCTCTAATAGTGGCAAATTTAAC
TTTGAAAGTAatccatttctttgtgttttgcttttggagccttctttttgaaaaataatc
atgtACTTGATAAATCTTTTTAGCCTGAGTCCTTCAGTCCACTTCCCCATGACAGCACCA
TTAGATTTTGTGTATCCTCCCAAAAATTATACCCAGGGAATCTAAATGTGAGTCAACTGT
CTTCCACAGTGTgtagtattttatacttttaccAGCAGTATATGATGCTCCCTGCTATTC
TACATTcttgttaatttttgttaaatCTTTTGAC
>TCONS_00007609
agatataatggtcatctgagttgaattcacccattccagcccattttagtttgctgattc
ctagaatgtcagcgttcactcttgccatctcctgtttgaccacttccaatttgccttgaa
gatggtgactgcagccatgaaattaaaagacgcttactccttggaaggaaagttatgacc
aacctagatagcatattcaaaagcagagacatta
>TCONS_00007620
GGGACCTGGCCGGGCAGTGGGGCAGGCAGCAGGTGGTAAGAGGAGAGGGGCTCAGGCCCT
TGGAGCCCATCCGTCCGCCAGCGACTTTCCCTCAGGCTGCAGTTCCCATAGCCTGTGCTG
GCTCAGTCACCAGCGACGCCATGGACAGGCTAGGCTCACGGTGccctctgccaggctcca
ctCGGCCCTCTATCTTTATATGCCTCTTGATCCTGACAACCTCTCTCCTGACATACCCCG
TGCTCAGGACCCTCAGCCTGCAGTTCCTTTCCGTTCTCACTGGCAGCTATGTGTCCGGCA
CGTACTCCATTGTTTTTGTCAACTGTCCCAACGAGCAGATCGCCAGAGATATTGCCAGGG
CTATCCTGGATAAGAAGCTGGCTGCCTCTGTGAACATCCTGCCTAAGGCCTCCTCACTGT
GAGTTCTGCTCTGGCCAGTGGAGGGGTGTGAGAGTGCTCCGTCAGGTCCTGCCTGGTGGA
AATTCGGGCACTGAACTAATGGGAAACTGTAAAAGAACAACGCAAAGGCATTTACTTAAT
CAGTACTTCACTGTCGATACTATTGGAATGGAGAAATAGAAGAAGCCACTGAGGTCCTGT
TGttaaTAAAGACAAAGACTTCCAAGATCCATATGCTTTCCAGCTACATCAGGTTGGTGC
ATCCTTTTGAAATCCCAGAGCTCTTCAGTcttcccatggaccaaggagatGTGCACTATT
TAAAgtggctggaggagggcatggaggaGGAGTGAGTGGGGGCTTTCATGCCTCCTGCTG
GGTGCCCCTAAGAGCCATCATTATCTGTTCTCCAGCTGAAGGGCGGCTTCTGTCTCGCAT
CTCTGGATTCCATGCATTTCTCAGCACAGAGGAGCTAAGTAACTTGTGGAGGGTGAAGGT
CCAAGACCCCTGAGGCTAGAAGAGGATGCTGTGCCAGTCAGGCCAAGCAAGGACCCGGTG
GCACTTGTCTCTGAGTGCCTCATGCATAAAGGTGGCCAGGAGTGCCAAGGTCACAGTGAG
GGTGCGGCTGGTCTTCCCTGTTCACTGAGCCTAAACTGAGTACCACGTATGTTATCACTC
TCCTGCTTCTGGTGAGGAATCACCTGGCGGCCTGTCACCCAGGAGTGTGTGGGGTGAAGG
TCACCTTCTAGGGTAGCTGGAAGCACTCTATCCACAGGATGAATCGCTAATGGTGGAATG
TCAGGGACAAGCAGGATTATTTCCTCTAGCTGAAGGTGGTGGTTGTTATTCCCGAGTCCT
GAGGAAGTGGGCCTGGGAAAGGGCTTCATGAATGCAGGTAGGACTGGGAGGGGAGGGCTT
AGACACAGCCGCAAGGATTGAGAGTTGGTCTTGACTCTTTCCTAGCCCGAAGGTGACAGA
CCTCAGAAAGCTAGGGTCCCTTGCTCaacagagacatgggttctgagCCTACCACACTGA
CCTTCTGATGTGAGCATGGAAGCCGAGCATCCTAAAGTGGGAAGAACCCGCGGGAGCTGC
CAGACCAGAACCCCAGGGGTTCACAGGAGGGACCCTGAGGTCTGCTCATACTTCAGCCAG
CACACCCatgcttttattattaatttttatgtattgagCTAAGTTTTTGCTGTTACAAGT
TTGTAAACCAGTAGCCTAAGCCAGTCTTATAGATTTTGTAATGTTCAAGACCCCTGAGGC
TGGAAGAGGATGTGGGGCCAGTCAGGCCAAGCAAGGACCCAGTGGCATCTGTAAAGCCAG
TTTTATAGATGACTGAAGGGAATTGAACTGGCCTGAGGCCCAGAAAAGGGGCCGCTTGTG
TTACAGAGGGGAGAGCCAAGGCTGCTCATTCCATCGGCTGCTCTCCTAACCCTGCTCCGT
GGGGTGAGAAGAGAGCCTGACCTAGGCCCCCCTCCCGGCTCTGCCACAGGGTGACCCCCC
TCTCAGGGCCCTTCAGAGCCTTGCCCCAGCTCACTTTGCCACCGCCACCTCCACCTCTCC
TCTCCTGCCTGGCACCCGTGGGTGCCAGGCTGGTGCCCTGTGTTGGGGCCGTCGCCTCTG
CCCGAGCACCCTCTGCGCCAGTGCTGGAGAAGTGTGGCTGCTCCTCTGCAGGCCTGGTGT
CCAGTTGGAGGGAGTCACCCCTGCCCTGGCGTCCTGTTCCCTCTGTGCATCCGGGTCCGT
CTCCTCCTGGATTGTGCGTTGCACCAGGTGAGGGGCATGCGCACGGCGACTTGGTCTCCT
GCACATGGTTTGGTATATATTTCCCAAATTGATGTTTCAAGGATTTGAATAACTAAAGCT
TTCTCTACTTTCCACAGTTACTTTCATTTACCAGGCTGACAAAATccaattattttttcc
ttgaacTTTCTTAAAGTGGGATTAATTCCCAAGGAGATTTTCCTGTCTCTGACTATCATT
GGTTCATTTTCTGTGCCAAGTGTGCTTTGAAAACTGTTTCTTGGCCTGCCTTTGCCTCAG
TGTCACAGCTGACTATAGGAAATAGAGAACACCAGCTCTCTCTGCAGGTACTGTCCTAGG
TCTTAACATTTATCCTTGTAACCCAGCTTACCCTCATTTTGCAGTTGAAACCTGAGATTG
GAGAGCAGAGACGCTTAAAATAAGTGGCAAAATGGGCTCTGAAACCAAGTGTCTGACTCT
AAACCTGATGCTCTTAAcggtctcttttatttttttttttaattttatttttaaacttta
cataattgtattagttttgccaaatatcaaaatgaatccatcacaggtatacatgtgctc
cccatcctgtaccctcctccctcctccctccccataccatccctctgggtcgtcccagtg
caccagccccatgcATCAAGTATCGTCTATCAAACCTCGaatggcatctcgtttcataca
tgatattttacatgtttcaatgccatttaaaGAGGCTGGCTATATCTCTCTGTAGGCCAG
AGAATCTGCTATAGCCGTCTCTAAGGAAGAGCTGTTCATTCCTAAAACATCTGCCTTAAC
AGTGTGGTGAGTTGGTATGTTGTGTGGTTTCCTTCTCCCCACAGGTCTGGAGGCCAGTGA
TGTCGTCTTCATTCTGTAGATGAGGGAACAGCCTGAGAGGCTTGCCCAGCTCTACCACAC
TGCCCTCGATGTGCTGTGGGGGCGGGGGCTAGACATGAGGGTTTCCACCCGGGAATTCCT
TCCTAGCACTTCTCAGGAAACACAGTTTATGACTCCAGAACCCTGGGAGAATCAGTTGAG
GGAACGAGAAGTAGTAGTAAAGTATCCATGAATACTGAAGCTTAAAAGCATAAAGCTGCT
ACTGGTTTGAAGGAACCCATCTCCGTCAGATAAAAACTAGAGCAAGAAATGGTTGCTTAT
AGAGTTGAGTGTACAGTTACCTAGCCAGGACAGGAGTATAGGAGAGGAGTGGTTTCCATC
TCGTTTTGCCTGGGATTGTCTAGCCCTGTCCACTGCAAACCCTGAGCTACTCCTGCAAAT
AAGATAAATGTGTACACGTAGTATGCTTTATACAAATCCTGTGAGTGGTGTTCTAAGAAA
TAAGCTTTGGAagcaaaataaattcttaatttgGC
>TCONS_00007675
AACAAAAACCaaaaaacaaggccTCCAGGTATCAAGATCTCATTAGGATTTTCTGTCCTG
AATTTTTTCAAGCAAAATCTAGAAAATGTGAAAGCCTATTTAGATTTTATACACTCTCTG
AAATGTGATTTGTTAAGATTCTTATATTTGGGCctcttataatattttaaatgagatctA
CCAACTCACTTACGAGAATATTTTTCACAGATATCTTTAGGCCTTTATTAGAAAGCTATT
TTCCCCCTGTTGGTACATTTGGTTACCTTATTTTGCTGTTTGTGTCAGATTATGGAAAGC
TCACAGGGGTGTATTTTGGAATCATTTGCTGAGTCATTTCCTCAAATCATACTCCATTGT
ATCAGTTAACATATAGTTTTAAATGTACGTATTATAAATATCTGTAACCAAATCATTTGA
AGGCTTGATAAATTTTTAACaaagtttgtacattttttatGAAAGTTACTAGTAATGCTT
TACTAAGTAGtgcaatgaatttttatttttaatccctgTGCCCAATTTTGGAGTTGAGAG
GGTTGTTGGTAATAAATGTATgatgtacacttaaaaaaaaaa
>TCONS_00007688
Aaattgtatgagccactatggagaacagtgtggagattccttaaaaaactggaaatagaa
ctgccttatgatccagcaatcccactgctgggcatacacactgaggaaaccagaagggaa
agagacacgtgtaccccaatgttcatcgcagcactgtttataatagccaggacatggaag
caacctagatgtccatcagcagatgaatggataagaaagctgtggtacatatacacaatg
gagtattactcagccattaaaaagaatacatttgaatcagttctaatgaggtggatgaaa
ctggagcctattatacagagtgaagaaagccataaagaaaagcaccaatacagtatacta
acgcatatatatggaatttagaaagatgggaacaataacccggtgtacgagacagcaaaa
gagacactgatgtatagaacagtcttatggactctatgggagagg
>TCONS_00007691
CCATCCTATGTGCGGTTGAGTTCTCTCCTCACCATGTCTTCTCACAAGACTTTCAGGATC
AAGCGATTCCTggccaagaaacaaaagcagaatcgTCCCATTCCTCAATGGATTCGAATG
AAAACTGGCAATAAAATCAGGTACAACTCCAAGAGAAGACATTGGAGAAGAACCAAGCTG
GGTCTATAAGAAGTGCACTTTTTTAAGCAGCCAAATCACAATGAAAACATCACTACTGTA
ATGCTTGGCTCATGATGTTATTTCCTCACTATCAGTCTGAGACccagtaataaatataaa
atgttggaaaaaaaaaaa
>TCONS_00007760
CAATCGcaaaggctgtcttttccctaGATGCTCTGCGTGCGCTCAAGCAATTCTCCCAGA
CCTGTAGGTGTAGTCTGCAAGGTCACACGGCTACTGACTGATACAGCGGAGACAGATTCG
ACTACGAGAGCACAGATTCGACTATGTAGCATTTAGTTCCGAACACTACGTACgctacag
taaaagaaaaaaaaattttttgcctTAGGCTGGAATTTGGACGCCACTGTGAGAAAAGTA
TGGTCTTTGCTTACTCTGGAGGCAGTCTTCACCATAgtggattctttaccagcgagtcac
cagggaagccctaaacaaaaacttttaaactcCCCATAACAAACTATCTGCTGAATCATT
TTTAACTGGAACTATAATTAtggagtaaaataaaaatctgagacATCTCACTACTTTTTG
ACATCAAGCAAAATGAAGGTGTTTATCCTTGCTATGCTCTTACCTACTTCTCGGCCCAGT
GCTattcaaaaattactttttttttttttaacctag
>TCONS_00007848
TGTCGGAGGATGATTCTGCTGTGCCTCTTGCCAAAACAGCACCCAAATCTGGCCCATTTG
TTCCCGTGTTGGTGCAGACTAAGGACGATGTCTATGAGGCTTTCATGAAAGAGATGGAAG
GGCTGCTGTGACAGCTTTGGATGCTAGATCAGGCTTCTGTTCACATCAGTGGTTCATGGA
GAAAGAGGCTCTTACTCAGCTTAGGTGGAAGAGTTGCTTTCACTGTCagggtatttttaa
tttcatttcaaggAATATCTTAAAGTTTAGCatggctgttca
>TCONS_00007810
TTTTTGGAAGGgcaagctTTGAATATATCGAGAAGGGGCTGTTACAGAGGCATTCTCCTC
ATTTTACTCAGGGGAAACATGCACTAGGTTCCCACCAAATAAAAAGTGACCTTTTGTTCC
TTCTCCTCTGTACACACCCCTCACGTGTGCCAAGCAAATGAGAACAGAGGCCCTTGGGAA
TTAAAACAGAAGGAAGCAGTAACCAGATTGAGATGGACATGCTGCTAACTGCCAGCCGTT
GACCTGAGCAGTCCTAACTTGCACTCGGTCTTCAGTGTTGGGCCAAATGGACTAAGTACG
TAAGTGTCACCTGTCATAAGACACGCTACATCTACTGTCATACGAAACAAATCAGCCAGA
AGATACTTTGATCTTATGGATACACACCTTCTCTTGAGCTTTGCAAAAATTGTGACAAAT
TTTGGGGTTTAAAAACATCGCTTATATTTCACCCAGACTTGGAATATTTAGAGGAGTTTG
CTTCTCCTTCTCATTCTCTGTGTTTCTAATGGGAGGGGTTTAAATAAGTATGGAGAGCAT
TCAGAGACAGGTGCCACAGAGACTGGAGGGAAGCACAGTTTTGTACAGTGAAGTGAGGGG
TGTTAAGTAGAAGACTTGCACCTGTCCTGGTTTGAAGataactagaaaagaaaatagtgG
ACACACTGAAAGGAGGCAGTCAAGAGAAGCGTCCGGTGCAACTCTGCCTAGCAGTGGGTG
GGAGCGGATCCATGCAGCGCATCCCACAGCACCCCGTGACCAGGCGCCTCACTGAACCCT
AGTCTGAGAAGGGAGGAGGACAGCAAGAGTGCTGCCTGGAATAGCTCAAGTCCCAGCAGG
TCAGGCAGGCAGTggcggggtggggctggggtgttCTTCTTCTCTTATTTTTGGAGTGGA
AgtgatgctcaagtcccttaggGAACTAACAGATCCGTTGGGTTTACCAGATCCTAGAAA
AGGCTGGTGGTCAGACCAAGCCCTAGTTGTGCTGAGTGGAAAGACGTGATTGCCAGCACA
GGTCTGTTCTTTCTCCATCGTGACTGTGGCTTGCCCCCATAGCCGCGGTTGTACtgctct
ttggctgcaaagatctCTTGATCAAAATGTGAGCTCACTCACCTTCCTACCGAACATAAA
AGCAACTTTGCTGCTTTCACATTCTCCCTCTAGGCCAAACCATGTGTGGTAGGTAGCTTT
CCTCGTGTTAGCATCAGGCCACATCTGCTCTGCCCCAAAGGCATTTCCCTTTGCTATAGT
CAGGACTGCTCACTGTACACGGTACTTTCCCATTAGTATTACGTAAATCCAGCTGTACAA
CTGACTGGTGGGCTAATGTAACATCACTGTTGCCCAGACACCCATCCTCTCCTGTATCCT
CCCATCATCCTTATTCTTCCCACATCTTGCACAAGATGATGTTTATGGTCATTCGGCAAT
AACTGGACATCAACTGCTATCTTTTTGGCATTTGTCGAAAAATCCAAATGCCCGGTCACA
GggggtttaaagaaaaaaaactaagcaTTTTTACAAGTACACTGAATTGGATCAGCATTA
TTGTTCATTAtaatgctatatatttttttgaagtaACATACTATAGTTGTCATAAAACTA
TCTTTATTCTTCTCCTCTGAAGTGTTGTTGTAAATTTCACTTGACCTTTActgcaagcaa
aaaaaaaaatttttttctatgtagACTATCAAGACAAGGCTCAGTTTGTAACAAATAGTG
GACcattacaaaagaggaaacagaaaaagccAGGCTGAGCAGCGAGAAGCTTCGGTTCAA
TTTCACCTCATATCTTTCTAATAACTTACTTGTCACTTTATTACCTTCCAGTAATGTGAA
CGCTGCTGACAAGACTGTCACACTAACAGCAGACAACACCCTGTCTGCTTCAGCCCCAGC
TCTCCTGGCTACTTATTGCCCTGGCCCTGAAGGGACACAAACTAATAGTGTGCTTTCCAG
TTCAGCACTTGGCCATCAAATATAAAAGGATGCGTAATTGCCTGTTTATCCCTTGTGAAG
GGGAAATTGAGTACAAGGGCTAGGCTTTCCCACTGAGTTCCCCGATGCACACACATCCAC
AgtcactctccctccctccctgcaccTCCTCCCAGCACacgagcacatacacacacccac
taAACTGTATCTCTGGTAAGCCCAAGGCTGCCTCGCAGTGCCCTCTCCAGCTATTAAGTG
CACAGTAACAAGACTACTTCTTAAATAAAGGGTCAGCAGAGAGATTCTGGCTTTGACAGC
ATCCTCTGGGTCTTTGGAAACAAGTATTGCAATTCTAAGCCCATGTATTTTGGGAGTACT
GGGTATGGCCCCATAATTAGAACAAAGTTTCTACAAGTCAGTGGCAAAAGTGGGATTAGA
TTGCCCCATGTTCTGTAAATAAAGAACTAAGATGTTTTTCCTCTCCTTCAAAAAGTGCAC
GTGCTGTAAACAAATTGGTTGTGCGTGgtggtttgaaaaaaaattttttagcttTGGCCT
CCAACCAGTAGTCTAGATGTACACGAGTATCTTGCCGTGACAACCTCCAAATCCATAGTG
TAACAGGACAGATTCACCTTTAATTGGACTgacaatctgaaaaaaataataaggcaCAGG
GACTTTGAGTTTAATCACTAAAACAGGGACTACCCTATATGTAGAAAGTAAATTCTCCAC
TTTGGGAGAATTTGGGGAAGTATAAGCACATGAGCTTTACAAAATCAAGTACGAGGGAAC
AAAAGGTACAAAGAAAAATCATGTGAAAATGTGATCTTCCTAAACATCTTGAGCCCAAAT
AACATATATAAGAATTGGCtgctatttttgtatattgaactACTTACAGGATCATAAAAG
TGGCTAGTTAGTGGCTAAATGAACAATAAGGTCTCAGTGTGCCTCTTGGGGAATTAGGGG
ACACCCTGCTTCTTTCTAAACTCATGCAGTGGGTCTGATAGATGCTGTTgatcccacccc
tctccccccacTGACTTTGAACAGTCACATTTTAAATCTGTGTCAAAAAATAAGACACGT
GCAGGTGTCATCTTTGATGCAAACttttggaaagagagaaaagtggCAGACAGAGACAAA
AGGTCTGTGTAGACAAACCTGTGCTAAAATAATTGTATTAAGCAGTATGTGGACTGGGCA
GAAAAGCACTTTGAGTAACGATTCTTGGGGTCAGGGAAAAAGCAGTTGATGTTTTTAAGT
TCTCCcagtatgtatatattacaatCATTTAGCAAACATCTTAAGAGaatcttaattaaa
aattcagttgccAAAATTGCACAGATTATTCAATATTAGCTGTACCCCCCCCCTCTTAAA
TAATAGGTATGCTTAAGGACAGTTTTAATTGTTTTAGTATATTTTTAGCTTCCTTTTTCT
AAGATTCTTTGAAGGGAAGGAAGAGTGGAAAAAGgtattttaacaaaaatggaaagaaat
agataGTATAAAACTATATTTCTTAAAGTATGCAAGCGCTAAACCAAGACTTTATAAGGC
TTCCTGTTGCCAAACACAATGCTGAAATAATGCACAAGATGGCACATCAGTCCAGTACCA
ACCGGCTCTGCCCACTGCTGTTACAAAATGCAAGGATTGAGAGGTGGCCCCAGGGGTGAA
GGGGCCCATCGGTGTCAGAGAGTCCCACTCCTCTGGCCCTGGAAACAGTTTCCGCAAGAG
GGGGAGAAAAGACCAGCCCTCTTGGCAGACCTCCCCCAAGGTGAGCTGACCTGGCACTGT
TTCTGCAGGAGCCGCATGCCCTGCCCTTCCCACTCTAGGCCACAGAGCACCCCTGGCCTG
CCTGTGAATCAGCGCCGTGGCCAAGAGCAGCAGTGATTCATGAGGCATGATGCTCTTGAT
TCCCAGACAATGTGCTCAGTTAACAGGCTCACGCGAGATGTGTAAACCAAGTTGACTGTT
TTCATCTAGTACTCAATTTGGAGTGTTTTTGCATGTCTTTGTACAGATCCACTCCTCTCA
TTGCCCATCTTAATCTCCCCTGACTTCATTATCTTTCCACTCCTGCCCTTTCTTCTTCTG
ATCTCACCCACCCTCTtcaaagaaaatcttttctgAAGCAAGAAGGTAGAACACTCCCTC
CTTCATCTGGATTTTGATCGCTCTGGAAACATTTGTGTGTTCCACCCTGTCTGGGGTTTA
CATAACGTGAATTAAGTGAATGAGCTGTTCTAGTATTATATATTAACCTGATCTGACTAA
GATTTATAATATATGGTGCTCTCACTTTCCTGTGCAAACTTTGGTTCTGCTGCCCTGCCA
GAAAAGTCTCAACCATTTTCCTACCAATGCCAGTATGAACAGGGCAGGAGAGCTAAACAT
GGGTACCTGGAGGTCAGAGGGGTGAGGGAGGTGGAGAAACCAGGAGAAGATGTGGGTCTG
AGGCCTCCCTGGGCCTTTCCTCAAAAGTGGAGGTGAGTCAATACTTCAGGAAAGCAAGCT
CTCAGCTCTCAAATGCTCCTCATCGACTAAGCCTTTTAGAACTAGCATAGCAAGATTCCC
TCACCTGGTTGAGAGAATACATAACTTTCTTACTCACCCCAAACCCACTGGTGTGTCTTG
CTAACAAAAACACTGGACACAACCCTCCTATTTGACAGCAAAATTGGCCAAAGGGAACTG
AAATATCTTAAGGAAAAGGAATTTTCCCCAAGATAGGTCCTtttccccaccccctaccct
ggAGTTTGGTGGGGAGGGctgtgctttttttgtttgtttctgtcctCCTCTGCATCAAAC
CAGCCTCTCCTGCCCAGCCTGTCACAGAACCAAGGTCTGCACTACGAAAGGGGTCAGCAC
CCAGGGACGGGCACAGCTTACATCACCCTGATCTGATCATTGTGACGTCGGTAGCTTCAT
AAATACTGTATGTACCTTGaacaagggttttgtttttgttttgttttgtttttcttagta
gTTTAAGggaattaaaagtttttatttgccGTTTCCTTTGTTGTATTTTCTGTACTATAA
CTGTCTATGTCTTTTGCATAAAATGCATAAGGGTTTGGGGatgtaaatggaattttattc
atattttgtcCAAATACCTCTTGTAATTTGTATCAAAATTCTTgtacaatttttatatta
aagattTATCAGTC
>TCONS_00007852
cctaaaggagatcagtcctgggtgttcattggaaggactgatgttgaagctgaaactcca
gtcctttggccacctgatgtgaagagctgactcatttgaaaagacccagatgggaaagat
tgaaggcaggaggagaaggggacgatggaggatcagatggttggatggcatcaccgactc
aatgaacatgggtttgggtggactccggcagttggtgatggacagggaggcctggcgtgc
tgtggttcatggggtcacaaagagtcggacacaactgagcgactgaactgaatcctttga
CAAATTTTGTCCCCATTTATTACCCCATTTGCTAGCTCTACTCCCTTCATGACTTTACAT
AAAGGCCTCCCAACCCTACAAAAACCTCCTGGGACTGTTACTCATCTGCAATCTTGTTTT
GCTGCACCTGTCCCACAAATCTCCAACAGAGGATTACCATAAAGCTCTACTTTCCTTGCT
TTATTACTGGCTACTGATCTGAGCC
>TCONS_00007853
gctgaaactccaatcctttggccacctgatgtgaagagctgactcatttgaaaagaccca
gatgggaaagattgaaggcaggaggagaaggggacgatggaggatcagatggttggatgg
catcaccgactcaatgaacatgggtttgggtggactccggcagttggtgatggacaggga
ggcctggcgtgctgtggttcatggggtcacaaagagtcggacacaactgagcgactgaac
tgaatcctttgaCAAATTTTGTCCCCATTTATTACCCCATTTGCTAGCTCTACTCCCTTC
ATGACTTTACATAAAGGCCTCCCAACCCTACAAAAACCTCCTGGGACTGTTACTCATCTG
CAATCTTGTTTTGCTGCACCTGTCCCACAAATCTCCAACAGAGGATTACCATAAAGCTCT
ACTTTCCTTGCTTTATTACTGGCTACTGATCTG
>TCONS_00007856
GTTTTCTTAAGGGACAAATACCaaaattactaatttaaaaaaatcttagaattaCACATG
TTGTTGCTATCTAAATTTATCTTTCGCCTTGATGAATTTGATATGCATAATCTATTTACT
GCATTGCTATAGGAATGACATGCTTTGGTTAATATGGATTAAAATGAAGTACATTAGGCT
GTTTGCCTCTACACCGTGACTTCAATACCTGTTTACTGACAAGTGCCTGCTCAGCCTATG
GAATTTTAGGTCCGGGGCTTTTGAGGCTATTAATAAATTAGATAAACATAAATGAAAGAC
CTACACAACCAGGGTCTGTAGATTTCCAAGACTATAcacaaaacttttgtttttatacag
AAAAGAATGCATAACTTTAATGAAATTCCTAAATTGTTGCATCCAAATAAAGTACCACTA
ATAAACTGTACACTAAATAGGTCTGAAATGCTTACTGAGGTCAATAATATAAATCTATGT
ATAAATTTACCTTTTTACATCTGTTGTCACTGGTCACAACTTACTTGGCTTAATTCTTTA
CTTTCCTACCTTTTCTAGGTAGATGGGGTTATTGGAAGTTTATCATGCAACATTTAACTC
CCATTTAATTGTGAAAAGGACCCACTGCAAGGAAGCTGTCACTACCAGAGATACCCATTG
TTCATATGTTGACgcttacattttaaaaggctttacataattttgctcTGCACTCCACTA
AGTTTCTGTCCAGATACAGAGCTAAGAGTAGCTGTAACAGCCAATGCCTAGCCTACATAC
AGCacaaatgagaaataaacattGTAAGCTACTGGAGTTGTCCATCATGGAAACCTAGAA
CGTGTGACACTTGCTTTGCATTTGAAACCCTACTATACACAACACACAAAACTATCATCT
GTGATAACTGGAAAGAAATTTTATTCAGTGAATTTGTGGCTTTGGGTGAAGAGGTTTCAA
GACAAAATATTGGCATCTTCAGTTGATTGTTATCAACATAAATTTGATCAGGTACTTCAA
GAAAAAGGAAGTTCAAAAAATAATAGGACagcaaaggaaggagaaaaatattccATGCAT
CTCAGTGTTGAAAGTTGTTTCCAGcctataaaagatttttaaattcagaCAAAGACAGGA
GTCAAAGACGCAGTAAAGGTAATGTATTAAGTTGCCAGCCTTTCCTTAAGAACTCAAACT
GAGATACCTTGATCCTTCTGATAAGCAAATGACTTGTAGGCAAATGAAACCAGAAGTGGG
TTTTCAAGAAAACATATAAACTCAAAGTACTTTTACTTAAGTGTAAAAAGATAAGCATGT
CTGGGCAAGTCTTATGAGTTAGACCACTGCACATGAAGCTAACTAGAATGAAATGGACAC
ACACACTAACAGTAAAGTATTGCTGCACTACCAAAAGTGATTCCAGTCTACAGGAAGGGA
AAGTAATGGAGATTTAAAAAGGAATCTTGGGTCAAACTCCCTGAAGTATGAAAGGAGACT
AAGAAAGCTGCTCAGCTAGTAAGGAGGATAGTACTTTCCAGTGCAACTATTGATACTGAA
AAAGATCAACTAAAGATGATACTGAAAAGGTAGAGAACTCTCCAAAGAATGGGCCAAAAG
TCAAGGAGAGAAATGGACTAGGAACAAACCTAATCAAGGAAAtatcctatatataaaatg
gggatCTCACAATATTTCCCCAACAGAATTTCTTATTTCCTAGGGAGCAATGACTGCTAT
ATGCCTCATAATCTTCTCCTTGGGAGTATTTATGGTTCCCTATCCCAGATCAATGTGCAC
ATAtaaaggggagaggggagcagatgACCTGTGTTTTAGTTCCTACGTCTCTACATCAAG
GCCTTAAGTTGATCATGAAATCCTAGACTTGATGCCTTGATTAGAGAAGACATCTTACAG
AGGGGATGAGAGAGATtcatttgaaatgtttaaaacaaactCACCTGCAtgtacttaata
ttttaatttcagcaTAGTAATTAAAACCATGTTGTAGTTTTTTGCCACTAGTTTTGAGAA
TATTTAAACAGCTGGCTtggcaataaaataaaactctttcaACATATATTGGTTAAAAAG
TACCAACACTCTTGAGTTGTTCTATAACTGAAATTTCCAATAAATTGTTTTCATtcaaaa
cattgtaaatccattaaataaattgttttcattcaaaacattgtaaatccatTCTTAAAT
GACATTACTTGAGCCTTTTCCTACAAAATCCTCAAACACAATACCTACAAAGTTTTTCCC
TTGTTTGTCTAGACGTACATTCCTATTGGTGAAGTTTCTATCCAGAAAGCTGACACAAAC
AAGATCCACATAAAAAAGAAAGGTggcaaggaagaaaaatgg
>TCONS_00007823
agggattgaactttccGTCCCCCAAAAAAACCTAGATGTTGTTACTCACTTCACGTAAGT
TATAGTTAggagtattttaaaaactaattctgCTTAGtgattcattttgtaaaaaatgaa
agacaacatCCTTTAGAAGTAGTTGTAATCGTCCAAATGTAATACTGTTACGTTTACTAT
CCTATTTCCCTGTTCTTTTCCCCACAAACCTTGAAAGCATTCATTTAATGTCCCTAAAAA
ATGTAGCTGAATTGATTAAAAATTCTGGCAAGAAGATAACTGAGTGTGTGTATTAGGAAA
GTAGACAATCACATTTGAGAATGTTCCGCATAGTTTTCAATCAACTAAAATCGTTCTGTC
TTTGAATGTAGATATAATATATGGTTTTGCAGTGAAttctgaatggaaaaaaatcatGCC
TAAAACTAATGTGAAATGTGACTTAGGATCACGTGAATGATATATTGAAATACAGATGTA
TATATTATTAGGGGGAAAGACAAAATTTAAACGCAAACTGGGAAGAAACAACATTGTCTC
TAATTATCCAAATATATTTTCCAGATCTTGTTGCTGCAGTATCAGTTCTGAGTTACTCAG
ATTGTTTATGTGTTACTTAATTTAATGTGGCTAAATGCAGTCATTTATTTAAGTTATTGG
GTAGTAGAAGATTCACAACTGTTGTCCTctagagtattaaaaagaaatgtctgCTTTAGC
ATAGGTAGAATAAAGTGACTAAATGATATCATAGGAAGAATTTTCTCTACAACTGGAGAT
ACTCAGGCAAGTGAGTTGTAAGTTTAACCTGAGGGAATAAAATAGACTTTTGCAGGAACT
GAGTGTAGATGATCTTGCTTGTATGGGCTTTGTGTCCCTAGAAttagtcttttaaaatgt
gactgGCAAGTTTAATGAATAGGCAAAATTTGTGATATTTTGAGGCTCTTAAAATTTTGT
GTCAACCTCGTGATGTTTAATATCATATCCTCcttaaaataaaagacttttatTTTGATA
GTGGTATGTTCCAAGTGCCATGTGAAGATTCTGTTCTTAAATTTGTTGGGCATTTTTACA
TTCAGTGCATCTCTTTAAATCTGAGTGTTATTTTGCTGCATGTCCGCTGTGTTACCTTGT
CAGTTCCCCTAacagcatttaaagaaaaattgtcaCTGACGTTTCTTGTGCTAAaggtaa
taaagaaaatattgttgAGGGATATGAAACTAGattgagaagagggagaaaaatgaTAAG
TGGGAGCCATGTATCCGAGATACACTTGTTGAAAAGTCTACACTGGTTTTTGAATGGAAA
ACAAACCATGTATCTATCTACCTTAAGAacgatgttttgttttgtttttaatttatttta
cttagttttattcatgtaatatttctattttctttgcagattgttttttaatttcaattg
tgAAGTTTTTACTTCTCTCAAAATGTATTATGTACTGTATTTTtagatatcttattttta
aataaatattttttaaaaacataggactatttttctttcacacctctgtatttattaaaa
taaacccAAATTCTAGAATTTAGGACTCTCAGTATGACTGGCCACTTTGTTTAGCTTTAT
ATAATTTGGATAATTATTCGTACTTAGTACCCTTAGGATTTTGTTCTTTCATAATCTCAG
AATTGTTTACATATTCAAGAAAAACTCAGTAT
>TCONS_00007863
ACTGCTTATTGCAATAAAGAGATGTTGAGTGTATAACAGAACCCTGGCCCGCTGACTTCA
CGTATCTCAGGTGCAAATGTTAGGTTTCAGCATCCTGAGTTCCCTGATTCTGAGCAAAGA
TTTGTGTGactcctttcctttaaaaatgtaaagaaaacccTCCCTTCATCGCAGAAGCCA
TCATCTCCACCTTTTGTGGAGCCTCCTGCAAAAAGCCGCAGTCTGCAAGACAGAACTGGA
AAGAACTCCTCCCATCACTCATGGGAGAAAATGAAGCTCTCTACTGGCCTCTATCAGAGA
AGCTAAAAATTTCCCTTTTTCCTGCAAGTGTCCCAAACCCCATGACTCTTATTTCCAGGC
TTTTTACATCTCTTGGATCTGGATGGTGGAAGTACTATAGAGTGCTCTGCTATTGTGCAT
CTTCTCCCAATGCCAAGTTCAGTGACTTCCAGTTGACGGCTTGAAAGTGGACATGGTGGC
AATATTTACACCACAGAGGGAGATGAACACAAAAGCACAGAGGAGAGACGCAGATCTGAG
GAGGAGGCAAGATGGTCATTGAAGCAGAGATCTGAGTAAAGctgctacaagccaaggaaa
ccTGGAgctaccagaagctggaagagataaGAAACAGAATCTCTACCAGAATCTCTGAAG
GGAGAACAGACCTGGTGACATCTTCATTTTGGATTACTGACCTCCAGAAAGGAGAAAGTA
AATTCCTCTTTttgtaagccacccagtctgtggtgatTGCTTCTGGCTGCCACAGGAAGC
TAAGGGCCCATCCAATCACCGCAGCACTACCGCATGGCCCGGTGATGGGCATGTGAGCCA
CGCTGAGACAACGGGAGGTCAGCTCCTATTGCAAAAGAAATATACCCGTTCTACGAGAGG
TTGCTAAGTGGTTCAGTCTTTGCCAGAATATTTGCCAAAGAAGGAGAACAGCACAGAAAG
TGGTAAAATTGGGatgcagaaacagaaagaagagagagagtcaGAACCCAGATAATGTTA
TTTGAGAAGCTGAATCTATTCtactactgaatttttaaaattctatgaacaaattacttt
cttttctttctaaaccaAGTTCTTaaccagttgttgttcagtcactcagttgtgtccagt
tctttgtgaccccatggactgcagcatgccaggctcccctgttcctcactgtctcccaga
gcttcgtcaaactcatgtccattgagtcaatgacgtcatccaaccatctcatcctctgcc
gccgccttctcctcctgccctcaatctttcccagcatcaggatcttttctaatgagttgg
cttgaCCAATATAGACATGTTAATTTTCACAGCACAGATAGGAttgtaaatacataaaat
tactaTCATTTCATTAGTTACTATTGAAATCAAGCATAACTATATGTCAAACAGTGAACA
ATCTGAGATCTATCTGAACAAAGCATGCTTATTTGTTCCACTGATAATTACTGAGCCAAA
CATGTCTCATTCTACTCAGGACAGATATCCATCTATGTAAGAGCTAACAATTTATTTGCC
TGTAAGGAGTTCAGTGTAACCCACATTAATGAGATTACCAGCAGGATTAACTTTCCATTT
TATAGTTCATATTTTTCCAGACAGTACTAAATTCATGTAATTTCATTATTCTTCCTAAAG
AGAATTTGTTTAATGCAcagctaaaatattttaacttgtttATGAGATTACATTTAAGTA
CATTCACAGATCATAAAAAACTCTTTTGGAGTTTTTAGGTTGGGAAAATGTTCTTATAGT
TATTTCCAAATGATGTTGTACCTTTGGTAATTTTGTACATTtcagcaattttcactttcc
attatccttagtaattttttaatgtgggcaAGCACATTTCTGAAAGGAGCATGCCAGAGA
AAATCCTAGGGACAGATATACCATactgaactatttttaaagtaaaaccttTTTATCTTC
AGCTTTTCTATCACTAAACCATTTTTCCAGTTcaagagttttaaaattaattccccACCC
CCCATAATCCTATCTCTTACCTCTACTTTCAAATACCTTTGTCTTTTGATGAGCGCATTT
TGGATGAATTCCCAGTCAActttcaaaatttaattaaacTCAGCTAAGTTTAACTCAGCT
TTAACAGATAGTTTTTTAATAGCTGATTAACTGGGAGCCCATCTTTAGGAATTCTAAGAA
AAAAAGGTTGGTGAATGTTGCATCTTGATAAAAGTTCTAATACTGATGTTACTAGCATCA
ATAAACAAATGCCTGCTTGTGTTgatttaaaaagacaataaactTTCAAGTGCAAGTATC
CAACTAATACATTACTCC
>TCONS_00007880
cttCAAAGCCCTTGTCTAAATCATTTATTGTGTTTCAGTTTTCTAGCTTGGGGTTTGTtc
gcttcatttttttttttttttcctctgtcagtCAACTAATTCTAAACAGTATTCTTATTA
CTCCAGATGAGGTTAGGGTCTGTTTCAAGAGCAATAAGTCTTCTCTTTATGCAGCACAGC
AGGTGGTCACATCATCCCCCATGCGAGTGAATACAGCCTGCCAAATGTGACACGCTCCCC
TGCAGGCTGCCTACTCCTGCCTCCCCAAGACCCCCCAAATGGAGTCTGTTCAAATCCTCC
CCAGGTGGGTAAGTATATAGACAGCAAACAGGAAGATGGAGGGGCGGTTgagaaaaagtg
ttttttttttaccaaaccCGACTGAcctctctttgtatttttttcctcaaaacttTCTGT
TGTTTTACTCATCCTAACACTCACTTTGAAAAGGTTAGCTTAAGTAAAATCTGTAATTTT
TCACACACTGCCAAGAACAAAGTAACCCTGCACTGGCTAGCAGCAGGTGTCACCATTTAG
GACAAGACGGTACTCACAAAGTGCATTGCCGCCTCTAGATCTTGAAATGGGCAGACCTCC
TtctactgtgctttgctttattgcatGTCACAGATACtaagatttttataatttaaaggt
CTGTGGCAACCCGAACAAATCTGTTGGTGctgtttttccaacagcatttgcccattttgt
gtctgtgtcacattttggtaattctaacagtatttaaaagacgcttactccttggaagga
aagttatgaccaacctagatagcatattcaaaagcagagacattactttgccaacaaaag
tctgtctagtcaaggctatggtttttcctgtggtcatgtatggatgtgagagttggactg
tgaagaaagctgagcgccgaagaattgatgcttttgaactgtggtgttggagaagactct
tgagagtcccttggactgcaaggagatccaaccagtgcattctgaaggagatcagccctg
ggatttctttggaaggaatgatgctgaagctgaaactccagtactttggccacctcatga
gaagagttgactaattggaaaagaccctgatgctgggaggaattgggggcaagaggagaa
ggggacgacagaggatgagatggctggatggcatcaccgactcgatggaggcgagtctga
gtgaactctgggagatgctgatggacagggaggcctggcgtgctgcgattcatgggttcg
caaagagacacgactgagtgactgaatggaactgaactgtacagtatTTCAAACCATCTG
CTAGCAGAAAGTTGACAGCTCACTGAAAGCTCAGATGATGGATAGTGTTTTCTGCAGTGA
AGTATCCTTTAATTAAGacaGAGTCTGAGAAGACCAAATCCAGATGAAAACGGTTCTCTT
CCAGTTCATCTTCAGTGCTTGTGTTCATGACTGAAATGGGTTATCAAGCAAgcaaaaata
atggaaaacacAGTGGCTGCTCACCAATGTCAGTAAATAACTGAATCCTTTCCACAATGT
GGAAATAGCCAGATCTCATCATCATTTTGGAGTTCATGTACGTTGATCCTGCCAAGAACA
GGATTTCCACCATTCTGGGCAGAAGTACTACTGAAACTGCCTTTTCTCATTCAGGAGGGA
TGTCTGGTTTGCAGTGATGGACAGGAGGTGCCATGGCCCTTTCTGTGGCCTCTCAACATG
AACTGAACTTAGGTAAAGTGCCCGCTCAGAAAAATATGTTTGAATAGGTATCCAGCGCTC
AGCTTTGTTAGAGTCCCTTTGGATGACTTTAAAATATGCCTGGATTTTATGTTGTCATTG
AGTCTCTAGAGCCGCATGTCCTCTCCTGAATCTTCAAAGTCTCCACTCATATCCTGAGTC
TCCAGAATCTCATCTCCTGAGTGTCCAGAGTCTTGTTTACAGTCTCCTCTCAAGACTAGC
CTAGGTCTTATCTCCTGTCCTAAGTCTTATCTCCGGAGTCTCCTGAGTCTTCAGGGTCTA
ACCTCCAGAGTCTCATCTCCTAAGTCTCCTCTCCCAAGTCTCCTTTCTTGATCTCCTGAG
ACACCAGGGTCTCATCTCCTGAGTCTTGTCTGCTAAGCCTAAGGCTCGTCTGCTCTGCCA
AGTATCCTAGGTGTCCTTTCCTGAGGGTGCTATCCCGAGTCGATAGTGTATCCTGTCCAG
G
>TCONS_00007915
GGCATATTTGagCAGAACCAAGACCGAAAGCACAGAACATACGTTTATGTTCTTACTGTC
ACTGAAATATTAGAAGACTGGGAAGATTCTGTTAATATAGgaaggaagagagagtggTTC
AAAGTAGAAGATGCCATCAAAGTTCTCCAGTGCCATAAGCCTGTACATGCAGAGTATCTG
GAAAAACTAAAGCTGGGTTGTTCTCCCACCAATGGAAACTCTACAGTCCCTTCCCTTGCA
GACAGTAACACCTTGTTTGTAACTGCTGCACAGACCTCTGGGCTGCCGTCTAGTGTAAGA
TAGAGAGAATTGCAAAGACCTCTTCCACCCTGTGCAGTCTTGTGGGCAGAGGCTTCTTTA
TTATCCTTGACAAACATCTGAATGACGCTTGCAAACTGTCTGAATTTGCCATGCAGGATT
TTCAAACAATTTGCATGTTTTTCAGATGCTttcaaatcttcaaaaaaaaaaaa
>TCONS_00007984
GTTACTAATGAGTTCTGCTGTGTTCACCTGCAGGATGGATGTGGAGAAAGGCAAAATTGA
AGACACAGGAGGCAGTGGTGGTTCCTATTCCATCAAAACTCAGTTTAACTCGGAGGAACA
GTGGACGAAAGCTCTCAAGTTCATGCTGACGAATCTTAAGTGGGGTCTTGCTTGGGTATC
CTCACAGTTTTATAacaaatgactttcttttttccttagttcGTTTGCCTTAAAggcttt
caattttgttttgtttgcagaaaaagaaagtgttaaatTCGGGTACTATTAAACAGCATA
TGTTTacaataccaaaaaagaaaaaaaatccacaaaagccactttattttaaaatatcat
ataacaGTTTCCAGAACTACAACATGCCATGTATAGCATCTGGTCTTTGTCACAGTTTTG
ACTCTTAACCCCATGCCTTCCTTTCCCTTTGTCCCctcaaaacaaataatttaagtttgc
tttttttttttttaactgagttgaATTGAGATTGATGTGTTTTCACTGGAGTTTGTCTCT
CTCAACTTCCTGCGCTTAGAACATGAACTAGAAACTTTTGTCTCCACT
>TCONS_00007985
GTTACTAATGAGTTCTGCTGTGTTCACCTGCAGGATGGATGTGGAGAAAGGCAAAATTGA
AGACACAGGAGGCAGTGGTGGTTCCTATTCCATCAAAACTCAGTTTAACTCGGAGGAACA
GTGGACGAAAGCTCTCAAGTTCATGCTGACGAATCTTAAGTGGGGTCTTGCTTGGGTATC
CTCACAGTTTTATAacaaatgactttcttttttccttagttcGTTTGCCTTAAAggcttt
caattttgttttgtttgcagaaaaagaaagtgttaaatTCGGGTACTATTAAACAGCATA
TGTTTacaataccaaaaaagaaaaaaaatccacaaaagccactttattttaaaatatcat
ataacaGTTTCCAGAACTACAACATGCCATGTATAGCATCTGGTCTTTGTCACAGTTTTG
ACTCTTAACCCCATGCCTTCCTTTCCCTTTGTCCCctcaaaacaaataatttaagtttgc
tttttttttttttaatgagttgaATTGAGATTGATGTGTTTTCACTGGAGTTTGTCTCTC
TCAACTTCCTGCGCTTAGAACATGAACTAGAAACTTTTGTCTCCACT
>TCONS_00007986
GATGGATGTGGAGAAAGGCAAAATTGAAGACACAGGAGGCAGTGGTGGTTCCTATTCCAT
CAAAACTCAGTTTAACTCGGAGGAACAGTGGACGAAAGCTCTCAAGTTCATGCTGACGAA
TCTTAAGTGGGGTCTTGCTTGGGTATCCTCACAGTTTTATAacaaatgactttctttttt
ccttagttcGTTTGCCTTAAAggctttcaattttgttttgtttgcagaaaaagaaagtgt
taaatTCGGGTACTATTAAACAGCATATGTTTacaataccaaaaaagaaaaaaaatccac
aaaagccactttattttaaaatatcatataacaGTTTCCAGAACTACAACATGCCATGTA
TAGCATCTGGTCTTTGTCACAGTTTTGACTCTTAACCCCATGCCTTCCTTTCCCTTTGTC
CCctcaaaacaaataatttaagtttgcttttttttttttttttttaactgagttgaATTG
AGATTGATGTGTTTTCACTGGAGTTTGTCTCTCTCAACTTCCTGCGCTTAGAACATGAAC
TAGAA
>TCONS_00007987
GGATGGATGTGGAGAAAGGCAAAATTGAAGACACAGGAGGCAGTGGTGGTTCCTATTCCA
TCAAAACTCAGTTTAACTCGGAGGAACAGTGGACGAAAGCTCTCAAGTTCATGCTGACGA
ATCTTAAGTGGGGTCTTGCTTGGGTATCCTCACAGTTTTATAacaaatgactttcttttt
tccttagttcGTTTGCCTTAAAggctttcaattttgttttgtttgcagaaaaagaaagtg
ttaaatTCGGGTACTATTAAACAGCATATGTTTacaataccaaaaaagaaaaaaaatcca
caaaagccactttattttaaaatatcatataacaGTTTCCAGAACTACAACATGCCATGT
ATAGCATCTGGTCTTTGTCACAGTTTTGACTCTTAACCCCATGCCTTCCTTTCCCTTTGT
CCCctcaaaacaaataatttaagtttgctttttttttttttttttttttaactgagttga
ATTGAGATTGATGTGTTTTCACTGGAGTTTGTCTCTCTCAACTTCCTGCGCTTAGAACAT
GAACT
>TCONS_00007988
GATGGATGTGGAGAAAGGCAAAATTGAAGACACAGGAGGCAGTGGTGGTTCCTATTCCAT
CAAAACTCAGTTTAACTCGGAGGAACAGTGGACGAAAGCTCTCAAGTTCATGCTGACGAA
TCTTAAGTGGGGTCTTGCTTGGGTATCCTCACAGTTTTATAacaaatgactttctttttt
ccttagttcGTTTGCCTTAAAggctttcaattttgttttgtttgcagaaaaagaaagtgt
taaatTCGGGTACTATTAAACAGCATATGTTTacaataccaaaaaagaaaaaaaatccac
aaaagccactttattttaaaatatcatataacaGTTTCCAGAACTACAACATGCCATGTA
TAGCATCTGGTCTTTGTCACAGTTTTGACTCTTAACCCCATGCCTTCCTTTCCCTTTGTC
CCctcaaaacaaataatttaagtttgcttttttttttttttttttttaactgagttgaAT
TGAGATTGATGTGTTTTCACTGGAGTTTGTCTCTCTCAACTTCCTGCGCTTAGAACATGA
A
>TCONS_00007989
GGATGGATGTGGAGAAAGGCAAAATTGAAGACACAGGAGGCAGTGGTGGTTCCTATTCCA
TCAAAACTCAGTTTAACTCGGAGGAACAGTGGACGAAAGCTCTCAAGTTCATGCTGACGA
ATCTTAAGTGGGGTCTTGCTTGGGTATCCTCACAGTTTTATAacaaatgactttcttttt
tccttagttcGTTTGCCTTAAAggctttcaattttgttttgtttgcagaaaaagaaagtg
ttaaatTCGGGTACTATTAAACAGCATATGTTTacaataccaaaaaagaaaaaaaatcca
caaaagccactttattttaaaatatcatataacaGTTTCCAGAACTACAACATGCCATGT
ATAGCATCTGGTCTTTGTCACAGTTTTGACTCTTAACCCCATGCCTTCCTTTCCCTTTGT
CCCctcaaaacaaataatttaagtttgctttttttttttaactgagttgaATTGAGATTG
ATGTGTTTTCACTGGAGTTTGTCTCTCTCAACTTCCTGCGCTTAGAACATGA
>TCONS_00007990
CTGCAGGATGGATGTGGAGAAAGGCAAAATTGAAGACACAGGAGGCAGTGGTGGTTCCTA
TTCCATCAAAACTCAGTTTAACTCGGAGGAACAGTGGACGAAAGCTCTCAAGTTCATGCT
GACGAATCTTAAGTGGGGTCTTGCTTGGGTATCCTCACAGTTTTATAacaaatgactttc
ttttttccttagttcGTTTGCCTTAAAggctttcaattttgttttgtttgcagaaaaaga
aagtgttaaatTCGGGTACTATTAAACAGCATATGTTTacaataccaaaaaagaaaaaaa
atccacaaaagccactttattttaaaatatcatataacaGTTTCCAGAACTACAACATGC
CATGTATAGCATCTGGTCTTTGTCACAGTTTTGACTCTTAACCCCATGCCTTCCTTTCCC
TTTGTCCCctcaaaacaaataatttaagtttgcttttttttttttttttttttttttaac
tgagttgaATTGAGATT
>TCONS_00007998
GGTCTGCTCGCGCTGCGCCCCACACAAAGCCCCTACCTGCGCACGTGCAcggccccaccc
accccaccgcTGGCTGAACCCGCGTTCTGTCAGCACCCGCCCACCAGTAAGACGtgcctg
gctgggggtggggggccacaGCCCAGGACCAGGAACGAGGGTCTGCTCTGGATGTACTCG
GAACAGCCAGGAACCTACCAGCTCTACCTGTGGGCCCAAGGGCGGGGCCCCGGAGCTGAG
CCACCTGGACCCAACGCATCAGACTCCAGGACCTGCCGCAGCTGGGGACCCAGTTCACCC
CTCCCTAATGGGCCGGTACAATCCGCGACATCTCAGAGGCCACGGGGAGCCCGCGGGAGC
CTGCCCGCAGCTGGGGACCCGGTTTATTCCTCCCTAACGGGCCGGTACAATTCGCGACGT
CTCAGAGGCCACCCTCCCCTCCGCACAGAGCATCCAGCGCTGATGCGGGGTCCCCGGGGG
GCGGAGGCTGTTGGACTCGCGGGGCTGCACGGTGGAGGCAGCAGCTGGCCCGCAGTGGAC
ATAGCGAGTGTGGGGTGTGGGCGCTGAGGGGGGACCCTGGGCAGAAGCCAGCAACCTCTC
AGACGGCCAACGGCCCCGGGCTCATCTCTCCTATGATCATGGGGTGTCGAATGGAGCCAG
ACACAGGGCCCCCCAGAATGCAGTTCCTCGAGGGTGGCGTGGCCTTCCTTCTCGTCCTAC
TGGCCGAGGGGGCCCGGAGAACACAGCACAGGGGGAGAAAGGTCCAAGGCGAGACAGCTG
TCAGCAGGGCAGAGGGCCCAGGGCCTGGTCCTACACGTGCGGGCAGGTGCTGCCAGCCTG
GCTCGGGCCCTCCCTGCTCAGAGGACCCAGGGATCCCAGCCCCAGGCACACGAACGGGCC
AGCGGGACCACACTGAGTCCTGACAGCCGCCCCGGCCTCCTAGGAGGGGGTCAGACGCAG
GCCTGGTGAGGACGGCGTGAGGCAGTGGGCCAGCATCAGAGGCAGAGGGATTACGGGTGC
ACGCGGGGTGGGcaggggcacagggcagggcaCGCGGCCAGGGCGGGGTGGGTGGCGAGG
CGGCAGGCTCAGCCGTCAGGTCCCTGGGAAGACCCCTCTTGCTGCCCTGTGCTGTGTGGG
CGGGGCTGTGAGGAGGCCCCCAAGGCTGTGGGCAGGCTGCGTGTGGACAGAGGTCAGTGC
CCACTGTGGGTGGGCAGGCAGGTGCTGGAACCGGAGAGGCGGACACATGGCTGCCAGCGT
TGGGAGGGGAGGCCCCGCGTTTAGCCTGGTCAGGCCTGGACAGTGAGACACGTGTGGCCT
TCGACTGAGACGGGGGTGTGTGTCGGGGGGCGGGCTGAGgcaggtgggatgggaaggggt
cCTGGGGCGTCCTGGGCCACGAGGCAGCACATGGCCCGGGGCCGTCTGGAAGGTTCTAAA
GCTGGGAGACCGTGCGGCTCCCAGTGTGTCCGCTGGTCCCCCTGAGGTGAGTGGGCGGCT
CCCCACAAACCTCTTCAGGCTCTGGTCCTGCTGCTACCACCCCGGGAACGTCCGCCCACC
AGCACCACCCACCCAGCACCTGGCGATTCCACCTCATGTGAGGTGCACGCCAGTGGGCAC
CATGATTTTAGCTTTAactttagacagcatattaaaaagcagaaacattagtttgctgac
aaaggtccatctagtcaaagctatggtttttgcagtggtc
>TCONS_00007999
GCCAGGGTCTCCTAAGAGCCTGGCGCACAGACCTCCCCACCCACGGGGTCTGCTCGCGCT
GCGCCCCACACAAAGCCCCTACCTGCGCACGTGCAcggccccacccaccccaccgcTGGC
TGAACCCGCGTTCTGTCAGCACCCGCCCACCAGTAAGACGtgcctggctgggggtggggg
gccacaGCCCAGGACCAGGAACGAGGGTCTGCTCTGGATGTACTCGGAACAGCCAGGAAC
CTACCAGCTCTACCTGTGGGCCCAAGGGCGGGGCCCCGGAGCTGAGCCACCTGGACCCAA
CGCATCAGACTCCAGGACCTGCCGCAGCTGGGGACCCAGTTCACCCCTCCCTAATGGGCC
GGTACAATCCGCGACATCTCAGAGGCCACGGGGAGCCCGCGGGAGCCTGCCCGCAGCTGG
GGACCCGGTTTATTCCTCCCTAACGGGCCGGTACAATTCGCGACGTCTCAGAGGCCACCC
TCCCCTCCGCACAGAGCATCCAGCGCTGATGCGGGGTCCCCGGGGGGCGGAGGCTGTTGG
ACTCGCGGGGCTGCACGGTGGAGGCAGCAGCTGGCCCGCAGTGGACATAGCGAGTGTGGG
GTGTGGGCGCTGAGGGGGGACCCTGGGCAGAAGCCAGCAACCTCTCAGACGGCCAACGGC
CCCGGGCTCATCTCTCCTATGATCATGGGGTGTCGAATGGAGCCAGACACAGGGCCCCCC
AGAATGCAGTTCCTCGAGGGTGGCGTGGCCTTCCTTCTCGTCCTACTGGCCGAGGGGGCC
CGGAGAACACAGCACAGGGGGAGAAAGGTCCAAGGCGAGACAGCTGTCAGCAGGGCAGAG
GGCCCAGGGCCTGGTCCTACACGTGCGGGCAGGTGCTGCCAGCCTGGCTCGGGCCCTCCC
TGCTCAGAGGACCCAGGGATCCCAGCCCCAGGCACACGAACGGGCCAGCGGGACCACACT
GAGTCCTGACAGCCGCCCCGGCCTCCTAGGAGGGGGTCAGACGCAGGCCTGGTGAGGACG
GCGTGAGGCAGTGGGCCAGCATCAGAGGCAGAGGGATTACGGGTGCACGCGGGGTGGGca
ggggcacagggcagggcaCGCGGCCAGGGCGGGGTGGGTGGCGAGGCGGCAGGCTCAGCC
GTCAGGTCCCTGGGAAGACCCCTCTTGCTGCCCTGTGCTGTGTGGGCGGGGCTGTGAGGA
GGCCCCCAAGGCTGTGGGCAGGCTGCGTGTGGACAGAGGTCAGTGCCCACTGTGGGTGGG
CAGGCAGGTGCTGGAACCGGAGAGGCGGACACATGGCTGCCAGCGTTGGGAGGGGAGGCC
CCGCGTTTAGCCTGGTCAGGCCTGGACAGTGAGACACGTGTGGCCTTCGACTGAGACGGG
GGTGTGTGTCGGGGGGCGGGCTGAGgcaggtgggatgggaaggggtcCTGGGGCGTCCTG
GGCCACGAGGCAGCACATGGCCCGGGGCCGTCTGGAAGGTTCTAAAGCTGGGAGACCGTG
CGGCTCCCAGTGTGTCCGCTGGTCCCCCTGAGGTGAGTGGGCGGCTCCCCACAAACCTCT
TCAGGCTCTGGTCCTGCTGCTACCACCCCGGGAACGTCCGCCCACCAGCACCACCCACCC
AGCACCTGGCGATTCCACCTCATGTGAGGTGCACGCCAGTGGGCACCATGATTTTAGCTT
TAactttagacagcatattaaaaagcagaaacattagtttgctgacaaaggtccgtctag
tcaaggctatggtttttcctgtggtcgtgtatggatgcgagagttggactgtgaagaaag
ctgagcaccgaagaattgatgctt
>TCONS_00008000
CAGACCTCCCCACCCACGGGGTCTGCTCGCGCTGCGCCCCACACAAAGCCCCTACCTGCG
CACGTGCAcggccccacccaccccaccgcTGGCTGAACCCGCGTTCTGTCAGCACCCGCC
CACCAGTAAGACGtgcctggctgggggtggggggccacaGCCCAGGACCAGGAACGAGGG
TCTGCTCTGGATGTACTCGGAACAGCCAGGAACCTACCAGCTCTACCTGTGGGCCCAAGG
GCGGGGCCCCGGAGCTGAGCCACCTGGACCCAACGCATCAGACTCCAGGACCTGCCGCAG
CTGGGGACCCAGTTCACCCCTCCCTAATGGGCCGGTACAATCCGCGACATCTCAGAGGCC
ACGGGGAGCCCGCGGGAGCCTGCCCGCAGCTGGGGACCCGGTTTATTCCTCCCTAACGGG
CCGGTACAATTCGCGACGTCTCAGAGGCCACCCTCCCCTCCGCACAGAGCATCCAGCGCT
GATGCGGGGTCCCCGGGGGGCGGAGGCTGTTGGACTCGCGGGGCTGCACGGTGGAGGCAG
CAGCTGGCCCGCAGTGGACATAGCGAGTGTGGGGTGTGGGCGCTGAGGGGGGACCCTGGG
CAGAAGCCAGCAACCTCTCAGACGGCCAACGGCCCCGGGCTCATCTCTCCTATGATCATG
GGGTGTCGAATGGAGCCAGACACAGGGCCCCCCAGAATGCAGTTCCTCGAGGGTGGCGTG
GCCTTCCTTCTCGTCCTACTGGCCGAGGGGGCCCGGAGAACACAGCACAGGGGGAGAAAG
GTCCAAGGCGAGACAGCTGTCAGCAGGGCAGAGGGCCCAGGGCCTGGTCCTACACGTGCG
GGCAGGTGCTGCCAGCCTGGCTCGGGCCCTCCCTGCTCAGAGGACCCAGGGATCCCAGCC
CCAGGCACACGAACGGGCCAGCGGGACCACACTGAGTCCTGACAGCCGCCCCGGCCTCCT
AGGAGGGGGTCAGACGCAGGCCTGGTGAGGACGGCGTGAGGCAGTGGGCCAGCATCAGAG
GCAGAGGGATTACGGGTGCACGCGGGGTGGGcaggggcacagggcagggcaCGCGGCCAG
GGCGGGGTGGGTGGCGAGGCGGCAGGCTCAGCCGTCAGGTCCCTGGGAAGACCCCTCTTG
CTGCCCTGTGCTGTGTGGGCGGGGCTGTGAGGAGGCCCCCAAGGCTGTGGGCAGGCTGCG
TGTGGACAGAGGTCAGTGCCCACTGTGGGTGGGCAGGCAGGTGCTGGAACCGGAGAGGCG
GACACATGGCTGCCAGCGTTGGGAGGGGAGGCCCCGCGTTTAGCCTGGTCAGGCCTGGAC
AGTGAGACACGTGTGGCCTTCGACTGAGACGGGGGTGTGTGTCGGGGGGCGGGCTGAGgc
aggtgggatgggaaggggtcCTGGGGCGTCCTGGGCCACGAGGCAGCACATGGCCCGGGG
CCGTCTGGAAGGTTCTAAAGCTGGGAGACCGTGCGGCTCCCAGTGTGTCCGCTGGTCCCC
CTGAGGTGAGTGGGCGGCTCCCCACAAACCTCTTCAGGCTCTGGTCCTGCTGCTACCACC
CCGGGAACGTCCGCCCACCAGCACCACCCACCCAGCACCTGGCGATTCCACCTCATGTGA
GGTGCACGCCAGTGGGCACCATGATTTTAGCTTTAactttagacagcatattaaaaagca
gaaacattagtttgctgacaaaggtccatctagtcaaagctatggtttttcctgtggtcg
tgtatggatgcgagagttggactgtgaagaaagctgagcaccgaagaattgat
>TCONS_00007956
GTCCTCCGCGCCCTCCGCGCCCTCCGCGCCCTCGTTAAGCAGCAGAAGTTAGTAGTTCAC
TCCCCCGAATGTCCTTGTCTGTGTACAGTCTCTAGAACATCGCAGGTGTGTTTGCTCAGC
TGTCGGCAGGAGAGCCGGGCGGCCACGGCACTGCGCACGGCTGTTCCTCCTGCGTGTGAA
GCGCCCTGGACAGGCAGCTGGCAGACTTCTCAGGACAATGAACCCTTCCCGGTTTCTTTT
CACGCCACACAGTGCATTGTTTTTTCTACCTGCTTgtcttatttttagaataatttagaa
aaacagaaccaaGGCTGTCTTTCCTAACTTTGGCATGATCCCCTTGTTTCCAACGAAGAC
GGCATCATGAGGCAGCTGGGTGGGAGCGCGCGGCCTCCATCCAGCCACGGGTGCAGCGCC
CGGCCCGCGTGGCCGTCCTGCTGATGTGGTAGGCTAGCAATATTTTGGTTAAAATCATGT
TTGTGACCGTAACCATttgtatgaattattttaaagaaataaaagtcccAGAAAGAGCCG
G
>TCONS_00007957
GTCCTCCGCGCCCTCCGCGCCCTCCGCGCCCTCGTTAAGCAGCAGAAGTTAGTAGTTCAC
TCCCCCGAATGTCCTTGTCTGTGTACAGTCTCTAGAACATCGCAGGTGTGTTTGCTCAGC
TGTCGGCAGGAGAGCCGGGCGGCCACGGCACTGCGCACGGCTGTTCCTCCTGCGTGTGAA
GCGCCCTGGACAGGCAGCTGGCAGACTTCTCAGGACAATGAACCCTTCCCGGTTTCTTTT
CACGCCACACAGTGCATTGTTTTTTCTACCTGCTTgtcttatttttagaataatttagaa
aaacagaaccaaGGCTGTCTTTCCTAACTTTGGCATGATCCCCTTGTTTCCAACGAAGAC
GGCATCATGAGGCAGCTGGGTGGGAGCGCGCGGCCTCCATCCAGCCACGGGTGCAGCGCC
CGGCCCGCGGGGCCGTCCTGCTGATGTGGTAGGCTAGCAATATTTTGGTTAAAATCATGT
TTGTGACCGTAACCATttgtatgaattattttaaagaaataaaagtcccAGAAAGAGCCG
GC
>TCONS_00007958
GTCCTCCGCGCCCTCCGCGCCCTCCGCGCCCTCGTTAAGCAGCAGAAGTTAGTAGTTCAC
TCCCCCGAATGTCCTTGTCTGTGTACAGTCTCTAGAACATCGCAGGTGTGTTTGCTCAGC
TGTCGGCAGGAGAGCCGGGCGGCCACGGCACTGCGCACGGCTGTTCCTCCTGCGTGTGAA
GCGCCCTGGACAGGCAGCTGGCAGACTTCTCAGGACAATGAACCCTTCCCGGTTTCTTTT
CACGCCACACAGTGCATTGTTTTTTCTACCTGCTTgtcttatttttagaataatttagaa
aaacagaaccaaGGCTGTCTTTCCTAACTTTGGCATGATCCCCTTGTTTCCAACGAAGAC
GGCATCATGAGGCAGCTGGGTGGGAGCGCGCGGCCTCCATCCAGCCACGGGTGCAGCGCC
CGGCCCGCGGCGCCGTTCTGCTGATGTGGCAGGCTAGCAATATTTTGGTTAAAATCATGT
TTGTGACCGTAACCATttgtatgaattattttaaagaaataaaagtcccAGAAAGAGCCG
GCACGCCCAGCCTCTGTTTTAGCGGCTTTGTCTCACGGGCACTGGCGAGGTCAGTCCTCT
TTTCCGCGAGCGCCTGCGGGGCGGAGCTGGACGGGCAGCTCCGGGGGGTCCATGCTGG
>TCONS_00008001
GACAGACCGTGGGGCCATCTCCCCGTGCCCCGTGAGACGCACACACGTGGacgcgcgcgc
acacacacacacacacagtcagactCCATCTCCCCGTGCCCCGTGAGACGCACACACACG
tggacgcacacacacacatgacatacCTCTggacacacatagacacacacacactcacac
acactcacatgtgcAGGGCAGAGGCCACCAGCACCAGCACACCCACTACCAGGGCTAGGG
TGCCTCGGGTGGGCTCGTGGCGGCACTGCCAGCGGCAGGCTGGGGTGGAGGGCCACAGGG
AAGGACAGACCGTGGGGCCATCTCCCCGTGCCCCGTGAGACGCACACACGTggacgcgcg
cgcgcacacacacacacacatacatgcagacTGAGAAGCCTTTGGGAAGGCCTGTATTGT
AACCGCAGTGCGCATGTGGCGACCGGCTAGCTCATGAAGGAATCCCTTGGCCCCGTGAGA
AGGATTTCACGGAGGCCATGGTCACCCCCCCACCCTGGCCTGGCAGGAGATCTGAGAGGC
ACCCTGGCTTTGCAAACCAAAAACTCCGACCCCGTCCCCGCGCCTGCCTGCCCGTGTCCC
TGCCCTGGCTATTTTTGCCACCACCTGTCCTGGTGTCCAGGAGTCCACCAGCACCCTGGA
GGGGGTCGGGCGGGGCAGTCCTGGGCCCTGTCCTGAGCGGCTGGAGCCAGCGGGGGGTGA
CTTTTGTCCCACCCGGCCTCCCACTGCCAGAGAGGAGGGGcctttgatatttatatttaa
gaaattaagataataatattaataatgatgaaAGGAGGGCTGGGCCACAGAGACTTGGCC
TCTCCCGGGGCCCAGGACCCACCTGGCCTTGTGGCCATGCTGGATGTCCACCCTGGCCTG
GGCACCCATCACCCTGCTACCCGTGGCCCCAGACCTCTGTAATTTTATATAGAGTTTGAG
CTGAAGCTTcgtatatttaatttattttgttaaacaAGAAAACGTGCATCCTTTTCCT
>TCONS_00007982
TGGTTTTGCAGTGGTTGCTGCGGCTTCTGCTTCTCCTCACCGCCTCTTCCGCTGCCCTTC
TGGCGACCAACGCCCATTCTTCCTACCCCGGGCCTCTGGCCCATACAGTCCACTCCACGA
ACATGTTCACGGACACTTTCGCTCCGCTCTGTGGGCTTGCGAGTCCGCGCACCCGCACGC
GGCACCTGGCGCACCTGCTCCCGCGGACGGAGCTGGCCCGACTCCTCGCCTTGGTGTTCC
CCTCCCACAGCGGGAGATCGGGCGCCGAGAACCGGAGCGCAGGGGACCCTCAGGCCTCCC
GGGCCGCACACTGGCTGCGCACACTCCAGCGGAGCGCCCCCGAAACGCGCCTGGCCTCCA
GATCAGCGCTGAGCGAAGGGTGACCTCCAACCCCACTCGGACGCTCGTCGACCTTGGAGC
AGCGCCCTACAACAGGTCCaggCTTTATCAACTTTTAGAAggagagaataagaaaaaaga
attgtttATAACCCATGGAAACCTGGAAGAAGGAGCTGAGAAATTAAAACAGGAGGTTTC
TTTGGTACAAGAGCAGTTGGCAGTATCTGCTCAAgaacattctttctttctgtccaaACT
AAACAGTGATGTGAACATGCTTTGTGAAGCTTTGTATCAAGGAGGAAATCAGCTTTTGCT
TAGTGATCAGGCCTACGAGTGAATGCTGAATCATGG
>TCONS_00007983
taggCTTTATCAACTTTTAGAAggagagaataagaaaaaagaattgtttATAACCCATGG
AAACCTGGAAGAAGGAGCTGAGAAATTAAAACAGGAGGTTTCTTTGGTACAAGAGCAGTT
GGCAGTATCTGCTCAAgaacattctttctttctgtccaaACTAAACAGTGATGTGAACAT
GCTTTGTGAAGCTTTGTATCAAGGAGGAAATCAGCTTTTGCTTAGTGATCAGACACTTGA
GTTGTTTACACCTTTTATCTGTTGTatataatgctgctgtgaacgttgTACACGAATTTG
AGTCcctgttttcattccttttgcGTATATGCCTACGAGTGAATGCTGAATCATGGTAAg
cctgtgtttaactttttgagaatcTGTCTGACATTACCCAG
>TCONS_00008353
GATTGAATGGCAGCCGACATGGGCATTGGCCACCGGCTGCAGGAATTCAAGCCTGACGTC
TGGGTTAGAGTCCCCGGAGGCCGGCCGGGGATCTAGAGTCCTTACTTCTCTTCCAGAAAT
GGAACCAGCTCTCCTACCAACTCAAGGGTCTAGATTTCCTCCCAGGACCGAGGGATCCTA
GACTCTTAATTCGAAACCCTACACCAGCTTCACATAAGGTCCCTGGATCCGAGCTCTAAG
CTCTGATCTAGGCCCTCAGTTtatcttctggacccaggcaTCTTCCAGGCTTCCAATTCC
TGTTCAAGACTAAGAGGCCCAAGGACAAGTCGCAGCAAACCAAACTGGAGTCCAGACTCC
ACTGGGGAGGAGGCACCaggaatcttctgacccaggcAACCAGTCTGCTTCTCTTGACAA
GTCTGCCCTTGGTCCCGAGCCTGGAAGGCCCTTTGGGGCCAGGAGACACTGGATCTTCCC
CTCCATTTCTGCCCAGGGTGGTGGACAGTGTCACAGACGACAGAC
>TCONS_00008401
TGGTCTCCATCCTGCGCGGGCTCCCACTGTCGGGCTTGTCTGGTGCTGGCCAGAGCCTCT
GTGCAGAGGAAGCCAGGTTTGCACGCCGGTCACAGGTTCTTCGATTGAAGAACCAAAGAG
CAGGCAGCCTGTCCTCTCCAGGCCAGCGCTCCGcctgctcctcctcccacccAGATGCCG
GGTCAGCCCTGATGGGGAGCTGCGTCCGCcctcacctccctgcccccaagtGTGACCAGA
GCTGGGGACACAGATTCCAGCAGAAACGAATTGCACACGAGGCCCATGGGTTCACCTAGA
CCCAGAGCCGGGCAGCAAGCTCCATGCTACACAATCACCACTTCACCTTCCACTCTGCAT
CCGTTCTGTCTGTCGCGAGGTCGCCTGTAGCCACCCCAGCCCACGTCACCCAGCCCAGCT
GTTATGAATGCAGCCAGGACACAGCACAGTGGGGGGGATGCCAGACTGAAACCCTGCTTG
GGGAGGGGACTGTTGAGAGAGGGGGCCCCACTCGCCCCACGTTTTCCGGTGTTGGCGCTT
CTGTGCACGCAGATGCCCTCTAGCCCCCAGGCCTGGGCAGGCAGGTGGGGAGGGTCTATG
CTCCCGGGAAAGGAAGCAAAGGCAGTGGGTGCGGGGGCACAGGAGGGGGGACCAGTGGCT
GAGAAGACACAGCCCACGACTCTCCTGACCAGGGCAGCTGCTGGCTTCGGCCTGCAAGGG
CTGCCCGCATCCAGAGGCCTTTTCTCCAGCACACAGCTGAGCCTTGGACAGTTTAGTCGT
CACACAAAAGGTGAGTCAGACCAGCACCCCACCCCAGGGAGAGTCTAAGAATAGAAAAGG
GGGGAAGGAGCTTTAGGAGGAGTCCATACTCCaggttttatgattttttccttgGCTGGC
TCTTCTCTCCTGCAAAGTGCCTTTATCCACATGGGCTGCAGTCTTTGAATGGACAAAAGC
TGCTCCAGCTGGAGGAATTTGGTCCGAGAAGAGGACAGGAAGACAAGAGGCAGCAGGGCC
CAGGACAGGGCAGCAGAAGCAGGGAGCTCTCAGCAAAGATGTACACAGAACAGCTGATGC
TGTGCCTCTGCGGAAGGCAGCCTGGCAcccagggaggggacacaggacCTGTCAAGAGAC
CACAGACTGAGGCGGACAGAGCCCACAGCATCTGTGTCTCGACTTGGAGAACACGCGAGA
CTTCAGTGATCATCCCAGGAGGCGAGGCGAGGCGAGCCCACTGTGCAGTTTGCCGGTCAC
CGCTGAAAGGGCCCAGGTCTCTTCAAAGGCGCTGCCTTCCTCGAGGACCGCAAAGGAGGC
CCGCGGTTGCGGGTGTGGTGACCCCAGCCTGACCGTGGAAGGTGTAGG
>TCONS_00008379
AGAAGCGGCGGACCCTGAAGAACCGGGGCTACGCCCAGTCGTGCAGGTATAAACGCGTCC
AGCAGAAACACCACCTGGAGAATGAGAAGACGCAGCTCATTCAGCAGGTGGAGCAGCTTA
AGCAGGAGGTGTCCCGGCTGGCCCGCGAAAGAGACGCCTACAAGGTCAAGTGCGAGAAAC
TCGCCAACTCCGGCTTCAGGGAGGCGGGCTCCACCAGCGACAGCCCCTCCTCTCCCGAGT
TCTTTCTAGCACAGACACAGGCACAACCCAGCGACCGATGTCATCACAGTGCCTCCAGAA
CAACGCGGTGGCTCAGGCCGGTGTAGAGTGGCCAAGTGCGTCTCTGAGAAGCTGGCAGTC
CCACGACACAGTCCTAGTGACACACTGACGCACAGATACACAGACATCCCCATCTCGCAT
CCACACTGATGCCGTCGCAGACATTGTAACTCCCTGCGCCACCCATCTTCGGAGCACCTA
CCAGCCCGGGCGCACGCAGGCGAAAGCCGGGCAGAGCGGGCAGCGCGCGGGAGGAGCGCG
GG
>TCONS_00008413
GAATCCGATGCCAGTAGTGATAGTGAGGATGTATCTGCGCTTGTTGCACAACACTCCTTG
ACCCAACAGAGACTTCTGGTTCCTAATCCAAGTCAGACAGTATCTGATCGATCAGTGGCA
GCGGGTGGAACAGTGAGTGTCAGATCTCGAAGGCCTGATGGACAGTGCACAGTAACGGaa
gtttaaataaaagttttcagaTCCATGCTCAAGATGAAAATGGTTATCTGTAAATTTTTG
CCCACGTAACATTATACTCATCCCCAGTAGTGCATTTTGGGagttggggtgggaaggggt
ATGGGAAGGATAGACTTGTAATTAATATGTCTAACACATCTCTGTtgagaaatttattta
atataaagaacTTGGGTGTTAATAGTTGAGAGCTATTTAGTAATAACGCAGTTTTCTTGA
GGtctgtttattttatagttttttaaaataccttcagTTCTTTTGGccagcatgtgtgta
tgtgtgcattaaTGGTCCTCATCTGACTATTTCATTGGTTCATATTTTTCTGCATGGATT
GACGTAAAACCATTACCAAAATTTGGCACCTACAAGATGTCTGGTATCAGTATGAACAGA
AAGCTTAAATAACGTGAGAACAAATGTGAATTTGGGGTTTTAAAATAACTACTTAACAGT
AAAGTTACTGAAATGGAAATGTAAAGGAAACAGCTTATAACTTATGTTTCAGAATCTTGT
TTGTAACACACTTCATAGCGTTCTCATAGGCTTTGCTGTCTAGTCCTTGTAGTTAAGAGG
TTTCTCTtgatccacatttttttttttgattacagactttataatttaataaatattaga
atttatcaaaattaaaaaaaaaaaaaaaaa
>TCONS_00008447
gcattggagaaggaaatggcaacccactccagtattcttgcctggagaatcccagggacg
ggggagcctgttggactgccgtctgtggggttgcacagagttggacacgactgaagtgac
ttagcagtttagCAGAGCATGAGGACAGTAGATGGCATTATGAGAGAAAAATGAAGTGAT
AGTTCTTCAAGAACTGTCTTGTTTagacaaagttttttttaattcaggtcACCCAGATTT
TTCTCCAGGTTCTGCTGACTGATCTACCTTATACTTCCACTATTTAATTCCACACCAGTT
TGAACAGAGAATTCACTTTTTTGTCTTGTGTAATGCACTTCTGTACAACGTTCTCAGTCT
TCTGCGCTTACCGCGGTTTGCCTTGCGTAGAGCATTCGCGACTTTTTGTCAGTTTACCCT
TGCCTTACTATCTGGAGAGTGAAGGCTGCTGTCATCCTTGGTCAGGCTGGGGTGACTTCT
GTGCGGGCCCAGCAATGCCCTCTCTGGCccctctctatttctttgtacctGCTCTTACCA
CAACCAGCAGCATTCTTGCCCATGGGAACAATTTTCACGCTCCTGGAGTCCCTTGTGATA
TGAGTCTCAGAATAAACTGCTGTCCCTTTGTATGGAGTCCTGGGTATCAAACTATTGCCA
CGTCAAGTTTTCTTTATATAGGTCAGTTTTTGCGGAAGGTCTAGACACTTCAGAGAATGG
AGGgctatataaaatgtatatattttatactatatatgaattatatcggGATTAAAGATA
CTTACATTTTCTATAGCCTTTTTGGTCCATATGCTTAGTCATGATTTGAGAGAGAGGTAA
GTTAAACATTCTGCTTACAGGTTATTGTCAAGTTCtcgttttattttctttggtttttta
cttttttcctgtaCCATATGTGGCTATGTTTTCTGTACAATATGTTGCTTATGAACTCAG
AATTGTCAGATTTCCATTGTGAGTTTTACCttgatctttatatttttatattattttttt
cctcactggATGCTTTTGAAATTCCGGATATTACGAATATGACCTATTTTATTTTGGCTT
GCACTTGCCTGATACacctttatttatcattttatttttgatattgtgTTGATTGATTTa
gggattttattttaatatacagtACTATGTAGTAGGTTTTGCTTTGTGATTCTATTTTAG
TATCTTATTTCATATATTAGAATAGTCTAGTTGTATTCATTTATATGTAGTATATCTTTG
CTCTTAAGTTATGCTTTCTGGTATTATTGCTTAGTTTATCTTTTTGTAGAGGGATACTTT
TCATTGCAAGTAAGAAAAActtcaaatgaaataaatttaaagttctaaggaaatttgttt
taaagaaggtACAAAGTTGGTGAGCCCCAGCCACAGTTCTATCAGGATGGCTGCGTGTTG
CCGTGTTCATGTCCAGCACAACAGAAACTGAGGAAGACTCTCCTTCAGCCATGGAACTAT
GCTTTAATTCCATTTTTAGCAATGAAGTTTGTGCATGTGAAACATGCATGTGGAACCACC
TGGTTAGAAGGTTTTTTCCAACACTGTCAAAGCCTCTTCAGGAACAAAGCAAAGTCACCG
CTCCGAAAAGTAAATAAGAGACTGGGAGAAAGGAGACCAGGTTTGGCCTCCTATGTCTGC
TACTGACTGGGAGACTGCGATACGCCGTACTTTGCTgaacctcagattcctcatctctGC
ATGCAGAGGGCTTGCCTGAGGCCCTTTCTTCTAAAACTTTgttccaaaaccactgccgat
ggtgactgcagccatgaaattaaaagacgcttgctccttggaagaaaagctatgaccagc
ccagacagcatattaaaaagcagagacattcattactttgccaacataggtctgtctagt
catggctatggttttgccagtagtcatgtatggatgtgagaattggactataaagaaagc
tgaacactgaagaattaatgcttttgaactgtggtgttggagaagactcttgagtgtccc
ttggactgccaggatatccaaccagtccatcctaaaggagcttagtcctgaatattcatt
ggaaggactgatgctgaatctgaaacgccaatactttggccacctgatgcaaagaactga
ctcactggaaaagaccctgattctgggaaagattgaaggcaggaggagaagggatgaggt
ggttgggtggtatcaccaactcaatggacatgagtttgagtaaactccagttggtgatga
acagggaagcctggcatgctgcagtccatggggtcacaaaaagtcagacatgactgagtg
actgaactgaactgattttgttAGAaaatctttgcattaaatatttaagaaaacatgGTC
AATTGAGTCCGCTTGTGATTCCAATTGTAAGATGTGTAAttgatttaatttgattttaac
cTGAAATCAAACTTAATTTTTAGATGTATAAGAATTATATGAGCACCTTGGATTATTTGT
cagatgtttaaatatttaaaatactttttaaaatgcttaaacaAGCGTCATGGAGC
>TCONS_00008464
CTTCAACCCAGTGCCTTTGATGAAGCTTGTGGAGGTCATTAAAACACCAATGACCAGCCA
GAAGACATTTGAATCTCTGCTAGACTTCAGCAGAGCCCTGGGGAAGCATCCTGTTGCTTT
GAGCGAGGTGAAGCATCCAAGGAGGACATCGACACGGCGATGAAGCTGGGCGCCGGCTAC
CCCATGGGTCCGTTTGAGCTTCTCGATTATGTTGGGCTGGATACTACGAAGTTCATCCTA
CATGGTTGGCATGAAATGGACTCAAAGAACCCCCTGTTTCAGCCCTGCCCATCCCTGAAT
AAGCTGGTAGCAGAGAAAAAGTTTGGCAAGAAATCTGGAGAAGGATTTTACAAATACAAG
TGAGCAGCTTCCCTGGCTCGAGGACGAAGCCCTGTAAGCACATACCAGCAGCTCCCCAAG
TGCCCGCGGGAATGGTCTTTGGTCAGATGTTCCCTCCCACAGCATGATCTGTTCGATGTA
CGTTTTGATTGTAATCTATCTGAATTAATCATTTACAAGAGTTAGAGTAATGGCAGATTC
CTCCACTGAAAAGCtaatttcctttccctttttcagtCTGTTCATTTCTATGTATCTTCT
AAAAAGTTTTACACCCTTGGTGCCTTGGAGCAGACATTTCTTTTGAACCTGTTGTTTTCA
TGAAGAGTTGCCAGAACCTGAATTCGTTTACTTATAGCGAGAGCATCCTGTGTCCATTGT
TAGCGCACGGGAAAGTCTCCAGCCACTGACACTGTGTTGTGTCTGTGGAGGCTGCGAGGC
AGCACCTGCCTCTTGCCTTTACCGGGTTATCTCCTGCCTGCAGCCTCAAGCCTTACCCTC
CTTTGGGCATGATGTCAGGTATCATGTCTTGATTCAACTCATCATTGAGATGTTGCTGCT
GGATTAGTGGGAAGATCTCCAAGTGCAGGAAGATGTTTTGTTCAAATCCGAAATCTGAAT
Gattattgtct
>TCONS_00008500
CTGTGATTTAGGCTTGAAGGAATCTGGTCCCCCATTGAATAGGGAACAAGCCATCCTCAC
AATCTCTGCCTCTATCTTCCGGAGTCCGGGGAAGATGTCTGGATGCAGTGGATTACTCCA
TGCGAAATCTCCATAAGCCTACAGAGAAACGCAAGCACAAGTGGAGACGCTTACGTCATA
CAGGAAAAAGGATCAGGCAAACCATGTTAGAT
>TCONS_00008554
AGAAAGGACGAGCCTAACTGTCTACATGCGTGCGGATTCAGAAATTCACTTTTGAGGTTT
GTTTCTTGTTATTGAGGACCTGATTTTGCTATCTGAATGCACAGTGCTTATAAGCTTGGC
TTTCATTTGCTACATTGGTACTTTATTATCATTTACAAAAGACATAAAGACGGCCTCATA
GttgcttcttgatgaaagtactTCTCTTCCAGTGTTGGGATCGGGGTTAGGATGGGAGGG
ACTTCCTTGCTTTTGTCAACATGGCTGTTGGGTTAAACACACACAGTTTCTATGACGCAG
CTCAGGAGAGTAAGAGAGATTGAGTATATATTATCGAGTATATATTATCTTTCCCTCTTT
GCAGAGTACAGTGTGGAATAGACAGGTGGTCAGTGTGTGTGAATCAAGTGAGGCCTCCCC
GAGGTTAACCCCCCCGGGTGTCGTCATGAGGCTGCTGCCAGGCCCCGCTGTCCTCTCCCC
GTGGCAGGTGTCCTGGGACGAGAGGCTGCTGCCTTCGTGGGATGGACCTTCACAGTGAGG
AGGTAAACCTTGACCGTTTTTGTACAAAAGTCCTGTTGAATCGCATCAAAGATGAGAAGA
GGGAGCTCACAGGTAAACATTTGGTGATGTGTGTAGAAAATTCCGTGCGCATCCTGTACC
AGCTCCACATTAGTCCTGGCTTTTGGTGAATCTGCCCAGAGTCCTCGGGGGCCACCAGCG
GGCGGGG
>TCONS_00008520
CTCCGTGCCCATGGGGCAGCTGCTTTCCTTTCATCAAGTAGGGGTTGAGATGGGTGGCAG
GGTCACGCACGCTGTGTGGCCGTGCACCGATGACTTGCCCTCTCTGGGCGTCCACTTTTC
TCTCTATAGAATAGTTTGGTGGAAACGCACAGTCATACAGAGAAGAGCTGTACATGCCCC
ATGGCATATAAGCCTCATGGCAGCAGAGACCAGGTTGGCGCTGGGTACATTGACTCCATT
CGTGGTTGCTGACCGAGGCGCAGAGCAgtaaaagGTCTGGAAGCCTCCAAAGATAATCCT
CCCGTAGGTGGGTTCCAGGCTACCTTGAGAGACCAcctgaacccccacccccacaaataA
TAAGGGCAGCATCGCCTATGAGTCACCTACACTGAATGTGTTTGTTCCCTCTTACTGATG
GAACTTGCAATTTTTGGCTGGGTACGTGgcctcccaaaataaag
>TCONS_00008560
CCCAACAGCAGGGCCCTCCCGTCAGGAAACCATCGGCCGGCCCACAGCTCTCGTGGCTCC
CACTCAGCCTCGGGGCGTTTCCTGGGTGTCCCTGCGTCCCTGGCAGGGCAGCTGCGGGCT
CACAAGCCCCCAAGGGGTCGTGCACTTCCCCACCTGGGGCTCTACTGCAGAGCCGACCCC
TCGCTTGGGTCTGGACTTCAGCATCACCCTCCCGAGACCTGTACCTCCACCTGCAGAGCC
GACCCCTCGCTTGGGTCTGGGCTTCAGCATCACCCTCCCGAGACCTGTACCTCCACCCGC
acccacacatgtgcacacaggtGGTGCCCTTGCCATCCTCAGCCCGGCTGTATCTGTCCG
CTCCCTGTTACCACCCACCTTGTCCCTTCCTGGAGACTGGCCCTGCCTCACTCCCGGGCG
AGCCCAGCGAGGACAGGCAGATCCTCAGCGCACACGAGGGGAGGGCGAGTGGGTGGGCGA
ATCTAAGTTCCCAGAGCAGCGCCCGCAGGTGCCTGGGGCCCACACAGGCTGAGCCCCGCC
GCTCGGCCAGGAGCGCTCCTCGGCCGCCCCCAGAAGCACCTGTGGAAGGCGTCCGCAGAG
AGGTCCTGCCCGCCGTGCGACAGCAGCTGGTCGTTCTCCAGGAGGCTCTTCCACTGGGAG
ATGGTCTCGGTGCCGTAGGTGCAGTCCTGAGGAGGAAGACATGGAGGCTGAGAGCGGCCG
GCCGGCCCCTCGCCCTCCAGACCGTCTGGAGCCCGGGCTGCCCCCAGCGAGAGGCTGCGC
AGCGGTCTTCCCTGCCCGCTCACCTTGAGGGGGTCCCACTCCTTGAAGTAGTCCTTCATG
AGCGGGTAGACGATGGCCACGGCCAGGTCCACGCGGTCAGACATCCGGTACTCCTCGTAG
TACTTGTCCCGCAGCGTCTGGAAGACGCGGGCGCACTCGTCCAGGGTGAGCGGGTCGCTG
CAGCCGGGCTGCAGGCGCCGCTCGCACTCC
>TCONS_00008536
CGGCGCGAGGCTGAGAACATGGCCCAGCGGGGCATCGGCGTGGCCGCCAGTGCCGTGCCC
ATGAACTTCAAGGACCTCATCGAGACCAAGGCCGAGGAGCACAACATCGTCTTCATGCCG
GTCATCGGGAAGCGGCAGGCGGGCAAGCAGCTGTACACCTTCGGCCGCATCGTCATCTAC
ATCGACCGCGGCGTGGTGTTCGTGCAGGGTGAGAAGACCTGGGTGCCCACCTCGCTGCAG
AGCCTCATCGACATGGCCAAGTAGGCCGCGCGCTTGCCGGGGGCGCGCTGGGGAATAAAC
AGCATCTTACAGCAGAGCTGACGTCCTCGCTGCTTGGTGAGAGGGCGCCTGCAGTTCTTA
TGCCGTGGGCCCCTCACAGCGAGCTCAGGTCAGCGCAGGGAGGCTCTGTCTTCTTCCTGA
TGATCTCGAGGTCCTCACAGTCCTGGTAATCTGGCTCTTCCCGAAACGCCCAAGTGTCCG
TGGGGAGCTGTGTTAGCTTTTGTACAGGAAACCAGTGGAGAGAGGTGTCATTAAACACGT
CCATGTACCTTGGGGTCTGAGGGAACGCCAGCTCCTCCAGGCCTGTCAGAATCTGAGCAG
AAAGATGCAAAAGTGAAACAAGCCTCACAGGCCCAGTGAGCCCCACCCTCCCGGGCTAGA
GTCCTGGTCTACTCATCACTCCAACGTTACTAAGGAATAAGGTATTTTTAGTACTTATGC
AATGAGTTGGAGTCCCCAAGGACAGTGCATAAGTTGGATCAGATACTGAGAACAGAGGAA
ATTAAGAAACAATGAGGAGATGCACTCAAACATAGCTTTCTGGACCACAGACCCTCACAA
GCACCCACCGCTACAAGTGAAGGTGGGATTCTCCACAGTAACAGAGACAGTACAGCTTCC
CAGGCTGTCCACCCCAACCCTCCACTCAGGCAGATACCTTTGCAACGTATGGGTAATGTT
TATGCAGAATCCTCGTCAACAACCTAGAAACCAAAATTGTTGAAAACATGATTAGGCAGT
ATGAGACCAGGTTCATTGCCCTTACGACACAGAAAGGCAAGATGACTTAATGGGGGTGTG
CGTAAATGCCCCCGTCACTGCCCGTCTCATCAGGGAGAAACGACAGTGCGTGTGAAGCAG
GCCAAGGATACTGTGTTAGTTGTAAGAAATGACTGTTTTCCCCCATTTAGAAAAGCCGTC
TCTGCCGCCCTAAGAGaagggagaaattatttgcagaaAGACACCCTGCTTCCCAGCGTG
ACCCAGACTGACATCTCACAGCCCAGCCCTCTGTCCAGGGGGGACTTGAGGACTGGGTTC
ACCCCGGCACCCCCCGCTCACCTCTCCTCGAGCCCCCCGAAGCTGTTGCCGATGATGACC
ACCTTGGAAAGGGCGTCCACCGACCAGTTCCTCCACAGTAGGTTGTTGTAGAGCGCCGTC
CCACAGTGCGGCATGTAGAAGACGGTGGGCTCCCCGCACACGCTCCGCTTCCCCTCCTGG
GGTCCAACATGCACGGGGTGAGCATGCATCTTACAGCAAGTGGCGGGGGGGGGCAGTCCT
AGCCAGCTGCGCTCAGCGCCAGATGAGTGCAGTCGTGTGCGTGCACTCACCCACGACACA
GCAGCGCCCAGGCCGCCATGCGCCTCCCGCCTGCACACGTTCCCCGACACCACGGTTAAC
GCAGCTGAGACGACGGGAGGCGGAGGGGGTGGCGACCTCAGGCACCAAAGGGAGAGACAC
TCCTGCGTCGCCCTGTGCGCCACCCCCGGTGCCGGCGACAGCTACAGAGTTACCCAAGAC
TGAATCGGGACATCCGGAAACCCGGAAAACTCACGTCTGCTGAACACACGTGTCCCGTGA
GCATGTACAGCTCTGGACACTGAGGCAGGGGCAGGGCCCTCGGGAACTGTGTCCCGTGTC
ATTCTCTGCAGCTCCCCATCGTGACTCGGGCCTTTTCAAACATTCCCTTGGGGTCCAGCC
GCCCCCTCTGGAGAGCCTTCTTTCCGGAGGTCTCAGAGATCCCCACTACTTGAGGATTCA
GCCACAACTCAGCCGGGGTCTGGGCTGCAACCTCCCGCCCCCAGAAGGGGCACCTCCCGG
CAGAAGGGCCTCACGAGGTGCAGACACCGCGCCCTCTTCCCCTTCGTGCAGCGACACGCC
CACCACTGAGCACAGCAGGCACACAGCCCTCAGGAGGTGCAGAGACCGCATCTCCTCCCC
TCGTGCAGCGACATGCCCACCACTGAGCACAGCGGGCACACAGCCCTCAGGAGGACCAGG
CAAACGGCACACGGTGCCGCCAGCTACAGGACAGCACAGGTCCACGTGGGAGCGACACAC
CAGCCCTGTGTGACAGGCCTCGCGCGCCCCTAACCACGTACCTCATTATCCCCGAGAACC
ACCACGCCCAGGGCGTTGAGGACCGCGATTTCTAGTCGACTAAACAGAGGGTCGTACACG
CAGCAGTGACTCCTGGGGATCTGCAGAGGGCGACGAGTGGCTCAGTCAACGTGTGCACGA
GACCGAGGAGGGGGCGGTAAGGGAGGACACAGACTCACCTGGCACCACTCCAGAAGGAGG
AGCAAAAACGCCAGCTGGCTTCTAGCTATGACGCAGCTGGCGAACTTCCCGACGCCGTAA
CACACACACTTGAAGCAGCAGGTCCCTGGGACCAGGGTCTCTTCCGGGACGGAGCCAGGG
GCCGCATCTGCCTCCACCGGGGGGGCGTCGAGATGCAGGTGTCCCAGGGCTTCCGAGAGA
GACCCCTCGGGGGCCCTCAGCTGTTCCAGGTGTTTCTGGAGACACCCGGTGATGGTTTCT
GAAAGAGCGGGCCCTGCACAGTCAGAGGGCACGCTGTGACCCAGGAACTAAACCATCCAT
GGCCTGGGGAGCAGGGTGCGGAAGCCTTCACTCCCCAGAGAAGGGGCTGCTGGCCACACG
TGGGGCGTGCAGCGGCGCCCACCCCAAGCTGACAGCGGCCGGCACCTGGGTGCCCACGGC
CTCAACTAAGGGAATGCTTCAAGCCAAAGTCAGGTTCATCCATGGCCACGATGTCCATCT
AATGCTTGTGTTAACTCATCCTAGTTTAGTAAGAGGTAACCAGTACATGAAATTGTGGTC
TGAAATACTACCTTTGTAataaaagaagaactgaagagcagAGCTCTCAAAATGATCTTG
agtaagaacatttaacatgtaaaaaatttttaaaaaggctgggGCGTCTAGAgactaagg
aaaaataaatcgtTTCACTGGGTGGTGAGTCCTCGTCTCTCCTTTTCTGTCACTGGTACT
GAATTCAGTAGAACAGACTGTATGCAGAacgaaacaaaaagcaaacagccATTTATCTAT
TCCCGTTAATAAGATACCAATGTTGACTCATCAGCAAGGACACCTTGAAATAAGACCCAG
GCCACAGAAGGTTACATAGAGACCTGGCTCTCCGCATCCACGCTGCTCAAAGAATCAGTG
AATGCCTTCTGGAAAACAACCAGAAAGCGGATAGCAAG
>TCONS_00008537
CGGCGCGAGGCTGAGAACATGGCCCAGCGGGGCATCGGCGTGGCCGCCAGTGCCGTGCCC
ATGAACTTCAAGGACCTCATCGAGACCAAGGCCGAGGAGCACAACATCGTCTTCATGCCG
GTCATCGGGAAGCGGCAGGCGGGCAAGCAGCTGTACACCTTCGGCCGCATCGTCATCTAC
ATCGACCGCGGCGTGGTGTTCGTGCAGGGTGAGAAGACCTGGGTGCCCACCTCGCTGCAG
AGCCTCATCGACATGGCCAAGTAGGCCGCGCGCTTGCCGGGGGCGCGCTGGGGAATAAAC
AGCATCTTACAGCAGAGCTGACGTCCTCGCTGCTTGGTGAGAGGGCGCCTGCAGTTCTTA
TGCCGTGGGCCCCTCACAGCGAGCTCAGGTCAGCGCAGGGAGGCTCTGTCTTCTTCCTGA
TGATCTCGAGGTCCTCACAGTCCTGGTAATCTGGCTCTTCCCGAAACGCCCAAGTGTCCG
TGGGGAGCTGTGTTAGCTTTTGTACAGGAAACCAGTGGAGAGAGGTGTCATTAAACACGT
CCATGTACCTTGGGGTCTGAGGGAACGCCAGCTCCTCCAGGCCTGTCAGAATCTGAGCAG
AAAGATGCAAAAGTGAAACAAGCCTCACAGGCCCAGTGAGCCCCACCCTCCCGGGCTAGA
GTCCTGGTCTACTCATCACTCCAACGTTACTAAGGAATAAGGTATTTTTAGTACTTATGC
AATGAGTTGGAGTCCCCAAGGACAGTGCATAAGTTGGATCAGATACTGAGAACAGAGGAA
ATTAAGAAACAATGAGGAGATGCACTCAAACATAGCTTTCTGGACCACAGACCCTCACAA
GCACCCACCGCTACAAGTGAAGGTGGGATTCTCCACAGTAACAGAGACAGTACAGCTTCC
CAGGCTGTCCACCCCAACCCTCCACTCAGGCAGATACCTTTGCAACGTATGGGTAATGTT
TATGCAGAATCCTCGTCAACAACCTAGAAACCAAAATTGTTGAAAACATGATTAGGCAGT
ATGAGACCAGGTTCATTGCCCTTACGACACAGAAAGGCAAGATGACTTAATGGGGGTGTG
CGTAAATGCCCCCGTCACTGCCCGTCTCATCAGGGAGAAACGACAGTGCGTGTGAAGCAG
GCCAAGGATACTGTGTTAGTTGTAAGAAATGACTGTTTTCCCCCATTTAGAAAAGCCGTC
TCTGCCGCCCTAAGAGaagggagaaattatttgcagaaAGACACCCTGCTTCCCAGCGTG
ACCCAGACTGACATCTCACAGCCCAGCCCTCTGTCCAGGGGGGACTTGAGGACTGGGTTC
ACCCCGGCACCCCCCGCTCACCTCTCCTCGAGCCCCCCGAAGCTGTTGCCGATGATGACC
ACCTTGGAAAGGGCGTCCACCGACCAGTTCCTCCACAGTAGGTTGTTGTAGAGCGCCGTC
CCACAGTGCGGCATGTAGAAGACGGTGGGCTCCCCGCACACGCTCCGCTTCCCCTCCTGG
GGTCCAACATGCACGGGGTGAGCATGCATCTTACAGCAAGTGGCGGGGGGGGGCAGTCCT
AGCCAGCTGCGCTCAGCGCCAGATGAGTGCAGTCGTGTGCGTGCACTCACCCACGACACA
GCAGCGCCCAGGCCGCCATGCGCCTCCCGCCTGCACACGTTCCCCGACACCACGGTTAAC
GCAGCTGAGACGACGGGAGGCGGAGGGGGTGGCGACCTCAGGCACCAAAGGGAGAGACAC
TCCTGCGTCGCCCTGTGCGCCACCCCCGGTGCCGGCGACAGCTACAGAGTTACCCAAGAC
TGAATCGGGACATCCGGAAACCCGGAAAACTCACGTCTGCTGAACACACGTGTCCCGTGA
GCATGTACAGCTCTGGACACTGAGGCAGGGGCAGGGCCCTCGGGAACTGTGTCCCGTGTC
ATTCTCTGCAGCTCCCCATCGTGACTCGGGCCTTTTCAAACATTCCCTTGGGGTCCAGCC
GCCCCCTCTGGAGAGCCTTCTTTCCGGAGGTCTCAGAGATCCCCACTACTTGAGGATTCA
GCCACAACTCAGCCGGGGTCTGGGCTGCAACCTCCCGCCCCCAGAAGGGGCACCTCCCGG
CAGAAGGGCCTCACGAGGTGCAGACACCGCGCCCTCTTCCCCTTCGTGCAGCGACACGCC
CACCACTGAGCACAGCAGGCACACAGCCCTCAGGAGGTGCAGAGACCGCATCTCCTCCCC
TCGTGCAGCGACATGCCCACCACTGAGCACAGCGGGCACACAGCCCTCAGGAGGACCAGG
CAAACGGCACACGGTGCCGCCAGCTACAGGACAGCACAGGTCCACGTGGGAGCGACACAC
CAGCCCTGTGTGACAGGCCTCGCGCGCCCCTAACCACGTACCTCATTATCCCCGAGAACC
ACCACGCCCAGGGCGTTGAGGACCGCGATTTCTAGTCGACTAAACAGAGGGTCGTACACG
CAGCAGTGACTCCTGGGGATCTGCAGAGGGCGACGAGTGGCTCAGTCAACGTGTGCACGA
GACCGAGGAGGGGGCGGTAAGGGAGGACACAGACTCACCTGGCACCACTCCAGAAGGAGG
AGCAAAAACGCCAGCTGGCTTCTAGCTATGACGCAGCTGGCGAACTTCCCGACGCCGTAA
CACACACACTTGAAGCAGCAGGTCCCTGGGACCAGGGTCTCTTCCGGGACGGAGCCAGGG
GCCGCATCTGCCTCCACCGGGGGGGCGTCGAGATGCAGGTGTCCCAGGGCTTCCGAGAGA
GACCCCTCGGGGGCCCTCAGCTGTTCCAGGTGTTTCTGGAGACACCCGGTGATGGTTTCT
GAAAGAGCGGGCCCTGCACAGTCAGAGGGCACGCTGTGACCCAGGAACTAAACCATCCAT
GGCCTGGGGAGCAGGGTGCGGAAGCCTTCACTCCCCAGAGAAGGGGCTGCTGGCCACACG
TGGGGCGTGCAGCGGCGCCCACCCCAAGCTGACAGCGGCCGGCACCTGGGTGCCCACGGC
CTCAACTAAGGGAATGCTTCAAGCCAAAGTCAGGTTCATCCATGGCCACGATGTCCATCT
AATGCTTGTGTTAACTCATCCTAGTTTAGTAAGAGGTAACCAGTACATGAAATTGTGGTC
TGAAATACTACCTTTGTAataaaagaagaactgaagagcagAGCTCTCAAAATGATCTTG
agtaagaacatttaacatgtaaaaaatttttaaaaaggctgggGCGTCTAGAgactaagg
aaaaataaatcgtTTCACTGGGTGGTGAGTCCTCGTCTCTCCTTTTCTGTCACTGGTACT
GAATTCAGTAGAACAGACTGTATGCAGAacgaaacaaaaagcaaacagccATTTATCTAT
TCCCGTTAATAAGATACCAATGTTGACTCATCAGCAAGGACACCTTGAAATAAGACCCAG
GCCACAGAAGGTTACATAGAGACCTGGCTCTCCGCATCCACGCTGCTCAAAGAATCAGTG
AATGCCTTCTGGAAAACAACCAGAAAGCGGATAGCAAGTTGACCACTTCCACCTCTGGAA
ATATACACTAAGAACATCACCTTAAATTTGGTAAAAAGCTTTATGCATGAAAAATTATGT
ATATCGgga
>TCONS_00008538
CGGCGCGAGGCTGAGAACATGGCCCAGCGGGGCATCGGCGTGGCCGCCAGTGCCGTGCCC
ATGAACTTCAAGGACCTCATCGAGACCAAGGCCGAGGAGCACAACATCGTCTTCATGCCG
GTCATCGGGAAGCGGCAGGCGGGCAAGCAGCTGTACACCTTCGGCCGCATCGTCATCTAC
ATCGACCGCGGCGTGGTGTTCGTGCAGGGTGAGAAGACCTGGGTGCCCACCTCGCTGCAG
AGCCTCATCGACATGGCCAAGTAGGCCGCGCGCTTGCCGGGGGCGCGCTGGGGAATAAAC
AGCATCTTACAGCAGAGCTGACGTCCTCGCTGCTTGGTGAGAGGGCGCCTGCAGTTCTTA
TGCCGTGGGCCCCTCACAGCGAGCTCAGGTCAGCGCAGGGAGGCTCTGTCTTCTTCCTGA
TGATCTCGAGGTCCTCACAGTCCTGGTAATCTGGCTCTTCCCGAAACGCCCAAGTGTCCG
TGGGGAGCTGTGTTAGCTTTTGTACAGGAAACCAGTGGAGAGAGGTGTCATTAAACACGT
CCATGTACCTTGGGGTCTGAGGGAACGCCAGCTCCTCCAGGCCTGTCAGAATCTGAGCAG
AAAGATGCAAAAGTGAAACAAGCCTCACAGGCCCAGTGAGCCCCACCCTCCCGGGCTAGA
GTCCTGGTCTACTCATCACTCCAACGTTACTAAGGAATAAGGTATTTTTAGTACTTATGC
AATGAGTTGGAGTCCCCAAGGACAGTGCATAAGTTGGATCAGATACTGAGAACAGAGGAA
ATTAAGAAACAATGAGGAGATGCACTCAAACATAGCTTTCTGGACCACAGACCCTCACAA
GCACCCACCGCTACAAGTGAAGGTGGGATTCTCCACAGTAACAGAGACAGTACAGCTTCC
CAGGCTGTCCACCCCAACCCTCCACTCAGGCAGATACCTTTGCAACGTATGGGTAATGTT
TATGCAGAATCCTCGTCAACAACCTAGAAACCAAAATTGTTGAAAACATGATTAGGCAGT
ATGAGACCAGGTTCATTGCCCTTACGACACAGAAAGGCAAGATGACTTAATGGGGGTGTG
CGTAAATGCCCCCGTCACTGCCCGTCTCATCAGGGAGAAACGACAGTGCGTGTGAAGCAG
GCCAAGGATACTGTGTTAGTTGTAAGAAATGACTGTTTTCCCCCATTTAGAAAAGCCGTC
TCTGCCGCCCTAAGAGaagggagaaattatttgcagaaAGACACCCTGCTTCCCAGCGTG
ACCCAGACTGACATCTCACAGCCCAGCCCTCTGTCCAGGGGGGACTTGAGGACTGGGTTC
ACCCCGGCACCCCCCGCTCACCTCTCCTCGAGCCCCCCGAAGCTGTTGCCGATGATGACC
ACCTTGGAAAGGGCGTCCACCGACCAGTTCCTCCACAGTAGGTTGTTGTAGAGCGCCGTC
CCACAGTGCGGCATGTAGAAGACGGTGGGCTCCCCGCACACGCTCCGCTTCCCCTCCTGG
GGTCCAACATGCACGGGGTGAGCATGCATCTTACAGCAAGTGGCGGGGGGGGGCAGTCCT
AGCCAGCTGCGCTCAGCGCCAGATGAGTGCAGTCGTGTGCGTGCACTCACCCACGACACA
GCAGCGCCCAGGCCGCCATGCGCCTCCCGCCTGCACACGTTCCCCGACACCACGGTTAAC
GCAGCTGAGACGACGGGAGGCGGAGGGGGTGGCGACCTCAGGCACCAAAGGGAGAGACAC
TCCTGCGTCGCCCTGTGCGCCACCCCCGGTGCCGGCGACAGCTACAGAGTTACCCAAGAC
TGAATCGGGACATCCGGAAACCCGGAAAACTCACGTCTGCTGAACACACGTGTCCCGTGA
GCATGTACAGCTCTGGACACTGAGGCAGGGGCAGGGCCCTCGGGAACTGTGTCCCGTGTC
ATTCTCTGCAGCTCCCCATCGTGACTCGGGCCTTTTCAAACATTCCCTTGGGGTCCAGCC
GCCCCCTCTGGAGAGCCTTCTTTCCGGAGGTCTCAGAGATCCCCACTACTTGAGGATTCA
GCCACAACTCAGCCGGGGTCTGGGCTGCAACCTCCCGCCCCCAGAAGGGGCACCTCCCGG
CAGAAGGGCCTCACGAGGTGCAGACACCGCGCCCTCTTCCCCTTCGTGCAGCGACACGCC
CACCACTGAGCACAGCAGGCACACAGCCCTCAGGAGGTGCAGAGACCGCATCTCCTCCCC
TCGTGCAGCGACATGCCCACCACTGAGCACAGCGGGCACACAGCCCTCAGGAGGACCAGG
CAAACGGCACACGGTGCCGCCAGCTACAGGACAGCACAGGTCCACGTGGGAGCGACACAC
CAGCCCTGTGTGACAGGCCTCGCGCGCCCCTAACCACGTACCTCATTATCCCCGAGAACC
ACCACGCCCAGGGCGTTGAGGACCGCGATTTCTAGTCGACTAAACAGAGGGTCGTACACG
CAGCAGTGACTCCTGGGGATCTGCAGAGGGCGACGAGTGGCTCAGTCAACGTGTGCACGA
GACCGAGGAGGGGGCGGTAAGGGAGGACACAGACTCACCTGGCACCACTCCAGAAGGAGG
AGCAAAAACGCCAGCTGGCTTCTAGCTATGACGCAGCTGGCGAACTTCCCGACGCCGTAA
CACACACACTTGAAGCAGCAGGTCCCTGGGACCAGGGTCTCTTCCGGGACGGAGCCAGGG
GCCGCATCTGCCTCCACCGGGGGGGCGTCGAGATGCAGGTGTCCCAGGGCTTCCGAGAGA
GACCCCTCGGGGGCCCTCAGCTGTTCCAGGTGTTTCTGGAGACACCCGGTGATGGTTTCT
GAAAGAGCGGGCCCTGCACAGTCAGAGGGCACGCTGTGACCCAGGAACTAAACCATCCAT
GGCCTGGGGAGCAGGGTGCGGAAGCCTTCACTCCCCAGAGAAGGGGCTGCTGGCCACACG
TGGGGCGTGCAGCGGCGCCCACCCCAAGCTGACAGCGGCCGGCACCTGGGTGCCCACGGC
CTCAACTAAGGGAATGCTTCAAGCCAAAGTCAGGTTCATCCATGGCCACGATGTCCATCT
AATGCTTGTGTTAACTCATCCTAGTTTAGTAAGAGGTAACCAGTACATGAAATTGTGGTC
TGAAATACTACCTTTGTAataaaagaagaactgaagagcagAGCTCTCAAAATGATCTTG
agtaagaacatttaacatgtaaaaaatttttaaaaaggctgggGCGTCTAGAgactaagg
aaaaataaatcgtTTCACTGGGTGGTGAGTCCTCGTCTCTCCTTTTCTGTCACTGGTACT
GAATTCAGTAGAACAGACTGTATGCAGAacgaaacaaaaagcaaacagccATTTATCTAT
TCCCGTTAATAAGATACCAATGTTGACTCATCAGCAAGGACACCTTGAAATAAGACCCAG
GCCACAGAAGGTTACATAGAGACCTGGCTCTCCGCATCCACGCTGCTCAAAGAATCAGTG
AATGCCTTCTGGAAAACAACCAGAAAGCGGATAGCAAGTTGACCACTTCCACCTCTGGAA
ATATACACTAAGAACATCACCTTAAATTTGGTAAAAAGCTTTATGCATGAAAAATTATGT
ATATCGgga
>TCONS_00008539
CGGCGCGAGGCTGAGAACATGGCCCAGCGGGGCATCGGCGTGGCCGCCAGTGCCGTGCCC
ATGAACTTCAAGGACCTCATCGAGACCAAGGCCGAGGAGCACAACATCGTCTTCATGCCG
GTCATCGGGAAGCGGCAGGCGGGCAAGCAGCTGTACACCTTCGGCCGCATCGTCATCTAC
ATCGACCGCGGCGTGGTGTTCGTGCAGGGTGAGAAGACCTGGGTGCCCACCTCGCTGCAG
AGCCTCATCGACATGGCCAAGTAGGCCGCGCGCTTGCCGGGGGCGCGCTGGGGAATAAAC
AGCATCTTACAGCAGAGCTGACGTCCTCGCTGCTTGGTGAGAGGGCGCCTGCAGTTCTTA
TGCCGTGGGCCCCTCACAGCGAGCTCAGGTCAGCGCAGGGAGGCTCTGTCTTCTTCCTGA
TGATCTCGAGGTCCTCACAGTCCTGGTAATCTGGCTCTTCCCGAAACGCCCAAGTGTCCG
TGGGGAGCTGTGTTAGCTTTTGTACAGGAAACCAGTGGAGAGAGGTGTCATTAAACACGT
CCATGTACCTTGGGGTCTGAGGGAACGCCAGCTCCTCCAGGCCTGTCAGAATCTGAGCAG
AAAGATGCAAAAGTGAAACAAGCCTCACAGGCCCAGTGAGCCCCACCCTCCCGGGCTAGA
GTCCTGGTCTACTCATCACTCCAACGTTACTAAGGAATAAGGTATTTTTAGTACTTATGC
AATGAGTTGGAGTCCCCAAGGACAGTGCATAAGTTGGATCAGATACTGAGAACAGAGGAA
ATTAAGAAACAATGAGGAGATGCACTCAAACATAGCTTTCTGGACCACAGACCCTCACAA
GCACCCACCGCTACAAGTGAAGGTGGGATTCTCCACAGTAACAGAGACAGTACAGCTTCC
CAGGCTGTCCACCCCAACCCTCCACTCAGGCAGATACCTTTGCAACGTATGGGTAATGTT
TATGCAGAATCCTCGTCAACAACCTAGAAACCAAAATTGTTGAAAACATGATTAGGCAGT
ATGAGACCAGGTTCATTGCCCTTACGACACAGAAAGGCAAGATGACTTAATGGGGGTGTG
CGTAAATGCCCCCGTCACTGCCCGTCTCATCAGGGAGAAACGACAGTGCGTGTGAAGCAG
GCCAAGGATACTGTGTTAGTTGTAAGAAATGACTGTTTTCCCCCATTTAGAAAAGCCGTC
TCTGCCGCCCTAAGAGaagggagaaattatttgcagaaAGACACCCTGCTTCCCAGCGTG
ACCCAGACTGACATCTCACAGCCCAGCCCTCTGTCCAGGGGGGACTTGAGGACTGGGTTC
ACCCCGGCACCCCCCGCTCACCTCTCCTCGAGCCCCCCGAAGCTGTTGCCGATGATGACC
ACCTTGGAAAGGGCGTCCACCGACCAGTTCCTCCACAGTAGGTTGTTGTAGAGCGCCGTC
CCACAGTGCGGCATGTAGAAGACGGTGGGCTCCCCGCACACGCTCCGCTTCCCCTCCTGG
GGTCCAACATGCACGGGGTGAGCATGCATCTTACAGCAAGTGGCGGGGGGGGGCAGTCCT
AGCCAGCTGCGCTCAGCGCCAGATGAGTGCAGTCGTGTGCGTGCACTCACCCACGACACA
GCAGCGCCCAGGCCGCCATGCGCCTCCCGCCTGCACACGTTCCCCGACACCACGGTTAAC
GCAGCTGAGACGACGGGAGGCGGAGGGGGTGGCGACCTCAGGCACCAAAGGGAGAGACAC
TCCTGCGTCGCCCTGTGCGCCACCCCCGGTGCCGGCGACAGCTACAGAGTTACCCAAGAC
TGAATCGGGACATCCGGAAACCCGGAAAACTCACGTCTGCTGAACACACGTGTCCCGTGA
GCATGTACAGCTCTGGACACTGAGGCAGGGGCAGGGCCCTCGGGAACTGTGTCCCGTGTC
ATTCTCTGCAGCTCCCCATCGTGACTCGGGCCTTTTCAAACATTCCCTTGGGGTCCAGCC
GCCCCCTCTGGAGAGCCTTCTTTCCGGAGGTCTCAGAGATCCCCACTACTTGAGGATTCA
GCCACAACTCAGCCGGGGTCTGGGCTGCAACCTCCCGCCCCCAGAAGGGGCACCTCCCGG
CAGAAGGGCCTCACGAGGTGCAGACACCGCGCCCTCTTCCCCTTCGTGCAGCGACACGCC
CACCACTGAGCACAGCAGGCACACAGCCCTCAGGAGGTGCAGAGACCGCATCTCCTCCCC
TCGTGCAGCGACATGCCCACCACTGAGCACAGCGGGCACACAGCCCTCAGGAGGACCAGG
CAAACGGCACACGGTGCCGCCAGCTACAGGACAGCACAGGTCCACGTGGGAGCGACACAC
CAGCCCTGTGTGACAGGCCTCGCGCGCCCCTAACCACGTACCTCATTATCCCCGAGAACC
ACCACGCCCAGGGCGTTGAGGACCGCGATTTCTAGTCGACTAAACAGAGGGTCGTACACG
CAGCAGTGACTCCTGGGGATCTGCAGAGGGCGACGAGTGGCTCAGTCAACGTGTGCACGA
GACCGAGGAGGGGGCGGTAAGGGAGGACACAGACTCACCTGGCACCACTCCAGAAGGAGG
AGCAAAAACGCCAGCTGGCTTCTAGCTATGACGCAGCTGGCGAACTTCCCGACGCCGTAA
CACACACACTTGAAGCAGCAGGTCCCTGGGACCAGGGTCTCTTCCGGGACGGAGCCAGGG
GCCGCATCTGCCTCCACCGGGGGGGCGTCGAGATGCAGGTGTCCCAGGGCTTCCGAGAGA
GACCCCTCGGGGGCCCTCAGCTGTTCCAGGTGTTTCTGGAGACACCCGGTGATGGTTTCT
GAAAGAGCGGGCCCTGCACAGTCAGAGGGCACGCTGTGACCCAGGAACTAAACCATCCAT
GGCCTGGGGAGCAGGGTGCGGAAGCCTTCACTCCCCAGAGAAGGGGCTGCTGGCCACACG
TGGGGCGTGCAGCGGCGCCCACCCCAAGCTGACAGCGGCCGGCACCTGGGTGCCCACGGC
CTCAACTAAGGGAATGCTTCAAGCCAAAGTCAGGTTCATCCATGGCCACGATGTCCATCT
AATGCTTGTGTTAACTCATCCTAGTTTAGTAAGAGGTAACCAGTACATGAAATTGTGGTC
TGAAATACTACCTTTGTAataaaagaagaactgaagagcagAGCTCTCAAAATGATCTTG
agtaagaacatttaacatgtaaaaaatttttaaaaaggctgggGCGTCTAGAgactaagg
aaaaataaatcgtTTCACTGGGTGGTGAGTCCTCGTCTCTCCTTTTCTGTCACTGGTACT
GAATTCAGTAGAACAGACTGTATGCAGAacgaaacaaaaagcaaacagccATTTATCTAT
TCCCGTTAATAAGATACCAATGTTGACTCATCAGCAAGGACACCTTGAAATAAGACCCAG
GCCACAGAAGGTTACATAGAGACCTGGCTCTCCGCATCCACGCTGCTCAAAGAATCAGTG
AATGCCTTCTGGAAAACAACCAGAAAGCGGATAGCAAGTTGACCACTTCCACCTCTGGAA
ATATACACTAAGAACATCACCTTAAATTTGGTAAAAAGCTTTATGCATGAAAAATTATGT
ATATCGggacctccctagtggtccagtggttaggactctgcac
>TCONS_00008540
CGGCGCGAGGCTGAGAACATGGCCCAGCGGGGCATCGGCGTGGCCGCCAGTGCCGTGCCC
ATGAACTTCAAGGACCTCATCGAGACCAAGGCCGAGGAGCACAACATCGTCTTCATGCCG
GTCATCGGGAAGCGGCATGAGGGCAAGCAGCTGTACACCTTCGGCCGCATCGTCATCTAC
ATCGACCGCGGCGTGGTGTTCGTGCAGGGTGAGAAGACCTGGGTGCCCACCTCGCTGCAG
AGCCTCATCGACATGGCCAAGTAGGCCGCGCGCTTGCCGGGGGCGCGCTGGGGAATAAAC
AGCATCTTACAGCAGAGCTGACGTCCTCGCTGCTTGGTGAGAGGGCGCCTGCAGTTCTTA
TGCCGTGGGCCCCTCACAGCGAGCTCAGGTCAGCGCAGGGAGGCTCTGTCTTCTTCCTGA
TGATCTCGAGGTCCTCACAGTCCTGGTAATCTGGCTCTTCCCGAAACGCCCAAGTGTCCG
TGGGGAGCTGTGTTAGCTTTTGTACAGGAAACCAGTGGAGAGAGGTGTCATTAAACACGT
CCATGTACCTTGGGGTCTGAGGGAACGCCAGCTCCTCCAGGCCTGTCAGAATCTGAGCAG
AAAGATGCAAAAGTGAAACAAGCCTCACAGGCCCAGTGAGCCCCACCCTCCCGGGCTAGA
GTCCTGGTCTACTCATCACTCCAACGTTACTAAGGAATAAGGTATTTTTAGTACTTATGC
AATGAGTTGGAGTCCCCAAGGACAGTGCATAAGTTGGATCAGATACTGAGAACAGAGGAA
ATTAAGAAACAATGAGGAGATGCACTCAAACATAGCTTTCTGGACCACAGACCCTCACAA
GCACCCACCGCTACAAGTGAAGGTGGGATTCTCCACAGTAACAGAGACAGTACAGCTTCC
CAGGCTGTCCACCCCAACCCTCCACTCAGGCAGATACCTTTGCAACGTATGGGTAATGTT
TATGCAGAATCCTCGTCAACAACCTAGAAACCAAAATTGTTGAAAACATGATTAGGCAGT
ATGAGACCAGGTTCATTGCCCTTACGACACAGAAAGGCAAGATGACTTAATGGGGGTGTG
CGTAAATGCCCCCGTCACTGCCCGTCTCATCAGGGAGAAACGACAGTGCGTGTGAAGCAG
GCCAAGGATACTGTGTTAGTTGTAAGAAATGACTGTTTTCCCCCATTTAGAAAAGCCGTC
TCTGCCGCCCTAAGAGaagggagaaattatttgcagaaAGACACCCTGCTTCCCAGCGTG
ACCCAGACTGACATCTCACAGCCCAGCCCTCTGTCCAGGGGGGACTTGAGGACTGGGTTC
ACCCCGGCACCCCCCGCTCACCTCTCCTCGAGCCCCCCGAAGCTGTTGCCGATGATGACC
ACCTTGGAAAGGGCGTCCACCGACCAGTTCCTCCACAGTAGGTTGTTGTAGAGCGCCGTC
CCACAGTGCGGCATGTAGAAGACGGTGGGCTCCCCGCACACGCTCCGCTTCCCCTCCTGG
GGTCCAACATGCACGGGGTGAGCATGCATCTTACAGCAAGTGGCGGGGGGGGGCAGTCCT
AGCCAGCTGCGCTCAGCGCCAGATGAGTGCAGTCGTGTGCGTGCACTCACCCACGACACA
GCAGCGCCCAGGCCGCCATGCGCCTCCCGCCTGCACACGTTCCCCGACACCACGGTTAAC
GCAGCTGAGACGACGGGAGGCGGAGGGGGTGGCGACCTCAGGCACCAAAGGGAGAGACAC
TCCTGCGTCGCCCTGTGCGCCACCCCCGGTGCCGGCGACAGCTACAGAGTTACCCAAGAC
TGAATCGGGACATCCGGAAACCCGGAAAACTCACGTCTGCTGAACACACGTGTCCCGTGA
GCATGTACAGCTCTGGACACTGAGGCAGGGGCAGGGCCCTCGGGAACTGTGTCCCGTGTC
ATTCTCTGCAGCTCCCCATCGTGACTCGGGCCTTTTCAAACATTCCCTTGGGGTCCAGCC
GCCCCCTCTGGAGAGCCTTCTTTCCGGAGGTCTCAGAGATCCCCACTACTTGAGGATTCA
GCCACAACTCAGCCGGGGTCTGGGCTGCAACCTCCCGCCCCCAGAAGGGGCACCTCCCGG
CAGAAGGGCCTCACGAGGTGCAGACACCGCGCCCTCTTCCCCTTCGTGCAGCGACACGCC
CACCACTGAGCACAGCAGGCACACAGCCCTCAGGAGGTGCAGAGACCGCATCTCCTCCCC
TCGTGCAGCGACATGCCCACCACTGAGCACAGCGGGCACACAGCCCTCAGGAGGACCAGG
CAAACGGCACACGGTGCCGCCAGCTACAGGACAGCACAGGTCCACGTGGGAGCGACACAC
CAGCCCTGTGTGACAGGCCTCGCGCGCCCCTAACCACGTACCTCATTATCCCCGAGAACC
ACCACGCCCAGGGCGTTGAGGACCGCGATTTCTAGTCGACTAAACAGAGGGTCGTACACG
CAGCAGTGACTCCTGGGGATCTGCAGAGGGCGACGAGTGGCTCAGTCAACGTGTGCACGA
GACCGAGGAGGGGGCGGTAAGGGAGGACACAGACTCACCTGGCACCACTCCAGAAGGAGG
AGCAAAAACGCCAGCTGGCTTCTAGCTATGACGCAGCTGGCGAACTTCCCGACGCCGTAA
CACACACACTTGAAGCAGCAGGTCCCTGGGACCAGGGTCTCTTCCGGGACGGAGCCAGGG
GCCGCATCTGCCTCCACCGGGGGGGCGTCGAGATGCAGGTGTCCCAGGGCTTCCGAGAGA
GACCCCTCGGGGGCCCTCAGCTGTTCCAGGTGTTTCTGGAGACACCCGGTGATGGTTTCT
GAAAGAGCGGGCCCTGCACAGTCAGAGGGCACGCTGTGACCCAGGAACTAAACCATCCAT
GGCCTGGGGAGCAGGGTGCGGAAGCCTTCACTCCCCAGAGAAGGGGCTGCTGGCCACACG
TGGGGCGTGCAGCGGCGCCCACCCCAAGCTGACAGCGGCCGGCACCTGGGTGCCCACGGC
CTCAACTAAGGGAATGCTTCAAGCCAAAGTCAGGTTCATCCATGGCCACGATGTCCATCT
AATGCTTGTGTTAACTCATCCTAGTTTAGTAAGAGGTAACCAGTACATGAAATTGTGGTC
TGAAATACTACCTTTGTAataaaagaagaactgaagagcagAGCTCTCAAAATGATCTTG
agtaagaacatttaacatgtaaaaaatttttaaaaaggctgggGCGTCTAGAgactaagg
aaaaataaatcgtTTCACTGGGTGGTGAGTCCTCGTCTCTCCTTTTCTGTCACTGGTACT
GAATTCAGTAGAACAGACTGTATGCAGAacgaaacaaaaagcaaacagccATTTATCTAT
TCCCGTTAATAAGATACCAATGTTGACTCATCAGCAAGGACACCTTGAAATAAGACCCAG
GCCACAGAAGGTTACATAGAGACCTGGCTCTCCGCATCCACGCTGCTCAAAGAATCAGTG
AATGCCTTCTGGAAAACAACCAGAAAGCGGATAGCAAGTTGACCACTTCCACCTCTGGAA
ATATACACTAAGAACATCACCTTAAATTTGGTAAAAAGCTTTATGCATGAAAAATTATGT
ATATCGggacctccctagtggtccagtggttaggactctgcac
>TCONS_00008671
GTAGCGCTGAGGCTGCTCCGCGGAGAAGGAGTGAGAGAGACAAGCGCCCTGCCTGCGTCT
GGGTATTGTTGCTTCTGTGTCTCTGGCTGATTATTCTGGGACCTTCCTCCTCAGCGCCAC
GGGAGATTCCACAGCAAAATTGACTGCTTTCCGAGTTAAGCCCCAACTGCTCTGGGAGCT
TCCTTCTGGTTTCTGCACCTGAAGAAGGTCTTACCAGCAGAAAGTTCTTAGGGAcgggga
aagaaaatgaaaagcaaacaaaaaggcCTGAACGTAAAGTCCTGGGAGAAAAATGTAAGA
CGTGTCCTTAACTTGAACCGCAAATGAAAATAAGCTGAGTCTGAGGGCCTTCGAAGCGCC
CTGGTGCGTGGATAGCTTCCATTCTTGGCTGCGGTAGCTTTGCTGTGAGGACAGTAACTT
TCGGTGACAGGTCTGTCCTTTCTTAGCGGCCCAGCCCCAGACACCTGCCATCAGTAAGTC
GGTTCTCTCCACGCCGGAGCTTCAGACCCCATCACCTGCCTCTTCCTCCCCAGCCATCTC
TGTGGCTCTGCTTAGGCGTTTCCCGCCCAGGGAAGCTTGCAAAGTGCACAGGTGTTTTCC
CCATCCAGCTGCTGAAAGAGCcagactttttgcgactccatggatctgaagcccgccagg
ctcctctctccatggaatttgccaggcaaaaatcctggagccTTTTGCCATTTCCTAGGG
ATCCAGCCagagtctcctgccctggcaaggggattctttaccacctgggaagacatcCCT
ACCCTACCGGGATTGTAAACTCAAATCAGGGCAGCAACTCCCTCTATATCCTGTAATTAG
GATCTAAAGTCAATAATgatTTTAAGGAATGGGAAGGAGGAATGGTCTTAATGATAATTT
AAAGTCCTCTTATATTTGGACCAAGTTGATTGGCTTTTGAAGTCGGACATTTTGTCCCTT
GTTGTAAGATCCTGG
>TCONS_00008716
ctttaatttttaaaataaaaatgtaaatatgaattatttattcatGGCCATGTTTCCAAA
ACAAGAAGCAAGGAAGGTAAACCACTTTGCTCGTTGACATTCCCTTCTTGGCTCTTGTAG
CCATTTGGGCATCAACAGTTCCTTGATGTTATGATTATTTAAAACCTCTACCTCTTTCTA
GTTTTTATGACTTTAGCTGTGAGTGCTCATAATATGCAACAGGGAAGAAAGTGCTTCAGA
CTTGGAGGAATGAACTTCACTGTTTTGACTGTGCAAGTGGCAGCATGGAATGCGAGTCCG
GGGAAAAAACGCTTCCTTTGTTGAACTATAGATGCGTAATTCGTTTAAATGTTGGAAGTG
CATGGCCACATTGCTGTGTGTTCAGGTACAGCATTAGAAGGGCCCTAAAGGTGTGTGTTC
TCTATTTGTActatttcctgtctcctgaggagatttttttaattcctgCTTCTAATATTG
GcaggaaatacaaaagatttaGAAAGCATTTTGTTGTTTGGAAAAAGTGATTTCCTTTCA
TCCAGGAAAAGTGAATGTTTTAGATTTGTTGTTACCTTAAAGACTTGAAAAATTGAGCTT
TGGATCCCTTTTaataggaagaagaaatggcTTTCTCTTCCTAGAGGAATTCAAAACAAC
TAGACAGTTTCAAAACATCTTTAATGTGGAAATGTGGCTTATATTTGGGCATTGTATGGG
CAATTAAGATTGTGCAGGCTTTAGACTCAGGAATTGCATAGGATTAACCATTAGATCCAG
CCTTCTTTTGACTCTTTACCTAAAGATTGGGCTAAGTTCTCAGGTGGAGAAACTAGGTGA
GATGTTACTTACATATCATTAGATAATCTGTATAAagtagaatttcatataatttcatta
GGAGAGTTGAAAATTACTAAGTAGCTAGAGCAGTGTTACCAAAAGATCATTATCTGATAA
AACACCAGCCCTTGGGTAAAGTTGTACTCATTCTCAGTACATATTCTTGAAATCCAGCAT
TAAAGAACCTCTAGCTATTCAATGCAGTTTTCAGACTTGATAGCGTTCCTTTTTCACATA
AGGCATGATAGCATGAAGCAAAATATTTGTTCCATGGtgtatactttggaaattatcatc
tggctggatttagaaaaaaagatactACATGTACTTGGTTCCTGTTTCTGTATAGGTGTA
AATGTTTCCCCTCCCCTTTTATTAGACTTGCAATTACATTTTTATCAGGCCACTTCCAGG
GATGTCAGGCAGTGACATGGTTAAAATTTAGTGTAGAATCCAGATGGAACGTAGAGGATA
GTTTTGAGTGGTCTTTCTTTTATTTGGAGAACAAATATATCTATATTGATTTCCTGTTTT
TCAGGTCATATGCTTCTAGTTAAGACACATAACTTATCATGCCTGAATTGTAAATGACCA
TTTTAGGTGTGGTTATCTTTTCCTTGTGCTGTTGTTCTTTTGGAGACTTACTAAGTGTAG
GTAACACTTGTTTTCTCTGAGAGCTTCATTACTTGCCTGGTTTGGGACTTTGCAGAGAAC
CTGATGGACTAGGGGAAACGCAGTGGAATAATTAACATTTTGGAGTTTAGTAAGTTAGag
tgggtgtatatgtgtgtgggtgttgTAAAGAGTGTATAACTTGGTTAGTTTTCCTGTATG
AACTTAGGTAGAACAAAATGTAGAAATTTGAAGCGATTTGAGAGGCAGGAGACCTGACTC
TTAATCAATGCTGTGACCTCTAAAAAATAAGGAATTGGATTAGATAGTCCTAATTAAAGG
TGCTgctgatgttaaaaaaaagaaaaaaaagaaaaaaaaacacccttaaAAATTGCATTG
CAAAATTTAAATGCTGAGGTTGTGTTTTTGAAACTAGTATAGGTTGTAACATGCTAGGAG
GGAAATGAAACTCTCATGGTGGAAAAGTTTATGCTGATGTAAAAATATGATTTGGAATCT
TTGGTATTTGCCAGGGGCTACAAGAATTAAATGACTCTCCATTTGTAATCTTTTTGTACC
TCAGGAGGGCTGCAGGAGAGTTTGAGAGCCCTGGGTTGACCTCATTCAGGGATCTACAGG
ACACATCGTAGTCCACAGATAGCAGGAAGAGTAACATAGTATATTCACTTCTGCCTTTGG
CTCTTGAAGCTTTTACCATTTATCACCTCAGCCATTCACATTTTCAGGGAATTAATTAGA
ACCAGGGAAGTGCTTGCCACATCTAGTTCCTGAGAAGTCTGCAGCCTAAAAATGGGTATC
ATACAAGGTGTGACATGAATGAGTGTTATATGGctattgtaatttttctttaaaggtaaC
GTGGTTAAAAAAAGTGCTTTCTAGGGAAAATATTTgagttgtgctgggtctttgttgctg
cacttgggctttctagTGCAGCAAGCAGTGGCTGCTCTTTGCCGTGGTGTGCAGGCTGCT
CACTGAGATGGCCTCTTtcattgcagagcacgggctctaggtgccaGGGCCTCGGTAGTT
GCAGGGTGTGGCCTCGTAGTTGCGGcgcatgggcttcgttgctctgagacatgtgggatc
ttcccagaccagggtttaAACCTGtgttacctgcattggcaggtggattcttaaccactg
gaccaagggAGGTCCTGGGGAAATATCTTTTAAGTGGTACTTTATTTGTGACTCTCATCC
CAAATTAGTGAAATGCTGTGTTAGGATCGCAGAATTTAGAATTGTAAGGAAATTTGCAGA
TAATCTAGTCCAGCCACATCACGTTGCAGATAAATGAAGGCTTGGAGACactcaagtcac
acagctggtatttgtaataaaacaaattaaaccaAGTCTCTAGATTGCCACTGAGATCCT
CTTTTCTCATATCATGTAGATTTCAGGCAGCGTGTACAGTGCTAGAATTCCTtgtgaaat
gctttaaaaaattgaaatatatcaATAGTGTACATGCAGCAAATTTTCAAAATTGAGTCT
TCACAAGtatgttttgaaatataattgatcatttagaaatcattttaaaagtaaattcta
cAAAAGGTAGCTGTACAAGTGCAATCTCATTGTTTGTGTTGAAGGCATTCTCCTAAGGAT
ATGTGATGCTTAAAACAAGTAGCTTGTGTAAAGGGTAtaaaaaagaactatttttattca
tgtatCCAGCAATAAGACTTTTAAGATGCATAGAcaatggccaaataatattcaggGTTC
TGGTTTAAGTGATAGGGAAATTAGCTCTCTTATGGACAGAAAAGGCATTGAGAGAGAACT
GACTGGTCG
>TCONS_00008723
ctaattaaaattaaaagcttctgcacaacaaaggaaactataagcaaggtgaaaagacag
ccttcaaaatgggagaaaataatagcaaatgaagtaactgacaaagaactaatctcaaaa
atatacaagcaactcctgcagctcaattccagaaaaataaacgacccaatcaaaaaatgg
gccaaagaactaaacagacatttctccaaagaagacatacagatggctaacaaacacatg
aaaagatgctcaacatcactcattatcagagaaatgcaaatcaaaaccacaatgaggtac
catttcatgccagtcagaat
>TCONS_00008744
GCTCAGACCTCGTCCGGGCGGCGGCTGGGGAGGATCTCCCCGGTTTGTGAAGAAAaagct
ggaggagggaaaggtcGGGGAGGGAAGGAGGCGGGGGAACGCTAAGGGGTGAAAGGAGCT
CTCCTCCGACCTTCCGGAGATGTTTCTGTCTccccaaaagagaaaaatgaggaagggaaa
ggaaaaggcttcgggggaagaagaggaaaaagggaaacCGAGGGTGAAGGGCGGAGAGTG
GAAGACCCTCGCGCCCAGGCACAGGCTTGCTTTTCACCGTCCCTCCTGCCCATCTCCCTC
AATCTCCAGAGGACCCCGAAGGCATCAGGTAAGGGCTACCTTTTGTCCTCCCACCCAAAC
CACAAACCGACTTGTTCTCGTGGTCACCGCTGACCCTCTTATGGAGATGAGATGACACGT
CCcgtccctttcttccttctggagtccaccccctcccacctccttggaTGCTGCCTGCAG
GTTCCCCCACCCCTGCACTGGCAATCGCCTCTCACTCAATGTCTGCAACACAAGCACAGA
TagctggattcaaatcctggccccACCTCTTAGCATCATCATGACCTGGACAGGTTACCG
TCATCTCTGTAAAAAGCAGATGGCTGGATTATCTTCCTTTTAGGACTCTTTCAAGGATTA
GGTGAGATTAAAACCTGAATAGGTAGCTATGATTTAGGCAGTATTGCTTAAGGACTGAAC
TTTTCCTGGACTCACATCCTTCTCTACCTCCTGGCCCATTTCTCTGCTCCTGTCACAGAG
AAACTTCTGGAGAGAGTTGTCACTGTCTCTGATTCCTATTTCCGATTTTCTCTTAACCCA
GTCCACACTGGCTTCCAACCTAACCACACCAGCCACCGCCCTTGTCAAGGTCACCAGTTG
ACTTTGAATGTTACTAAATGCAGCAGTCATTTCTCTGTTCTCATCTCATGTGACCACTCA
GCTGCATTCAACATAGACAGCCACATCCTCCTTCTTGAAACTATGTCTTCTCTGAGACTC
CAGGACACTGCCCTCCTTGggtttcttcccctctctctggCTGCTTCTCAGTCTCTTCTG
GATTCTCCCACTCTGCTCCAAGAGCCTCAGGGCTTTCCTTGTGGGGCCCCCTTCCCTCGT
GGGTGTCTCATCCAGTCCTGTAGCTTTAAATACCATCCATCTGGTGATGACTCCTGACTC
TACACACCCTGCCCAGGCCTGAGCCACTCACCAAG
>TCONS_00008813
GGGAGgaacccctcccctgccctcccagatGCAACAGGCTTTTCTCGTGTGGAGCTTTCA
CACGTGGACGAGCATTAGGTGGACATGGGTTTTCTCACGGCAATGCGTCTCTCCCGAGCA
GAGAGGCCCTTTATCTTCTCCGGACCTGGGCCTTTGAACAACTGGGGGCGGGTGTTTTCT
CCCCTCTGTTGGGACCCCCACACGGAGGTGTGCTTTCTCACGAGGGGGTGTGTTTTCCCA
TGTGCAGGGTGAAgttttttttggccaccctgGACACATGTTGGCTCCCTCAGAGAATTC
CTGCGGGGATTTGTACCCCAGAATTCTGTTCCCTCATGCCTTCTCCCCActgctccttcc
tcccaccccctggaGACCCTGGAAGTGGTGTGTTGACAAACAGAGACCCCTGGCCACCAG
ATGACACAGGGTGGTGCCCGGGAAGTACCGAAGAAATAAATCACAGCTCcccctcccgcc
ccacccccatcccctcccacccccagcgaAGCATGTGTATCCCTCCTTGGCACAAATGAG
GTGAAGCAGGTCTTCCCAGGCAGGCCTTGCCTTCCACCAGACACAGAGTCCCTgctgtgg
ggggcagggaggagaccCTGCAATCTTGTGCTGCCTGGGACTGTGTCTTCCCATGGGCCC
AGGTCGCATTTCTGAGTGGAATCATGTTCTTGCatgtggatgtatgttttccCATGCAGA
CAGCCCCTTTCTCTCCAGCATTTCCCTGCGTCTTCCCGACCTCAGGCCCAGCACTTCTCA
CACAGCAGAGGCTGTGCATGGTTTGACCAAAGCCCTCACTGCAATCTGAGGACAGCCCTT
CCCTCAGGCCATTGCTCATCTGTGCCAAACCAGTGAGGTGGGTTTGAGGGGGGAATACCC
CCAAAGTGTGGCAAGGACCCCCCAGTCCTGGGCCCAGGCAAGTAAACCTGGGCAGGTGGG
ATACAGGAGGGGGAAGGTGGCAGCCTAAGGGGTCCCGCCTGTGTCCCTCTTCTTGCCACG
TGTCATCCCTCCCTCTCGGCCTCTCTTCTGCCTCCCCGCATCGCTGTCCCCCCAGGAAGC
CATCCCTTCCTGGTGTCCAACCAGCTCCTTCCTGCAGCTGCCCACCCCTTCCTTTGACCT
GCACCGCCCCCCCCACTCCCGCCTTGCTCCCCTGGGCTGAAGGAAAGgaacagaggagag
aggaggagagcagGAGAGAAAGGCTTCCTGGGACAGGTTGGGGAGAGAATGGGGTCAGCT
GTACTGAGGAACAGATGGAGGGGGCAGTGGGGGACGGGGCTTAGGCAGACACCAGCAGGA
AGAATTTGATTTTGAAAGGACGCGTGTAAGGTGACTGCCCAAAGAGAAAGGGTTTGGGCC
TCTGGGGAAGAGAACCGTGTCGGGAAGGGTTTCAAGGGACGCCAGCGGAGAAGAGTAAAT
CCTTGTCTGCTGGCATTTCGTGGGTTCGTTAGTGCCAAATGTGAGTCAGGGGTGGAGTGC
TGTCTTCCACTGACACCCAGTTTCAGAATCCCTCATCTTGGCTCCCCAGAACTTTGCCTC
CTGACTGTCCCTTCTGCCCCCACCTTCACCCATGGAAACTTGGTtcttttccctcccctt
cccctgcctgggCTAGCTCCTTTCCAAACAGCCATGCCCTCTAAATGCTAGGGACCTGGG
CCCTGAACCCTGTAGACAGATGCCCCCCAAGTTGGGGCATGGGAGGGGGGCTGGGGGACC
CCATGATTCAGCCACGGACTCCAatgcccagcccctctccccagaaCAATTCCCTGACAA
TCCCATGTCCCTATCCCAACCCTTTGCGGCTCTGTACACATTTTTAAACCTGGCAAAAGA
TGAAG
>TCONS_00008890
CCCCTCCTCCCAGAGAGGGCCCAGAGAGGCCTGAGGAGAGGCTATGGTGTGGAGCTCCGA
TTCTGAGGATCAGATTTAATTCAGGACCTTGATGGCTTCTTGAAATGGCATTTGTGTCTA
ACTGCAGATCACCAAGgttcttcaccaccagcatcacctggaaagcctggaGCAGAGGTG
ATGTGTGTCATTAAGGCCCAGTCCTCCAGCTGCAGGGGGCTCTGAACCCCAAGCAAGCCG
GGCAGCACCATGCAGGGTGTGGGTCCCACACCATCACCCCTACCACCTGGGATGCTGCCC
TCCACATGAGTCAGAAGCAGACCTGCACTGCGTCCACCCACAGAAAACGTGGTGTTTGTT
TACTGCAGAAACCATCAGTACCCT
>TCONS_00008921
CAGCATGCTGATATCCACTCAGAGCCTCAGACACGGGACCTCCCTGGCCCAGGTCCAGAG
TTCCCTTCACCTCTCCCATCACGTTAATTCTCCCCCTTGGGTGATGTCTTCTTCAGAGGG
CAGCTCAGACATGAAAACTGGCTGTGAGTTCCATGAAGATGAGTCTGAATCCTTGCCAGA
CCTGGAAGCACAAGGCGCCCTGGCATCAGACCCCAGCCTTTCTTCTGTGGCTCCCACCCA
CTCTGAAAAAGCACATCAAAGAACTGAATTCACTGAAGGCTAAGGATTGTCtgcctttca
ctttcctcaaggaACAGGTGGGTTCCTATTTCACTCTGGAGTCAGCTGCAAACCCAGGAT
ATTTTATCTACACTTCCAACAAACCTGGACAACCTATAGGAATGACCAAAGAACTAGGGC
AagaaaaaaacattcattttcaaTTTCAAGAGGCTAAAATGGAACTCAACACAGTGCAAG
ATTGACTATACCAACTGACAGTGGCCAGTTTGACAACAGTGCACAACCCTCAACTTCTAG
TAGCAATTGGCCCAGAAAGCCAAGCCAAGCCcattgtgctcagtcatatctggttttgcg
acctcatgaacggtagcatgccaggctcctctgtccatgggatttttcagacaagaatac
tggaaagggctgccatttcctcctgcaggggatcttcctgacccagagatcaagcccatg
tctcctacatctcctgcattacaggtggattctttacccactgagctatcggggaataGT
CAAGGAAGAGTCAATGACTGCCAGCTTCTCTAGATGGGCATCCACTTCCAACTCAGGACC
AATTAGGAAAAGGCAGCTATGTTGCCCAAACCAATCACATAGTTGCCTCTCCCCCAGCTT
CCCCATGGCAAGAAGTCCAATTAAAGCATACCTGGAGCCCTCCCTTTCTGCCTGCCCTGA
ATCTCTGCCAAAAGCTATTGACAGTGGCTGACTTCCTTTGATACAGCCAACTCTGAATAA
ATAGGTGCCATTTCCTCTTGAATAgtcaaaggagacaagaatacagAATACTGAAGAGAC
TCTTCAAAAAgcggtgctaggaaaactggacagctacacatgaaaacaatgaaattagaa
cacttcctaacaccatacaccaaaataaactcaaaatggaattaAGATCTATACATAAGG
TCAGACACAataaaactctttgaggaaaacataggcagaatgaTCTaggacataaatcac
agcaagatcttttatgactcacctcctagagtagtgaaaataaaaacaacaaccaaaaag
agGAGGAGCAAATAAGAAAAGATATCTCCTTGCAATATCTCGACTTCATCATGGGCTTGG
CTTCTACTGTCATTTGTCCCTTTCGCGTGTATGGAGTTTGGGCTATGAAAATAGGGTATG
GTTAATTACAAAGGCTTAAATAAATTTCTAGAGATT
>TCONS_00008923
CAGCATGCTGATATCCACTCAGAGCCTCAGACACGGGACCTCCCTGGCCCAGGTCCAGAG
TTCCCTTCACCTCTCCCATCACGTTAATTCTCCCCCTTGGGTGATGTCTTCTTCAGAGGG
CAGCTCAGACATGAAAACTGGCTGTGAGTTCCATGAAGATGAGTCTGAATCCTTGCCAGA
CCTGGAAGAAAAAGCACATCAAAGAACTGAATTCACTGAAGGCTAAGGATTGTCtgcctt
tcactttcctcaaggaACAGGTGGGTTCCTATTTCACTCTGGAGTCAGCTGCAAACCCAG
GATATTTTATCTACACTTCCAACAAACCTGGACAACCTATAGGAATGACCAAAGAACTAG
GGCAagaaaaaaacattcattttcaaTTTCAAGAGGCTAAAATGGAACTCAACACAGTGC
AAGATTGACTATACCAACTGACAGTGGCCAGTTTGACAACAGTGCACAACCCTCAACTTC
TAGTAGCAATTGGCCCAGAAAGCCAAGCCAAGCCcattgtgctcagtcatatctggtttt
gcgacctcatgaacggtagcatgccaggctcctctgtccatgggatttttcagacaagaa
tactggaaagggctgccatttcctcctgcaggggatcttcctgacccagagatcaagccc
atgtctcctacatctcctgcattacaggtggattctttacccactgagctatcggggaat
aGTCAAGGAAGAGTCAATGACTGCCAGCTTCTCTAGATGGGCATCCACTTCCAACTCAGG
ACCAATTAGGAAAAGGCAGCTATGTTGCCCAAACCAATCACATAGTTGCCTCTCCCCCAG
CTTCCCCATGGCAAGAAGTCCAATTAAAGCATACCTGGAGCCCTCCCTTTCTGCCTGCCC
TGAATCTCTGCCAAAAGCTATTGACAGTGGCTGACTTCCTTTGATACAGCCAACTCTGAA
TAAATAGGTGCCATTTCCTCTTGAATAgtcaaaggagacaagaatacagAATACTGAAGA
GACTCTTCAAAAAgcggtgctaggaaaactggacagctacacatgaaaacaatgaaatta
gaacacttcctaacaccatacaccaaaataaactcaaaatggaattaAGATCTATACATA
AGGTCAGACACAataaaactctttgaggaaaacataggcagaatgaTCTaggacataaat
cacagcaagatcttttatgactcacctcctagagtagtgaaaataaaaacaacaaccaaa
aagagGAGGAGCAAATAAGAAAAGATATCTCCTTGCAATATCTCGACTTCATCATGGGCT
TGGCTTCTACTGTCATTTGTCCCTTTCGCGTGTATGGAGTTTGGGCTATGAAAATAGGGT
ATGGTTAATTACAAAGGCT
>TCONS_00008949
GCTGAATGTGGGTGGGAGGATTCGTCACTATGCGGAGCCTTCACTGGCCTGTTGGAGGGC
CCTTACGACCTGGAAGATTGTTATTAAACTACATAAAGCTCCATCTCTGGGTGGAAGAGA
AAAAGCACAGATGGTCCTGTGGGAGTTCAGGTTGGGTAGAAGAAAAGGCAGCCTTCCTTT
CTGCTGAAGTGGTGTGAGACCTGCAAATTAGAACGCTAAGTCTTTCCCTGACATCTAGTG
TCAATGTGTGAAATAACAGACCGGGAACCAGCCACTCTTGAGGATGAAGATACTCATCAC
GGAGCACTCCTTAAGGGTTGGCTCTTGGCCCCAGCCCTGAAGGATCCATCAAGAAGCAGC
TGGCAGCTTCACACCTCACAGGTAGCCCTAAGACAGAAGGATCGAGGTGGGATCCGAAAC
ATGGAATGCATTAATTTCCTTCTTGTAAAATATGCCTGACTGACCCAAGACTGACATAGC
ATCCTTTGGGTTTACTTATCTtctggctggaaaaaaaaaaaatcagaaatcatgGCTTCT
GTCTTCATAAACTGTTTTCTTATTGCAGGTCATTTTATTCTGAGTCCTCTCCAACTCATT
CTCTA
>TCONS_00008989
CCTATTCAAGTTTCCCAGCAGCCTGTCTACAGAGATTTCTTTGGTGAGAacaactgtttt
tcattttactgCTAACCAGAGGCACCTTGACCTTAGGGAGGTCCTGAAGGGGGTGTGGCT
TTAGGAAAGACCGCCTCTTCTCCACAGGTGCAGATGTGATGGGGGGCTGCAAAAGGCCTT
CCCTTGGCCACATGAGGACACGTCGTTCTTCATCTGACCTACTCCTACCAAGAGCTTCTc
aagtggctcggtggtaaagaatctgcctgcaatgcagaagactcgggttctatccctggg
tcaggaagatcccctggaaaaggaaatggcaacccactccagtgttcttgcctggaaaat
tccatggacagaggagactggcaggatatagttcatgaggttgcaagagttggacatgac
ttagtgactaaactaccaccactcCCTACAAAGCCATCTCCAGAGTATTTCCCACAATTA
TTTTGATCTTAAGATCCAAAGGAGCATCCTTTCCAAAGGAATCAAAGGTTGGCTGAGCCA
TAAAGGATTAGAAGGATCATGCACATTAAAAGGTCCACTGGTTGCCATCTCTGTGACTTC
AGGGAAATGTGACTTTTCTACTCTGCCACCTTCCTCTCCTTTGGAGGTCCTTCCTCAAGC
TTTGGCTGCGCATAAGGTGGGGGCTCTACCTGGACCAGCTCTTCCGGGATTGCCAAGGCC
TTTGttccttggccaggaattgaacctgcacctctgcagtggaagcatggagtattAACt
gatgaaccaccagggaagctccaacaGAGGACTTCTGAAGACCCTAATCAGTACTTTTTA
GTGTGGTTTCAAGTCTCCCTATGATCCAGCCCCAACTTCCACCATCCAACcatatttctt
tctcctctccaggCCTTGTTTTTCATTCAGGTCAGTTTTCTCCCTCCCATCTGCTCACCT
TTTCTTAGAGGTTGTCCCTGTCCTGAACTGCCTTTTATTCTATTCCCATTTATCCTCTGT
GCTCGATTCTCATTGATCCTGCTTCTTACCCAAGTAATTTCTCTGCCTCAGAGATCCAGT
TCATCTTATCTCCTCTGTGAGTGTTCCTTCCTACCCTCATCACTCTGGCCCTCACTGATC
ACTCCCTCAGGGAACTTCACAGTCTGTACTGTCCAAAGTtatggaaataatattttctgc
acattttatttgtattaataaatgtatgaataactataataaataaaatgaatttaaata
ataactaataataaaacagaaacagactcacagacttagtgaaggaacttatggttacca
ggggagaaggatgaaggaagggataatcagggagtttgggatcgacatctgctatattta
aaatggataaccaacaaagtcctactgtatagcacagggaactctgctcagtgctatgtg
gcagcctggatggaaggggagtttagtgagaatggatacatgtatagtGTGGTTTCAAGT
TTCCTTGTGATCTGGGGTCCATGTAGGGCTGGGTCCCTTTGCattccac
>TCONS_00008960
CTGATCCCGGGCGCTGCGCACCTCCCCGGCTCCTCGCCCGGGAAAGCCGGGGAGAGCTCC
AAGCAGTTTCCTCTACCTGAGTCCAGCCGCCAAACACAACAgcttcttccttcctccacc
cTTCTCTCCTACCAAACTCAGCTTCTTGGAACCCACCCAGAACACCATTCAGATGCAAgt
cGAATGCCCCCACTTAACTTACTGAATTGGAgaagatggagaagagggaaagaaaaatta
gGTCAAGGCACCGTAGAACTGCGGGGCAAATAGTGAGAGGGCAGGCGTCCGCTGTAGTAG
CGACGAAGCGTGAAAAAAATACGACGGAGTCCCCGAGGGAAGAGAACCCGGAGCTGTGAG
CGCCATCCTCCTGTGGACAGTAGGCGGCGGCTTTAAAAGACTGAGCCCGGGAGAAGAATT
TCCAATAAACAGCCTAAAGGCGGAGCCTGGGAGAAGACAGAAAGTTACACTCGCGCTGCT
CTGATAAAGGGGGTTCGGCTGCCCCCAAGCCCCAGAATCTCGTCCTGGGTGATGTTTTTG
TTGTCAGTTTCACTCTTGGTAGTCTTCTCCTTAGAGCTGAAAAGTGGCTCATAAGCCACC
CAAGATTTGTGTGTGTCCTTTAACAGCTTAGGAGAGAGACGAAGACCAAAATTACTTAAA
GGAAAACACCTGTGTGGTAGCCGAATGTCACGGCGGGGCGGCTCAGCAAGCTCGCCTCCC
AGGTGCAGTTCCTCGCAGGGGGGAAGTCAGGCAGCCCCCAAAACTTCTGCGAAGGCGCAC
GCTTCCTGGCCCCATTGCCCCTCCCACCTCTAGTACACGATTTTAATCCTTCCTCGAGGA
TGTTTACGGTGAGGCGACGCTCGCTCAATTTCACTATGCTCCTAAACCGACACATTTTTA
GAGTTTGGAAATTTCACAGTCTGTTTCTGACCcttttaattcaatttaataaatacttac
tgagc
>TCONS_00009004
CACCACGGCACCAGGGATGAAGtcacctttcttcttttaaaagcaaCAGATCTGCTCTAT
GAGTCCCTGTCACGTCTGCTGGAACTTggttttttaggttttttttttcccacagccaGG
CACCGGGACCTTCTCTCAGGAGATTCCGTTTGATGAGAGAGCTGCACATACAAGAGACTT
GCGGGAAGCATGGACCTTAGTGAAAAATGGCCTTTGGAGGAAGGAACCTGGCTGTCTCAC
GCTGGAGTTCATCATTTTGCCAACACCAGAGGGGaCAACGAGTTTGTGGAAGCCTCTCCC
GCGCCCTACAGCCCGGAGGAGTTCGattccacatttaagtgacatcatataatatttgag
atccaaccagtccattctaaaagagatcagccctgggatttctttggaaggaatggtgct
aaagctgaaactccagtaccttggccacctcatgcg
>TCONS_00009005
CCGAGTTGGCTCAGTCAGGCAGCATTCACTGCTCTTCTAAACACCACGGCACCAGGGATG
AAGtcacctttcttcttttaaaagcaaCAGATCTGCTCTATGAGTCCCTGTCACGTCTGC
TGGAACTTggttttttaggttttttttttcccacagccaGGCACCGGGACCTTCTCTCAG
GAGATTCCGTTTGATGAGAGAGCTGCACATACAAGAGACTTGCGGGAAGCATGGACCTTA
GTGAAAAATGGCCTTTGGAGGAAGGAACCTGGCTGTCTCACGCTGGAGTTCATCATTTTG
CCAACACCAGAGGGGaCAACGAGTTTGTGGAAGCCTCTCCCGCGCCCTACAGCCCGGAGG
AGTTCGGAAACCTCACCCTACCGCAAGGCGCGGTCTGGCCTCCTGGCTCCAGCAAAACAA
TCACAGAGTGGCTCTCCATTGTTACAGTTTCCTAAATCTGGGCACTCAGCCT
>TCONS_00009032
atttgtatcatttatttataaatactttACATAGAAATTTTACTGTAAATCACCATTTCA
GTTCCAGTGGGCAGGTAAAACACAGTCATAGTAGATGATTCAGTAATAACCTGTAGTATA
AAGAAGTTTTTAATATCTCCTACTCATGTGATCAACTTACCTGCTTGGTGATGTAGAGCA
AAatgcacaattttttttcctcttttttatgtaGCACATTATCCCAGTGTACTCTAGTAC
CTGGAAAAACTTTTTAACAGTTCCCTCATATGTAAAAAGAGGTGATCTTATTAAATAAGA
ACCAAATTAAGCTACATAGGTTTTTAAATCTCCCAGAAGTATGTAGGAATACTAAAAACA
GTCCATAAAAGTAGAGTTGTGTGAAATGTAATTCAGACAACTAAGAACATAAAAATCTCT
CAGTATAGCTTTGAATATCATAattcaaataattataatttgGGTAATTTTTACCTTTGT
TATATGAGAATTTATGTTCAACTCTTATAGTCAAATATTTTAAGTATCAGAATttcaact
aatttaaaaaaattacaaaaaaattacaaaaatgagCTGTGAACACACAATAAATACATG
GGGGGAAGTTAGCCTCATTATCAGTCCCTATTTCAGGTACAGAAAGGTTAAGCAACTTAC
CTTGGGTCAGTACATCACAGCTAGTAGGAACCATCATTGGAAGCCAGGCATAACTCTAga
gcattattttaaaaggagtttTTGTACACATTCtcatttaatataaatgttaaCCTAGGT
ATCATTGAAAAGTCTGAGATTGAAGCTCCACATAGTAGACTGTTGCCAGTGAGCCAAAGG
AACTCCCACTCAAAGAAGTCTAAAATCATGTTCCTCAATAGAAAATGACAGGGGACAACT
ATTCTTAAAGCAAGTACATTgctctgttattttttatttttctaatctaCTTGAAACTCA
TTGTGAAAACACCACCCCTTCATTTAAAAGTTTCAGAGACCATGTGGTCCCCAAAGCCTA
GAATGTTTATTATCTGGTCCTTTATAGAAAAACATTTGCTGACTCCCTGAATTAGACCAT
AAAATTCTACCATTGTAGTTTGACATATTTTAACACAAAGATTTGGATTGGATTTGCTGT
AGAGTGACTTAACCTGTAGCTGCTAGTTTTTATATAAACTAGGTGGAATGAATTTAAACT
TGGACTATAATATTGGGGGAAGGTTATTTTCAGAATGCAGTCTTTTAGAGAAAATCTGTT
ACCAATTATATATTGGCAATTTGTAGAAATAATAAGTTTTTTTCACTGTTGTCTAATCCA
GGCAATTTCCATCTTCACCAtgcttcagaatcacctggagaggtGTTTCTTAAAACTTAC
AGGTGCCTGAGCTCTACTCCTAGAGATCTTGTTTTATTTGGTTGAGGGTGGGGTACAGGC
ATTGATATCTTAAACGGTTTGCAGGTCATTCTAAAGTGTAGTGAGAATTGGGAACCACTG
ATCTTGTCTTACccactcattttataaatgaggcaaCTAGGGTCCAAAGAGTTGTGATGC
ATCAAAGGACAAGCAGCTATTTAGTGGGGGACTAGACCAGAACCTGGTACACTTGACTTT
GCAGTTAATGACTTACTTCCCTACATCATTCTCACTCTCTCAGCACCAACCAGAGCTTGG
CAGACTTTTCTGTTATAAAAAAAcgaaatagtaaatattttaggctttatggATCACGTG
ACTTTTTGtccttaattttactttattcagACAACCACACAATCTCCATTTCTTGCCATT
TATGGTGATTTTCACCaaagttattttgtttttcaagggAGGGGATAGTGATGGAAGGAA
GGATTTTTATATATACAGAGGTATTTTATATTATGGTCAAAGACAGTAGATTGCTAATGA
AACAGCAACTTAGACTCTTAGGCAGTATCCTCtctcttgaaaaataaagatttagttGTC
CCCAGAGTCTGTTGAAAAGCCAGTTTAGATATCAATTGGCAGGATGaaaacacagctttt
tttttttttgctcacagTCTTaaattgaatagacattttcagtATAAAACCTCCTGTTTC
TCCAAAAACttacagtaaaaaaatttttatgtagaGGATAGAAGAAATTGTatGACATCA
ATGCTTTTTCATGAATTTAGTTTGATTTAGGTGCTGCCATGAGTAAAATGCATTAGGTAT
TTGAGTTACTTGTTAAAAATTAAGCTTGCTCATAGTGATTAGTTAGGATCTTCACTGAGT
AAAGTTTAGTTCTTTTCAaagtattatttttgtatttctgatcCTGCTAGTCCTATTAAC
TTGAAATTGGGAGATATGGAAACAGTCACCTAAATACTCTGCTTGGAGACTGTTAGTGCT
TGTGGTAACATTGGACCATCTTTGGCACTCTGCTGGTTTGGCAGTTTTcctctgaccttt
tccagttttattcatGGACTATGTCAAAAGCTTTCTTTCATGAGTAAATTTTGAACCCAG
GTTCAAGGTGAGTTCAGAATATACTCAGTTCAttcaatcctttttatttttttttaatgc
agggttgtacatattttaataattttcttatgtATCTGGTATTTAATGCTGACAGGATTC
CAGTCAATGGAGAGGTTTCATTGCAAGTAGCTGCAGGTGTGTTTCATGGTAGAGATAAAA
GTTTTTAGTGAAGCagaccttttcttttaaaaagctttacaTCCTAGTACCTAATGAATA
TAGATGTTCATTTTTGTGGGGCAGTATGATGTGCTTTCTGTTGTTACTGCTATTGTAAAG
GCAAACCATGATACCAAATCTAAAAGATTTTAAGGATTGTGAAAATGGCACTTAATGttt
attcttaaatgttttattaatttttataggaTGAATAAGCCTAAAAAGCATCTCACTAAC
ATAGTAAGTTGTATTTGTAGCAGCATTGTTtgatttaaaaacattcattCTCTACAATGT
GTTTTTATTTGGTACTGTTATTAAACAGGCCCCTCAAAACCAGGTTAATGACTAGCTTTT
GCATTAATTCTGACATTTGTCATTTGAGCATATACTCTATACTGGGAGTTATGCTAGAAC
AGGCGTTTACTCTCAGGGAGGAGTTGAAgtagaagaaatatatatatatagtggtttTCA
TTTTAGAGGGTTTACAAAATTGTCTAGAAAATGCTTCTTGTTACTATATGGTATTGAAAT
ATAAAATCCACTACTCTACTTGGTGCTTAAATACTTAGGATTAAGTTTgttaaatttctc
atttattattattttttttgtccaTAACAGTAAGACTAATTCTCTGGAAAATGTtcacca
aaagaaaaagtaagaggtATATGTTTTGCCTTTTCAGCAGGCTATAGTCAGCAGACTGGA
CCCCAACAACCTCAGCAGTTCCCAGGATATGGCCAGCAACCAACTTCCCAGGCACCGGCA
CCTGCCTTTTCTGGTCAGCAACTGCCTGCTCAACCTCCACAGCAGTATCAGGCGAGCAGT
TACCCTCAACAAACTTACACTACCCAAACTTCTCAGCCCACTAATTACACTGTGGCCCCT
GCCTCACAACCGGGAATGGCTCCAAGCCAACCCGGGGCCTACCAGCCAAGACCAGGTTTC
ACCCCACCTCCTGGAAGTACCATGACCCCTCTTGCAAGTGGGTCTAACCCATATGCACGT
AGCCGTCCTCCCTTTGGTCAGGGCTATACCCAACCTGGACCAGGTTATCGATAAAGAGGC
TCAGTTACACTGATGAATGTAGCTGCTAGCTGTTTGCCTCCCAAAAGACTCCAATACtac
tattttaatttgtattgaagttcaggaatttaaaaagcagagcattTTTTTATGATACCA
TTATTGCTGTTAATTGAAAGTATAATTTGCTGGAAGAAAAAAGACCAAAATGGaagtttt
tttcctcccctgctTAGAAGTATAGCAGCTTCCTACTTATTTTGGAACACTACTCTTACA
TGTGTGCAAAGTGATTGATTTTCTAGCTTGCCTTGTCCAGAGGATATTAAAATGCTAGGT
TGAAGTTCAGCCCTCTTACTTGGCTTTTTATTATTAACACGATGTACTAAAGTAGATCCC
TTTGAGAAGACtagctattatgtataaaatgtaaCATTGATAGGTTAATAAAGATGATTG
AATCCATTAGTGGTCTTGTAACTTAATTTAGTCTTTGG
>TCONS_00009151
cattttttcccctctagagagatatgtattttatatgctgtaaaatgcagtacttagtaC
ACGTCTTTCTTTGACTGATTTGTAAATTTGTTAAGTGTAGGTTTTCCTTTGGCTAGTCAG
GACAACTACTTATCATGACTTATGCTATTCCAAGGGATACTTTCTACAACGTGTAGATAT
TTACTACAGGGATTATACAGCCATCCCCCTTCCCACACCACAGGAAAGGGAAGGGCACCT
CTCTTGTGCTGAAGGAACCAAGCCCTTCATTTTGCTGGTTAGAACAGACCTACAATGGGC
AGCAAGCGCTACCTTTCTTTTCTGGCCAAAACACCTAGAGCGTCGAGTAAGCGGCCTCCG
CAGCGTCGCAAAGTTGCCAACTGTTTGGATCTTGGAAGGGGTGTAACAGAATCTCTGATG
GAGGAAAACAGGAACTTCTCGAGAAGAGGCAGAGGCAGTTGTTTGGATGACAATCTGGTG
TGGCTACAAAGCACACAGCCTCCTTAGTGTTGGCACTCCAGAAAACATGACTGTGTGAAA
TAACAGcAATTACCTGGACTCTGGACAGCGGTGAAAGCTCTCCCTGCTGGACTGgcctcc
ttcctgctcccctCCTAAACCTCAGGGCTCTCCCTTTGGGGTCTAGCCTTATTTAGGTCC
TGGCTACATCTCTAGGGTGGGGCTGTGGAGCCTTTACATTGACTCATCAAAAACTTCTTT
CAGGACTGGCACAAGGATGCAAAGGATGCTTGTGAAATGAACTAAGGAATTTTCTGATAT
CTTCACAATACACTGGAAGTATATTTCTGTaatggg
>TCONS_00009152
cattttttcccctctagagagatatgtattttatatgctgtaaaatgcagtacttagtaC
ACGTCTTTCTTTGACTGATTTGTAAATTTGTTAAGTGTAGGTTTTCCTTTGGCTAGTCAG
GACAACTACTTATCATGACTTATGCTATTCCAAGGGATACTTTCTACAACGTGTAGATAT
TTACTACAGGGATTATACAGCCATCCCCCTTCCCACACCACAGGAAAGGGAAGGGCACCT
CTCTTGTGCTGAAGGAACCAAGCCCTTCATTTTGCTGGTTAGAACAGACCTACAATGGGC
AGCAAGCGCTACCTTTCTTTTCTGGCCAAAACACCTAGAGCGTCGAGTAAGCGGCCTCCG
CAGCGTCGCAAAGTTGCCAACTGTTTGGATCTTGGAAGGGGTGTAACAGAATCTCTGATG
GAGGAAAACAGGAACTTCTCGAGAAGAGGcAATTACCTGGACTCTGGACAGCGGTGAAAG
CTCTCCCTGCTGGACTGgcctccttcctgctcccctCCTAAACCTCAGGGCTCTCCCTTT
GGGGTCTAGCCTTATTTAGGTCCTGGCTACATCTCTAGGGTGGGGCTGTGGAGCCTTTAC
ATTGACTCATCAAAAACTTCTTTCAGGACTGGCACAAGGATGCAAAGGATGCTTGTGAAA
TGAACTAAGGAATTTTCTGATATCTTCACAATACACTGGAAGTATATTTCTGTaatgggc
>TCONS_00009188
gggggggggggGGGGGCTCTGTCAGGCAATTACCTAGAAACAAAGATTGTCTTGGTTTGA
TCTGAAATGTAAAACTTGAAGCTATTCTTGAActaacatggaaaaataaaatggctaTTG
TTTCAAAAAAATGATAGAACTATATTGTTGACAAGATAtgaattaagtttattttctaca
aacTGTTATTGATGAAGACATGGATAATATGTTCATGTTTCTGAAAAGTAATCTGTACAT
GGCGGGAgggaataataaatattatttctaaccaaaaaaaaaataaa
>TCONS_00009212
CGACGGTTTCCGGATTGGGCTTCAGGTAGAATTCCGCGCCATGGGGGTTTGGCGGCGTTT
GCTGGTGTTTGGTGGAGTGTCGCTTCGGGGCTGCGGCGGGGTCCGTGTCCCACTTGGGGG
AAGCCGACTAGTGATTTGTCGGCGCCAGTTCTCTGGCGCTGAGAGTGAGACCCTAAAACA
AAGAAGATCACAAATCATGTCTCGAGGACTTCCAAAGCAGAAACCGATAGAAGGTGTTAA
ACAAGTTATAGTTGTGGCTTCTGGAAAGGGTGGAGTTGGAAAGTCTACTACAGCAGTGAA
CCTTGCACTTGCTCTAGCAGCGAATGATTCGG
>TCONS_00009265
caaacccataCCTCAGTGTCTTCTCAAATGAGAAGCATCTGAATGAGCAGCTAATGCATG
AAGcaagaactgaaagcagaaagATGGGTCAAGAGGAAAGGTGGGATAAGCAAACAAAAC
AGGAACAAAACAGCATCTTCCATGGATATCAGTACCTTTTCCCAGCAAGTCTAAGACCCA
GGGCTCAAAAATACCACTCATAAGTGCTGTGAATTcaaacactgaaaaaagaaaaagagg
cttCTACTCAGTCAGgtggcatgtgggatcttagttcctgaatcagagatggaacccctg
ctccctgcagtggaaacgcaAAGAGTCAaagactggaccaccagggaaatccctaaccca
>TCONS_00009331
CCTCCTGAGTCTCCCTCCTCACCTCTCCTGAGTCCTCTCTACTGACACCATGGGCTGCTG
TGGTTGTGGAAGTTGTGGTGGCTGCCCCTGCAGCTGCAACTCGTGTGGCTGCGGCGGTGG
GAAGGGCTGTTGCCAGCAGAAATGCTGCTGCCAGCAGAAGTGCAGCTGCAAGAAGCAATG
CTGCCACTAGGCGGGCTGCTCTTCGGGTGCTGCTGGTACCCATTCTGTTAGTAAAGCTTC
CCTCCTTCTCACCCATTTTTCCTCTACTCTATGGTCCTGGACCCTCTTCCTGGCTTTCTT
TGGTACCACAAATCCCACCATCTGGAAAGTTTCCCAACTAAAAGGAAACATCTAATGGAA
AAATTCTGTGTGCAGCCCAGCCCCTGAGTGATTGTGCACATCAGTAAACTCAGCTGAAGG
AAATCTTGATTCCTAATGTTTGGTTTGATGGATATGAATACATCCAGCTGAATACCACCA
TTCAGCTCATTCCTTGATCTACTTTTCCCTGCTTGCAggcatggttttcttttttccctt
tcttgttctTAGTTATCCCATAATGTTGTccaaatttcataataaaataaaaacta
>TCONS_00009333
AGCGGTGGGAAGGGCTGTTACCAGCAGAAGTGCAGCTGCCAGAAGCAATGCTGCCACTAG
GTGACTGCCCGGCTCCACCCAGGAGCTGCGGAGGACACGCCCTCTCCTACTGGTAAGGCT
ACTTCACCCTCTTCGGTCCATTTCTTTCCCGTAAAGCCTCCATCACcagcttttcttctt
ctccttcctgtgcTCCATGCCTTGTCTTTCTGAGATCTTCCTTTGCCCACAAACCACACA
TCACGGCAGGAAACAAATATACTGCAAAGAACTGATGACAAGATAGCTGGACAAAGCCCA
AGTTTGCAGAGAACCCTCATTTACAAATAAACCCTAGGATATTTGATTGTGTTGTTTAAT
CTTTCAACCCATTCAGGCCCCAATTTGGGTCATTTTGGCATTTCCTGCCTgtgtggattc
ttttccactgctaTGTGTGTACACTTGCTGTTTTACGCTGTCTAATAAAATGACTCAATG
CCCAAGGAAAACTGTTCACTAGTCACATGTATCGTCTCCCGCTCCTGCTTGCAGAGCCGT
TTATCAG
>TCONS_00009334
AGCGGTGGGAAGGGCTGTTACCAGCAGAAGTGCAGCTGCCAGAAGCAATGCTGCCACTAG
GTGACCAGCTCAGTCTCTGTTCTGGATGTCTCTCTACCCTGTTCACCTGCCCTACCTGAC
ATCACCTGGGATTCTAGGACTTACCTTCCTGGGCTGCAACTTTGCTCCTGGATTTGGATT
CCTGTCTCTTCTGCTTTGCGTATTTTTAGTTTCTCTCTCTGAAAAGTTCCCAATCGATTA
GCAAACATCCAAAATAAAGGCCCAAGTACAGCCTGACTCCTAAAGAAGAGTCGACATCAC
TGAGCTCCATCAAATAGGATCACAATTCCCAATATCCTTAGATGAACATTTAGTTCTCAA
TTATGTGCTCTTATTGCTGTACCTTTTCTATCACATATTCCTGTTTATCAACaactgttt
tctaaatttcctaataaaataattcaatttatcATGTA
>TCONS_00009356
GCCGCACCTGCAGCTGCAACTCGTGTGGCTGTGGTGGTGGGAAGGGCTGTTGCCAGCAGA
AGAGCTGTTGTCAGCAGAAGTGCAGCTGCCAGAAGCAATGCTGCCACTAGGCTCCCAGTC
TGGCTTCTGGGAAGGTGCTCCAGGGAGCCGTGTTCTAGGTAAGACTACCCCTGTCTTTCT
GTCtgctcctctttgactttcaagTCACAAACATGGCTGGATCCTTATCatcagtccatg
gaaatctcacatttctggagtttctgttttcctgcctGCATTTAATAAACaccagccaaa
ataataaatgtgtagtcttctctgttttgtgtgtg
>TCONS_00009341
CCTCCCTCACCTCCTGAGTCTCCTTCCTCACCTCTCCTGAGTCCTCTCTACTGACACCAT
GGGCTGCTGTGGTTGTGGAAGTTGTGGTGGCTGCGGCGGTGGGAAGGGCTGTTGCCAGCA
GAAGGGCTGTTGCCAGCAGAAGAGCTGTTGTCAGCAGAAGTGCAGCTGCCAGAAGCAATG
CTGCCACTAGGTGAGCTGGTCTGAAGGTGCTGCTGGGCATCTGCTTGCTCCCACTGCTGA
GACtgctctccatccatccatctgtacTGTGCTCTCTCTTTGGCACCTGGGCTTTATGGT
ACTTCCCTCTGGTTCTCATGCTCTGACTTTaagtatctttttccattttttaatatagtC
ACACATGGATATTTTATTCAAAGTTATCCAAGAAAAATGATGGAGGGCATTTTGCCTACT
AAGCTCAGCAAAATGAGGTAATGATTCTCACTTTTTTTGTGAAATTCTTTCCTGTCTTTG
CCTTGTCTTCTTGTTTTTACCATAAATATCTGTCCTTCCTGTGGCCATAGAGTTTTTTTA
ATAGATTATGTCCTAAAAATgtcttaataaaatacaaaaataaattctgaac
>TCONS_00009342
CTCACCTCCTGAGTCTCCTTCCTCACCTCTCCTGAGTCCTCTCTACTGACACCATGGGCT
GCTGTGGTTGTGGAAGTTGTGGTGGCTGCGGTGGTGGCTGTGGTGGTGGCCGCACCTGCA
GCTGCAACTCGTGTGGCTGTGGTGGTGGGAAGGGCTGTTGCCAGCAGAAGAGCTGTTGTC
AGCAGAAGTGCAGCTGCCAGAAGCAATGCTGCCACTAGGTGAGCTGGTCTGAAGGTGCTG
CTGGGCATCTGCTTGCTCCCACTGCTGAGACtgctctccatccatccatctgtacTGTGC
TCTCTCTTTGGCACCTGGGCTTTATGGTACTTCCCTCTGGTTCTCATGCTCTGACTTTaa
gtatctttttccattttttaatatagtCACACATGGATATTTTATTCAAAGTTATCCAAG
AAAAATGATGGAGGGCATTTTGCCTACTAAGCTCAGCAAAATGAGGTAATGATTCTCACT
TTTTTTGTGAAATTCTTTCCTGTCTTTGCCTTGTCTTCTTGTTTTTACCATAAATATCTG
TCCTTCCTGTGGCCATAGAGTTTTTTTAATAGATTATGTCCTAAAAATgtcttaataaaa
tacaaaaataaattctgaaccTTTGCTCTTA
>TCONS_00009343
CTCACCTCCTGAGTCTCCTTCCTCACCTCTCCTGAGTCCTCTCTACTGACACCATGGGCT
GCTGTGGTTGTGGAAGTTGTGGTGGCTGCGGTGGTGGCTGCCAGAAGCAATGCTGCCACT
AGGCTGCCAGTCTGGCCTCTGGGAAGGTGCTGCTGGTAACTGTCTCGTTggtaagatttt
ctttctttctgccagtCCTCCCTGATTTGAATGTCATATAGGTGACTTGAGATGAATTCT
CATGCTGAGGAATTTAATTCATATCCTCTGGTCACTGGGATTCTGCCTCCAAATGAAAAA
CACCCACACAGTCTTTCTCCATCCATCACCAAAGTATGAGCCCCACAAAATGGAGTGATG
ATTTTTAATGCTATGCTTTCTCGAAATTTTACTgttgaaatgtttgttttatctctttct
ccttctctctgtggTTTCTGCATTCTCTGTCTCTGCTACTATTTTCTGATTCTGTAAACC
GTAGACAGTTCTTTTCCTAATAAACCACAAAACTGGCATTCAAAAAtaaaaaacaaaaaa
>TCONS_00009344
GTGCGGCGCCCCCGGGGTCTGCTGCCCCCGCCGCACCTGCAGCTGCAACTCGTGTGGCTG
TGGTGGTGGGAAGGGCTGTTGCCAGCAGAAGAGCTGTTGTCAGCAGAAGTGCAGCTGCCA
GAAGCAATGCTGCCACTAGtCACACATGGATATTTTATTCAAAGTTATCCAAGAAAAATG
ATGGAGGGCATTTTGCCTACTAAGCTCAGCAAAATGAGGTAATGATTCTCACTTTTTTTG
TGAAATTCTTTCCTGTCTTTGCCTTGTCTTCTTGTTTTTACCATAAATATCTGTCCTTCC
TGTGGCCATAGAGTTTTTTTAATAGATTATGTCCTAAAAATgtcttaataaaatacaaaa
ataaattctgaa
>TCONS_00009345
GTGCGGCGCCCCCGGGGTCTGCTGCCCCCGCCGCACCTGCAGCTGCAACTCGTGTGGCTG
CGGCGGTGGGAAGGGCTGTTGCCAGCAGAAATGCTGCTGCCAGCAGAAGTGCAGCTGCCA
GAAGCAATGCTGCCACTAGGCTGCCAGTCTGGCCTCTGGGAAGGTGCTGCTGGTAACTGT
CTCGTTggtaagattttctttctttctgccagtCCTCCCTGATTTGAATGTCATATAGGT
GACTTGAGATGAATTCTCATGCTGAGGAATTTAATTCATATCCTCTGGTCACTGGGATTC
TGCCTCCAAATGAAAAACACCCACACAGTCTTTCTCCATCCATCACCAAAGTATGAGCCC
CACAAAATGGAGTGATGATTTTTAATGCTATGCTTTCTCGAAATTTTACTgttgaaatgt
ttgttttatctctttctccttctctctgtggTTTCTGCATTCTCTGTCTCTGCTACTATT
TTCTGATTCTGTAAACCGTAGACAGTTCTTTTCCTAATAAACCACAAAACTGGCATTCaa
aaaaaaaccaaaaaaa
>TCONS_00009406
CCGAAAGAGACCGCCATCTTCGTGaaatgtgggacttccctagtgatccagtggttaaga
atccacctgcctgtgcagggcacatgggttcaatccttcatccacatgccatggggcaac
taagcccatgtgccacaactgctgaggctctttagagcctgagagccacctGCGTGCCCT
Agggtccatgctctgcaacaggagaagccactgcaatgatcagcccatgcaccacaacta
cagtagccactgctctccacaactagagaaagcccttgtacagcagcaaagatccagcac
>TCONS_00009440
cctgggattctccaggcaagaacactggagtgggttgccatttccttctccaacgcgtga
aagtgaaaagtgaaagtgcagtcgcgtccaactctttgcaaccccatggactgcagccta
ccagtcgtccgtgggattttccagtactggagtggggtgccattgccttctccgttaaat
tGGCTCTATCAGTACTTGAATGTGCTGgtgtttttaaaagaggaaaagcaaGGGAGCTAG
GCTTTAGGAATGCAGTTCTCCTGAGAACTGCTGGAATCCAATTAGATGGGCAGGTCCAGT
GGGCACTTGGATGAGCATATTGCCCCGTTGTCTTTCCTGTCCTTAAAGGTTCCTTGTGTT
TGCTCCATCAGCCATGTTAAGACCCACACAAAATAACACCATGAAAGTCCCACCTCTCTC
CCACTGAGATTTTCTGTGCCTGTGGCTCTCAGATGAGTCTCTGCGGGCATCTTACTTCAA
TATTTGGCTCTTTTACCTAAAAAGGCCGACTAACACTACTGACCCTCCTTATTTTTTTTC
CGGGACACTGAGAAACATGACTTAGTCAAGGTGAAAGTAACTGTTCCAAgtacaagagaa
ggaaagatattctAGGTTTCATAGGtgatttgggtttatttttagcAAAGCCAAGTGCAA
TTAGGCAAGAAGGCTGTTAAAAACCCTGTGATGTACAGCTTCAGAAGGACTGAACAAATA
GTTAAGAATTTAAGATCAGATAAAAGAACATTCTCCAGTCACTGCCTTAAAAACGTAGCT
TGGACCAGTTTTCCCTTGTGTTTATGGCCTTTTTGAAACTGAAGTAGGGTGGGCTGGTGT
GGGCGGATGGTGGGGGGCTGCACAGGAAGAGACCTCTCATCAAGACCCACAAGGTGAAGA
ACTGCAAAATGCAACCTGCAGAGCTGAGCCCACTCCTTGCC
>TCONS_00009489
CATGTATAACAATAGTTCAATTGCTGAGAAAATGTTGGTAAACCACTCACCTGGGCAGAT
GAAATTCACAAATAATGAGAACTTAAATTTTTAACCAGTCATCTCCACTTCCCATCCAAG
TCTTTagtattgcttaaaaaaaatttgcctgaTTTAATGCTTTATTTACTTGATATTGGA
ACAgtgtttattgaatacctactatatgccagtaCTATATTTCAGGAAGATGTATTACTT
TTTCTCACTTTACTGGTTGAAAAACTGCTGAGAGGTGAACTGGCCCAAAGCCAGAAAGGG
GAAGAACAAGGAAGTGAACCAACTGCATCTGAATAATTGAGCACCACAGTGTGTATATCG
GCGGTGACTCAAGTAACATAGatgaagaaactgaggcttggagaggttgcTCATCCTAGG
ACTTTACCTCCAATAAATGTCACAGCCAGGATTTGAAGGAGAGAGCCTGTCAGACTCCAG
AATCCACACTGTTAACCACTGTTGGGTGCATTTACTGTTTATCAttaaaagctgtggtac
atatacacaatggagtattactcagccattaaaaagaatacatttgaatcagttctaatg
agatggatgaatctggaacctattatacagagtgaagtaagccagaaagaaaaacaccaa
tacagtatactaacgcatatatatggaatttagaaaaatggcaacataaccctgtgtaca
agacagcaaaagagacactgatgtatagatcagtcttatggactctgtgggagag
>TCONS_00009509
tgtgtgtgtgtgtgggtgtgtgtgtatTTGGGCCCAGTTATGCCATTATTTGGAATCGTA
GACAGAAGCAGCTTTGGATCCTCCCGTTTGTCGTGTGACAGGGACAGACCGCTGTCCTCA
TCTTGCTGGTGGGAAACCCTCCTCTACTCTGGTGGGAAACCCTCCTCTACTCTGGTGTGC
AGCAGGCAGagccctttcctcctctctgcttAGCTTATTTTAGGTTGTGGTACTTCATAT
CAGCATTGAGAGAAGGTACACGTGTATTCTTATCACTGGTTCTGAGGAGTTTGGGTACAT
TTGTTTTAATATGTGTAGACTGTGcagtaaacattttctttttttttaagcaaaattact
tatcatttatcattttagGTCCAGTGTTGAGCTGACAGATCTACTGTGAGAATGAACTGA
CAGATCTACTGTGAGAATAACATAACGATAGTTTATATGAAAACTTTTATACACAGTGGG
GTTTACACATTAGGGTAAATATATAAATCCGCACTTGCATGCACATGTCACATCTCTCTA
GTGTGGAGTTAATgtgaatttttacattttgaatgGAATTGCAACCACAATCATTGCTAA
AAGAACATTCACTCCTCGTGAGGGTTTACAAAAGCCACTAAAAGAATAAGGTAGACAGAT
GAAAATGCAAAGGGCCATCATTTggggttatttttatttaaaaatttattgtgcTACTTT
TGAAAGAGAATTGTTTTTATGACTATGCTCTTTTTGTGATTGAAAAGTCATCTAATAGTA
AGCagtatagtaataataataggcTACTTTTTAATTGCTGGCAAACAGCTTTAAGTGCAC
TTTCTTTGATTACACTTCCATTTTTTgttaaacttgaattttctgaagCCTTTTATGTAC
CACTAAgcaaataattttaacttttaataaacctgattttcatctttattatatttctaa
TTGTTAAGATCATACTTTCTAAAGTTAACTTCAATCCTCAGATACAGCTGGGAAACTGTT
ATGAAATAGCAtcagttgcttttttttccctccttcctatATCTAATTAAGCACTAACTG
ATTTTAGTACTATATTGCCTTTACACTGCTTATTCTTATTGACTGAATCCTATCCCTCat
tcactttgttttgtttgaaatttaaagttattttcttacTGTATTTATCATACCTACTGT
TTTAATAATCTGCT
>TCONS_00009510
tgtgtgtgtgtgtgtgtgtgtgtgggtgtgtgtgtatTTGGGCCCAGTTATGCCATTATT
TGGAATCGTAGACAGAAGCAGCTTTGGATCCTCCCGTTTGTCGTGTGACAGGGACAGACC
GCTGTCCTCATCTTGCTGGTGGGAAACCCTCCTCTACTCTGGTGGGAAACCCTCCTCTAC
TCTGGTGTGCAGCAGGCAGagccctttcctcctctctgcttAGCTTATTTTAGGTTGTGG
TACTTCATATCAGCATTGAGAGAAGGTACACGTGTATTCTTATCACTGGTTCTGAGGAGT
TTGGGTACATTTGTTTTAATATGTGTAGACTGTGcagtaaacattttctttttttttaag
caaaattacttatcatttatcattttagGTCCAGTGTTGAGCTGACAGATCTACTGTGAG
AATGAACTGACAGATCTACTGTGAGAATAACATAACGATAGTTTATATGAAAACTTTTAT
ACACAGTGGGGTTTACACATTAGGGTAAATATATAAATCCGCACTTGCATGCACATGTCA
CATCTCTCTAGTGTGGAGTTAATgtgaatttttacattttgaatgGAATTGCAACCACAA
TCATTGCTAAAAGAACATTCACTCCTCGTGAGGGTTTACAAAAGCCACTAAAAGAATAAG
GTAGACAGATGAAAATGCAAAGGGCCATCATTTggggttatttttatttaaaaatttatt
gtgcTACTTTTGAAAGAGAATTGTTTTTATGACTATGCTCTTTTTGTGATTGAAAAGTCA
TCTAATAGTAAGCagtatagtaataataataggcTACTTTTTAATTGCTGGCAAACAGCT
TTAAGTGCACTTTCTTTGATTACACTTCCATTTTTTgttaaacttgaattttctgaagCC
TTTTATGTACCACTAAgcaaataattttaacttttaataaacctgattttcatctttatt
atatttctaaTTGTTAAGATCATACTTTCTAAAGTTAACTTCAATCCTCAGATACAGCTG
GGAAACTGTTATGAAATAGCAtcagttgcttttttttccctccttcctatATCTAATTAA
GCACTAACTGATTTTAGTACTATATTGCCTTTACACTGCTTATTCTTATTGACTGAATCC
TATCCCTCattcactttgttttgtttgaaatttaaagttattttcttacTGTATTTATCA
TACCTACTGTTTTAATA
>TCONS_00009511
tgtgtgtgtgtgtgtgtgtgtgtgtgtgggtgtgtgtgtatTTGGGCCCAGTTATGCCAT
TATTTGGAATCGTAGACAGAAGCAGCTTTGGATCCTCCCGTTTGTCGTGTGACAGGGACA
GACCGCTGTCCTCATCTTGCTGGTGGGAAACCCTCCTCTACTCTGGTGGGAAACCCTCCT
CTACTCTGGTGTGCAGCAGGCAGagccctttcctcctctctgcttAGCTTATTTTAGGTT
GTGGTACTTCATATCAGCATTGAGAGAAGGTACACGTGTATTCTTATCACTGGTTCTGAG
GAGTTTGGGTACATTTGTTTTAATATGTGTAGACTGTGcagtaaacattttctttttttt
taagcaaaattacttatcatttatcattttagGTCCAGTGTTGAGCTGACAGATCTACTG
TGAGAATGAACTGACAGATCTACTGTGAGAATAACATAACGATAGTTTATATGAAAACTT
TTATACACAGTGGGGTTTACACATTAGGGTAAATATATAAATCCGCACTTGCATGCACAT
GTCACATCTCTCTAGTGTGGAGTTAATgtgaatttttacattttgaatgGAATTGCAACC
ACAATCATTGCTAAAAGAACATTCACTCCTCGTGAGGGTTTACAAAAGCCACTAAAAGAA
TAAGGTAGACAGATGAAAATGCAAAGGGCCATCATTTggggttatttttatttaaaaatt
tattgtgcTACTTTTGAAAGAGAATTGTTTTTATGACTATGCTCTTTTTGTGATTGAAAA
GTCATCTAATAGTAAGCagtatagtaataataataggcTACTTTTTAATTGCTGGCAAAC
AGCTTTAAGTGCACTTTCTTTGATTACACTTCCATTTTTTgttaaacttgaattttctga
agCCTTTTATGTACCACTAAgcaaataattttaacttttaataaacctgattttcatctt
tattatatttctaaTTGTTAAGATCATACTTTCTAAAGTTAACTTCAATCCTCAGATACA
GCTGGGAAACTGTTATGAAATAGCAtcagttgcttttttttccctccttcctatATCTAA
TTAAGCACTAACTGATTTTAGTACTATATTGCCTTTACACTGCTTATTCTTATTGACTGA
ATCCTATCCCTCattcactttgttttgtttgaaatttaaagttattttcttacTGTATTT
ATCATACCTACTGTTTTAATAATCTGCTTTCTTTAAATGCAATAAATCCCAAATGGATTG
CATATTCTTTATAATCAGTGACTTTGAGTTTTTCATTATTTGTCGTCTTATTAAAAGTTT
TGGATGCCAACTTCTAGTCAGTTCTTTCATTCACACCACAGACATTTAAGCATCTATTAT
GCATGAGCTAACGGAGGAGAAAAATGAGTAAGATTAGATCTCTGGTCTAAGGAGCTCCCA
GTTTTGGATTTaagtaagaaaatacattttgtgtTTGTACATTTGCCCTAGCATCTGCAC
AACCAAAATGATCATACAATTTGTTCAAGGATTATAG
>TCONS_00009512
tgtgtgtgtgtgtgtgtgtgtgtgtgggtgtgtgtgtatTTGGGCCCAGTTATGCCATTA
TTTGGAATCGTAGACAGAAGCAGCTTTGGATCCTCCCGTTTGTCGTGTGACAGGGACAGA
CCGCTGTCCTCATCTTGCTGGTGGGAAACCCTCCTCTACTCTGGTGGGAAACCCTCCTCT
ACTCTGGTGTGCAGCAGGCAGagccctttcctcctctctgcttAGCTTATTTTAGGTTGT
GGTACTTCATATCAGCATTGAGAGAAGGTACACGTGTATTCTTATCACTGGTTCTGAGGA
GTTTGGGTACATTTGTTTTAATATGTGTAGACTGTGcagtaaacattttcttttttttta
agcaaaattacttatcatttatcattttagGTCCAGTGTTGAGCTGACAGATCTACTGTG
AGAATGAACTGACAGATCTACTGTGAGAATAACATAACGATAGTTTATATGAAAACTTTT
ATACACAGTGGGGTTTACACATTAGGGTAAATATATAAATCCGCACTTGCATGCACATGT
CACATCTCTCTAGTGTGGAGTTAATgtgaatttttacattttgaatgGAATTGCAACCAC
AATCATTGCTAAAAGAACATTCACTCCTCGTGAGGGTTTACAAAAGCCACTAAAAGAATA
AGGTAGACAGATGAAAATGCAAAGGGCCATCATTTggggttatttttatttaaaaattta
ttgtgcTACTTTTGAAAGAGAATTGTTTTTATGACTATGCTCTTTTTGTGATTGAAAAGT
CATCTAATAGTAAGCagtatagtaataataataggcTACTTTTTAATTGCTGGCAAACAG
CTTTAAGTGCACTTTCTTTGATTACACTTCCATTTTTTgttaaacttgaattttctgaag
CCTTTTATGTACCACTAAgcaaataattttaacttttaataaacctgattttcatcttta
ttatatttctaaTTGTTAAGATCATACTTTCTAAAGTTAACTTCAATCCTCAGATACAGC
TGGGAAACTGTTATGAAATAGCAtcagttgcttttttttccctccttcctatATCTAATT
AAGCACTAACTGATTTTAGTACTATATTGCCTTTACACTGCTTATTCTTATTGACTGAAT
CCTATCCCTCattcactttgttttgtttgaaatttaaagttattttcttacTGTATTTAT
CATACCTACTGTTTTAATAATCTGCTTTCTTTAAATGCAATAAATCCCAAATGGATTGCA
TATTCTTTATAATCAGTGACTTTGAGTTTTTCATTATTTGTCGTCTTATTAAAAGTTTTG
GATGCCAACTTCTAGTCAGTTCTTTCATTCACACCACAGACATTTAAGCATCTATTATGC
ATGAGCTAACGGAGGAGAAAAATGAGTAAGATTAGATCTCTGGTCTAAGGAGCTCCCAGT
TTTGGATTTaagtaagaaaatacattttgtgtTTGTACATTTGCCCTAGCATCTGCACAA
CCAAAATGATCATACAATTTGTTCAAGGATTATAG
>TCONS_00009629
CAGCCGCATTTAGAATAAGCTTAATACTCTAACCGAACCCAGCCGCGTTTAGAATAAGCT
TAATATTCTAACCGAACCCAGCCGCGTTTAGAATAAGCTTAATACTCTAACCGAACCCAG
CCGCGTTTAGAATAAGCTTAATACTCTAACCGAACCCAGCCGCGTTTAGAATAAGCTTAA
TATTCTAACCGAACCCAGCCGCGTTTAGAATAAGCTTAATATTCTAACCGAACCCAGCCG
CGTTTAGAATAAGCTTAAGATTCTAACCGAACCCA
>TCONS_00009644
cTTGGGGTTAAGCTGGCCGGCGGGCTGAGGGGCGCATCCCCCGCGCCACCTGCCGCGGCC
CCCGACCCTGAGGCGCTGCCTCAGGCCGAGCCGCTGCAGGCACAGGAACAGCCCCTCAAC
CCGTGGTCTCCGCAGACCCCGGCGCCGCCGCAAGCCAGGCACTTCGCCAGAGCCATCGAC
AGCAGCCGCGACCTCCTGCACAGGATCAAGGATGAGGTGGGCGCACCGGGCATCGTAGTT
GGAGTCTCTGTAGATGGAAAAGAAGTCTGGTCAGAAGGT
>TCONS_00009754
cttttgAATTGTTCTAGAggttctctcggagaaggcattggcaccctactccagtacttt
tggcctagaaaatcccatggaccgaggaacctggtgggctgcagtccatggggctgcaga
gtcggacacgactgaagcaacttagcagtagcagcagcgtgtgagttgagtgcaattgtg
cggtagtttgagcattctttggcattgcctttctttgggattggaatgaaaaactgacct
tttccagtcccgtggccacttctgagttttccaaatatgctggcatcttgagtgcagcac
tttcacagcatcatattttagggtttgaaatagctcaactggaattccatcacctccact
agctttgtttgtagtgatgtttcctaaggcccatttgacttttcattccaaaatgtctgg
ctctaggtgagtgatcataccattgtgattatctgggttaggaagatcttttttatatag
ttctgtgtattcttgccccctcttcttaatatcttctgttaggtccataccatttctgtc
ctttattgtgcccatctttgtatgaaatgttcccttggtatctctaattttctagaagag
atctctagtctttcccattctactattttcctctatttctttgcactg
>TCONS_00009661
CCGCCCACACCGCGCCGCCAGGGCCTGGGGAAGGGTCAGCGGGCCCCAGGCGCCCTGGAG
AGGGAGGCTAAAGGAAGTTCTAGCGGGCCCTAGATCAGCCAGATTTTCCGACTCAGAAAA
GGACGCGGATCGGCGCTGCGGGGAAGGAAAACCGCCCGTGACCATGCCGCAGCCGGGGGA
AAGGGAGTGGGGCGCATCACCTGAAGGAACTTCATGGCCACAAGGCGGAATCCCTTCTGC
TCGAAGCGCTTGATGATCTCGCCCACCAGGCCGCGCTGCACGCCGTCGGGCTTGATAGCA
ATAAAGGTGCGCTCCGCGTGGGCCATGGTCCTGTAGGCGGCAGGTGCAATCAGAAACCGG
TGTCCGCGCCCACACAGGCCTCGAGGGGGCTCAGACTCCGGCCGGGAGGCCACGTGGCGC
CCGCGCCTGCCCGACCCAGCCCGCAGCCGCCCGCCGCTACGTGACTTTCTGGAAGCCAAG
CCCTACCAGCACCCAGCCGCCGCCCCTCGGCCGTCCAGAGCTGCCGCGGAGGACACGCGG
CCGAATCTTGGGATAAAGCCAGGCCTGCGGGACCCAGGGGACGCTTGCGGGACTCAGGGG
ACGCTTGCGGGACGCAGGAGACGCCTGCGGCCCGGGACCCGCTTGACGCGGCGCGAGGGA
GGAGGTGCCCCAGAGCGAGAAAAGGAGCGGAGCCGCAGCCTTACCGgaggtcctagtaag
gaacatggaactaataagcctccaccaaccagaagagtttgggaaaggtcaaaaggagac
accacaggtCCGACCACCTCCCAAAATCCTTCtctctagcatccatcttggctgaacaag
gagTGCACcagcaggaaggactctgagtcagaatgattggctaaagacaacccagaaact
aatcccatcaccataaaacctgagactgcaagccacatggcagagcagttctcctgggtt
tccttacccaactgctctccacccgggtgccctttcc
>TCONS_00009695
CAGGTCGGTCTTGAAAAGAGACCTAGATCAGCTcgcccccgcccctcctccctgtctccc
gccccatcccttcgccctccccccacccccagatcccTCGGAATCTGAGTGAGGTCTGAA
TCCCGCCAGCTGCGCCCAACCAGGCGAGGGCGAAGTTTGGGGGCTCACTGGAGCAGGACC
CCAGAGGTGGGCAGAGCCGCTGCGGCGGGACTTACCTGTCTCCCGCTCTTGATGAGCCGG
CTGAGACGGCGCCGTGGATAGCTGGCAGGGCAGGTCCTCTCCCTTAGTGAAAGGGGCTCG
CTTGGAGAACTCCAGCACCGAAGTGAGGGCCTGGGAGCGGACATCGGGGTCCCGGCTGGG
AAACACGGCAACCCTGAGGGCTGGGGAGTCAGCCAAGCATCGATGAGTGGACACGAAAGA
TCCGCGCGGTGCACGATGGTTTGCAGGCTCTTCGCAATCGCCCGGCAAACACAATCCCAC
CCGATGCGGTTTTGATTCTTGGCGCAGAATAAGCGCCCTCGGCGGTGGGATTTATGCTTC
ACTCGCAGTCCTCCGACCTCGGACTCTGCCCAGATGCCGGGAACTCCATCCAACAGAATG
CCTCTCCTCGAAAACACCCCCAAACACCTGAAGAGTGCAGTGCTCGCCGCGAAGTCCCTG
AACTGGGTACCACACGGCGCGCCCGCGTTCGGGAGCAAAGGGAAGTACATGCCAGGGAGC
CGGGCGCCGGGGTCTGCAACCCAATGTAGGCCCTCCACCCAGCGCCTGCGTGGACCTGCC
CTGGGGCGTGGTTCCCGTCACGACCCGGCCCAAGGCTGCCATTGCGGGATTAGCAGCTCC
TTTTTTCCTCCATCCCACCCATGGACCCCAAACGAAATTTTAATTTCGTCTGTTCTCCGT
GGAATTTAAGTCCTACTTGTCGGAGCTTTCGTAGTAACTCGGTTTGGGAAAACTGTGAAT
AATCCGGTttggcagggaagggagggggatgAAAAGTCTTCCCTCCGCTGGGCGGGGAGC
GAGGTGGTTAAAGCCCCCACTCTCGGTGAGGCCCGCGAGGGGAAGGGGAAGTCTGTAGGG
GCCCGCGTGCCCCGCCACACACAGGGATTTGACTCTTGCTGAAATGTGCATGAGTAattg
tctcttttcttctttgtgatgGAGCAGTGAATGAGCGTGGGCTGGCCGGCGGGCTGGCTC
TCCGCGCTCCGGGTGCGCTTACCTCCACGCTCCTGAGAGCTTTCTCAGTGATTGGCGTCC
CGGCCTCATTTTCGAGATCACCTGGGAGAAGTTCCCGGGAAGGGAAAGGGGGAGACCATG
GGGTCAGCGCCGCCCAGAGATCCCGGCACCGCTCGGCAGGCTGGCTGTGCCCTGTGTTCT
CCGGCAGGCTCGGTCCTCAGTCACTTTCCCCGTGTCATTGCTTTATTTCCAAATTTCACT
CCCTCCCCGGGAAAAATCTTTTATTGGGGTTTGACCGGGACATTTAAAGTACACACATAT
ACGAATTCAccaaattcattaaaaacaatacCATGAACCACTCTTGGACCAAATAACTCC
CtcccctccaaaaaagaaaacgGTTAACAAAAAATGGGCG
>TCONS_00009696
CCTGCAGAGGGGAAAGGTACGAATTCAGGGACTCTCTCCCATCTGAAGGAACGCAGAAAG
CTGAGCTCACACACTTAAGGTAGGTCCTGGAGGACATGGGATAGACAAGCAGAATCAAGG
CCTGGAGGCACAGAAAAGCCCAGTGTGAAACCAAGAATGCCCAAGTCACCCAAGAAAGGT
GCTCCATTCCCACCCCAATAGGtcttcttgatgaaagcaaagaaCCCTCACCCCAGATAA
AAGTCTATGCATATTTGAACACAATCTTCAGGATTCACACCCGAGGCCCCAGCTTCAGTG
GGATAAagtaactgaggcccagagacacagagagacttGCAGGGAACAATAGTGAAGATG
TACTGAAGCCAGGATTTCTTCAGCATCTCTGACTCCAAAGGGCTTCAAGGCCTGGGCTTT
TACCAGGTTTTGCTCCCTAGAAGTTAAGCTTCCGTCTCAGGCTTTTGAACCCTTAGTTGG
AGCTACATTAGACAATGCAACATGTTTCTGGAGGAGGTGGCGAGTGGGTGGCCCACGGGC
TGGGGCAGACAGAGGCCAGCTGATGAGTAAAGAGGGCAAATTAGAACATGAGGCCCAGAG
AGAACATTCTGTTGAGCTCCGACACCACACCTGGCACAGGAGGCCGAGGGCAGGCCGCAG
GGGTGGGGCAGTGTGGGAAGGGAGAGGCGCACAGGGAAACTCTGAGAATGGAAACTCTGA
GAATGGAACAGCATGCCCTCTCTGGGAGAGCTCCCCCAGGTGGGGTGGGCACAGTTAGAC
ACCCTGGAGTGAGTTGGAAAAGGCAGGTGGAGGGAGCTTGCAAATACCAGCCACTAGTCA
CATAGCAACTGGGTGTGTATGAAGTGCTCACTACATGCCCAGCACTGTACTAAACAATGT
AAGTGCTCTGTCTTGCTCAGTCCTCCAAGTCTCTGAAGTAAGGACAAATGATCACAGCCT
CCctttacagatatagaaaataagcTACTTGTCCAAAGAAAGTGGTAATGTAGAGTAggt
atacaataaatatttgtcaaacaaATAGATGGATAGTGAGGTGAATGGATGGGCAGATGG
TAGATGGGtaaatggggggaggggtggaggatggatggatgaataaaccTGGTAAACATG
CCTGATCCCCAAATTTATCTCTTAACTTCTCCCTAATCCTGAGAGGCAGTAAGGAAGAGC
AGATTGCTAGAGCCTTTCAGGGGCTCCAAAGGAGAGGCACCCTGGCTGTTTTCCCCTATT
TCACTCTGAATAAAATCCAGAGTCGTTGCCACGAGGTTCTGTGGGATCCGATTTCAGCCT
CATCTCCTACCACCCTCCCCTCCACTCGTCCGCTCCAGCCGCAGTGGGCTCCTTGCTGTT
CTCTCAACACGCCAAGCTCTCCCCATCTCAGCGCCTTTGACTGACTGTTCCCTCTGCCCA
AGATACCTTCCGTCAGCTGTCCACCCCGCTCTGCTCGGACGTCACATCCTCAGAGAGGCC
TGCTATTCCAGATCTAAACTATCATCTGGTCGCTCCCTGTTCCCTtacccattttaattt
ttctcctaaaCAGGAGAGTTCTCCTAACCAACTCGCATCTTACCTGTTTGTGTCTGCCTC
CCTAACCCCCAGTCAGGAATATGAACTCAGTGAAAATAAaggctttgttttgtttacagC
TGTACACGAAGCACCGAAAACGATAACTTGTACCGTCG
>TCONS_00009698
GCCTTCTGGGCAGActtggaggaggagaagaggctcAGGGCTGGGAAAGGGGCGGctagg
aggagagaggaagaaggccGGGGTCGGGTGTGGCCTGGACAGCACGATCCTGGGATTCGA
AGGCGAGGTGGAGTGAGCCCAACCCGGGAGAGGCCCTCGCACGAGCCCTGCCGCCGCCCA
GCCCACAGCGCGTCCCCGGCCACCCCCAGACTGGCAGGACTGGGGGAGGACGGAGCAGAG
CCCGGAAGCCTAGATGTAGGGCAACTAAGTGGTCATCTCAGAAGAGGTCCTGCTCGCCTG
CCTGAGGGGCAAAGGAGGGGTAAGGCTGGAGGATGAACAGATGACCattggagatcccct
ggagacccAGACCAAACTTGCCCAACCTTCCCACCACGGCTTCCAGGATGGGCCAGTCTT
CTCTCTGCCTCGTCACGGCACTGCCCCATCCAGACAAGAGTGACATTTCCTGAAGCTTCT
CCAGTCAAAGCGCTTATCACATCGTGAGAGCTTGGTCTCtgggacacacacacaactcat
aCATGAGACTGTGGATCTCAGCACCTAGGTGTGCAGTAAGAGCTTGCTGTGTGAATGAGT
GCTGGGTGCGAAGATTAAGAGTGAAATTAGCAACAGCCTCCGGAAGGAGTTGGGTGTTGC
CTGGAAGGTTCTGCCTTCGATTAATCTATCGGCAGGTTTTTGGCTGAGAATTCAAGACCT
GTGGATCAGGTTAACACGTGAAGGGTTAATGCTGACTCCTCTGACTTGATTAGTCCCAAG
GAGCCACGTATTCTAAGTTGCCAGGTGAGTGTGGAGACAGACACAGCATACAGGATGACT
CCAATCTTCCAGCTGGACCAGAGCGGGTGGTAGAGCAGGAGCCAATGCCAGAAACAGCTA
AGGAGAGAGGGACACCTGAGTCTGCTTCCTTTCACCTCCCCACTGTCGCGGGGAGCAACA
GTCAGCAACCCCCTCATCTCCCAAGAGAAGCTTTTGTATGTATCTGAGAAGTGCTTTGAA
ATTTCTAGCCTTAAAAGGACTTCTGTGCACTTCCCGGACATTAAGACTGGCAGGTTAAAA
GGTGCCTCGGGGGCCTACCACCCCCAGCTCTCAGTGAACACACCAGGAGTGATTCTTCAG
ACTTCCCTtagtctttctcctcttttctgcaAGAAGCTTCCaacaaggagaggagaggaa
tgcTCCCTTCCTCCCAGTGCGCTCACACTGCTGTATAGAACAGAGCAGCCAGCTGGGAGC
CAGGCTGCCCAGGAAGACCCTGCCCAGGAGATGCGAGGAGGAAACAGCTCAATCCATCCA
CCGGGATTTGGGTCAGACTTGTGGAAGGCCTTCCTGAAAGGCAGACCCTGCTCCCAGGAT
CAAACCACCAAGGAGGAGACCAGGATACCTTCCTCTAGGGATGGTGACATACACACAGCT
CGTTCGGGACCATCTCTCAGGAAACCCAAGCTGGAGCGAATGTTTTGTAGAAGTATGCTC
CCACCAATGTGAAGGGACCGACCTCCTTGTTGATCGTCACCTGTGATGGGACTGCCCGAT
GCCTCCTGGTAAGAAAGGGTCACCAAATTAGATTTCGTCCACAGTGGGTGCTCTGTTTGA
AAGATCGCTGTTTGTGTATGGAGATAGGAATGATGGAAAACCCAGTCAAGGAACTGTTTG
TTCTTTACTGTTTGTTAATAAAGTTCCATTtgtgttgaaaaaaattttttgaatgctaCA
AAGTTCTGGCAGGAAGCACACCATTAACCAGAGTTACCTGATGGAGTTATGGAGCACTTT
GTATTCTATCGACTTCAGTACTGC
>TCONS_00009699
CCTCAGGCCGGGCCGGGTCTAAGGACAGAGCCGCCTGCAGCAGAAATTAGGCAGTGAGCA
AAAACGAGGGGTCCGCTTGGGCCCTGCGCCCAGAACTGCAGGCAACTAAGTGGTCATCTC
AGAAGAGGTCCTGCTCGCCTGCCTGAGGGGCAAAGGAGGGGTAAGGCTGGAGGATGAACA
GATGACCattggagatcccctggagacccAGACCAAACTTGCCCAACCTTCCCACCACGG
CTTCCAGGATGGGCCAGTCTTCTCTCTGCCTCGTCACGGCACTGCCCCATCCAGACAAGA
GTGACATTTCCTGAAGCTTCTCCAGTCAAAGCGCTTATCACATCGTGAGAGCTTGGTCTC
tgggacacacacacaactcataCATGAGACTGTGGATCTCAGCACCTAGGTGTGCAGTAA
GAGCTTGCTGTGTGAATGAGTGCTGGGTGCGAAGATTAAGAGTGAAATTAGCAACAGCCT
CCGGAAGGAGTTGGGTGTTGCCTGGAAGGTTCTGCCTTCGATTAATCTATCGGCAGGTTT
TTGGCTGAGAATTCAAGACCTGTGGATCAGGTTAACACGTGAAGGGTTAATGCTGACTCC
TCTGACTTGATTAGTCCCAAGGAGCCACGTATTCTAAGTTGCCAGGTGAGTGTGGAGACA
GACACAGCATACAGGATGACTCCAATCTTCCAGCTGGACCAGAGCGGGTGGTAGAGCAGG
AGCCAATGCCAGAAACAGCTAAGGAGAGAGGGACACCTGAGTCTGCTTCCTTTCACCTCC
CCACTGTCGCGGGGAGCAACAGTCAGCAACCCCCTCATCTCCCAAGAGAAGCTTTTGTAT
GTATCTGAGAAGTGCTTTGAAATTTCTAGCCTTAAAAGGACTTCTGTGCACTTCCCGGAC
ATTAAGACTGGCAGGTTAAAAGGTGCCTCGGGGGCCTACCACCCCCAGCTCTCAGTGAAC
ACACCAGGAGTGATTCTTCAGACTTCCCTtagtctttctcctcttttctgcaAGAAGCTT
CCaacaaggagaggagaggaatgcTCCCTTCCTCCCAGTGCGCTCACACTGCTGTATAGA
ACAGAGCAGCCAGCTGGGAGCCAGGCTGCCCAGGAAGACCCTGCCCAGGAGATGCGAGGA
GGAAACAGCTCAATCCATCCACCGGGATTTGGGTCAGACTTGTGGAAGGCCTTCCTGAAA
GGCAGACCCTGCTCCCAGGATCAAACCACCAAGGAGGAGACCAGGATACCTTCCTCTAGG
GATGGTGACATACACACAGCTCGTTCGGGACCATCTCTCAGGAAACCCAAGCTGGAGCGA
ATGTTTTGTAGAAGTATGCTCCCACCAATGTGAAGGGACCGACCTCCTTGTTGATCGTCA
CCTGTGATGGGACTGCCCGATGCCTCCTGGTAAGAAAGGGTCACCAAATTAGATTTCGTC
CACAGTGGGTGCTCTGTTTGAAAGATCGCTGTTTGTGTATGGAGATAGGAATGATGGAAA
ACCCAG
>TCONS_00009700
CTTCAAAGGGCGCAACTAAGTGGTCATCTCAGAAGAGGTCCTGCTCGCCTGCCTGAGGGG
CAAAGGAGGGGTAAGGCTGGAGGATGAACAGATGACCattggagatcccctggagacccA
GACCAAACTTGCCCAACCTTCCCACCACGGCTTCCAGGATGGGCCAGTCTTCTCTCTGCC
TCGTCACGGCACTGCCCCATCCAGACAAGAGTGACATTTCCTGAAGCTTCTCCAGTCAAA
GCGCTTATCACATCGTGAGAGCTTGGTCTCtgggacacacacacaactcataCATGAGAC
TGTGGATCTCAGCACCTAGGTGTGCAGTAAGAGCTTGCTGTGTGAATGAGTGCTGGGTGC
GAAGATTAAGAGTGAAATTAGCAACAGCCTCCGGAAGGAGTTGGGTGTTGCCTGGAAGGT
TCTGCCTTCGATTAATCTATCGGCAGGTTTTTGGCTGAGAATTCAAGACCTGTGGATCAG
GTTAACACGTGAAGGGTTAATGCTGACTCCTCTGACTTGATTAGTCCCAAGGAGCCACGT
ATTCTAAGTTGCCAGGTGAGTGTGGAGACAGACACAGCATACAGGATGACTCCAATCTTC
CAGCTGGACCAGAGCGGGTGGTAGAGCAGGAGCCAATGCCAGAAACAGCTAAGGAGAGAG
GGACACCTGAGTCTGCTTCCTTTCACCTCCCCACTGTCGCGGGGAGCAACAGTCAGCAAC
CCCCTCATCTCCCAAGAGAAGCTTTTGTATGTATCTGAGAAGTGCTTTGAAATTTCTAGC
CTTAAAAGGACTTCTGTGCACTTCCCGGACATTAAGACTGGCAGGTTAAAAGGTGCCTCG
GGGGCCTACCACCCCCAGCTCTCAGTGAACACACCAGGAGTGATTCTTCAGACTTCCCTt
agtctttctcctcttttctgcaAGAAGCTTCCaacaaggagaggagaggaatgcTCCCTT
CCTCCCAGTGCGCTCACACTGCTGTATAGAACAGAGCAGCCAGCTGGGAGCCAGGCTGCC
CAGGAAGACCCTGCCCAGGAGATGCGAGGAGGAAACAGCTCAATCCATCCACCGGGATTT
GGGTCAGACTTGTGGAAGGCCTTCCTGAAAGGCAGACCCTGCTCCCAGGATCAAACCACC
AAGGAGGAGACCAGGATACCTTCCTCTAGGGATGGTGACATACACACAGCTCGTTCGGGA
CCATCTCTCAGGAAACCCAAGCTGGAGCGAATGTTTTGTAGAAGTATGCTCCCACCAATG
TGAAGGGACCGACCTCCTTGTTGATCGTCACCTGTGATGGGACTGCCCGATGCCTCCTGG
TAAGAAAGGGTCACCAAATTAGATTTCGTCCACAGTGGGTGCTCTGTTTGAAAGATCGCT
GTTTGTGTATGGAGATAGGAATGATGGAA
>TCONS_00009701
agtaagtgctcaataaatggcaggTGTCATTACTATGATTATTAACAGGACTCACGGAGA
CCACTTGGAGAACCACATATGCCAGTCTGGACTTCTGCAACTGAGTGGGTTCCGGCCTTA
CTCAAATCAGTGTTTGCTCCTGCACTGCTGTTCCACCTGCAGCTCATCTCAGAGTAACAA
CCCTCAGGATTCAGACTGACCCTGCTATCTACCAGAAGGGACTCCAAGGCCCCAGGCAGA
GGCAGGAATGCAACTAAGTGGTCATCTCAGAAGAGGTCCTGCTCGCCTGCCTGAGGGGCA
AAGGAGGGGTAAGGCTGGAGGATGAACAGATGACCattggagatcccctggagacccAGA
CCAAACTTGCCCAACCTTCCCACCACGGCTTCCAGGATGGGCCAGTCTTCTCTCTGCCTC
GTCACGGCACTGCCCCATCCAGACAAGAGTGACATTTCCTGAAGCTTCTCCAGTCAAAGC
GCTTATCACATCGTGAGAGCTTGGTCTCtgggacacacacacaactcataCATGAGACTG
TGGATCTCAGCACCTAGGTGTGCAGTAAGAGCTTGCTGTGTGAATGAGTGCTGGGTGCGA
AGATTAAGAGTGAAATTAGCAACAGCCTCCGGAAGGAGTTGGGTGTTGCCTGGAAGGTTC
TGCCTTCGATTAATCTATCGGCAGGTTTTTGGCTGAGAATTCAAGACCTGTGGATCAGGT
TAACACGTGAAGGGTTAATGCTGACTCCTCTGACTTGATTAGTCCCAAGGAGCCACGTAT
TCTAAGTTGCCAGGTGAGTGTGGAGACAGACACAGCATACAGGATGACTCCAATCTTCCA
GCTGGACCAGAGCGGGTGGTAGAGCAGGAGCCAATGCCAGAAACAGCTAAGGAGAGAGGG
ACACCTGAGTCTGCTTCCTTTCACCTCCCCACTGTCGCGGGGAGCAACAGTCAGCAACCC
CCTCATCTCCCAAGAGAAGCTTTTGTATGTATCTGAGAAGTGCTTTGAAATTTCTAGCCT
TAAAAGGACTTCTGTGCACTTCCCGGACATTAAGACTGGCAGGTTAAAAGGTGCCTCGGG
GGCCTACCACCCCCAGCTCTCAGTGAACACACCAGGAGTGATTCTTCAGACTTCCCTtag
tctttctcctcttttctgcaAGAAGCTTCCaacaaggagaggagaggaatgcTCCCTTCC
TCCCAGTGCGCTCACACTGCTGTATAGAACAGAGCAGCCAGCTGGGAGCCAGGCTGCCCA
GGAAGACCCTGCCCAGGAGATGCGAGGAGGAAACAGCTCAATCCATCCACCGGGATTTGG
GTCAGACTTGTGGAAGGCCTTCCTGAAAGGCAGACCCTGCTCCCAGGATCAAACCACCAA
GGAGGAGACCAGGATACCTTCCTCTAGGGATGGTGACATACACACAGCTCGTTCGGGACC
ATCTCTCAGGAAACCCAAGCTGGAGCGAATGTTTTGTAGAAGTATGCTCCCACCAATGTG
AAGGGACCGACCTCCTTGTTGATCGTCACCTGTGATGGGACTGCCCGATGCCTCCTGGTA
AGAAAGGGTCACCAAATTAGATTTCGTCCACAGTGGGTGCTCTGTTTGAAAGATCGCTGT
TTGTGTATGGAGATAGGAATGATGGAAAACCCAGTCAAGGAACTGTTTGTTCTTTACTGT
TTGTTAATAAAGTTCCATTtgtgttgaaaaa
>TCONS_00009702
CGGAGACCACTTGGAGAACCACATATGCCAGTCTGGACTTCTGCAACTGAGTGGGTTCCG
GCCTTACTCAAATCAGTGTTTGCTCCTGCACTGCTGTTCCACCTGCAGCTCATCTCAGAG
TAACAACCCTCAGGATTCAGACTGACCCTGCTATCTACCAGAAGGGACTCCAAGGCCCCA
GGCAGAGGCAGGAATGCAACTAAGTGGTCATCTCAGAAGAGGTCCTGCTCGCCTGCCTGA
GGGGCAAAGGAGGGCTTCTCCAGTCAAAGCGCTTATCACATCGTGAGAGCTTGGTCTCtg
ggacacacacacaactcataCATGAGACTGTGGATCTCAGCACCTAGGTGTGCAGTAAGA
GCTTGCTGTGTGAATGAGTGCTGGGTGCGAAGATTAAGAGTGAAATTAGCAACAGCCTCC
GGAAGGAGTTGGGTGTTGCCTGGAAGGTTCTGCCTTCGATTAATCTATCGGCAGGTTTTT
GGCTGAGAATTCAAGACCTGTGGATCAGGTTAACACGTGAAGGGTTAATGCTGACTCCTC
TGACTTGATTAGTCCCAAGGAGCCACGTATTCTAAGTTGCCAGGTGAGTGTGGAGACAGA
CACAGCATACAGGATGACTCCAATCTTCCAGCTGGACCAGAGCGGGTGGTAGAGCAGGAG
CCAATGCCAGAAACAGCTAAGGAGAGAGGGACACCTGAGTCTGCTTCCTTTCACCTCCCC
ACTGTCGCGGGGAGCAACAGTCAGCAACCCCCTCATCTCCCAAGAGAAGCTTTTGTATGT
ATCTGAGAAGTGCTTTGAAATTTCTAGCCTTAAAAGGACTTCTGTGCACTTCCCGGACAT
TAAGACTGGCAGGTTAAAAGGTGCCTCGGGGGCCTACCACCCCCAGCTCTCAGTGAACAC
ACCAGGAGTGATTCTTCAGACTTCCCTtagtctttctcctcttttctgcaAGAAGCTTCC
aacaaggagaggagaggaatgcTCCCTTCCTCCCAGTGCGCTCACACTGCTGTATAGAAC
AGAGCAGCCAGCTGGGAGCCAGGCTGCCCAGGAAGACCCTGCCCAGGAGATGCGAGGAGG
AAACAGCTCAATCCATCCACCGGGATTTGGGTCAGACTTGTGGAAGGCCTTCCTGAAAGG
CAGACCCTGCTCCCAGGATCAAACCACCAAGGAGGAGACCAGGATACCTTCCTCTAGGGA
TGGTGACATACACACAGCTCGTTCGGGACCATCTCTCAGGAAACCCAAGCTGGAGCGAAT
GTTTTGTAGAAGTATGCTCCCACCAATGTGAAGGGACCGACCTCCTTGTTGATCGTCACC
TGTGATGGGACTGCCCGATGCCTCCTGGTAAGAAAGGGTCACCAAATTAGATTTCGTCCA
CAGTGGGTGCTCTGTTTGAAAGATCGCTGTTTGTGTATGGAGATAGGAATGATGGAAAAC
CCAGTCAAGGAACTGTTTGTTCTTTACTGTTTGTTAATAAAGTTCCATTtgtgttgaaaa
aaa
>TCONS_00009817
GGGGCGGCAGGCTCTGGAGGGCTCAGATCCAAGGGAGCTGCTCTGAAAAACGGGGCAAAC
TAGCCAGAGACGGTTGTGTCCAGCTCGGCTCCAAAGAAAGTAATTTTTGCCACTTGGAGG
TGAGGACGGGGGTGGAAGTGGGGGAGGAGGCACAGAAGAGTAGTCGTCTGCAGGTTGTGC
AGGGAGGCCTAAGAGGGGTCTCCCTCCGGCCACCCCCTTAAGAAGCCCTGGAAGTTTTTT
CACAGCCTCTCCAGCTGGCTGCAGGGTTGAGCGATTCTCTCCGCAACAACTCCGGCTGTC
CCTGCAGGAAATACGGCTCTCTCTAACCCTGCTGACAGATTTTACGGCCAGATTAGAGAA
CAGCAGAAAACTTGGGTGTTAAAAGGGGCCAAGAGAACCTTCCTTCCCAGAGTCGCCGCT
TCCCCGCCCCCTTGTTGTGCTGTGAATCCTACTGTACAGATATTTTCCACTCGACTTTGG
CTGCTTAGCTAGGGGCTGAAATCTctaagagagaagggagggggacACCAAGCCAAGGTG
GCCCTGATTTTTCTTGTTTGCAATTCCAGTTTCAAGCCAAAGCTCTGTTTTTCAAACTCA
AGTTAAACTTTCTGACTTGGCCTGCCTCTCTCCTGCTAGATAAATAATCAGTCCACTCTA
CATCTAGAGCCAAACATGGCGCTTCATCTAGTTACATCATTCAGAAAATGTTATtcaggg
aagaggaagagagaaagaaagaaagaaaaacccttGAGCGTTATTTGATCCCAATCAAAC
TTTGCATGCTCTTATGCCTTTAAATTATAGCCTGACCCAATGCTAAATTGCTTGCTGCTT
GGATGAGCCTAGTCCAGTTAAAATCCTACTTGGTGgtggtgtggggggtggggtgaagaA
TTCAGGttgcttttttattgttatttattgttGCATAAAGACTATAATTACTAACCTTGG
ACTGCCAGGAtacaacataaaaatgaaaatcagccCTGGCTTTAAGGCTGAGGGCCTGGA
ATGATTCTCACCgacacgccccccacccccccaccatctCTACCTCCAAATATATGCTCC
TAATTAAGCAATGCGAGAGCATCGCTTACAATTAGAATTATGCAACTCTTCAGCAAGCAG
CCATCGCTTCTCTTTCAACGAATTAGCTCCATATTTCAGCTTCCCTGTCTCCTAGCTCTT
ATCGGCTTCAGCGACGCGGTGGTGACATTTCATCTTTGACAGACCCTCTCTATCCTCGCT
CCAATGTGATAAAACTTTTATGGAACCACGACTAAGAAATGAAGTTTTCCCAAGGATCGT
GGAAACAGAGCGGCACATTAGCCTGGGGACCGTTTTATGTATGCTTGGATCCATAGcttc
tcccaccctcctcctctccccttacCCTGGCAGGGGAAATCAAACAGgcctcctctccct
ctgccctgaGTTTTATTTAGTGATTTAATTTCACTTTAGTTTTAAGGTTTGACCTGAGAA
GTCTAggcctcagaatttttttttttaagattaatcattttcctttgttttcattttaga
cCCAATGGTGGTTGGGCTTCGGGTCACGTGACGACTTCTTTGTAGCTCCGGAAGAGAACT
GTGAAGTTTAGGTTGGAGAAGCAgagaattgccaggaaagaaaaatcaagatttgGGGGA
ATTAACCACATGAAAGGTGTGTTAACTTGGGCGCTTCTTGGATTCTACCCTGAGGAGGAG
GCGCATGGTGAGAGGAGAGGTCTGtgtaggtggggtgggggtcgCAGGGTCCGTGGTGCT
GGCTGGGGGCCATAGGGGGCGCCCCGTTGTAGTCCAGGTTCCCCGAGGGGTGGTGGGAAA
GGTGGTTGAGGCCGTAGAGGGAGGGGCCGGCAGGGGGCGGCAACGGATCCGCGTAGCCGC
CCCCGCCCACGTACACGGGGCTGCCCTGCATGGTGGGCGTCCCGTAGGCGCCCCCGTTGG
TTTGAAGGACGTGAGGCTCGTAATCGGGCGCCGGGGTCTGGGGATACTTCTGCGGGGCGC
CGCAGCCTTTGAGGGGGGGCTGGTAGTTGGAGGGCAGCGCATAGGCATTCTGGTGGGCTT
TGCCGAAGGCGGGCGGGGACGGGCTCTCATAGCTGGGGGTCATGGAATGCAAGGCGTTCA
TGAAGCCAGCCGTGGACTGCATGGGCTGCGAGGGGCTGCCGGCGGGAGAGGGGCCCCCCG
AAGACGAGGCCAGGCCCTTGGCCTTCTGGTCCTTCTTGTATTTCATGCGCCGGTTCTGGA
ACCAGATCTTGATCTGCCGCTCGCTGAGGTTCAGCA
>TCONS_00009818
aaaaaggggGAGCTGGACGTGGGGGCTGCAGGGACAAGGGGCGGCAGGCTCTGGAGGGCT
CAGATCCAAGGGAGCTGCTCTGAAAAACGGGGCAAACTAGCCAGAGACGGTTGTGTCCAG
CTCGGCTCCAAAGAAAGTAATTTTTGCCACTTGGAGGTGAGGACGGGGGTGGAAGTGGGG
GAGGAGGCACAGAAGAGTAGTCGTCTGCAGGTTGTGCAGGGAGGCCTAAGAGGGGTCTCC
CTCCGGCCACCCCCTTAAGAAGCCCTGGAAGTTTTTTCACAGCCTCTCCAGCTGGCTGCA
GGGTTGAGCGATTCTCTCCGCAACAACTCCGGCTGTCCCTGCAGGAAATACGGCTCTCTC
TAACCCTGCTGACAGATTTTACGGCCAGATTAGAGAACAGCAGAAAACTTGGGTGTTAAA
AGGGGCCAAGAGAACCTTCCTTCCCAGAGTCGCCGCTTCCCCGCCCCCTTGTTGTGCTGT
GAATCCTACTGTACAGATATTTTCCACTCGACTTTGGCTGCTTAGCTAGGGGCTGAAATC
TctaagagagaagggagggggacACCAAGCCAAGGTGGCCCTGATTTTTCTTGTTTGCAA
TTCCAGTTTCAAGCCAAAGCTCTGTTTTTCAAACTCAAGTTAAACTTTCTGACTTGGCCT
GCCTCTCTCCTGCTAGATAAATAATCAGTCCACTCTACATCTAGAGCCAAACATGGCGCT
TCATCTAGTTACATCATTCAGAAAATGTTATtcagggaagaggaagagagaaagaaagaa
agaaaaacccttGAGCGTTATTTGATCCCAATCAAACTTTGCATGCTCTTATGCCTTTAA
ATTATAGCCTGACCCAATGCTAAATTGCTTGCTGCTTGGATGAGCCTAGTCCAGTTAAAA
TCCTACTTGGTGgtggtgtggggggtggggtgaagaATTCAGGttgcttttttattgtta
tttattgttGCATAAAGACTATAATTACTAACCTTGGACTGCCAGGAtacaacataaaaa
tgaaaatcagccCTGGCTTTAAGGCTGAGGGCCTGGAATGATTCTCACCgacacgccccc
cacccccccaccatctCTACCTCCAAATATATGCTCCTAATTAAGCAATGCGAGAGCATC
GCTTACAATTAGAATTATGCAACTCTTCAGCAAGCAGCCATCGCTTCTCTTTCAACGAAT
TAGCTCCATATTTCAGCTTCCCTGTCTCCTAGCTCTTATCGGCTTCAGCGACGCGGTGGT
GACATTTCATCTTTGACAGACCCTCTCTATCCTCGCTCCAATGTGATAAAACTTTTATGG
AACCACGACTAAGAAATGAAGTTTTCCCAAGGATCGTGGAAACAGAGCGGCACATTAGCC
TGGGGACCGTTTTATGTATGCTTGGATCCATAGcttctcccaccctcctcctctcccctt
acCCTGGCAGGGGAAATCAAACAGgcctcctctccctctgccctgaGTTTTATTTAGTGA
TTTAATTTCACTTTAGTTTTAAGGTTTGACCTGAGAAGTCTAggcctcagaatttttttt
tttaagattaatcattttcctttgttttcattttagacCCAATGGTGGTTGGGCTTCGGG
TCACGTGACGACTTCTTTGTAGCTCCGGAAGAGAACTGTGAAGTTTAGGTTGGAGAAGCA
GTAATGGGCcagatttctgttgttgttgatgggttgggggggggggggggggggggcggg
gcagcGAGGAGGCTGTGGCCAAAGAAGCAAAAAGACAAAAGGTCAGTCAATGAGGAAAAA
CTGAGAGGggaaaaagacaaacagaaaagacCTAGACAGAGTCCCCTAGTCTCCCTTTGC
CCCAAACTTGTTACTTAAATCTTAAGAAGTTGGCAGAATGTTCCAAGCTTGTGTGAGAAA
AACCAAATAAACCTGAGACACAGATGGGGGAGGTAGGGCCCTGAGCAGGGGAGCATAAAA
AGGCCAGGACAGGGTCTTCACCATTCTTCTTCCCTTGGGGAAATCTGGCAGTCAGCAGCC
TGCTGCTCTGCTATCTACATTGGACCACCAAGAcaagataaaattgataacagAAAGTTT
ATTCAAGAATTATATGACAGACAACCCTTTTaagtaaggaaaaaaagtaactacagaaga
acaaagaaagtTCCAAGAGGGAATTAACTCTAATTCTACAAATTCAGGACTATACAGTGA
CAATTAGGAGCTGAGTTCATGCCTTTTAGAACTAATTACAATTGTTCATAAGTACAAGTT
TAACATAAATCTATAGCTTTTTTCTAGAGTACAATAACTAAAATAGCTGGTTTTACATGA
CAGGGAACACAACGTCCTTTATAAcaagtaaatactaaaaaaaaaagtacaattttttcc
tttttccctcatataaatacataaagtagggggataaataatacaaaaaaaaagaaaaca
ttttaacaagCTATAaccaataaatatatatgaaaatgttcaCTAGAACACACGTTTTTT
GAGCAATGCTGGACTCCTGCAGGCCCAGGCATCTCTCACagttgtttttatatccattaa
aATGTAAACTCTAAGTGCAACAAAAGTGTCCTGTCCAGGGTTGAGCAAGGCACACAGGCC
CAGCTGCAGCCCCCGCCTGGGACAGTTTGTCAAAATATACCCTGTTTTCACGTTAAGTCA
AGAGagcaacagaagaaaagaaaagtgtaGAACCTCGCTGTCACCAACTGCTTTCTGTGA
AGAGAGGGGGATGGACCTGGAGCTGAGATGGGAGACAGCGGAATGGGCAGACCTTTAGTC
CTGACAACTTGCCTGCCCTCACCTCCCAGCTttgccataaaagaaaaaaaatatatatat
atttataatatagacAGCTCTTTCAGGATCTCTCACCATCCCTGAGCCCTCTGAAGAGTG
TAATTGATAGGGGTGGGGTATAGATATTAATGTCCTAGAGCAGAAAAATATGGGACTAGA
AATGGAGTGCCCAATCAACCTTCTCCTATCATGGGAAGAAATCTGAGGATTCAGGAAAGT
GGGAGGGGGACATGCTTTGTGCCCTTGGTTTTgaaatgtatttgaatttttttttttaaa
ggagaattgccaggaaagaaaaatcaagatttgGGGGAATTAACCACATGAAAGGTGTGT
TAACTTGGGCGCTTCTTGGATTCTACCCTGAGGAGGAGGCGCATGGTGAGAGGAGAGGTC
TGtgtaggtggggtgggggtcgCAGGGTCCGTGGTGCTGGCTGGGGGCCATAGGGGGCGC
CCCGTTGTAGTCCAGGTTCCCCGAGGGGTGGTGGGAAAGGTGGTTGAGGCCGTAGAGGGA
GGGGCCGGCAGGGGGCGGCAACGGATCCGCGTAGCCGCCCCCGCCCACGTACACGGGGCT
GCCCTGCATGGTGGGCGTCCCGTAGGCGCCCCCGTTGGTTTGAAGGACGTGAGGCTCGTA
ATCGGGCGCCGGGGTCTGGGGATACTTCTGCGGGGCGCCGCAGCCTTTGAGGGGGGGCTG
GTAGTTGGAGGGCAGCGCATAGGCATTCTGGTGGGCTTTGCCGAAGGCGGGCGGGGACGG
GCTCTCATAGCTGGGGGTCATGGAATGCAAGGCGTTCATGAAGCCAGCCGTGGACTGCAT
GGGCTGCGAGGGGCTGCCGGCGGGAGAGGGGCCCCCCGAAGACGAGGCCAGGCCCTTGGC
CTTCTGGTCCTTCTTGTATTTCATGCGCCGGTTCTGGAACCAGATCTTGATCTGCCGCTC
GCTGAGGTTCAGCA
>TCONS_00009819
CTGGGTACAAGACTCAGGGCCCCAAGCAATCGTTGGAAAACTAGATCtcaaagcagaaaa
tgaaaagtcgATCTGgggtaagatttttaaataagtggGTCAGAGGGACCGAGAGGAGAT
GAGGCGATCAATCTTAGCCCCCTGACAGCTCCCTCCGATGGCATCAAAGAATTTGTTTCT
TTGggaaagcagagggaacagccgaAATTCCCCATCCCTTTAAAAGGCCTGGAGGTAGGG
GGTGTTAGCGAAAGAGAAAGGTGATTCTGGGAGAGCAGGGAAACAGATGGGAAATGGGGA
CAGAGGAAAGGCGCCGGGTTGGGTGGAAAGTTTTTCTGGAGAACTCCCACGGCTccggcc
tcccctccccctcctcgcTCGCTGCCGCGGAGCAAGGAGGAGAAGGCTGGTTAGCAGAGA
AATGGCAACTACTCGGCCGGGAGCTGGAACTAGAAACTTTCTGTCAGTGTCTAACAGCCG
CGTGGGTGGTGacCCAATGGTGGTTGGGCTTCGGGTCACGTGACGACTTCTTTGTAGCTC
CGGAAGAGAACTGTGAAGTTTAGgagaattgccaggaaagaaaaatcaagatttgGGGGA
ATTAACCACATGAAAGGTGTGTTAACTTGGGCGCTTCTTGGATTCTACCCTGAGGAGGAG
GCGCATGATCTTGATCTGCCGCTCGCTGAGGTTCAGCA
>TCONS_00009746
AGCATCTCCACAACCCACACAGCCTTCTTCCCCATAGtgttaaaatttggGGAAACggtg
aaacaaaggaaagaacaaCTAATGATGATTGGGTTCTGTGTCCAGAATATTGTATCCTTT
CAAAAAATGTCATTGGCAACCTAAATGAGGACTGTGAGAGACTGTTTAAAAGCTGTGAAT
GCCTGAAACTTAGAAGCCAAGGTATTCCCTGCCTGAGCTTAATGCTGTTGccaaacaaag
gaataagaagCTACCAAAGCTGCCATTTGGGGGATGGAAACTGGTTGAGGAGGATAAGTC
TTATTGGAGTGTATACACAGGCAGATCATTCTGTCTTAGAGGTGCTACTCATGAAACTGA
CAAGAAGACCCTTTCTTTTCCTATTGTGAAGTTACAAATATCAGCTTCTCCATCCAAGCC
ACTGGTGAAGTATTTAGGGAAGGGCAGAGAGTGGTATAGGAGGTAAGTGAGTAGGGAAAG
ACAAGGGCCGGTGCTCATAGGGTGGAAAACTCTTGGAGCCTCTGTTTTTTGAACTTTGAA
ACCATTGGTGGCAGGGTTCAGTCACTGACAGCACAAGTTCAAGAGTTGAATGATTTCAAA
AGCCCTGGTCTCAGGAGAAGATAAATATTCATACTGGGGCAGTGGttcactttaaaacaa
aacaaattttttaatccTAAGAACTAACTAAAATCCAAAACGCTGTCTTGAGTCATGAGA
TCCATCAGTTGTTGACATCATCTTGATCTGCATCTAGAACTCCATTGTAATTTTTAGGCG
TGTGTTAGGTTTTTGTGAAAAGTTGTTTAAATGTAAACTTCATATCAACACTGTCAGTTT
TTTGTCTTAATAAAACTATATAGATTTATAATC
>TCONS_00009747
gtggggtggggtgggaaagaaGGGAGATGGGTTAGgatcatttttgttaaaatttggGGA
AACggtgaaacaaaggaaagaacaaCTAATGATGATTGGGTTCTGTGTCCAGAATATTGT
ATCCTTTCAAAAAATGTCATTGGCAACCTAAATGAGGACTGTGAGAGACTGTTTAAAAGC
TGTGAATGCCTGAAACTTAGAAGCCAAGGTATTCCCTGCCTGAGCTTAATGCTGTTGcca
aacaaaggaataagaagCTACCAAAGCTGCCATTTGGGGGATGGAAACTGGTTGAGGAGG
ATAAGTCTTATTGGAGTGTATACACAGGCAGATCATTCTGTCTTAGAGGTGCTACTCATG
AAACTGACAAGAAGACCCTTTCTTTTCCTATTGTGAAGTTACAAATATCAGCTTCTCCAT
CCAAGCCACTGGTGAAGTATTTAGGGAAGGGCAGAGAGTGGTATAGGAGGTAAGTGAGTA
GGGAAAGACAAGGGCCGGGGCTCATAGGGTGGAAAACTCTTGGAGCCTCTGTTTTTTGAA
CTTTGAAACCATTGGTGGCAGGGTTCAGTCACTGACAGCACAAGTTCAAGAGTTGAATGA
TTTCAAAAGCCCTGGTCTCAGGAGAAGATAAATATTCATACTGGGGCAGTGGttcacttt
aaaacaaaacaaattttttaatccTAAGAACTAACTAAAATCCAAAACGCTGTCTTGAGT
CATGAGATCCATCAGTTGTTGACATCATCTTGATCTGCATCTAGAACTCCATTGTAATTT
TTAGGCGTGTGTTAGGTTTTTGTGAAAAGTTGTTTAAATGTAAACTTCATATCAACACTG
TCAGTTTTTTGTCTTAATAAAACTATATAGATTTATAATC
>TCONS_00009880
TAAAAGGGAGTTGTGTGCTGCAAGGTCGTCTTGGCTTGTGGTGATGAGGGGCACCCAGGG
GAGAGTTGGTGTTGCTTCTTTCTTCCACCCACGTCCAGAGGTTGATTGCCCAGGTCTGGG
TGACGAAGGGGACCTGCCACAGACAGTCATACCCCTCTGTTCATGGTCAGTGCGTACTTG
CTGTGTTCACTCCTTCTTGTGGAGGGAGGTACCATACTCTCTGGAGACAGATTGGGGTCT
GTTGTGGTTaaggcagacatcactaatgAACACCGAGTATGCAGTCCTCCTCGGTAGAGA
GccacagccagccagccaggacTCCTCTCTCCAGGCTTGCCTCGGCAGTGAAGCTGTTTG
TCAGTTGTGGAGAGCACACCCTCATGAATCAACTGATGTGCCTATAGGAGGATCAAGGCC
CGGGGAGGCTGACTCGCCCAAGACTTGGGGGTCTACTGTCTTCCATCCGACCTGACCTTG
GAGTGTGAAGTGTGGGGCCAACTTGACTTTGCTTCGAATGGTGTGCCTGCTGCCCGGCGA
GAGGCTTTCAAATGTGTCAGGGCTTCACTCAGCTTGATAATGGACCCCTACTAACTCCTG
AATGCTTCAGAAGTGAAGTTCACTCTTAGATGACACGGGCATCACCCCAGACCTGTTCCC
AGTCtgtgcagaggagcctgcaggctgtaTGTAGTAGGTGCACCCCAGAGTTGGGGCTCC
CTCACAGGTTCCCCCGCCCCAAGCACAGGGCACTCCTGGCGGCAGCCAGCATACACGAGC
CTGTAACCAGACCAGGGTCAGAAGCTGAGGGAGAGCTGCAGAGGTGTTCTGGCCAGGATG
GTGCTCCGGACAGGCAGCCTCCACCTGAGGACCCCCTGGGGGCTCTGTGCACCAGCAGAG
TTGGGGTGACCAACAGGCggcctggggtggagggtggtgggAACAGTGCAGGAAGTTTCT
CATCCCCACTCCCGGACCTGCAGGCTCAGCCTGGCAAGAAGCTGTTCTCACAAGCCTGGC
TCAGCTGCCTTGACTCTCCTCACGGGAGTCAAGAAGCACAGAGGCCATGCTGTCCAGGAT
AAGACGCAGGCTGGAATGACTGCACGAAGTAAAGCTGACCTTCTATTTTGGCGCTTCTCT
CTGGAGACCTCTTGCTGACAAACGCAGACCTGTGTCCGAGGCAGTCACAGCCTGAAGAAG
AAACTCAGCCATGGGACTGTGGTCACTCTGGACCACACAGGCCACCAGGAAGGAATGGAG
GTGGCAGCAGCTTTCCTCTTGTCTTCAGAAGAGAACAGAATGAAGATGTATGGCAACTAG
AAAGACAGACGACAATCCAAAACACCAACGGCGTGCGTTCTGGACGTACCTGCACTTGGA
GGTGATGGGGCCAGAGCACGGGGCAGGGTGGGCACGGGGACTCGAGGCTGGGGCGGCGTG
CATGTTCCCTTGTCCTCTGTGCAGGGTCCAGCCTCCCACACACCAGCTTCGCTAGTAAGC
CCCAGAAGAGAGCCCGCTTCTGCCCTTGTGCCCCCTCCCACTGCCCAGAACTGCAGGGCC
CGAGGGGAGGTGTGGCACCCATAGCTCAGCTCCAGGAGGGGGACGCTTCTTCTGTCCTTG
CTGGAGAGGGACGGGGAGAGGCAGAGGCTCCGGGGAACAGTCTTCCCGTATCAGGCCCTC
TGGTGTGACTACTGTGACCCTGGCACACGGTGCCTGTCTGCCTACAGGCAAGGCCTTCTG
CGTATAGTGGCTAAGCTCCGCTCAAGCAGACATCCCAGGACCGCTCTGGCATGTGGGCTG
TGGGCCCCTCAGTGATGGCACTGTTCAGGGAAGCAGCATTACAAGGTCTGCACAAGGGTA
CAACCAGCCAAGTCCACTCTCTGTCCTCCTCGTGGGTTTGGAAGGGGAATGTTTGAGAAG
AGCAGCTTTCTATGTGCACAAAGAACGGTTCTGGCCCAGGAGGACAGTGTAGCTGGCCGC
GTCACGGGGCGTCAGTGTGCTGGACCCATGCTATACTGCACAGCCCACCTTCCTCAGGTG
TTGGGAGGCACTGATGGCAGAGACCCTGCAAGGCTCTCCGTGTGCGCAGGATGCCCCAGG
GACCGACACCTGCCGACACAGTGCCCTGTGCTGTAGCAGCTCTGAAGGCCACTTTCCACT
TGCTACTGTGCCCTGTCCAGAGGGTGAGGCTTCTAGAGGCCTGAGGCTCAgaccctgggg
agggaggagcctggagatGTGACGGGCAGTGAGACACAGCCTCAGAGGCAGCCATCCCAC
CTTCTTCATGGCAGAGTTCTCAAAGCATGCTCTTTTCAGAGAGCACCTTAATGTCTGAGC
GGTCCTGAGATGCTGCATGATGAAGGGGACGATCACGTTTCTTTTACAGGGTAGGGGGTT
AGAGCCAAAGGCGGGGTTCGTCTGCCTGCTATCACTCGGCTGGTTAGCCAGGCCCAAGCC
CGAGTGCAGTGCTGCTGACAGGCAGGGACCTTACGGGCTATGTGCTGACATCTGGGGTGT
ACCACCTGGGGTCAGGGGGGGTTGTGGTTGGGGGCTTGTGGCTGAGTCCTACCTGCCCCA
TTAGAGGTTCAACAACTCCACCCTTCCAGGGCTGCCCctctgggttgtgtgtgtgtctca
gggGCAGTTGTACTGTTCCCCACAACCTCTGTAAGTCTCCCTGGGGAGATTTCAGGGCTG
GGAAGAGGGGTCAGCCGTTTCACGTACCTGCCCAGTCAGATCCACCTCATGCGCAGGGCA
GTGAAACACAGGTAGAGAGGAGGGTGGAGAACACTCGGGAATCCCACAGGGAAGGGGCTT
TGCCTAGCGAGCGCTGGACGCAGCCTCAGCTGAGCGTGTGCACGGAGCTCTCTGCCAGTG
TGGCCCACACGCCCCGGGGAGGGCGCCACATGCCCTTACCTGCCGCTACCGATGGAGGGA
AAGGCAATGGACTTCAGCTTCTTGTCATCCGCCAGCGCCAAGCAGTTCTTCACCGTCTTC
TCCAGAAGTTCCTCACACTTGTCTGCACCCCAGATGGGACTGTTACAGTGGATCACAAAC
TTGGCGGGCAGGCCATGGCCTGCGCTGACAGCAGCTGCAGGGGACGAGCGAGGAGCAGTG
AGTGGGGTTCCCACACAAAGCGCAAGGACCACTCTCCAGCACATCCCCCCAGACGCGTGG
CCCCAGAGCCGCCTCCCTCTAAGGGGGACGTCCACCCCCACACCTGGGAAGCCGGCGTTA
GGATGCATCACCATCAGGAACTTTAGCCAAGGTCACAGTAAACACTCTCCCTACCCTCCC
AGAAGGCAGAGCGTTAACCATCTAACTTGACCAAATGTGTCAGAATGTTTGTAGCCTCCA
ATTAATTGCCTTCTGGGGTCTCCAACCGCCTTTCCCTCAAGTGGATTCATGTGCATTTAA
TTATGATGTATCTATAAATCTCTCAGACATGGTTCAGAATAAACCTATTGGGAAAGTAAA
T
>TCONS_00009851
GGAGGAGCCGGAGGTGGCTGCGGGGGGCTCCAGCCCTGGCTGGAAGCGGTTCGAGCAGGG
GGTGGCGCCGGGAGGTGGCCTTGACCCGGGAGCGGAAGGAGGAGCTTAGACATCCTCCTT
TTCTGACATTAAAGCTACGAACCACCAAGCTGACGCCCTCTATCCATGGCCTGAAGCACA
GGGTATCTCAGGGGCCAGGGATAAGCAGGAAGGGACCGGAGGGAGCCACAAGTCTGCACC
CAGGCGGAGAGGAGGCGGGCAGAAGCCGCTCCGCAGGCGCAGGCgagtgggtgggaagga
g
>TCONS_00009995
GCCGCAGGCCGCCCGCCGCCCCGGGCCCGTGGAGCCGGTGCCGCCAGGGCCCTCACCACT
GAGTTGGGCAGGTCCCTGGCGCAGGCGGGAAGACAGGAGAGCAAAACGACCCGAGCCTCC
TAACGCgaaaaaggtacatggaaaaggaaatcagGAACAAGAGTTCGATCATGGAAGAAA
AGAAGCAATCCTTGGCCGTCATGGGCTTGGTCGCGGTTGACGCGCACCTGACCGCGGGGT
TCCTCGCCCGGTGGTTTCAGAGCCAGGGTTTGCGGTGGGGGCTCTCCTCTCTGCGGCCCC
CTCCCCTGTCTGTAAAGTGCATAATGAGGCATCTACGTTTTTGACTTAAACCTGAAAGGA
GTGGGGAGGACGGCAGAACGGAAGGGGGGGGCGGCTTCCTTGTCTCCGTTCTCTCTCAAC
CATCT
>TCONS_00010095
CTGTAAGTGCTGCGCTCCAGATAGTGACTGCTCTGTCAGCTTGAGTCTtggagggagaag
gaagcagaCCAGCGCTCTGGCCAACCTGCAGCGGGCAGACTGAtgaGAAATCCAGAATTA
CCAATGCTGGACTAATTCAGTAGATCAAtggtggaaaagaccctgagattTCCTTGTAAT
TATTCATAATTACAAAAAGGTTGCTGCAGCTTCAACAATCATATCCCTCTTCTCCCATGA
AAAAGGAAGATGGAACAGTGAGAAGGGGCGGTGCCAATATCTAAAGTAAACACTGCATGA
GGAAGCTCCCAGAACATGTTTGTTTTTCATGAATTTTGTCCCAGAGTCATTGCTGGCCTA
CaggtgaggaaaagagagaaaggggacaGAGAGAACAAGAACAGTGTCTTCTGACACCCA
GAAATCAACCTAACATTCGCAGCTGAGCCTTAACATTGTGAAGAGCCATTGCAGCACTCA
CACTAGGCCTCGGTATTCTCCTGTTGACCGCACACCAGCTTCGAAATCAGCAGCTATCAA
GATGAAGTGAGAAAAACAAGACGAGTCCATAATCTTCTAAGCACAGAAACAAGGTCATTG
TACAAACCACAAAAATTCCAAACATCTCTGCACCCTAATCTGAAGCCCCATCACTCCTTT
CCCAACCATAGCTTTAGCTCACTTTATTTTGTCCAtcttataagatttttaaaatatcta
attattGGCTTACCCTCAATTCCCAAAGGCATGTAATCCATAacaaagccattttttaaa
acccTCCCCCAAAGTTCCCTAATGTGTGTCCCCCTCCCATGAGAATCCTTTCAAATACCT
TTTACTGAACTGCCTGA
>TCONS_00010177
GCGTCTTGAgactttctcccattttgtggtaGAGGTTGGCCTTCCAGTCACCGAGCCTGA
GCATTTAAGAAGGGACACAGTTTCCTTCAAGTTCTTTAAGAAGAGGCCTGGTTTTCTTAA
ATTCCATATGATACCGTGTCCCATATTTCCATAAGATACTATAGGGAAGCTACTCCGTGC
CGTTTTATGACTGCCCTAGTCACAGGCCTCCAGAGGGAAAGTCAGGAGCGTGCTGACAGC
TACTTTCCAGGCTTGATGAACAAGAGTGTTCTTAAGGCGTGTGTTCTGCACATGTGACCA
GGACCAGTGTCCCAAGGCATGTCAATGCTCTGTTCTTATTCAGAAAAATTAGTAGCAAGG
GGTTAAACTGAGCCAACCCCCAGCTACAGAGTTACTCTGATGAACACTGGCATCCATTTG
TATGGCTGATGGTCAGGGTTGCCGTTGAGGGTTAGTGTTATTTTGTAGCCCAGAGGGTAg
ttttaattctgtgaaaagAACGGGCTCATATTTGAGGTCAGGTTTGGCTTTGACCTTACT
GGTACTACATTTACACCCATGAGTAGTTGACCAGCCCAGATTGTTTAACGGTGCTTCCTT
TACACTTTTCAGTTGACTTCCATGCCATCACAAAGGAAACTGGAGTCAAACTTTTGTGTA
GTCTGTAGTAAGTATgtataatttctgttttatagcttATATATTAACATTTAGGGGTAA
ACGTGTCTTAGCTAACACAATTAGTCCTTGCTTAGGTACAAAGCTAGGTATGAAAGTATG
GCTTGTACTCTGTTCTGTGTAAATAATTTAACTTCCTCAGGCTTTCACAAACtaggtctt
ttttccccccagaattgGGCTGACGTGCTTTTGGACCCAGCGCTCGGGTTTGAGCGTGCT
GGAAATGCGTGGAGGTGTCACCGGgcgctgggggctggggggcgaGCAGGGCCTGCAGGC
TCCCTCTGGTGGAGAGGCGTGTCTTCGGCGGCCCCTCCCCTCTGGCCTGGAGTGAAGCAT
CGCTCTAATTTGGTGGCTCCTCTCAGCCACAGCTGCTGTCCCCAGGGCCAGGACATTCCA
CAGTTCTCGCAGGGCCAAGAGCTGGGTTACAGTCACTCCCATCAGGAGTCAGCTACTGGC
CAGCTGGGCAAGAGGTGTTTCTCATGAAAAAAGTAGCACTCAGGTTTGGTGTTTTTTTCC
TAAGTGCCTAAATAAGAAAGCCAGGCTGTTTGTACAgaaacattttcataagaaaatggT
TTTGCCCAGACTGTCTTATTCAGAGGTATCTGTGTCGGCAAGCAGATAAACCTGAATTGA
GGTTTAGGATCTGAGTCTGTGTATGCATCAGGTCATAGATAGCTGATGAGGAAACAGTTG
CCATTAAGGAACTGGATGCAGGCATGGAGACAGTGTTAAAATGTGTCTGAGATGACTTAA
TGGTTTCTCCAAAGTggagaaaaggaattaaagaatgATAGAAAAAAGGGTAAGGACGCT
AGAAAGTAGCTTAATTTATTGCACAATATGCAATAGCCAATGCTGTTGTGAACTAAATTC
CGTGTGGTAACCTAACATATGCAGGTCTGTGGAAACACTGTGGAATAAGCCCAGGAAGGA
TGGATAGTGTTCCAGCTGGTCCTCCTCGGAGGAAACACAGCCAGAGTGTGCTGGGAGCCT
TAACTGAGTAATAGTCAATAGAAGGTTAAGAGTCAGTCTTGGTGATTCACTCAGTGCCAC
TTCTTGCCATCATTTTTGAAACTGTTAAACTGGGCATAGTTCAGAAAGCAGACCTGAGGC
CTTTGTGGGAGATGGAGCCGTTCGTGCTCTGGCGGGATACCATCTGCAGGAGAACATGAC
ATTTCCTCTTTAAGGCAAAAGGCTTGTAGGTTTTGCCTCTTTACTTTGTATTTACCTTTA
AAGTTCCACTTGTTCACCTACCAGTGTTTACCAAGTCCTTACATTTGGGatgctttttct
ataataaaatgttaCCATTTGTGTC
>TCONS_00010234
CGTCCAGCCGCGGCCCAGGCCCGAGCCGAGCCTGCTGCTCCTAGCTCGCCTCCCCAGCCC
TGCGCTTCGCCTCTCGGTccgaggaggaggtggaggaggtgcAGGAGGCGGAGGAGGCGC
CGCCTTCGCCGCGCCGCGCGCCCTCGCCGTTGTCTGCGCTCCGCTCTGGACCAGTTTGGG
GAAGTTGCCCGAGCCCCGTGTCGCCCAGATGTGCGACCTCATTGAGCCGCAGCCGGCCGA
GAAGATCGGCAAGATGAAGAAGTTGCGGAGAACTTTGTCGGATAGTTTCAGCCGCATTGC
CTTGAAGAAAGAGGACACCACCTTTGAAGAGGGCAAGTCTGGAGCTGTTGGCAGGTCGGG
CC
>TCONS_00010223
attaaaagatgcttactccttggaaggaaagttatgaccaacctagatagcatattcaaa
agcagagacattactttgccaacaaaggtccatctagtcaaggctatggtgtttccagtg
gtcatgtatggatgtgagagttggactgtgaagaaagctgagtaccaaaaaattgatgct
tttgaactgtggtgttggagaagactcttgagagtcccttggactgcaaggacatccaac
cagtccattctgaaggagatcagccctgggtgttctttggaaggaatgatgctaaagctg
aaactccagtactttggccacctcatgtgaagagttgactcattggaaaagactctgatg
ctgggagggattggaggcaggagaagggaacgacagaggatgagatggcttgatggcatc
actgactcaatggacacgagtttgagtgaactctgggagatggtgatggacagggaggcc
tggcatgctgcgattcatggggtcgaaaagagtcggacacgactgagcgactgaactgaa
ctgaactgaacacctgtattgcccctaaggaacaggttggtcttaatcctatgagatgct
atatggatgaccttttgtttatgtcaatgacctcttcctagatccagaggctcagaccct
ctgGTCTTATACCacggccattgggcaattccaacaggatatacgcttgtggggtgtcaa
ccaggaACCAAAAGGTGGCTCTAAAGAGCCACCattatatgctccagggactcaagtcct
aattaaagtctggaaagatgggtccccaaaggctcaactgcAGCcgacatggaagggccc
ctaccctgtaatactttctacccctcTCCAGCAGGCAAGGGATCAG
>TCONS_00010447
gtcgcttcagttatgctgattctttgtgatcctatggactgtagccagccaggctcctct
gtccacgagattctccagacaagagtactagagtgggttgccatggcctcctccagggga
ttttcccgacccagggatcaaacccgtgtctcttgcattagcagACAGCGCTGCAGGCAC
GCTTGAGCATCAAGTTCACAAACTTGAAGTGGAGCTGGCCAGTGGAGTTGTGTGTTGTTC
TTCAGCTGCTTTAAACCGAGTGAGTACAGGCACAGGACTCTGGAGGCCGGAGATGGGCGC
CCGGCCCTCGAGGCGGCGGCGGCTGCCCGCGGACCCGCCCATAGCCTTGGACGCGCTGCC
CCCGGAGCTGCTCGTGCAGGTGCTGAGCCACG
>TCONS_00010450
ctggGGCCCCGCGTCCCACTGGTCTGGCCGGTCCCAGGCGCCCCACGCCCACACGCAACC
CCCCAAGGGCGGAGCGAAGGAAGGGGTACCCAGGAAGTTTTGGTAAACCACCGCCACCAC
CTCCAAGCTGGCCACCAGGTGAGCGCCCGGACCGacagggaTTTTGCCCCTGGCTGGCAG
CATGGAGGCCGCACGATGCCTGGAGTTACTGTAAAAGACATGAACCAGCAGGAGTTCGTC
AGAGCTCTGGCAGCCTTCCTCAAAAAGTCTGGGAAGCTGAATGGGTGGACACAGTCAAGC
TGGCCAAGCATAAAGAACTTGCTCCCTACGATGAGAACTGGTTCTACACACGAGCTGCTT
CCACGGCACGGCACCTGTACCTCCGGGGTGGCGCTGGGGTTGGCTCCATGACCAAGATCT
ATGGGGGGCGCCAGAGGAACAGCGTCATGCCCAGCCACTTCAGCAGAGGCTCG
>TCONS_00010426
GGGGCGCCGGAGCCCACGGGCCCCGGCCCTGGTGAGTGAGGCTCCAAGCGCTCAGAAAAG
GGCCCATCTCCCTTGACCCCGCCAAAGCTCTATGTCCCAGCCCAGCGGAGTCCTCTTGCT
TAGCGTGGGGAGAGTCAGTGTCCCCATGGCCCCCACTGCTTCAAGAGGCTTTGTGGATCC
CTGGGTAACTGAGACGCAGGAGGAAGCAGGGGTGGCAAATCTAATGCCTACAGGGGCCAG
GCAGGTGACATTAATGGCAACGATTACTAGCGCTAACGCGTGTTAGGTACCCGTTCTCTA
TTAGCGGGACAAAGACGATTAGAACAGAAAGGAACTAAGGACCTCctatcaggcactgtg
ctactTGTTCTACAATTACTGTATTTCATCCTGGCCTGTGTAGCGAGGTGCTGAAATCCC
CGTTCACAGACAGCAACATGCCTAAGGTGCCTCTGGGTCTTGGTGAGCCTGCCCAGGGTT
GGAGAGGCGGGAGGGATGAGGCTTTGTCTGGAGTACTAGCAAGGAGACAGGCTCTGAGAG
AGAAAGGGTTGCCCAGAGTCGCACCCAGACGAGTGAGCAGTTAGGAGTCGGGGGCGGGTG
GGGGTGGCGAGGTAGATGTCCAAACCCTGCTGGACAGCGGGCCcaagaaaatcagatttt
tttgtcAAGAGAAGTCCAATTCCAATCTTCATGTAAATGCTCCTGCCTTTTAACCACCAC
CCTCTGGCCCACCCCACTCACCTCCTCCGATCCTCTCTTACCAGGCCCTCGAGATCCCCT
GGACTTCCCCCGCCTGCCCGACCCCCAGGCCCTGTTCCCCACCCGCCGTCGGCCCCCCGA
GTTCCCGAAAAAAAAACCTTCGCCCCAAGGCCCCGGCCAGCCTCCAGCCGTCCCCGCCTG
GACCCCTGGAAACTGGTCTCCTTCGGCCAGACGCTCAGCATCTCGCCTCCCAGCAGGCCA
GACACTCCGGAGAGCCCGGGGCTCCCCAGCATGCAGCCCACGCTGCTCGACATGGACATG
GAGGGGCAAAGCCAGGACAGCACAGTGCCCCTGTGCGGGGCCCATGGCTCCCGCTGAGGC
CTGCCCGCAGCCGCCCGCCTGGGCAGCCATGAATGTAGCgccccagTCCCCGCCCCAGCC
CCCCGTGCCACACGGCAGGGGAGGCCCTGGGCAGGATACTCACTATTTattggggaaggg
gggagggaggaCACTTAATTTATTCCTTTGTACCCCAGGGGTGGGGCCCTGTGCCTGCCC
TGCGGtggg
>TCONS_00010427
ACCTTCGCCCCAAGGCCCCGGCCAGCCTCCAGCCGTCCCCGCCTGGACCCCTGGAAACTG
GTCTCCTTCGGCCAGACGCTCAGCATCTCGCCTCCCAGCAGGCCAGACACTCCGGAGAGC
CCGGGGCTCCCCAGCATGCAGCCCACGCTGCTCGACATGGACATGGAGGGGCAAAGCCAG
GACAGCACAGTGCCCCTGTGCGGGGCCCATGGCTCCCGCTGAGGCCTGCCCGCAGCCGCC
CGCCTGGGCAGCCATGAATGTAGCgccccaggccccgccccagcCCACCGTGCCACACGG
CAGGGGAGGCCCTGGGCAGGATACTCACTATTTattggggaaggggggagggaggaC
>TCONS_00010503
TCCTAAATGCATGTCATTTGTGAGAATTTCTAATGAATATCATGAATAATTGATTTGGGG
CTAAGCTTTCCATTAACTTAATATGACATCTAGGAAAGTATTCTTTCATGGCCAAAACCT
GTTGCAGTAGTATGGCCTCCTTAAGCAGTGAAATCTTGAgatgaaattttctcttttaaa
gtggTTCATAGGGTGGGGGTGTGGTAGAAAGCTACTAGTAATTCTGTGCTCTTTGGTGTC
TATATGCTCTAGACCAGAGTAGACTGGATGAAAAAATGGACTGGTCTAATTCATTATGAC
CTTTAAGTAGTAGGTTGTTCAGTAAAGCATTAGGAGGGCCATTCCCATCACAAAAGTAAC
ATTAAACAGCCTAAAGAGAAGACATGGCTTGAATTTTTCATCTTTGGCTTGATCGGGCTC
TAATCATGTAGACACAACTTCTGATAGATTGCAACTGTAAGCAAAAacttaaatatggtt
aaaaaccTGGTTTCCTTTGGCCCCCTGCCGCCCTGGGCTAATGGGAGCCAGATGGCCGCC
TGGTGACTCAGCAGCCGGCCTGTGGGAACCCAGGCGTCCTGCCTTCCCATGGCCCCGCAC
TCAGCTCATGCTCCCCCAGCAGACATACACAGAAGAGGCTGGCTGCTAACGGGGGGAGGA
CACAGGCCATGCGTTGGAGAAGAGGGGTGTGGGGACCCCTCCTGTGAGCCAGGCCATGGC
CTGGCCTGAAAGCCCTCTCAAAACTGCCTCCAGCATGCGGCCCAGGGTGAAGGGAGATCC
CAAGGACTCCTGGGGCCACAGCACTTAACCCCCAGGGCTTGGCTCTGCCCTCTGGGTCAA
CTGGAATTAGAGCCAGACACAGAAATTGAAAGCTGGATGGAGGCTGGAGTTGGGGGGGTG
CTCGGTATGGTTCAGATAGATTATTGAATAAGAAAGCTTCCAGTTCCTGAGCAGTTCGGT
CCTGTGCCAGGCCCTAGCCAGGTGCCTGATGCTGCACTGAACCTCCAGACAGCCCCAGGA
AGCAGGGGCTCCGTCCCATTTCATGTGTGGGCCATGGGTGGCCCAGAAAGGAGATGTCAC
ATATTCAAGGCCAAGACCACCGTGCCTGGCCTGCCTGTCCACTCTCAGGGCCATGTGGCA
TGGACGGACACACCCATTTCTCAGGGGTACTGACTGAAGGAGAGTCAGCTGCTGAGGCTG
CTAACAGTGGATAACACCTTTGGGGCCCTCCTGCTATGCTAGGCACTGCCCTTCCTCTCC
ACAGACGCATGGAATCTTCTAGTGTTTAGTCAGTACCTGAATCACTGAACCATCACAGAG
ATCCTGTGCAGTACATACTCTCAGCACTGACATTGCATCTCGGAGGAGGCGCAAGGCCCT
TCTGTCAGCCAGACCCACAGCTTGCAAAGATGAAGAGGAGGGGATGTTTGTCTCAGGTGC
TTGTGTTCATGCCCTCGAGTTGTGAGGGGTCTTTCATACCACAAATATCAGCCCTGGATG
ACCTGTGCGTTTTTCATTTGATC
>TCONS_00010636
CTGAATCATCTTCTTACTGATATTTTTGCTGAtgtgaagacaaaaagaaaacttttggcA
TCTAATAAGCTGCATCAGTGGAAAGagaattatatgtatattttttaaaagatgaagatt
ATCTGAAAAATATTGTGCAGAACTTAGAAAACCGATCAAAGATTAAGACCATTGGTCTTG
AAGACTGAAAATTGCCAAAAATGAAATCTTCACTGCATGTGCTTTACATATTTAGGAGAA
GAATACAGATAATAaacattatgaaaattttaaaaaaaaaaaa
>TCONS_00010670
GGAATCCTCTGTGTGGATTCACAAGGATTTGTGAAGTCAGAGAAGTTCCATTGCTGAGAG
ATGCTCTTCTTCCTTGACTGAGAATGTCATCCAAGAAGAAAGATAATCTCCTTGTCCTAG
GTATAATTTGCAACTGGAAGCCTCCAGCTCAGGTAATTCCATGAAATTTTGACCCACGTG
GGAATGGtctaaaagaagagagaaaacacacaGCCTGTGTGCTTCCACTACCTATACCAA
TACCCACACGGCTAAATGAACACTGTG
>TCONS_00010783
CTAGGGCTGGTAATGACCGATTCTGGGTTCCGGGAAGGCCTGTCCAAAGTCAACAAAACA
GCCAGCGGGCGGGAGCTGTTGTGATCAGGTCTCCACCTCAAACAGTCCTTCGTCCTTCTT
CCTCCTCGTCTCTTCAGACATTCCCTGCTCCGGCTTCTCCCAAAGAcagtgaggggagga
gggggccggTGCTCACAGGGCACCCAGCATCCTGGGACCAGAGTTCCTGGAGCCCGTTCA
GAAGACGACAGACAGCCTCCATCCCCCACAGATGTTGAGCACCATGGCCCCACCTGGGAC
CACCCCCCCACTTGAAGCTGTACAATAATGACCCATCTGTTTTGTTACGCTGGTCTCTTG
CCTTTTGGGGGGTTGGAGAGCACATGCAGAGGCTGTTTGGAATTTAGAGACCCCTGGTGG
GGATGGGAGCGGGGGTTGAGGTTGCAGTACCCATTACTTAACACGTTCAATAAGTATCAA
TTGAGCCACCACTGCATGCCTGCCCCACACAGGACACAGCAGTGACCACAGTCCACCCCA
AATCCCAACACTTAAGTGCCTGCTTCCAGCACAGGGTCCTGACCCAGCCTG
>TCONS_00010817
GCCCCGCACGGCGCGGGAAGGCGTCCTCCGCGTCTGACAGCTCCAGAGTGAAAAGGGGTC
GGCGCAGCCAGGGCCCGGGCGCCGCAGGGAACGGGGGCTCTGGCGGGGAGAAAGGGCGGC
ACAGGACAGGGAGGACGCGCTGTCTCTTGGTTCCCCCAGCCAACCTCCCCGCCTCCCCTG
CCTTCTTTGGAAGACGGATGCGGTTGTGGAGGATTCACCTGCGCTCGGCTCTGTGCCTCA
TGCCTTCAGCCATAAAGCTGCCGTGATGTACCCCCTGGAGACCCCCAGGGCGTTCCAGCC
CAGCCCCTGAGCCTGGACGCAAAGCTGCACCTTCCTGGGGAGGCACCCCTTTTCCCAGAC
CCCGTCTTCTTCACCTGCAGTGGGCAAAGGATCCCTGGCGGGGAAGGGGAGCTGAAGGGC
GCCTGGCAGTGGATGGTCTGGGTGAGCGCAAAGGtcctcccctacccccacccacccagg
acCAGGGACTGCTTTGGGGTCATAGCAGGGCTGTCTAAGGGGGACGATGCTGACCCCACC
CTTTCCTTTCTACGAGTTGGGGAGAACAGCAAGGTGGTCTTCCTCCAGCCGTTTCGGCAC
CATGGAAGCCTAGCCTGGCCACCAGGGTCTGGGGCTTTTCCCCATGTCTGGTTCCTCACT
TCTGGACTgagggcagcagcagcaaaggaaataGGCACCGGGGAGCCCCTACTGGGGTGT
GTGATCACCCTGCTACCCCCATCTGCCTTCAGGAGGCACTCAACTGTGTTCTCAAAGGAT
GGTATCTAAACGCGCACCGTTCCTAAGATCATTTGTACAGACCACTCCCCTCCCACAGCC
CTTGGCCTCACCATGGCTGCTGGGGACTTTGAAGTTGGGGATCCAAGACAACCTggaatg
gggggtggggagacccCACCTTCCACCCTCCCACTCCCATTCCCCCAGGCAGGGTAGATG
AGAGGCTGCTTGAGATAGGGCAGCACAGGAATGGGGGTGTGCTGGGCCATGTCCCCTTGC
CTGTACATACCAGCTGGCTCGCTGGGCAAGGCGGTGGTCCCTGAGAGCAGGGCCAGCAGC
AGGAGCACGGTGCTCAGCATGCTGGCCTGGCTGAGGTGACAGCGTACAGGGCTGGTGGCA
GAGGCACCAGCCAGGCAGCACCCACACCCAGGAGGTGGGCAGGCGGCCCTGTCCTTGGCT
GGGTGGCCACTTCCGGAGGCAAGGAGCGGGGGCGGCAGACTGTTGGGTCGACATCGGAGC
TGGCGCCCAAGGCCTGCCAGGGATTAAGGGCTCTCCCACCGGACCTGTGGCTATCAGATT
AGGGGGAGGTCCCACACACTGGACATTAAATATGCAGCAAGTCACTACAAACTACCCCTc
tggcccccagccctgcctcccctcaCTGCATAGGCCTCCTCCACTTAGATGGCCCCCAGC
CCACTTCCAAGGTCAGGCCTCAGGATCCCTTCCCCTTTTCCCACCTTGCTGCCAGGCTCA
GGACACACGCCACAGACTCAGTGGAAGAAAAGGGAGGGGTTTTATTCTCAAGCGTCTAAG
GATTTACAAACGAgggcattttgttttaaaaagggaTGGGGCAATACTGGCGGCCTGAGG
AGCGGTGGTGGGCCGATGGGCTAGGCCAGGCCGCCCCAGGCCCCTGGCTGCCCACTCTGC
CCTCTGCCTGGTTGAGAG
>TCONS_00010992
CGCCTGGTGGATGGCAGGCTTGAGGCAGAAGGACcagcagggagggaagggagagtggTC
TGCATGAGGCTGGGACTGAGGGCTGAGGTCCAGAACCCAAAGGGCAGTGTGGGGACCAGT
GCCCTTTGCTGATGGGGAGCTGTCCTGGGCCAGGGTCCCCACCAGCCCCCCTGCAAAGAG
ACCCCAGATCCTCAGGCTTGCCCAGCCGTCCTCTGCAGGCACCTACTGCGCATGGCGTGC
TCCTCATCAGTCATCAGCTGGAACAACCTCCAGAAGGTGTCGTCCTCGTTCAGGAACATC
AGTAGGACGGCCACAACCTTGTTCATGCCCCGGAAGTAGCCCACCTCCTGCAGGAGCCAG
ACGTGTGTGGAGGACCCCCCTGGAGCCCACCTCTGCTCTTGGATGCATCAGCGCCATGGC
CTGCCAAGGCCACCAGGGGTCTCCCTCCTCTTCTTGGCCTCTGAGAGATGTTTCTTCCAA
TGGAAACTCACCCCCCAGGATGGGAGAGAGGGGCGTCCCAGTGACTCACAGCAAGGAACC
TAGCCTGTTGGCAACACTGTACAGTGAGAGGTCTGTATCCTCCCCTGGTTCCCGCATCCT
CCCTGCATGGCCCCAAAGCCAGAGGAGGCTGAGAGATGCCAGGAAAGGCAGGGCAGGACA
AGTCCCCACCCTGCATCCCAGGGGCACAGCACCAGGCCCGCCCGACTCAGTAGGATCTGC
CTGGGCCTCACCTGCTCGTACCTGGCTAGGATCCTGCCTGGGCCACCTGGTCCCATTTGC
AGTGACTCCCACCTGAGCCATACCTGCTCGTCCTGGGGAGGAGGATGTCCACTCAGGCTC
GCTCTGCTCAGCTTTTGCTGTGACCCCTACCTGGAATGAGAGTGCTCTTGCTGCCCATGG
TTCCCGCTGGGCTGTACCTGTGCACACCCGGCAATGGGCCCCACCTGGGCCTCACCTGCT
CCTCCTTGGCTATGAtcccaccagggacatccctgcTCCTGCTGGCCGTGTGGGCTGGCA
TGGCCCACCTGGGGCTCACCTGCTGCGTGCTGACTGCTCCCCGCCTGAGCTGTACCTGTT
CCTACTGGTAACCATCCTTACGTGGCCTTCCATGGTCTACCCAGGGATGATCTCTGCCTG
TCCTCCCTTGCTTATTCTTGGCGCTGGTTTCTCCTGGGACATACCTGCTTCTGTGGGCTA
GGATGCTCGCCTGGGCTGCAGTGATTTCCACTTGGCGAATGTACCTTTTCTGATGGGTTC
TGATACCAGTTCTACCTGGCTAGGATCCCTGCCGGGTCTCAGCTGCCTGTCCTTGGCTCA
GATCCCTGCCTGGGTACACCTACTCTTGTCTATGATCCCTGCTGGGGTCTCACCTGCTCG
TATTTTGTTATAATTTCTTCTGGTTCCAAGGCTAGTAGGGTCTCCAGCTTCTCCATGTTG
[truncated: 2,432,418 more chars]
