# Supplementary material for: Genome-wide detection and sequence conservation analysis of long non-coding RNA during hair follicle cycle of yak
Source: BMC Genomics. 2020 Oct 1;21:681. doi: 10.1186/s12864-020-07082-z (PMC7528256; doi:10.1186/s12864-020-07082-z)
Supplement: Supplementary file 6 — Additional file 6. [file 12864_2020_7082_MOESM6_ESM.txt]

BLASTN 2.9.0+


Reference: Zheng Zhang, Scott Schwartz, Lukas Wagner, and Webb
Miller (2000), "A greedy algorithm for aligning DNA sequences", J
Comput Biol 2000; 7(1-2):203-14.


Database: goat.fasta
           532 sequences; 1,494,262 total letters


Query= TCONS_00006801

Length=847


***** No hits found *****


Lambda      K        H
    1.33    0.621     1.12 

Gapped
Lambda      K        H
    1.28    0.460    0.850 

Effective search space used: 1225032340


Query= TCONS_00059870

Length=783


***** No hits found *****


Lambda      K        H
    1.33    0.621     1.12 

Gapped
Lambda      K        H
    1.28    0.460    0.850 

Effective search space used: 1130114580


Query= TCONS_00016551

Length=622


***** No hits found *****


Lambda      K        H
    1.33    0.621     1.12 

Gapped
Lambda      K        H
    1.28    0.460    0.850 

Effective search space used: 891337090


Query= TCONS_00008989

Length=1549
                                                                      Score        E
Sequences producing significant alignments:                          (Bits)     Value

LNC_000417                                                            180        1e-45
LNC_000316                                                            137        8e-33
LNC_000314                                                            115        4e-26
LNC_000228                                                            108        6e-24
LNC_000126                                                            91.6       6e-19
LNC_000512                                                            89.8       2e-18
LNC_000511                                                            89.8       2e-18
LNC_000485                                                            87.9       8e-18
LNC_000421                                                            87.9       8e-18
LNC_000253                                                            87.9       8e-18
LNC_000190                                                            86.1       3e-17
LNC_000365                                                            84.2       1e-16
LNC_000364                                                            84.2       1e-16


>LNC_000417                                    
Length=13093

 Score = 180 bits (97),  Expect = 1e-45
 Identities = 134/152 (88%), Gaps = 2/152 (1%)
 Strand=Plus/Plus

Query  243  GTGGCTCGGTGGTAAAGAATCTGCCTG-CAATGCAGAAGACTC-GGGTTCTATCCCTGGG  300
            ||||||| ||||||||||| ||||||| |||||||| |||| | | || | |||||||||
Sbjct  385  GTGGCTCAGTGGTAAAGAACCTGCCTGTCAATGCAGGAGACACAGTGTGCCATCCCTGGG  444

Query  301  TCAGGAAGATCCCCTGGAAAAGGAAATGGCAACCCACTCCAGTGTTCTTGCCTGGAAAAT  360
            || ||||||||||||| | |||||||||||||||||||||||||||||||||||| ||||
Sbjct  445  TCGGGAAGATCCCCTGTAGAAGGAAATGGCAACCCACTCCAGTGTTCTTGCCTGGGAAAT  504

Query  361  TCCATGGACAGAGGAGACTGGCAGGATATAGT  392
            |||||||||||| ||| ||||  || ||||||
Sbjct  505  TCCATGGACAGAAGAGCCTGGTGGGTTATAGT  536


>LNC_000316                                    
Length=8425

 Score = 137 bits (74),  Expect = 8e-33
 Identities = 117/138 (85%), Gaps = 1/138 (1%)
 Strand=Plus/Minus

Query  285   GGGTTCTATCCCTGGGTCAGGAAGATCCCCTGGAAAAGGAAATGGCAACCCACTCCAGTG  344
             |||||| |||||||||| | ||||||||||||||  ||||||||||||||||||||||||
Sbjct  2502  GGGTTCCATCCCTGGGTTAAGAAGATCCCCTGGAGTAGGAAATGGCAACCCACTCCAGTG  2443

Query  345   TTCTTGCCTGGAAAATTCCATGGACAGAGGAGACTGGCAGGATATAGTTCATGAGGTTGC  404
             |||||||||||| ||| |  |||| ||||||| ||||| || || | | |||| |||  |
Sbjct  2442  TTCTTGCCTGGAGAATCCTGTGGATAGAGGAGCCTGGCGGGCTACAATCCATGGGGTCAC  2383

Query  405   -AAGAGTTGGACATGACT  421
              |||||| ||||||||||
Sbjct  2382  TAAGAGTCGGACATGACT  2365


>LNC_000314                                    
Length=708

 Score = 115 bits (62),  Expect = 4e-26
 Identities = 137/173 (79%), Gaps = 6/173 (3%)
 Strand=Plus/Plus

Query  262  TCTGCCTGCAATGCAGAAGACTCGGGTTCTATCCCTGGGTCAGGAAGATCCCCTGGAAAA  321
            ||||| |||||  ||| ||||  | |||  || ||||||||| || ||||||||||| ||
Sbjct  201  TCTGCTTGCAACACAGGAGAC-AGAGTTTGATTCCTGGGTCAAGACGATCCCCTGGAGAA  259

Query  322  GGAAATGGCAACCCACTCCAGTGTTCTTGCCTGGAAAATTCCATGGACAGAGGAGACTGG  381
            | | || | | | |||||| || ||||||||||||||||||||||||||||||||  |||
Sbjct  260  GAATATTGGAGCTCACTCCCGTATTCTTGCCTGGAAAATTCCATGGACAGAGGAGTTTGG  319

Query  382  CAGGATATAGTTCATGAGGTTGCA-AGAGTTGGACATGACTTAGTGACTAAAC  433
            |||  |||||| |||| |||  || |||||  | |||||||  |||||| |||
Sbjct  320  CAGACTATAGTCCATGGGGT--CATAGAGTCAGGCATGACT--GTGACTGAAC  368


>LNC_000228                                    
Length=4431

 Score = 108 bits (58),  Expect = 6e-24
 Identities = 99/119 (83%), Gaps = 2/119 (2%)
 Strand=Plus/Minus

Query  325   AATGGCAACCCACTCCAGTGTTCTTGCCTGGAAAATTCCATGGACAGAGGAGACTGGCAG  384
             |||||||||||||||||||||||||||||||| ||| |||||||||  |||| ||||  |
Sbjct  3959  AATGGCAACCCACTCCAGTGTTCTTGCCTGGAGAATCCCATGGACAAGGGAGCCTGGTGG  3900

Query  385   GATATAGTTCATGAGGTTGCAAGAGTTGGACATGACTTA-GTGACTAAACTACCACCAC  442
             | |  ||| |||| |||  ||||||| ||||| |||||| ||| ||||||  |||||||
Sbjct  3899  GTTGCAGTCCATG-GGTCACAAGAGTAGGACACGACTTAAGTGTCTAAACCGCCACCAC  3842


>LNC_000126                                    
Length=3925

 Score = 91.6 bits (49),  Expect = 6e-19
 Identities = 68/77 (88%), Gaps = 1/77 (1%)
 Strand=Plus/Plus

Query  299   GGT-CAGGAAGATCCCCTGGAAAAGGAAATGGCAACCCACTCCAGTGTTCTTGCCTGGAA  357
             ||| |||||||||||||||||  |||||||||||||||||||||||||||||||| | | 
Sbjct  1663  GGTGCAGGAAGATCCCCTGGAGTAGGAAATGGCAACCCACTCCAGTGTTCTTGCCAGAAT  1722

Query  358   AATTCCATGGACAGAGG  374
              |||| | |||||||||
Sbjct  1723  TATTCTACGGACAGAGG  1739


>LNC_000512                                    
Length=3106

 Score = 89.8 bits (48),  Expect = 2e-18
 Identities = 65/73 (89%), Gaps = 1/73 (1%)
 Strand=Plus/Minus

Query  314   CTGGAAAAGGAAATGGCAACCCACTCCAGTGTTCTTGCCTGGAAAATTCCATGGACAGAG  373
             ||||| ||||||||||||||||||||||||||||||||||||| ||| ||| |||| | |
Sbjct  1847  CTGGAGAAGGAAATGGCAACCCACTCCAGTGTTCTTGCCTGGAGAATCCCA-GGACGGGG  1789

Query  374   GAGACTGGCAGGA  386
             ||| ||||| |||
Sbjct  1788  GAGCCTGGCGGGA  1776


 Score = 78.7 bits (42),  Expect = 5e-15
 Identities = 90/112 (80%), Gaps = 7/112 (6%)
 Strand=Plus/Minus

Query  314   CTGGAAAAGGAAATGGCAACCCACTCCAGTGTTCTTGCCTGGAAAATTCCATGGACAGAG  373
             ||||| ||||||||||||||||||||||||||||||||||||| ||| ||| || | | |
Sbjct  3065  CTGGAGAAGGAAATGGCAACCCACTCCAGTGTTCTTGCCTGGAGAATCCCAGGGGC-G-G  3008

Query  374   GAGA--CTGGCAGGATATAGT-TCATGAGGTTGCA-AGAGTTGGACATGACT  421
             ||||  ||||  || |   || || || |||  || ||||| ||||||||||
Sbjct  3007  GAGAGCCTGGTGGGCTGCGGTCTC-TGGGGTCACACAGAGTCGGACATGACT  2957


>LNC_000511                                    
Length=3134

 Score = 89.8 bits (48),  Expect = 2e-18
 Identities = 65/73 (89%), Gaps = 1/73 (1%)
 Strand=Plus/Minus

Query  314   CTGGAAAAGGAAATGGCAACCCACTCCAGTGTTCTTGCCTGGAAAATTCCATGGACAGAG  373
             ||||| ||||||||||||||||||||||||||||||||||||| ||| ||| |||| | |
Sbjct  1875  CTGGAGAAGGAAATGGCAACCCACTCCAGTGTTCTTGCCTGGAGAATCCCA-GGACGGGG  1817

Query  374   GAGACTGGCAGGA  386
             ||| ||||| |||
Sbjct  1816  GAGCCTGGCGGGA  1804


 Score = 78.7 bits (42),  Expect = 5e-15
 Identities = 90/112 (80%), Gaps = 7/112 (6%)
 Strand=Plus/Minus

Query  314   CTGGAAAAGGAAATGGCAACCCACTCCAGTGTTCTTGCCTGGAAAATTCCATGGACAGAG  373
             ||||| ||||||||||||||||||||||||||||||||||||| ||| ||| || | | |
Sbjct  3093  CTGGAGAAGGAAATGGCAACCCACTCCAGTGTTCTTGCCTGGAGAATCCCAGGGGC-G-G  3036

Query  374   GAGA--CTGGCAGGATATAGT-TCATGAGGTTGCA-AGAGTTGGACATGACT  421
             ||||  ||||  || |   || || || |||  || ||||| ||||||||||
Sbjct  3035  GAGAGCCTGGTGGGCTGCGGTCTC-TGGGGTCACACAGAGTCGGACATGACT  2985


>LNC_000485                                    
Length=1375

 Score = 87.9 bits (47),  Expect = 8e-18
 Identities = 94/117 (80%), Gaps = 2/117 (2%)
 Strand=Plus/Plus

Query  315  TGGAAAAGGAAATGGCAACCCACTCCAGTGTTCTTGCCTGGAAAATTCCATGGACAGAGG  374
            |||| |||||||||||||||||||||||||||||| | |||| ||| ||| |||| | ||
Sbjct  419  TGGAGAAGGAAATGGCAACCCACTCCAGTGTTCTTACTTGGAGAATGCCAGGGACGGGGG  478

Query  375  AGACTGGCAGGATATAGTTCATGAGGTTGCA-AGAGTTGGACATGACTTA-GTGACT  429
            || ||||  || |   ||  ||| ||| ||| ||||||||||| |||| | ||||||
Sbjct  479  AGCCTGGTGGGCTGCTGTCTATGGGGTCGCACAGAGTTGGACACGACTAAAGTGACT  535


>LNC_000421                                    
Length=6227

 Score = 87.9 bits (47),  Expect = 8e-18
 Identities = 82/99 (83%), Gaps = 1/99 (1%)
 Strand=Plus/Minus

Query  324   AAATGGCAACCCACTCCAGTGTTCTTGCCTGGAAAATTCCATGGACAGAGGAGACTGGCA  383
             ||||||||||||||||||||||||||||||||| ||| ||| |||| |||||| ||||  
Sbjct  5309  AAATGGCAACCCACTCCAGTGTTCTTGCCTGGAGAATCCCAGGGACGGAGGAGCCTGGTG  5250

Query  384   GGATATAGTTCATGAGGTTGCA-AGAGTTGGACATGACT  421
             || |   ||  ||| ||||||| ||||| ||||| ||||
Sbjct  5249  GGCTGCCGTCTATGGGGTTGCACAGAGTCGGACACGACT  5211


>LNC_000253                                    
Length=31806

 Score = 87.9 bits (47),  Expect = 8e-18
 Identities = 94/117 (80%), Gaps = 2/117 (2%)
 Strand=Plus/Minus

Query  315    TGGAAAAGGAAATGGCAACCCACTCCAGTGTTCTTGCCTGGAAAATTCCATGGACAGAGG  374
              |||| ||||||||||||||||||||||||||||||||||||| ||| ||| |||| | ||
Sbjct  28297  TGGAGAAGGAAATGGCAACCCACTCCAGTGTTCTTGCCTGGAGAATCCCAGGGACGGGGG  28238

Query  375    AGACTGGCAGGATATAGTTCATGAGGTTGCA-AGAGTTGGACATGACTTA-GTGACT  429
              || ||||  || |   ||  ||| ||| ||| | ||| ||||| |||| | ||||||
Sbjct  28237  AGCCTGGTGGGCTGCCGTCTATGGGGTCGCACACAGTCGGACACGACTGAAGTGACT  28181


>LNC_000190                                    
Length=2974

 Score = 86.1 bits (46),  Expect = 3e-17
 Identities = 87/107 (81%), Gaps = 2/107 (2%)
 Strand=Plus/Plus

Query  246   GCTC-GGTGGTAAAGAATCTGCCTGCAATGCAGAAGACTCG-GGTTCTATCCCTGGGTCA  303
             |||| | ||||||||||||||||||||||||||||||| |  ||||| || |||  ||  
Sbjct  1507  GCTCAGTTGGTAAAGAATCTGCCTGCAATGCAGAAGACCCCTGGTTCCATTCCTCTGTGG  1566

Query  304   GGAAGATCCCCTGGAAAAGGAAATGGCAACCCACTCCAGTGTTCTTG  350
             ||||| | |||||| |||||||   || ||||||||| | |||||||
Sbjct  1567  GGAAGGTGCCCTGGCAAAGGAATACGCTACCCACTCCGGAGTTCTTG  1613


>LNC_000365                                    
Length=3030

 Score = 84.2 bits (45),  Expect = 1e-16
 Identities = 84/103 (82%), Gaps = 1/103 (1%)
 Strand=Plus/Plus

Query  315   TGGAAAAGGAAATGGCAACCCACTCCAGTGTTCTTGCCTGGAAAATTCCATGGACAGAGG  374
             |||| ||||||||||||||||||||||||||||||||||||| ||| ||| |||  | ||
Sbjct  2463  TGGAGAAGGAAATGGCAACCCACTCCAGTGTTCTTGCCTGGAGAATCCCAGGGATGGCGG  2522

Query  375   AGACTGGCAGGATATAGTTCATGAGGTTGCA-AGAGTTGGACA  416
             || ||||  || |   ||  ||| ||||||| ||||| |||||
Sbjct  2523  AGCCTGGTGGGCTGCCGTCTATGGGGTTGCACAGAGTCGGACA  2565


>LNC_000364                                    
Length=3931

 Score = 84.2 bits (45),  Expect = 1e-16
 Identities = 84/103 (82%), Gaps = 1/103 (1%)
 Strand=Plus/Plus

Query  315   TGGAAAAGGAAATGGCAACCCACTCCAGTGTTCTTGCCTGGAAAATTCCATGGACAGAGG  374
             |||| ||||||||||||||||||||||||||||||||||||| ||| ||| |||  | ||
Sbjct  3364  TGGAGAAGGAAATGGCAACCCACTCCAGTGTTCTTGCCTGGAGAATCCCAGGGATGGCGG  3423

Query  375   AGACTGGCAGGATATAGTTCATGAGGTTGCA-AGAGTTGGACA  416
             || ||||  || |   ||  ||| ||||||| ||||| |||||
Sbjct  3424  AGCCTGGTGGGCTGCCGTCTATGGGGTTGCACAGAGTCGGACA  3466


Lambda      K        H
    1.33    0.621     1.12 

Gapped
Lambda      K        H
    1.28    0.460    0.850 

Effective search space used: 2263866066


Query= TCONS_00039955

Length=1546


***** No hits found *****


Lambda      K        H
    1.33    0.621     1.12 

Gapped
Lambda      K        H
    1.28    0.460    0.850 

Effective search space used: 2259418392


Query= TCONS_00030712

Length=297


***** No hits found *****


Lambda      K        H
    1.33    0.621     1.12 

Gapped
Lambda      K        H
    1.28    0.460    0.850 

Effective search space used: 410963294


Query= TCONS_00033656

Length=733


***** No hits found *****


Lambda      K        H
    1.33    0.621     1.12 

Gapped
Lambda      K        H
    1.28    0.460    0.850 

Effective search space used: 1055960080


Query= TCONS_00064061

Length=598


***** No hits found *****


Lambda      K        H
    1.33    0.621     1.12 

Gapped
Lambda      K        H
    1.28    0.460    0.850 

Effective search space used: 855742930


Query= TCONS_00039525

Length=1020


***** No hits found *****


Lambda      K        H
    1.33    0.621     1.12 

Gapped
Lambda      K        H
    1.28    0.460    0.850 

Effective search space used: 1481606910


Query= TCONS_00022499

Length=3981
                                                                      Score        E
Sequences producing significant alignments:                          (Bits)     Value

LNC_000486                                                            257        1e-68
LNC_000487                                                            113        3e-25
LNC_000232                                                            102        7e-22
LNC_000231                                                            102        7e-22
LNC_000391                                                            75.0       2e-13
LNC_000197                                                            73.1       6e-13


>LNC_000486                                    
Length=3250

 Score = 257 bits (139),  Expect = 1e-68
 Identities = 216/254 (85%), Gaps = 1/254 (0%)
 Strand=Plus/Minus

Query  1412  CCATGGAATTCTCCAGGCCACAATACTGGAGTGGGCAGCCTTTCCCTTCTCCAGGGGAGC  1471
             |||||||||||||||| | |  |||||||||||||  ||| ||  ||||||||||||| |
Sbjct  684   CCATGGAATTCTCCAGACAAGCATACTGGAGTGGGTTGCCATTTTCTTCTCCAGGGGATC  625

Query  1472  TTCCCAACCCAGGGATGGAACCCAGGTCTCCTGTATTGCAGGTGGATTCTCTACCAGCTG  1531
             |||||||| ||||||| ||||||||||||||   ||||||||  |||||| |||   |||
Sbjct  624   TTCCCAACTCAGGGATAGAACCCAGGTCTCCCACATTGCAGGCAGATTCTTTACTGTCTG  565

Query  1532  AGTCACAAGGGAAGCCCAAGAATACTGGAGTGGGTAGCCTATCCCTTCTCCAGCAGATCT  1591
             || ||| |||||||||||||||||||||||||||||||||| |||||||||||  |||||
Sbjct  564   AGCCACCAGGGAAGCCCAAGAATACTGGAGTGGGTAGCCTACCCCTTCTCCAGGGGATCT  505

Query  1592  TCCCGACCCAGGAATCGAACCAGGGTCTCCTGCATTGCAGGCGGATTCTTTACCAACTGA  1651
              |  |||||||||||| |||  |||||||||| | |||||| ||||||||||||| ||||
Sbjct  504   -CTTGACCCAGGAATCAAACTGGGGTCTCCTGAACTGCAGGTGGATTCTTTACCAGCTGA  446

Query  1652  GCTACCAGGGGAGC  1665
             |||||||| | |||
Sbjct  445   GCTACCAGCGAAGC  432


>LNC_000487                                    
Length=2111

 Score = 113 bits (61),  Expect = 3e-25
 Identities = 123/152 (81%), Gaps = 7/152 (5%)
 Strand=Plus/Minus

Query  2714  TTGCTGTCGTTCAGTCACTCAGTCGTGTCTGACTC--GGCGACCCCATGGACTGCAGCAT  2771
             ||| ||| |||||| ||||||||||| | ||||||   |  | |||||||||||||||||
Sbjct  435   TTGTTGTTGTTCAGCCACTCAGTCGTTTGTGACTCTTTGTAAACCCATGGACTGCAGCAT  376

Query  2772  GCCAGGCTTCCCTGTCCTTCACCATCTCTCGGAGTTTGCTCAAACTCATG-CCATTGAGC  2830
             |||||||||||||||||||||| | |     ||||||| |  |||||||  ||||| || 
Sbjct  375   GCCAGGCTTCCCTGTCCTTCACTAACA----GAGTTTGTTTGAACTCATCTCCATTAAGT  320

Query  2831  CGGCGATGCTATCCAACCATCTCACCCTCTGT  2862
              || ||||| |||||||||||||| |||||||
Sbjct  319   TGGTGATGCCATCCAACCATCTCATCCTCTGT  288


>LNC_000232                                    
Length=3225

 Score = 102 bits (55),  Expect = 7e-22
 Identities = 89/106 (84%), Gaps = 0/106 (0%)
 Strand=Plus/Plus

Query  1548  CAAGAATACTGGAGTGGGTAGCCTATCCCTTCTCCAGCAGATCTTCCCGACCCAGGAATC  1607
             ||||| ||| |||| |||| |||  ||||||||||||  | |||||| |||||||| |  
Sbjct  314   CAAGAGTACAGGAGGGGGTTGCCATTCCCTTCTCCAGGGGGTCTTCCTGACCCAGGGAAA  373

Query  1608  GAACCAGGGTCTCCTGCATTGCAGGCGGATTCTTTACCAACTGAGC  1653
             ||||  |||||||||||||||||||||||||||||||||  |||||
Sbjct  374   GAACTGGGGTCTCCTGCATTGCAGGCGGATTCTTTACCATTTGAGC  419


>LNC_000231                                    
Length=1919

 Score = 102 bits (55),  Expect = 7e-22
 Identities = 89/106 (84%), Gaps = 0/106 (0%)
 Strand=Plus/Plus

Query  1548  CAAGAATACTGGAGTGGGTAGCCTATCCCTTCTCCAGCAGATCTTCCCGACCCAGGAATC  1607
             ||||| ||| |||| |||| |||  ||||||||||||  | |||||| |||||||| |  
Sbjct  722   CAAGAGTACAGGAGGGGGTTGCCATTCCCTTCTCCAGGGGGTCTTCCTGACCCAGGGAAA  781

Query  1608  GAACCAGGGTCTCCTGCATTGCAGGCGGATTCTTTACCAACTGAGC  1653
             ||||  |||||||||||||||||||||||||||||||||  |||||
Sbjct  782   GAACTGGGGTCTCCTGCATTGCAGGCGGATTCTTTACCATTTGAGC  827


>LNC_000391                                    
Length=1991

 Score = 75.0 bits (40),  Expect = 2e-13
 Identities = 42/43 (98%), Gaps = 0/43 (0%)
 Strand=Plus/Plus

Query  1364  AGTCGCTCAGTCATGTCCGACTCTTTGCGACTCCATGGACTGC  1406
             ||||||||||||||||||||||||||||||| |||||||||||
Sbjct  543   AGTCGCTCAGTCATGTCCGACTCTTTGCGACCCCATGGACTGC  585


>LNC_000197                                    
Length=4117

 Score = 73.1 bits (39),  Expect = 6e-13
 Identities = 64/76 (84%), Gaps = 2/76 (3%)
 Strand=Plus/Minus

Query  2734  AGTCGTGTCTGACTC--GGCGACCCCATGGACTGCAGCATGCCAGGCTTCCCTGTCCTTC  2791
             ||||| ||| |||||   || ||||| || || |||| | ||||||||||||||||||||
Sbjct  1817  AGTCGCGTCCGACTCTTTGCCACCCCCTGAACCGCAGTACGCCAGGCTTCCCTGTCCTTC  1758

Query  2792  ACCATCTCTCGGAGTT  2807
             |||||||| |||||||
Sbjct  1757  ACCATCTCCCGGAGTT  1742


Lambda      K        H
    1.33    0.621     1.12 

Gapped
Lambda      K        H
    1.28    0.460    0.850 

Effective search space used: 5865858908


Query= TCONS_00033624

Length=478


***** No hits found *****


Lambda      K        H
    1.33    0.621     1.12 

Gapped
Lambda      K        H
    1.28    0.460    0.850 

Effective search space used: 679498876


Query= TCONS_00057110

Length=614


***** No hits found *****


Lambda      K        H
    1.33    0.621     1.12 

Gapped
Lambda      K        H
    1.28    0.460    0.850 

Effective search space used: 879472370


Query= TCONS_00033680

Length=676


***** No hits found *****


Lambda      K        H
    1.33    0.621     1.12 

Gapped
Lambda      K        H
    1.28    0.460    0.850 

Effective search space used: 971423950


Query= TCONS_00033764

Length=851


***** No hits found *****


Lambda      K        H
    1.33    0.621     1.12 

Gapped
Lambda      K        H
    1.28    0.460    0.850 

Effective search space used: 1230964700


Query= TCONS_00060695

Length=2842


***** No hits found *****


Lambda      K        H
    1.33    0.621     1.12 

Gapped
Lambda      K        H
    1.28    0.460    0.850 

Effective search space used: 4177831294


Query= TCONS_00033674

Length=678


***** No hits found *****


Lambda      K        H
    1.33    0.621     1.12 

Gapped
Lambda      K        H
    1.28    0.460    0.850 

Effective search space used: 974390130


Query= TCONS_00033824

Length=1011


***** No hits found *****


Lambda      K        H
    1.33    0.621     1.12 

Gapped
Lambda      K        H
    1.28    0.460    0.850 

Effective search space used: 1468259100


Query= XR_001351327.1

Length=2783


***** No hits found *****


Lambda      K        H
    1.33    0.621     1.12 

Gapped
Lambda      K        H
    1.28    0.460    0.850 

Effective search space used: 4090391760


Query= TCONS_00041287

Length=408


***** No hits found *****


Lambda      K        H
    1.33    0.621     1.12 

Gapped
Lambda      K        H
    1.28    0.460    0.850 

Effective search space used: 575645336


Query= TCONS_00055063

Length=1530


***** No hits found *****


Lambda      K        H
    1.33    0.621     1.12 

Gapped
Lambda      K        H
    1.28    0.460    0.850 

Effective search space used: 2235697464


Query= TCONS_00026871

Length=238


***** No hits found *****


Lambda      K        H
    1.33    0.621     1.12 

Gapped
Lambda      K        H
    1.28    0.460    0.850 

Effective search space used: 323429596


Query= TCONS_00033133

Length=819


***** No hits found *****


Lambda      K        H
    1.33    0.621     1.12 

Gapped
Lambda      K        H
    1.28    0.460    0.850 

Effective search space used: 1183505820


Query= TCONS_00063893

Length=920


***** No hits found *****


Lambda      K        H
    1.33    0.621     1.12 

Gapped
Lambda      K        H
    1.28    0.460    0.850 

Effective search space used: 1333297910


Query= TCONS_00034418

Length=1395


***** No hits found *****


Lambda      K        H
    1.33    0.621     1.12 

Gapped
Lambda      K        H
    1.28    0.460    0.850 

Effective search space used: 2035552134


Query= TCONS_00052939

Length=379


***** No hits found *****


Lambda      K        H
    1.33    0.621     1.12 

Gapped
Lambda      K        H
    1.28    0.460    0.850 

Effective search space used: 532620298


Query= TCONS_00005114

Length=611
                                                                      Score        E
Sequences producing significant alignments:                          (Bits)     Value

LNC_000371                                                            418        9e-118


>LNC_000371                                    
Length=1462

 Score = 418 bits (226),  Expect = 9e-118
 Identities = 256/270 (95%), Gaps = 4/270 (1%)
 Strand=Plus/Plus

Query  1    TTTTATTGCCCTTTTGGTAAGCAAGGCAGGTTAAGGGTAATGTCTCCACAAGCCTGCCCC  60
            |||||||||||||||||||||||||||||| |||||||||||||||||||||||||||||
Sbjct  45   TTTTATTGCCCTTTTGGTAAGCAAGGCAGGGTAAGGGTAATGTCTCCACAAGCCTGCCCC  104

Query  61   TGCCCTCTCAGGTAGACTGGGCTGGAATGGCTCAGGAACCTGCCCACCATTAGAAATATG  120
            ||||||||||||||||||||||||||||||||||||  ||||||||||||||||||||||
Sbjct  105  TGCCCTCTCAGGTAGACTGGGCTGGAATGGCTCAGGGCCCTGCCCACCATTAGAAATATG  164

Query  121  GCAGGCAAGAGTTGCTGAAGGTCTGAGGTCCAAACAGCATTTACACTTGCCTATGAAGAC  180
            |||||||||||||||||||||||||||||||||| ||||||||||||||  |||||||||
Sbjct  165  GCAGGCAAGAGTTGCTGAAGGTCTGAGGTCCAAAGAGCATTTACACTTG--TATGAAGAC  222

Query  181  CCAGGTGCTACCGTGAAGC--TGTCTACTGATGCAGGCTCTTCTTCCCACCCATTCATCC  238
            ||||||||| || ||||||  ||||| |||||||||||||||||||||||||||||||||
Sbjct  223  CCAGGTGCTTCCATGAAGCCGTGTCTGCTGATGCAGGCTCTTCTTCCCACCCATTCATCC  282

Query  239  TGTACAGCACTTGGTGGGCCTTTTCAAACT  268
            |||||| ||| |||||| ||||||||||||
Sbjct  283  TGTACAACACGTGGTGGACCTTTTCAAACT  312


Lambda      K        H
    1.33    0.621     1.12 

Gapped
Lambda      K        H
    1.28    0.460    0.850 

Effective search space used: 875023100


Query= TCONS_00040149

Length=1334


***** No hits found *****


Lambda      K        H
    1.33    0.621     1.12 

Gapped
Lambda      K        H
    1.28    0.460    0.850 

Effective search space used: 1945116096


Query= TCONS_00021894

Length=936


***** No hits found *****


Lambda      K        H
    1.33    0.621     1.12 

Gapped
Lambda      K        H
    1.28    0.460    0.850 

Effective search space used: 1357027350


Query= TCONS_00063735

Length=1340


***** No hits found *****


Lambda      K        H
    1.33    0.621     1.12 

Gapped
Lambda      K        H
    1.28    0.460    0.850 

Effective search space used: 1954011444


Query= TCONS_00020227

Length=5053
                                                                      Score        E
Sequences producing significant alignments:                          (Bits)     Value

LNC_000275                                                            604        6e-173
LNC_000274                                                            604        6e-173
LNC_000253                                                            473        2e-133
LNC_000108                                                            383        3e-106
LNC_000244                                                            340        2e-93 
LNC_000473                                                            324        2e-88 
LNC_000240                                                            265        1e-70 
LNC_000239                                                            265        1e-70 
LNC_000238                                                            265        1e-70 
LNC_000237                                                            265        1e-70 
LNC_000048                                                            261        1e-69 
LNC_000246                                                            239        7e-63 
LNC_000352                                                            215        1e-55 
LNC_000344                                                            207        2e-53 
LNC_000512                                                            200        3e-51 
LNC_000511                                                            200        3e-51 
LNC_000466                                                            195        1e-49 
LNC_000260                                                            193        5e-49 
LNC_000259                                                            193        5e-49 
LNC_000258                                                            193        5e-49 
LNC_000257                                                            193        5e-49 
LNC_000421                                                            176        5e-44 
LNC_000144                                                            176        5e-44 
LNC_000252                                                            152        9e-37 
LNC_000223                                                            148        1e-35 
LNC_000515                                                            128        2e-29 
LNC_000385                                                            119        9e-27 
LNC_000123                                                            91.6       2e-18 
LNC_000122                                                            91.6       2e-18 
LNC_000181                                                            78.7       2e-14 
LNC_000431                                                            67.6       3e-11 


>LNC_000275                                    
Length=37393

 Score = 604 bits (327),  Expect = 6e-173
 Identities = 528/623 (85%), Gaps = 21/623 (3%)
 Strand=Plus/Plus

Query  2506  AGCTTGCTCAGGACTCATGTCCATAGAGTCAGTGATGCCATCCAACCATCTCATTCTCTG  2565
             || |||||||  |||||||||  | ||||  |||| |||||||||||||||| || ||||
Sbjct  6013  AGTTTGCTCA-AACTCATGTCTGTTGAGTTGGTGACGCCATCCAACCATCTCGTTGTCTG  6071

Query  2566  TCATCTCCTTCTCCTCCTGCCTTCAATCTTTCCCAGCATCAGGATCTTTTCCAGGGAGTC  2625
             ||||| ||  || |||||||||||| ||||||||||||||||| ||||||| |  |||||
Sbjct  6072  TCATC-CC--CTTCTCCTGCCTTCAGTCTTTCCCAGCATCAGGGTCTTTTCTAATGAGTC  6128

Query  2626  AGTTCTTCGCATCAGGTGGCCA-AAGTATTGGAGCATCAGCTTCAGCATCATTCCTTCCA  2684
             || | |||| |||||||| ||| |||| ||||||| ||||||||||||||| || |||||
Sbjct  6129  AGCTTTTCGTATCAGGTGTCCATAAGTGTTGGAGCTTCAGCTTCAGCATCAGTCTTTCCA  6188

Query  2685  ATGAATATTCGGGACTGATTTCCTTTAGGATTGACTGGTTTGATCTTCTTGCAGTCCAAG  2744
             |||||||||| ||  |||||| |||||||||||||||||||||||| ||||| |||||| 
Sbjct  6189  ATGAATATTCAGGGTTGATTTACTTTAGGATTGACTGGTTTGATCTCCTTGCTGTCCAAA  6248

Query  2745  GGACTCTCAGGAGTTTTCTTCAACACCACAGTTCAAAAACATCAATTCTT-AAGCA-CTC  2802
             ||||||||| |||| |||| || ||||||||||| ||  |||||||||||     |  ||
Sbjct  6249  GGACTCTCAAGAGTCTTCTCCAGCACCACAGTTCGAAGGCATCAATTCTTTTTTGATGTC  6308

Query  2803  AGCTTTCTTTATAGTCCAACTCTCACATCCTTACATAACCACTGGAAAAACCATAGCCTT  2862
             | | || ||||  ||| | ||||||||||| ||||| || || |||||||||||||| ||
Sbjct  6309  AACCTTTTTTACTGTCTAGCTCTCACATCCATACATGACTACGGGAAAAACCATAGCTTT  6368

Query  2863  GACTAGACGGA-CCTTGTTGGCAAAGTAATGTCTCTGCTTTTTAATATGCTGTCTAGGGT  2921
             ||||| | | |   | || ||||||||||||||||||||||||||| ||||||||||| |
Sbjct  6369  GACTATATGTATGATGGTCGGCAAAGTAATGTCTCTGCTTTTTAATTTGCTGTCTAGGTT  6428

Query  2922  AGTCATAGCTTTTCTTCCAAGGGGCAAGCATCTTTTAATTTCATGGCCGCAGTCTCCATC  2981
              ||||||||||||||||||||   |  |  ||||||||||||||||| | |||| |||||
Sbjct  6429  GGTCATAGCTTTTCTTCCAAG---C--G--TCTTTTAATTTCATGGCTGTAGTCACCATC  6481

Query  2982  TG-AGATGATTTTGGAGCCCAAGAAAATAAAGTCTGTCACCGTTTCCATTGTTTCCCCAT  3040
             || || |||||||||||||||||||||||||||||||||| ||||||||||||| | |||
Sbjct  6482  TGCAG-TGATTTTGGAGCCCAAGAAAATAAAGTCTGTCACTGTTTCCATTGTTT-CTCAT  6539

Query  3041  CTATTTGCCATGAAGTGATGGGACCAGATGCCAT-GACCTTTGTTTTTTGAATGTTGAGT  3099
             || ||||||||| |||||||| |||||||||||| || ||||||||||||||||||||||
Sbjct  6540  CTGTTTGCCATG-AGTGATGGTACCAGATGCCATGGATCTTTGTTTTTTGAATGTTGAGT  6598

Query  3100  TTTAAGCCAGCTTTTTA-ACTCT  3121
             ||||||||||||||||  |||||
Sbjct  6599  TTTAAGCCAGCTTTTTTTACTCT  6621


 Score = 124 bits (67),  Expect = 2e-28
 Identities = 132/163 (81%), Gaps = 5/163 (3%)
 Strand=Plus/Minus

Query  4291   CTGTAGCCCACCAAGCTCCTCTGTCCATGGAGATTCTCCAGGCAAGAGTACTAGAGTGGG  4350
              ||||||||| ||||||| ||| | |||||| |||||||||||||||| |||| |||||||
Sbjct  35559  CTGTAGCCCGCCAAGCTACTCAGCCCATGG-GATTCTCCAGGCAAGAATACTGGAGTGGG  35501

Query  4351   TTGCCGTGCCCAACTCCAGTGGATCTTCCCAACCCAGGGATTGAACCCAGGTCTCCCAAA  4410
              ||| | ||||   || |||   |||||||||||||||||||||||||||  |||||    
Sbjct  35500  TTGTCATGCCTGCCTTCAG---ATCTTCCCAACCCAGGGATTGAACCCACATCTCCTGCT  35444

Query  4411   TTGCAGGCAGATTCTAC-ACCATCTGAGCCACCAGGGAAGCCC  4452
              |||||||   |||||   | || |||||| |||||||||||||
Sbjct  35443  TTGCAGGTGAATTCTTTTAACAGCTGAGCTACCAGGGAAGCCC  35401


>LNC_000274                                    
Length=41271

 Score = 604 bits (327),  Expect = 6e-173
 Identities = 528/623 (85%), Gaps = 21/623 (3%)
 Strand=Plus/Plus

Query  2506  AGCTTGCTCAGGACTCATGTCCATAGAGTCAGTGATGCCATCCAACCATCTCATTCTCTG  2565
             || |||||||  |||||||||  | ||||  |||| |||||||||||||||| || ||||
Sbjct  6013  AGTTTGCTCA-AACTCATGTCTGTTGAGTTGGTGACGCCATCCAACCATCTCGTTGTCTG  6071

Query  2566  TCATCTCCTTCTCCTCCTGCCTTCAATCTTTCCCAGCATCAGGATCTTTTCCAGGGAGTC  2625
             ||||| ||  || |||||||||||| ||||||||||||||||| ||||||| |  |||||
Sbjct  6072  TCATC-CC--CTTCTCCTGCCTTCAGTCTTTCCCAGCATCAGGGTCTTTTCTAATGAGTC  6128

Query  2626  AGTTCTTCGCATCAGGTGGCCA-AAGTATTGGAGCATCAGCTTCAGCATCATTCCTTCCA  2684
             || | |||| |||||||| ||| |||| ||||||| ||||||||||||||| || |||||
Sbjct  6129  AGCTTTTCGTATCAGGTGTCCATAAGTGTTGGAGCTTCAGCTTCAGCATCAGTCTTTCCA  6188

Query  2685  ATGAATATTCGGGACTGATTTCCTTTAGGATTGACTGGTTTGATCTTCTTGCAGTCCAAG  2744
             |||||||||| ||  |||||| |||||||||||||||||||||||| ||||| |||||| 
Sbjct  6189  ATGAATATTCAGGGTTGATTTACTTTAGGATTGACTGGTTTGATCTCCTTGCTGTCCAAA  6248

Query  2745  GGACTCTCAGGAGTTTTCTTCAACACCACAGTTCAAAAACATCAATTCTT-AAGCA-CTC  2802
             ||||||||| |||| |||| || ||||||||||| ||  |||||||||||     |  ||
Sbjct  6249  GGACTCTCAAGAGTCTTCTCCAGCACCACAGTTCGAAGGCATCAATTCTTTTTTGATGTC  6308

Query  2803  AGCTTTCTTTATAGTCCAACTCTCACATCCTTACATAACCACTGGAAAAACCATAGCCTT  2862
             | | || ||||  ||| | ||||||||||| ||||| || || |||||||||||||| ||
Sbjct  6309  AACCTTTTTTACTGTCTAGCTCTCACATCCATACATGACTACGGGAAAAACCATAGCTTT  6368

Query  2863  GACTAGACGGA-CCTTGTTGGCAAAGTAATGTCTCTGCTTTTTAATATGCTGTCTAGGGT  2921
             ||||| | | |   | || ||||||||||||||||||||||||||| ||||||||||| |
Sbjct  6369  GACTATATGTATGATGGTCGGCAAAGTAATGTCTCTGCTTTTTAATTTGCTGTCTAGGTT  6428

Query  2922  AGTCATAGCTTTTCTTCCAAGGGGCAAGCATCTTTTAATTTCATGGCCGCAGTCTCCATC  2981
              ||||||||||||||||||||   |  |  ||||||||||||||||| | |||| |||||
Sbjct  6429  GGTCATAGCTTTTCTTCCAAG---C--G--TCTTTTAATTTCATGGCTGTAGTCACCATC  6481

Query  2982  TG-AGATGATTTTGGAGCCCAAGAAAATAAAGTCTGTCACCGTTTCCATTGTTTCCCCAT  3040
             || || |||||||||||||||||||||||||||||||||| ||||||||||||| | |||
Sbjct  6482  TGCAG-TGATTTTGGAGCCCAAGAAAATAAAGTCTGTCACTGTTTCCATTGTTT-CTCAT  6539

Query  3041  CTATTTGCCATGAAGTGATGGGACCAGATGCCAT-GACCTTTGTTTTTTGAATGTTGAGT  3099
             || ||||||||| |||||||| |||||||||||| || ||||||||||||||||||||||
Sbjct  6540  CTGTTTGCCATG-AGTGATGGTACCAGATGCCATGGATCTTTGTTTTTTGAATGTTGAGT  6598

Query  3100  TTTAAGCCAGCTTTTTA-ACTCT  3121
             ||||||||||||||||  |||||
Sbjct  6599  TTTAAGCCAGCTTTTTTTACTCT  6621


 Score = 124 bits (67),  Expect = 2e-28
 Identities = 132/163 (81%), Gaps = 5/163 (3%)
 Strand=Plus/Minus

Query  4291   CTGTAGCCCACCAAGCTCCTCTGTCCATGGAGATTCTCCAGGCAAGAGTACTAGAGTGGG  4350
              ||||||||| ||||||| ||| | |||||| |||||||||||||||| |||| |||||||
Sbjct  39437  CTGTAGCCCGCCAAGCTACTCAGCCCATGG-GATTCTCCAGGCAAGAATACTGGAGTGGG  39379

Query  4351   TTGCCGTGCCCAACTCCAGTGGATCTTCCCAACCCAGGGATTGAACCCAGGTCTCCCAAA  4410
              ||| | ||||   || |||   |||||||||||||||||||||||||||  |||||    
Sbjct  39378  TTGTCATGCCTGCCTTCAG---ATCTTCCCAACCCAGGGATTGAACCCACATCTCCTGCT  39322

Query  4411   TTGCAGGCAGATTCTAC-ACCATCTGAGCCACCAGGGAAGCCC  4452
              |||||||   |||||   | || |||||| |||||||||||||
Sbjct  39321  TTGCAGGTGAATTCTTTTAACAGCTGAGCTACCAGGGAAGCCC  39279


>LNC_000253                                    
Length=31806

 Score = 473 bits (256),  Expect = 2e-133
 Identities = 406/479 (85%), Gaps = 7/479 (1%)
 Strand=Plus/Minus

Query  2456  CCCTATGGACTCCAGCACGCCAGGCTTCCCTGTCCATCACCAGCTCCCAGAGCTTGCTCA  2515
             ||| ||||||| |||||| |||||||||||||||| |||| | ||||  ||| || ||||
Sbjct  5088  CCCCATGGACTGCAGCACACCAGGCTTCCCTGTCCTTCACTATCTCCTGGAGTTTCCTCA  5029

Query  2516  GGACTCATGTCCATAGAGTCAGTGATGCCATCCAACCATCTCATTCTCTGTCATCTCCTT  2575
               |||||||||||   ||||  | |||||| |||  |||||||| |||||||| | ||||
Sbjct  5028  -AACTCATGTCCACTCAGTCTATAATGCCACCCATTCATCTCATCCTCTGTCACCCCCTT  4970

Query  2576  CTCCTCCTGCCTTCAATCTTTCCCAGCATCAGGATCTTTTCCAGGGAGTCAGTTCTTCGC  2635
             ||| ||||||| |||||||||||||||||||||||||| ||||| ||||||| ||||| |
Sbjct  4969  CTCTTCCTGCCCTCAATCTTTCCCAGCATCAGGATCTTCTCCAGTGAGTCAGCTCTTCAC  4910

Query  2636  ATCAGGTGGCCAAAGTATTGGAGCATCAGCTTCAGCATCATTCCTTCCAATGAATATTCG  2695
             ||||||||||||||| | ||   | ||||||||||||||| |||||||||||||||||| 
Sbjct  4909  ATCAGGTGGCCAAAGGACTGCCACCTCAGCTTCAGCATCAGTCCTTCCAATGAATATTCA  4850

Query  2696  GGACTGATTTCCTTTAGGATTGACTGGTTTGATCTTCTTGCAGTCCAAGGGACTCTCAGG  2755
             ||||||||||||||||||||||||||||| ||||| | ||| ||||||||||||||||||
Sbjct  4849  GGACTGATTTCCTTTAGGATTGACTGGTT-GATCTCCCTGCTGTCCAAGGGACTCTCAGG  4791

Query  2756  AGTTTTCTTCAACACCACAGTTCAAAAACATCAATTCTTAAGCACTCAGCTTTCTTTATA  2815
             | | ||||  ||||||||| ||||||| ||||||||||| ||  |||||| |||||||| 
Sbjct  4790  AATCTTCTCTAACACCACAATTCAAAAGCATCAATTCTTCAGTGCTCAGCCTTCTTTATG  4731

Query  2816  GTCCAACTCTCACATCCTTACATAACCACTGGAAAAACCATAGCCTTGACTAGACGGACC  2875
             ||||||||||| || || ||  | || ||||||||||||| ||| ||||||| || ||||
Sbjct  4730  GTCCAACTCTCCCAACCATA--TGACTACTGGAAAAACCACAGCTTTGACTATACAGACC  4673

Query  2876  TT-GTTGGCAAAGTAATGTCTCTGCTTTTTAATATGCTGTCTAGG-GTAGTCATAGCTT  2932
             || ||  | ||||| ||||||||||| |||||||| ||||||||| || ||||||||||
Sbjct  4672  TTTGTCAGTAAAGTGATGTCTCTGCTCTTTAATATACTGTCTAGGTGT-GTCATAGCTT  4615


 Score = 392 bits (212),  Expect = 5e-109
 Identities = 421/517 (81%), Gaps = 33/517 (6%)
 Strand=Plus/Plus

Query  2410   TGCCTCAGTTCAGTTCAGTCGCTCAGTCGTATCTGACCCTTT-TCAGCCCTATGGACTCC  2468
              ||| ||||||||||||||| ||||||| || ||  || |||| | | ||| |||  || |
Sbjct  29305  TGCATCAGTTCAGTTCAGTTGCTCAGTTGTGTCCAACTCTTTGTGA-CCCCATGAGCTGC  29363

Query  2469   AGCACGCCAGGCTTCCCTGTCCATCACCAGCTCCCAGAGCTTGCTCAGGACTCATGTCCA  2528
              |||||||||||| |||||||||| ||||| ||||| ||||   ||    ||  | ||   
Sbjct  29364  AGCACGCCAGGCCTCCCTGTCCAACACCAACTCCCGGAGC---CT----AC-GA-GT---  29411

Query  2529   TAGAGTCAGTGATGCCATCCAACCATCTCATTCTCTGTCATCTCCTTCTCCTCCTGCCTT  2588
              |   |  | |||||||||||||||||||||| ||||||  || ||||||||||||||| |
Sbjct  29412  T---G--A-TGATGCCATCCAACCATCTCATCCTCTGTTGTCCCCTTCTCCTCCTGCCCT  29465

Query  2589   CAATCTTTCCCAGCATCAGGATCTTTTCCAGGGAGTCAGTTCTTCGCATCAGGTGGCCAA  2648
              ||||||||||||| |||||| ||||||| |  ||||||| |||||| |||||||||||||
Sbjct  29466  CAATCTTTCCCAGTATCAGGGTCTTTTCAAATGAGTCAGCTCTTCGTATCAGGTGGCCAA  29525

Query  2649   AGTATTGGAGCATCAGCTTCAGCATCATTCCTTCCAATGAATATTC-GG-G---A--C--  2699
                ||||||||  ||||||||| |||||  ||||||| |||| |  | || |   |  |  
Sbjct  29526  GATATTGGAGTTTCAGCTTCAACATCAGACCTTCCAGTGAACACCCAGGAGATCACCCAA  29585

Query  2700   -TGA-TTTCCTTTAGGATTGACTGGTTTGATCTTCTTGCAGTCCAAGGGACTCTCAGGAG  2757
                || |   ||||||||| |||||||| |||||  ||||||||||||||||||||| |||
Sbjct  29586  AGGACTGATCTTTAGGATGGACTGGTTGGATCTCTTTGCAGTCCAAGGGACTCTCAAGAG  29645

Query  2758   TTTTCTTCAACACCACAGTTCAAAAACATCAATTCTTAAGCACTCAGCTTTCTTTATAGT  2817
              | |||| |||||||||||||||||| |||||||||||  || ||||||||||||||||||
Sbjct  29646  TCTTCTCCAACACCACAGTTCAAAAGCATCAATTCTTCGGCGCTCAGCTTTCTTTATAGT  29705

Query  2818   -CCAACTCTCACATCCTTACATAACCACTGGAAAAACCATAGCCTTGACTAGACGGACCT  2876
               |||| ||||||| || ||||| || |||||||||||||||| |||||||||| ||||||
Sbjct  29706  CCCAATTCTCACACCCATACATGACTACTGGAAAAACCATAGGCTTGACTAGATGGACCT  29765

Query  2877   TG-TTGGCAAAGTAATGTCTCTGCTTTTTAATATGCT  2912
              |  ||||||||||||||||||||||||||||||||||
Sbjct  29766  TTATTGGCAAAGTAATGTCTCTGCTTTTTAATATGCT  29802


 Score = 272 bits (147),  Expect = 7e-73
 Identities = 254/306 (83%), Gaps = 6/306 (2%)
 Strand=Plus/Plus

Query  2448   CTTTTCAGCCCTATGGACTCCAGCACGCCAGGCTTCCCTGTCCATCACCAGCTCCCAGAG  2507
              |||| || |||||||||   |||||| |||| |||||||| || ||||   || ||||| 
Sbjct  10568  CTTTGCAACCCTATGGATGGCAGCACACCAGACTTCCCTGCCCTTCACTGTCTTCCAGAA  10627

Query  2508   CTTGCTCAGGACTCATGTCCA-TAGAGTCAGTGATGCCATCCAACCATCTCATTCTCTGT  2566
              ||||||||| ||||||||||| | || | | ||||||||| ||||||||||||  |||||
Sbjct  10628  CTTGCTCAG-ACTCATGTCCATTGGATTGA-TGATGCCATTCAACCATCTCATCTTCTGT  10685

Query  2567   CATCTCCTTCTCCTCCTGCCTTCAATCTTTCCCAGCATCAGGATCTTTTCCAGGGAGTCA  2626
              || | ||| ||||| ||||| ||| |||||| |||||| ||| |||||||||  ||||| 
Sbjct  10686  CACCACCTGCTCCTTCTGCCCTCAGTCTTTCTCAGCATGAGGGTCTTTTCCAAAGAGTCG  10745

Query  2627   GTTCTTCGCATCAGGTGGCCAAAGTATTGGAGCATCAGCTTCAGCATCATTCCTTCCAAT  2686
              | ||||| ||| |||||||| ||| ||||| || |||||| |||||||| ||||||||||
Sbjct  10746  GCTCTTCTCATTAGGTGGCCGAAGGATTGGTGCCTCAGCTCCAGCATCAGTCCTTCCAAT  10805

Query  2687   GAATATTCGGGACTGATTTCCTTTAGGATTGACTGGTTTGATCTTCTTGCAGTCCAAGGG  2746
              |||||||| ||  ||||||||||||||||||||||||||||   |||||| |||||| ||
Sbjct  10806  GAATATTCAGGGTTGATTTCCTTTAGGATTGACTGGTTTGA---TCTTGCTGTCCAAAGG  10862

Query  2747   ACTCTC  2752
              ||||||
Sbjct  10863  ACTCTC  10868


 Score = 257 bits (139),  Expect = 2e-68
 Identities = 217/254 (85%), Gaps = 7/254 (3%)
 Strand=Plus/Plus

Query  2871   GGACC-TTGTTGGCAAAGTAATGTCTCTGCTTTTTAATATGCTGTCTAGGGTAGTCATAG  2929
              ||||| ||||||  ||| | |||  ||| ||||| ||||||||||||||| | |||||||
Sbjct  13906  GGACCTTTGTTGCTAAAATGATG--TCTACTTTTGAATATGCTGTCTAGGTTTGTCATAG  13963

Query  2930   CTTTTCTTCCAAGGGGCAAGCATCTTTTAATTTCATGGCCGCAGTCTCCATCTG-AGATG  2988
              ||||  || ||||| | |||||||||||||||||||||| ||||||  |||||| ||| |
Sbjct  13964  CTTTCATTTCAAGGAGAAAGCATCTTTTAATTTCATGGCTGCAGTCATCATCTGCAGA-G  14022

Query  2989   ATTTTGGAGCCCAAGAAAATAAAGTCTGTCACCGTTTCCATTGTTTCCCC-ATCTATTTG  3047
              ||||||||||||||||||| ||| || ||||| | ||||| | |||||||  ||||||||
Sbjct  14023  ATTTTGGAGCCCAAGAAAAGAAAATCAGTCACTGCTTCCACT-TTTCCCCTTTCTATTTG  14081

Query  3048   CCATGAAGTGATGGGACCAGATGCCATGACCTTTGTTTTTTGAATGTTGAGTTTTAAGCC  3107
               ||||||||||||||||  ||||||||||  || ||||||||||||||||||||||||||
Sbjct  14082  ACATGAAGTGATGGGACTGGATGCCATGATTTTAGTTTTTTGAATGTTGAGTTTTAAGCC  14141

Query  3108   AGCTTTTTAACTCT  3121
              |||||||| |||||
Sbjct  14142  AGCTTTTTCACTCT  14155


 Score = 226 bits (122),  Expect = 5e-59
 Identities = 148/161 (92%), Gaps = 0/161 (0%)
 Strand=Plus/Plus

Query  4893   TCCGTCGTGTCCGACTCTGTGCCACCCCGTAGACGCCAGCCCCCCAGGCTCCCCCGTCCC  4952
              || ||||||||||||| ||||| ||||| |||||| |||||| |||||||||||||||||
Sbjct  28188  TCAGTCGTGTCCGACTGTGTGCGACCCCATAGACGGCAGCCCACCAGGCTCCCCCGTCCC  28247

Query  4953   TGGGGTTCTCCAGGCAACAACACTGGAGTGGTCTGCCATTTCCTTCTCCAATGCATGAAA  5012
              |||| |||||||||||| |||||||||||||  |||||||||||||||||||||||||||
Sbjct  28248  TGGGATTCTCCAGGCAAGAACACTGGAGTGGGTTGCCATTTCCTTCTCCAATGCATGAAA  28307

Query  5013   GTGAAAAGTGAAAGCGAAGTTGCTCAGTCGTGTCCGACTCT  5053
              |||||||||||||| ||||| |||||||||||||| |||||
Sbjct  28308  GTGAAAAGTGAAAGTGAAGTCGCTCAGTCGTGTCCAACTCT  28348


 Score = 167 bits (90),  Expect = 3e-41
 Identities = 148/176 (84%), Gaps = 3/176 (2%)
 Strand=Plus/Minus

Query  2422   GTTCAGTCGCTCAGTCGTATCTGAC-CCTTTTCAGCCCTATGGACTCCAGCACGCCAGGC  2480
              |||||||| ||||||  | |||||| |||| | | ||| ||| |||   |||| ||||||
Sbjct  21092  GTTCAGTCACTCAGTTCTGTCTGACTCCTTGTGA-CCCCATGAACTGAGGCACACCAGGC  21034

Query  2481   TTCCCTGTCCATCACCAGCTCCCAGAGCTTGCTCAGGACTCATGTCCATAGAGTCAGTGA  2540
              |||||||||| ||||||  ||  | ||||||||||  |||||||||||| ||||||||||
Sbjct  21033  TTCCCTGTCCTTCACCATATCTGAAAGCTTGCTCA-AACTCATGTCCATTGAGTCAGTGA  20975

Query  2541   TGCCATCCAACCATCTCATTCTCTGTCATCTCCTTCTCCTCCTGCCTTCAATCTTT  2596
              ||||||||||||||||||  |||||||||  ||||||| |||||||||||||||||
Sbjct  20974  TGCCATCCAACCATCTCAACCTCTGTCATTCCCTTCTCTTCCTGCCTTCAATCTTT  20919


 Score = 148 bits (80),  Expect = 1e-35
 Identities = 102/113 (90%), Gaps = 0/113 (0%)
 Strand=Plus/Plus

Query  4728  CTGCTGCTGCTGCTAAGTCGCTTCAGTCGTGTCCGACTCTGTGCCACCCCATAGACGCCA  4787
             || |||||||||||||||||||||||||||||||||| ||||||  ||||||||| | ||
Sbjct  7437  CTCCTGCTGCTGCTAAGTCGCTTCAGTCGTGTCCGACCCTGTGCAGCCCCATAGATGGCA  7496

Query  4788  GCCCCCCAGGCTCCCCCGTCCCTGGGGTTCTCCAGGCAACAACACTGGAGTGG  4840
             |||| ||||||||| || |||||||| |||||||||||| |||||||||||||
Sbjct  7497  GCCCACCAGGCTCCGCCATCCCTGGGATTCTCCAGGCAAGAACACTGGAGTGG  7549


>LNC_000108                                    
Length=6161

 Score = 383 bits (207),  Expect = 3e-106
 Identities = 319/373 (86%), Gaps = 7/373 (2%)
 Strand=Plus/Plus

Query  2422  GTTCAGTCGCTCAGTCGTATCTGACCCTTTTCAGCCCTATGGACTCCAGCACGCCAGGCT  2481
             ||||| || |||| | || ||||||  ||| || ||| | ||||| |||||| |||||||
Sbjct  5795  GTTCATTCACTCACTTGTGTCTGACTGTTTGCAACCCCACGGACTGCAGCACACCAGGCT  5854

Query  2482  TCCCTGTCCATCACCAGCTCCCAGAGCTTGCTCAGGACTCATGTCCATAGAGTCAGTGAT  2541
             |||| ||||  ||||| ||| |||||||||||||  |||||||||||  | |||||||||
Sbjct  5855  TCCCCGTCCTCCACCATCTCACAGAGCTTGCTCA-AACTCATGTCCACTGCGTCAGTGAT  5913

Query  2542  GCCATCCAACCATCTCATTCTCTGTCATCTCCTTCTCCTCCTGCCTTCAATCTTTCCCAG  2601
             |||||||||||||||||| |||||| ||| |||||| |||||||||||||||||||||||
Sbjct  5914  GCCATCCAACCATCTCATCCTCTGTTATCCCCTTCTTCTCCTGCCTTCAATCTTTCCCAG  5973

Query  2602  CATCAGGATCTTTTCCAGGGAGTCAGTTCTTCGCATCAGGTGGCCAAAGTATTGGAGCAT  2661
             ||||||| ||||||| |  ||||||| ||||| ||||||||||||||||||||||||| |
Sbjct  5974  CATCAGGGTCTTTTCTAATGAGTCAGCTCTTCACATCAGGTGGCCAAAGTATTGGAGCTT  6033

Query  2662  CAGCTTCAGCATCATTCCTTCCAATGAATATTCGGGACTGATTTCCTTTAGGATTGACTG  2721
               |    ||||||| ||||||| |||||||||| || |||||||||||||||||  || |
Sbjct  6034  --G----AGCATCAGTCCTTCCGATGAATATTCAGGGCTGATTTCCTTTAGGATGAACAG  6087

Query  2722  GTTTGATCTTCTTGCAGTCCAAGGGACTCTCAGGAGTTTTCTTCAACACCACAGTTCAAA  2781
             ||| ||||| |||| ||||||||||||||||| |||| |||| |||||||||||||||||
Sbjct  6088  GTTGGATCTCCTTGTAGTCCAAGGGACTCTCAAGAGTCTTCTCCAACACCACAGTTCAAA  6147

Query  2782  AACATCAATTCTT  2794
             | |||||||||||
Sbjct  6148  AGCATCAATTCTT  6160


>LNC_000244                                    
Length=3599

 Score = 340 bits (184),  Expect = 2e-93
 Identities = 290/341 (85%), Gaps = 8/341 (2%)
 Strand=Plus/Plus

Query  2781  AAACATCAATTCTTAAGCACTCAGCTTTCTTTATAGTCCAACTCTCACATCCTTACATAA  2840
             || |||||||||||  |  |||||||||||||| |||||||||||||||||| ||||| |
Sbjct  1     AAGCATCAATTCTTCGGTGCTCAGCTTTCTTTAGAGTCCAACTCTCACATCCATACATGA  60

Query  2841  CCACTGGAAAAACCATAGCCTTGACTAGACGGACC-TTGTTGGCAAAGTAATGTCTCTGC  2899
             | ||||| ||||||||| |||||||| || | ||| ||||||||||||||||||||||||
Sbjct  61    CTACTGGGAAAACCATAACCTTGACTCGATGCACCTTTGTTGGCAAAGTAATGTCTCTGC  120

Query  2900  TTTTTAATATGCTGTCTAGGGTAGTCATAGCTTTTCTTCCAAGGGGCAAGCATCTTTTAA  2959
             |||||||| ||||||||||| | |||||| |||||||||||||  |||||||||  ||||
Sbjct  121   TTTTTAATTTGCTGTCTAGGTTGGTCATACCTTTTCTTCCAAGAAGCAAGCATC--TTAA  178

Query  2960  TTTCATGGCCGCAGTCTCCATCTG-AGATGATTTTGGAGCCCAAGAAAATAAAGTCTGTC  3018
             ||||||||| |||||| | || || || |||||||| ||||    ||||||||||| | |
Sbjct  179   TTTCATGGCTGCAGTCACTATTTGCAG-TGATTTTGTAGCCTCC-AAAATAAAGTCAGCC  236

Query  3019  ACCGTTTCCATTGTTTCCCCATCTATTTGCCATGAAGTGATGGGACCAGATGCCATGACC  3078
             || ||||||| | |||||  ||||||| |||||||||||||||||||||| ||||| |  
Sbjct  237   ACTGTTTCCACTTTTTCCT-ATCTATTCGCCATGAAGTGATGGGACCAGAAGCCATTATT  295

Query  3079  TTTGTTTTTTGAATGTTGAGTTTTAAGCCAGCTTTTTAACT  3119
             || ||||| || |||||||||||||||||| |||||| |||
Sbjct  296   TTAGTTTTCTG-ATGTTGAGTTTTAAGCCAACTTTTTCACT  335


>LNC_000473                                    
Length=2369

 Score = 324 bits (175),  Expect = 2e-88
 Identities = 317/384 (83%), Gaps = 15/384 (4%)
 Strand=Plus/Plus

Query  2455  GCCCTATGGACTCCAGCACGCCAGGCTTCCCTGTCCATCACCAGCTCCCAGAGCTTGCTC  2514
             |||| ||||||| ||||||||||||||||||||  | ||||   ||||||||| ||||||
Sbjct  1197  GCCCCATGGACTGCAGCACGCCAGGCTTCCCTGCACTTCACTGTCTCCCAGAGTTTGCTC  1256

Query  2515  AGGACTCATGTCCATAGAGTC-A--G-TGATGCCATCCAACCATCTCATTCTCTGT-CAT  2569
             || | |||||||||  ||||| |  | ||| |||||||||||||||||| ||||||    
Sbjct  1257  AG-ATTCATGTCCACTGAGTCAATGGATGACGCCATCCAACCATCTCATCCTCTGTTTCC  1315

Query  2570  CTCCTTCTCCTCCTGCCTTCAATCTTTCCCAGCATCAGGATCTTTTCCAGGGAGTCAGTT  2629
             |||| |||||||||||||||||||||||||||||||||| ||||||| | |||||| |||
Sbjct  1316  CTCC-TCTCCTCCTGCCTTCAATCTTTCCCAGCATCAGGGTCTTTTCTAAGGAGTCGGTT  1374

Query  2630  CTTCGCATCAGGTGGCCAAAGTATTGGAGCATCAGCTTCAGCATCATTCCTTCCAATGAA  2689
             ||||| |  |||||||||| |||||||      ||||||||||||| ||||||||| |||
Sbjct  1375  CTTCGGAG-AGGTGGCCAA-GTATTGG------AGCTTCAGCATCAGTCCTTCCAACGAA  1426

Query  2690  TATTCGGGACTGATTTCCTTTAGGATTGACTGGTTTGATCTTCTTGCAGTCCAAGGGACT  2749
             || || ||  |||||||||||||||| |||||| | ||||| |||||||| |||||| ||
Sbjct  1427  TAGTCAGGGTTGATTTCCTTTAGGATGGACTGGGTGGATCTCCTTGCAGTGCAAGGGCCT  1486

Query  2750  CTCAGGAGTTTTCTTCAACACCACAGTTCAAAAACATCAATTCTTAAGCACTCAGCTTTC  2809
             |||| |||| |||| ||||||||| ||||| || ||||| |||||  |  |||||| | |
Sbjct  1487  CTCAAGAGTCTTCTCCAACACCACGGTTCACAAGCATCAGTTCTTCGGTGCTCAGCCTCC  1546

Query  2810  TTTATAGTCCAACTCTCACATCCT  2833
             || | |||||| ||| ||||||||
Sbjct  1547  TTCACAGTCCAGCTCCCACATCCT  1570


>LNC_000240                                    
Length=15413

 Score = 265 bits (143),  Expect = 1e-70
 Identities = 213/248 (86%), Gaps = 0/248 (0%)
 Strand=Plus/Plus

Query  4251  TAGTTGCTCAGTCATGTCCAACTCTTTGCTACCCCATGGACTGTAGCCCACCAAGCTCCT  4310
             ||||||||||||  ||||| |||||| |  ||| ||||||||||||||| ||| ||||||
Sbjct  7282  TAGTTGCTCAGTTGTGTCCGACTCTTAGTGACCGCATGGACTGTAGCCCGCCAGGCTCCT  7341

Query  4311  CTGTCCATGGAGATTCTCCAGGCAAGAGTACTAGAGTGGGTTGCCGTGCCCAACTCCAGT  4370
             ||| |||||| |||||||||||||||| |||| |||||||||||| |||||  |||||| 
Sbjct  7342  CTGCCCATGGGGATTCTCCAGGCAAGAATACTGGAGTGGGTTGCCATGCCCTCCTCCAGG  7401

Query  4371  GGATCTTCCCAACCCAGGGATTGAACCCAGGTCTCCCAAATTGCAGGCAGATTCTACACC  4430
             || |||| |||||||||||||||||||||||||||||| ||||||| ||| | || ||| 
Sbjct  7402  GGCTCTTTCCAACCCAGGGATTGAACCCAGGTCTCCCACATTGCAGACAGCTCCTTCACT  7461

Query  4431  ATCTGAGCCACCAGGGAAGCCCAAGAATGCTGGAGTGGGTAGCCTATCCCATCTCCAGGG  4490
              ||| ||||||||| ||||||||||||| || ||||||||||||| | || | |||||||
Sbjct  7462  GTCTTAGCCACCAGAGAAGCCCAAGAATACTAGAGTGGGTAGCCTGTTCCTTTTCCAGGG  7521

Query  4491  GAACTTCC  4498
             || |||||
Sbjct  7522  GATCTTCC  7529


>LNC_000239                                    
Length=15431

 Score = 265 bits (143),  Expect = 1e-70
 Identities = 213/248 (86%), Gaps = 0/248 (0%)
 Strand=Plus/Plus

Query  4251  TAGTTGCTCAGTCATGTCCAACTCTTTGCTACCCCATGGACTGTAGCCCACCAAGCTCCT  4310
             ||||||||||||  ||||| |||||| |  ||| ||||||||||||||| ||| ||||||
Sbjct  7300  TAGTTGCTCAGTTGTGTCCGACTCTTAGTGACCGCATGGACTGTAGCCCGCCAGGCTCCT  7359

Query  4311  CTGTCCATGGAGATTCTCCAGGCAAGAGTACTAGAGTGGGTTGCCGTGCCCAACTCCAGT  4370
             ||| |||||| |||||||||||||||| |||| |||||||||||| |||||  |||||| 
Sbjct  7360  CTGCCCATGGGGATTCTCCAGGCAAGAATACTGGAGTGGGTTGCCATGCCCTCCTCCAGG  7419

Query  4371  GGATCTTCCCAACCCAGGGATTGAACCCAGGTCTCCCAAATTGCAGGCAGATTCTACACC  4430
             || |||| |||||||||||||||||||||||||||||| ||||||| ||| | || ||| 
Sbjct  7420  GGCTCTTTCCAACCCAGGGATTGAACCCAGGTCTCCCACATTGCAGACAGCTCCTTCACT  7479

Query  4431  ATCTGAGCCACCAGGGAAGCCCAAGAATGCTGGAGTGGGTAGCCTATCCCATCTCCAGGG  4490
              ||| ||||||||| ||||||||||||| || ||||||||||||| | || | |||||||
Sbjct  7480  GTCTTAGCCACCAGAGAAGCCCAAGAATACTAGAGTGGGTAGCCTGTTCCTTTTCCAGGG  7539

Query  4491  GAACTTCC  4498
             || |||||
Sbjct  7540  GATCTTCC  7547


>LNC_000238                                    
Length=15430

 Score = 265 bits (143),  Expect = 1e-70
 Identities = 213/248 (86%), Gaps = 0/248 (0%)
 Strand=Plus/Plus

Query  4251  TAGTTGCTCAGTCATGTCCAACTCTTTGCTACCCCATGGACTGTAGCCCACCAAGCTCCT  4310
             ||||||||||||  ||||| |||||| |  ||| ||||||||||||||| ||| ||||||
Sbjct  7299  TAGTTGCTCAGTTGTGTCCGACTCTTAGTGACCGCATGGACTGTAGCCCGCCAGGCTCCT  7358

Query  4311  CTGTCCATGGAGATTCTCCAGGCAAGAGTACTAGAGTGGGTTGCCGTGCCCAACTCCAGT  4370
             ||| |||||| |||||||||||||||| |||| |||||||||||| |||||  |||||| 
Sbjct  7359  CTGCCCATGGGGATTCTCCAGGCAAGAATACTGGAGTGGGTTGCCATGCCCTCCTCCAGG  7418

Query  4371  GGATCTTCCCAACCCAGGGATTGAACCCAGGTCTCCCAAATTGCAGGCAGATTCTACACC  4430
             || |||| |||||||||||||||||||||||||||||| ||||||| ||| | || ||| 
Sbjct  7419  GGCTCTTTCCAACCCAGGGATTGAACCCAGGTCTCCCACATTGCAGACAGCTCCTTCACT  7478

Query  4431  ATCTGAGCCACCAGGGAAGCCCAAGAATGCTGGAGTGGGTAGCCTATCCCATCTCCAGGG  4490
              ||| ||||||||| ||||||||||||| || ||||||||||||| | || | |||||||
Sbjct  7479  GTCTTAGCCACCAGAGAAGCCCAAGAATACTAGAGTGGGTAGCCTGTTCCTTTTCCAGGG  7538

Query  4491  GAACTTCC  4498
             || |||||
Sbjct  7539  GATCTTCC  7546


>LNC_000237                                    
Length=15447

 Score = 265 bits (143),  Expect = 1e-70
 Identities = 213/248 (86%), Gaps = 0/248 (0%)
 Strand=Plus/Plus

Query  4251  TAGTTGCTCAGTCATGTCCAACTCTTTGCTACCCCATGGACTGTAGCCCACCAAGCTCCT  4310
             ||||||||||||  ||||| |||||| |  ||| ||||||||||||||| ||| ||||||
Sbjct  7316  TAGTTGCTCAGTTGTGTCCGACTCTTAGTGACCGCATGGACTGTAGCCCGCCAGGCTCCT  7375

Query  4311  CTGTCCATGGAGATTCTCCAGGCAAGAGTACTAGAGTGGGTTGCCGTGCCCAACTCCAGT  4370
             ||| |||||| |||||||||||||||| |||| |||||||||||| |||||  |||||| 
Sbjct  7376  CTGCCCATGGGGATTCTCCAGGCAAGAATACTGGAGTGGGTTGCCATGCCCTCCTCCAGG  7435

Query  4371  GGATCTTCCCAACCCAGGGATTGAACCCAGGTCTCCCAAATTGCAGGCAGATTCTACACC  4430
             || |||| |||||||||||||||||||||||||||||| ||||||| ||| | || ||| 
Sbjct  7436  GGCTCTTTCCAACCCAGGGATTGAACCCAGGTCTCCCACATTGCAGACAGCTCCTTCACT  7495

Query  4431  ATCTGAGCCACCAGGGAAGCCCAAGAATGCTGGAGTGGGTAGCCTATCCCATCTCCAGGG  4490
              ||| ||||||||| ||||||||||||| || ||||||||||||| | || | |||||||
Sbjct  7496  GTCTTAGCCACCAGAGAAGCCCAAGAATACTAGAGTGGGTAGCCTGTTCCTTTTCCAGGG  7555

Query  4491  GAACTTCC  4498
             || |||||
Sbjct  7556  GATCTTCC  7563


>LNC_000048                                    
Length=6535

 Score = 261 bits (141),  Expect = 1e-69
 Identities = 217/253 (86%), Gaps = 7/253 (3%)
 Strand=Plus/Plus

Query  2872  GACC-TTGTTGGCAAAGTAATGTCTCTGCTTTTTAATATGCTGTCTAGGGTAGTCATAGC  2930
             |||| |||||| ||||||||||||||||||||||||||||||||||||| | ||| ||||
Sbjct  2622  GACCTTTGTTGACAAAGTAATGTCTCTGCTTTTTAATATGCTGTCTAGGTTTGTCGTAGC  2681

Query  2931  TTTTCTTCCAAGGGGCAAGCATC--TTTTAATTTCATGGCCGCAGTCTCCATCTGAGATG  2988
             ||||||| ||||| |||||  ||  |||||||||||||||  || | ||  ||  || ||
Sbjct  2682  TTTTCTTTCAAGGAGCAAGTGTCTTTTTTAATTTCATGGCTTCATTTTC--TCC-AG-TG  2737

Query  2989  ATTTTGGAGCCCAAGAAAATAAAGTCTGTCACCGTTTCCATTGTTTCCCCATCTATTTGC  3048
              | ||||||||||||||||||||   |||||| |||| || | || ||||||||||||||
Sbjct  2738  GTGTTGGAGCCCAAGAAAATAAAACATGTCACTGTTTGCACTTTTCCCCCATCTATTTGC  2797

Query  3049  CATGAAGTGATGGGACCAGATGCCATGACCTTTGTTTTTTGAATGTTGAGTTTTAAGCCA  3108
             |||| ||||||||||||||||||||||| |||  ||||||||||||||||||||||||||
Sbjct  2798  CATGGAGTGATGGGACCAGATGCCATGATCTTCATTTTTTGAATGTTGAGTTTTAAGCCA  2857

Query  3109  GCTTTTTAACTCT  3121
              |||||| |||||
Sbjct  2858  ACTTTTTCACTCT  2870


>LNC_000246                                    
Length=3983

 Score = 239 bits (129),  Expect = 7e-63
 Identities = 189/218 (87%), Gaps = 3/218 (1%)
 Strand=Plus/Minus

Query  2456  CCCTATGGACTCCAGCACGCCAGGCTTCCCTGTCCATCACCAGCTCCCAGAGCTTGCTCA  2515
             ||| ||||||| ||||||||||||| |||||||||||||||| ||||||||| || ||||
Sbjct  2250  CCCCATGGACTGCAGCACGCCAGGCCTCCCTGTCCATCACCAACTCCCAGAGTTTACTCA  2191

Query  2516  GGACTCATGTCCATAGAGTCAGTGATGCCATCCAACCATCTCATTCTCTGTCATCTCCTT  2575
               ||||  |||||| ||||  ||||||||||||||||||||||| ||||||  || ||||
Sbjct  2190  -AACTC--GTCCATTGAGTTGGTGATGCCATCCAACCATCTCATCCTCTGTTGTCCCCTT  2134

Query  2576  CTCCTCCTGCCTTCAATCTTTCCCAGCATCAGGATCTTTTCCAGGGAGTCAGTTCTTCGC  2635
             ||||||||||||||||||||||||||||||||| ||||||| |  ||| ||||||||| |
Sbjct  2133  CTCCTCCTGCCTTCAATCTTTCCCAGCATCAGGGTCTTTTCAAATGAGACAGTTCTTCAC  2074

Query  2636  ATCAGGTGGCCAAAGTATTGGAGCATCAGCTTCAGCAT  2673
             ||||||| |||||| ||||||||  ||| |||||| ||
Sbjct  2073  ATCAGGTCGCCAAAATATTGGAGTTTCAACTTCAGAAT  2036


>LNC_000352                                    
Length=3315

 Score = 215 bits (116),  Expect = 1e-55
 Identities = 144/158 (91%), Gaps = 0/158 (0%)
 Strand=Plus/Minus

Query  4896  GTCGTGTCCGACTCTGTGCCACCCCGTAGACGCCAGCCCCCCAGGCTCCCCCGTCCCTGG  4955
             ||| ||||| |||| |||| ||||| |||||| |||||| |||| |||||||||||||||
Sbjct  2172  GTCATGTCCAACTCCGTGCGACCCCCTAGACGGCAGCCCACCAGACTCCCCCGTCCCTGG  2113

Query  4956  GGTTCTCCAGGCAACAACACTGGAGTGGTCTGCCATTTCCTTCTCCAATGCATGAAAGTG  5015
             | |||||||||||| |||||||||||||  || |||||||||||||||||||||||||||
Sbjct  2112  GATTCTCCAGGCAAGAACACTGGAGTGGGTTGACATTTCCTTCTCCAATGCATGAAAGTG  2053

Query  5016  AAAAGTGAAAGCGAAGTTGCTCAGTCGTGTCCGACTCT  5053
             ||||||||||| ||||||||||||||||||||||||||
Sbjct  2052  AAAAGTGAAAGGGAAGTTGCTCAGTCGTGTCCGACTCT  2015


>LNC_000344                                    
Length=8450

 Score = 207 bits (112),  Expect = 2e-53
 Identities = 171/200 (86%), Gaps = 1/200 (1%)
 Strand=Plus/Minus

Query  4252  AGTTGCTCAGTCATGTCCAACTCTTTGCTACCCCATGGACTGTAGCCCACCAAGCTCCTC  4311
             |||||||||||| ||||||| ||||||  ||||||||||||| |||| |||| |||||||
Sbjct  7955  AGTTGCTCAGTCCTGTCCAATTCTTTGGGACCCCATGGACTGCAGCCTACCAGGCTCCTC  7896

Query  4312  TGTCCATGGAGATTCTCCAGGCAAGAGTACTAGAGTGGGTTGCCGTGCCCAACTCCAGTG  4371
               ||||||| || ||||||||||||||||||||||||||||||| |  ||  |||||| |
Sbjct  7895  CCTCCATGG-GAATCTCCAGGCAAGAGTACTAGAGTGGGTTGCCATTTCCTTCTCCAGGG  7837

Query  4372  GATCTTCCCAACCCAGGGATTGAACCCAGGTCTCCCAAATTGCAGGCAGATTCTACACCA  4431
             ||||||||| |||||||||| ||| |||||||||||| ||| ||||||||  ||  | | 
Sbjct  7836  GATCTTCCCCACCCAGGGATCGAAGCCAGGTCTCCCACATTCCAGGCAGACGCTTTAACC  7777

Query  4432  TCTGAGCCACCAGGGAAGCC  4451
             |||||||||||||| |||||
Sbjct  7776  TCTGAGCCACCAGGAAAGCC  7757


>LNC_000512                                    
Length=3106

 Score = 200 bits (108),  Expect = 3e-51
 Identities = 155/178 (87%), Gaps = 2/178 (1%)
 Strand=Plus/Plus

Query  4723  TAT-CT-CTGCTGCTGCTGCTAAGTCGCTTCAGTCGTGTCCGACTCTGTGCCACCCCATA  4780
             ||| || |||||||||||||||||||||||||||| ||||||||||||||  |||||| |
Sbjct  2926  TATGCTGCTGCTGCTGCTGCTAAGTCGCTTCAGTCATGTCCGACTCTGTGTGACCCCAGA  2985

Query  4781  GACGCCAGCCCCCCAGGCTCCCCCGTCCCTGGGGTTCTCCAGGCAACAACACTGGAGTGG  4840
             |||  |||||| |||||||| |||| ||||||| |||||||||||| |||||||||||||
Sbjct  2986  GACCGCAGCCCACCAGGCTCTCCCGCCCCTGGGATTCTCCAGGCAAGAACACTGGAGTGG  3045

Query  4841  TCTGCCATTTCCTTCTCCAATGCATGAACGTGAAAAGTGAAAGCGAAGTTGCTCCGTC  4898
               ||||||||||||||||| |||||||| ||  |||||||||  ||||| |||| |||
Sbjct  3046  GTTGCCATTTCCTTCTCCAGTGCATGAAAGTACAAAGTGAAAATGAAGTCGCTCAGTC  3103


>LNC_000511                                    
Length=3134

 Score = 200 bits (108),  Expect = 3e-51
 Identities = 155/178 (87%), Gaps = 2/178 (1%)
 Strand=Plus/Plus

Query  4723  TAT-CT-CTGCTGCTGCTGCTAAGTCGCTTCAGTCGTGTCCGACTCTGTGCCACCCCATA  4780
             ||| || |||||||||||||||||||||||||||| ||||||||||||||  |||||| |
Sbjct  2954  TATGCTGCTGCTGCTGCTGCTAAGTCGCTTCAGTCATGTCCGACTCTGTGTGACCCCAGA  3013

Query  4781  GACGCCAGCCCCCCAGGCTCCCCCGTCCCTGGGGTTCTCCAGGCAACAACACTGGAGTGG  4840
             |||  |||||| |||||||| |||| ||||||| |||||||||||| |||||||||||||
Sbjct  3014  GACCGCAGCCCACCAGGCTCTCCCGCCCCTGGGATTCTCCAGGCAAGAACACTGGAGTGG  3073

Query  4841  TCTGCCATTTCCTTCTCCAATGCATGAACGTGAAAAGTGAAAGCGAAGTTGCTCCGTC  4898
               ||||||||||||||||| |||||||| ||  |||||||||  ||||| |||| |||
Sbjct  3074  GTTGCCATTTCCTTCTCCAGTGCATGAAAGTACAAAGTGAAAATGAAGTCGCTCAGTC  3131


>LNC_000466                                    
Length=10679

 Score = 195 bits (105),  Expect = 1e-49
 Identities = 148/169 (88%), Gaps = 1/169 (1%)
 Strand=Plus/Minus

Query  4886  AAGTTGC-TCCGTCGTGTCCGACTCTGTGCCACCCCGTAGACGCCAGCCCCCCAGGCTCC  4944
             ||||||| || ||||||||| ||||||||| |||||   |||  |||||| |||||||||
Sbjct  2001  AAGTTGCTTCAGTCGTGTCCAACTCTGTGCAACCCCACGGACAGCAGCCCACCAGGCTCC  1942

Query  4945  CCCGTCCCTGGGGTTCTCCAGGCAACAACACTGGAGTGGTCTGCCATTTCCTTCTCCAAT  5004
             || ||||||||| |||||||||||| |||| ||||||||  ||||||| |||| ||||||
Sbjct  1941  CCTGTCCCTGGGATTCTCCAGGCAAGAACATTGGAGTGGGTTGCCATTACCTTTTCCAAT  1882

Query  5005  GCATGAAAGTGAAAAGTGAAAGCGAAGTTGCTCAGTCGTGTCCGACTCT  5053
             |||||||||||||||||||||| |||||  |||||||||||||||||||
Sbjct  1881  GCATGAAAGTGAAAAGTGAAAGTGAAGTCACTCAGTCGTGTCCGACTCT  1833


>LNC_000260                                    
Length=2051

 Score = 193 bits (104),  Expect = 5e-49
 Identities = 138/154 (90%), Gaps = 3/154 (2%)
 Strand=Plus/Plus

Query  2823  TCTCACATCCTTACATAACCACTGGAAAAACCATAGCCTTGAC--TAGACGGACC-TTGT  2879
             |||||||||| ||||| ||||||||||||||||||||||||||  |||||||||| ||||
Sbjct  270   TCTCACATCCATACATGACCACTGGAAAAACCATAGCCTTGACCATAGACGGACCTTTGT  329

Query  2880  TGGCAAAGTAATGTCTCTGCTTTTTAATATGCTGTCTAGGGTAGTCATAGCTTTTCTTCC  2939
             |||||||||||||||||||||||| |||||||| |||||| | |||||| |||| |||||
Sbjct  330   TGGCAAAGTAATGTCTCTGCTTTTCAATATGCTATCTAGGTTGGTCATAACTTTCCTTCC  389

Query  2940  AAGGGGCAAGCATCTTTTAATTTCATGGCCGCAG  2973
             |||| | || | ||||||||||||||||| ||||
Sbjct  390   AAGGAGTAATCGTCTTTTAATTTCATGGCAGCAG  423


>LNC_000259                                    
Length=2582

 Score = 193 bits (104),  Expect = 5e-49
 Identities = 138/154 (90%), Gaps = 3/154 (2%)
 Strand=Plus/Plus

Query  2823  TCTCACATCCTTACATAACCACTGGAAAAACCATAGCCTTGAC--TAGACGGACC-TTGT  2879
             |||||||||| ||||| ||||||||||||||||||||||||||  |||||||||| ||||
Sbjct  801   TCTCACATCCATACATGACCACTGGAAAAACCATAGCCTTGACCATAGACGGACCTTTGT  860

Query  2880  TGGCAAAGTAATGTCTCTGCTTTTTAATATGCTGTCTAGGGTAGTCATAGCTTTTCTTCC  2939
             |||||||||||||||||||||||| |||||||| |||||| | |||||| |||| |||||
Sbjct  861   TGGCAAAGTAATGTCTCTGCTTTTCAATATGCTATCTAGGTTGGTCATAACTTTCCTTCC  920

Query  2940  AAGGGGCAAGCATCTTTTAATTTCATGGCCGCAG  2973
             |||| | || | ||||||||||||||||| ||||
Sbjct  921   AAGGAGTAATCGTCTTTTAATTTCATGGCAGCAG  954


>LNC_000258                                    
Length=2101

 Score = 193 bits (104),  Expect = 5e-49
 Identities = 138/154 (90%), Gaps = 3/154 (2%)
 Strand=Plus/Plus

Query  2823  TCTCACATCCTTACATAACCACTGGAAAAACCATAGCCTTGAC--TAGACGGACC-TTGT  2879
             |||||||||| ||||| ||||||||||||||||||||||||||  |||||||||| ||||
Sbjct  320   TCTCACATCCATACATGACCACTGGAAAAACCATAGCCTTGACCATAGACGGACCTTTGT  379

Query  2880  TGGCAAAGTAATGTCTCTGCTTTTTAATATGCTGTCTAGGGTAGTCATAGCTTTTCTTCC  2939
             |||||||||||||||||||||||| |||||||| |||||| | |||||| |||| |||||
Sbjct  380   TGGCAAAGTAATGTCTCTGCTTTTCAATATGCTATCTAGGTTGGTCATAACTTTCCTTCC  439

Query  2940  AAGGGGCAAGCATCTTTTAATTTCATGGCCGCAG  2973
             |||| | || | ||||||||||||||||| ||||
Sbjct  440   AAGGAGTAATCGTCTTTTAATTTCATGGCAGCAG  473


>LNC_000257                                    
Length=2616

 Score = 193 bits (104),  Expect = 5e-49
 Identities = 138/154 (90%), Gaps = 3/154 (2%)
 Strand=Plus/Plus

Query  2823  TCTCACATCCTTACATAACCACTGGAAAAACCATAGCCTTGAC--TAGACGGACC-TTGT  2879
             |||||||||| ||||| ||||||||||||||||||||||||||  |||||||||| ||||
Sbjct  835   TCTCACATCCATACATGACCACTGGAAAAACCATAGCCTTGACCATAGACGGACCTTTGT  894

Query  2880  TGGCAAAGTAATGTCTCTGCTTTTTAATATGCTGTCTAGGGTAGTCATAGCTTTTCTTCC  2939
             |||||||||||||||||||||||| |||||||| |||||| | |||||| |||| |||||
Sbjct  895   TGGCAAAGTAATGTCTCTGCTTTTCAATATGCTATCTAGGTTGGTCATAACTTTCCTTCC  954

Query  2940  AAGGGGCAAGCATCTTTTAATTTCATGGCCGCAG  2973
             |||| | || | ||||||||||||||||| ||||
Sbjct  955   AAGGAGTAATCGTCTTTTAATTTCATGGCAGCAG  988


>LNC_000421                                    
Length=6227

 Score = 176 bits (95),  Expect = 5e-44
 Identities = 114/123 (93%), Gaps = 1/123 (1%)
 Strand=Plus/Plus

Query  4728  CTGCTGCTGCTGCTAAGTCGCTTCAGTCGTGTCCGACTCTGTGCCACCCCATAGACGCCA  4787
             ||| |||||||||||||||||||||||||||||||||||||||| |||||||||||| ||
Sbjct  5188  CTG-TGCTGCTGCTAAGTCGCTTCAGTCGTGTCCGACTCTGTGCAACCCCATAGACGGCA  5246

Query  4788  GCCCCCCAGGCTCCCCCGTCCCTGGGGTTCTCCAGGCAACAACACTGGAGTGGTCTGCCA  4847
             |||| ||||||||| ||||||||||| |||||||||||| |||||||||||||  |||||
Sbjct  5247  GCCCACCAGGCTCCTCCGTCCCTGGGATTCTCCAGGCAAGAACACTGGAGTGGGTTGCCA  5306

Query  4848  TTT  4850
             |||
Sbjct  5307  TTT  5309


>LNC_000144                                    
Length=13165

 Score = 176 bits (95),  Expect = 5e-44
 Identities = 128/144 (89%), Gaps = 2/144 (1%)
 Strand=Plus/Minus

Query  4728   CTGCTGCTGCTGCTAAGTCGCTTCAGTCGTGTCCGACTCTGTGCCACCCCATAGACGCCA  4787
              ||||| |||||||||||||||||||||||||||| ||| ||||| |||||||||  | ||
Sbjct  10397  CTGCTTCTGCTGCTAAGTCGCTTCAGTCGTGTCCAACTTTGTGCGACCCCATAGGTGGCA  10338

Query  4788   GCCCCCCAGGCTCCCCCGTCCCTGGGGTTCTCCAGGCAACAACACTGGAGTGGTCTGCCA  4847
              |||| ||||||||||||||||||||| ||||||||||||  ||||||| ||||  |||||
Sbjct  10337  GCCCACCAGGCTCCCCCGTCCCTGGGATTCTCCAGGCAAGGACACTGGGGTGGGTTGCCA  10278

Query  4848   TTTCCTTCTCCAATGCATGAACGT  4871
              ||||||||||||||| | ||||||
Sbjct  10277  TTTCCTTCTCCAATG-A-GAACGT  10256


>LNC_000252                                    
Length=7985

 Score = 152 bits (82),  Expect = 9e-37
 Identities = 115/131 (88%), Gaps = 1/131 (1%)
 Strand=Plus/Minus

Query  4728  CTGCTGCTGCTGCTAAGTCGCTTCAGTCGTGTCCGACTCTGTGCCACCCCATAGAC-GCC  4786
             ||||| |||||||||||||||||||||||||||||||||||||  |||||| |||| | |
Sbjct  7043  CTGCTACTGCTGCTAAGTCGCTTCAGTCGTGTCCGACTCTGTGTGACCCCACAGACAGTC  6984

Query  4787  AGCCCCCCAGGCTCCCCCGTCCCTGGGGTTCTCCAGGCAACAACACTGGAGTGGTCTGCC  4846
             ||||| |||||| | |||||||||||| |||||||||||| |  ||||||||||  ||||
Sbjct  6983  AGCCCACCAGGCCCTCCCGTCCCTGGGATTCTCCAGGCAAGAGTACTGGAGTGGGTTGCC  6924

Query  4847  ATTTCCTTCTC  4857
             ||| |||||||
Sbjct  6923  ATTGCCTTCTC  6913


>LNC_000223                                    
Length=1833

 Score = 148 bits (80),  Expect = 1e-35
 Identities = 104/115 (90%), Gaps = 3/115 (3%)
 Strand=Plus/Plus

Query  2967  GCCGCAGTCTCCATCTG-AGATGATTTTGGAGCCCAAGAAAATAAAGTCTGTCACCGTTT  3025
             || |||||| ||||||| || ||||||||||||||   ||||||||||||| ||| ||||
Sbjct  1     GCTGCAGTCACCATCTGCAG-TGATTTTGGAGCCCCCAAAAATAAAGTCTGACACTGTTT  59

Query  3026  CCATTGTTTCCCCATCTATTTGCCATGAAGTGATGGGACCAGATGCCATGA-CCT  3079
             ||| ||||||||||||||||||||||||||||||||||||||||||||||| |||
Sbjct  60    CCACTGTTTCCCCATCTATTTGCCATGAAGTGATGGGACCAGATGCCATGATCCT  114


>LNC_000515                                    
Length=4529

 Score = 128 bits (69),  Expect = 2e-29
 Identities = 145/182 (80%), Gaps = 3/182 (2%)
 Strand=Plus/Minus

Query  2662  CAGCTTCAGCATCATTCCTTCCAATGAATATTCGGGACTGATTTCCTTTAGGATTGACTG  2721
             ||||||||||  || || || |||||||||||| ||   |||||||||||||||||||||
Sbjct  295   CAGCTTCAGCGACAGTCTTTTCAATGAATATTCAGGGTGGATTTCCTTTAGGATTGACTG  236

Query  2722  GTTTGATCTTCTTGCAGTCCAAGGGACTCTCAGGAGTTTTCTTCAACA-CCACAGTTCAA  2780
             ||||||||| |||||||||||||||| ||||| |||| |||| || || ||||| ||  |
Sbjct  235   GTTTGATCTCCTTGCAGTCCAAGGGATTCTCAAGAGTCTTCTCCAGCATCCACAATTTGA  176

Query  2781  AAACATCAATTCTTAAGCAC-TCAGCTTTCTTTATAGTCCAACTCTCACATCCTTACATA  2839
             ||  || |||| || ||  | ||  | |||||||  |||||| ||||| |||  ||||| 
Sbjct  175   AAGTATTAATTATTCAGTGCCTCCCC-TTCTTTACGGTCCAAGTCTCATATCTGTACATG  117

Query  2840  AC  2841
             ||
Sbjct  116   AC  115


>LNC_000385                                    
Length=2064

 Score = 119 bits (64),  Expect = 9e-27
 Identities = 158/201 (79%), Gaps = 16/201 (8%)
 Strand=Plus/Minus

Query  4252  AGTTGCTCAGTCATGTCCAACTCTTTGCTACCCCATGGACTGTAGCCCACCAAGCTCCTC  4311
             |||||||||||||||||||||||||||| |||||||||| | ||    || | | |||  
Sbjct  1479  AGTTGCTCAGTCATGTCCAACTCTTTGCAACCCCATGGA-T-TAT---AC-A-G-TCC--  1430

Query  4312  TGTCCATGGAGATTCTCCAGGCAAGAGTACTAGAGTGGGTTGCCGTGCCCAACTCCAGTG  4371
                  ||||| ||||||||||| ||| |||| |||||||| ||| | |||  |||||  |
Sbjct  1429  -----ATGGA-ATTCTCCAGGCCAGAATACTGGAGTGGGTAGCCTTTCCCTTCTCCAAGG  1376

Query  4372  GATCTTCCCAACCCAGGGATTGAACCCAGGTCTCCCAAATTGCAGGCAGATTCTACACCA  4431
               ||||||||||||||||||  ||||||||| |||   ||||||||||||||||   |||
Sbjct  1375  TCTCTTCCCAACCCAGGGATCAAACCCAGGTTTCCTGCATTGCAGGCAGATTCTTTTCCA  1316

Query  4432  TCTGAGCCACCAGGGAAGCCC  4452
              |||||| | ||| |||||||
Sbjct  1315  ACTGAGCTATCAGAGAAGCCC  1295


>LNC_000123                                    
Length=2323

 Score = 91.6 bits (49),  Expect = 2e-18
 Identities = 86/103 (83%), Gaps = 6/103 (6%)
 Strand=Plus/Minus

Query  2468  CAGCACGCCAGGCTTCCCTGTCCATCACCAGCTCCCAGAGCTTGCTCAGGACTCATGTCC  2527
             |||||| | |||||||||||||| |||| |  |  | ||| |||||||  | ||||||||
Sbjct  1725  CAGCACACTAGGCTTCCCTGTCCTTCACTA--T--C-GAGTTTGCTCA-AATTCATGTCC  1672

Query  2528  ATAGAGTCAGTGATGCCATCCAACCATCTCATTCTCTGTCATC  2570
             || ||||||||||||||||||||||||||||  ||||| ||||
Sbjct  1671  ATTGAGTCAGTGATGCCATCCAACCATCTCAACCTCTGCCATC  1629


>LNC_000122                                    
Length=2326

 Score = 91.6 bits (49),  Expect = 2e-18
 Identities = 86/103 (83%), Gaps = 6/103 (6%)
 Strand=Plus/Minus

Query  2468  CAGCACGCCAGGCTTCCCTGTCCATCACCAGCTCCCAGAGCTTGCTCAGGACTCATGTCC  2527
             |||||| | |||||||||||||| |||| |  |  | ||| |||||||  | ||||||||
Sbjct  1728  CAGCACACTAGGCTTCCCTGTCCTTCACTA--T--C-GAGTTTGCTCA-AATTCATGTCC  1675

Query  2528  ATAGAGTCAGTGATGCCATCCAACCATCTCATTCTCTGTCATC  2570
             || ||||||||||||||||||||||||||||  ||||| ||||
Sbjct  1674  ATTGAGTCAGTGATGCCATCCAACCATCTCAACCTCTGCCATC  1632


>LNC_000181                                    
Length=8193

 Score = 78.7 bits (42),  Expect = 2e-14
 Identities = 54/59 (92%), Gaps = 3/59 (5%)
 Strand=Plus/Minus

Query  4713  CTGCTTCTGCTATCT-CTGCTGCTGCTGCTAAGTCGCTTCAGTCGTGTCCGACTCTGTG  4770
             |||| ||||||  || || ||||||||||||||||||||||||||||||||||||||||
Sbjct  1807  CTGC-TCTGCT-GCTGCTACTGCTGCTGCTAAGTCGCTTCAGTCGTGTCCGACTCTGTG  1751


>LNC_000431                                    
Length=688

 Score = 67.6 bits (36),  Expect = 3e-11
 Identities = 36/36 (100%), Gaps = 0/36 (0%)
 Strand=Plus/Minus

Query  4731  CTGCTGCTGCTAAGTCGCTTCAGTCGTGTCCGACTC  4766
             ||||||||||||||||||||||||||||||||||||
Sbjct  38    CTGCTGCTGCTAAGTCGCTTCAGTCGTGTCCGACTC  3


Lambda      K        H
    1.33    0.621     1.12 

Gapped
Lambda      K        H
    1.28    0.460    0.850 

Effective search space used: 7454590780


Query= TCONS_00003612

Length=456


***** No hits found *****


Lambda      K        H
    1.33    0.621     1.12 

Gapped
Lambda      K        H
    1.28    0.460    0.850 

Effective search space used: 646859192


Query= TCONS_00061847

Length=355


***** No hits found *****


Lambda      K        H
    1.33    0.621     1.12 

Gapped
Lambda      K        H
    1.28    0.460    0.850 

Effective search space used: 497013370


Query= TCONS_00058690

Length=248


***** No hits found *****


Lambda      K        H
    1.33    0.621     1.12 

Gapped
Lambda      K        H
    1.28    0.460    0.850 

Effective search space used: 338265816


Query= TCONS_00034280

Length=968


***** No hits found *****


Lambda      K        H
    1.33    0.621     1.12 

Gapped
Lambda      K        H
    1.28    0.460    0.850 

Effective search space used: 1404486230


Query= TCONS_00039300

Length=496


***** No hits found *****


Lambda      K        H
    1.33    0.621     1.12 

Gapped
Lambda      K        H
    1.28    0.460    0.850 

Effective search space used: 706204072


Query= TCONS_00005660

Length=1175


***** No hits found *****


Lambda      K        H
    1.33    0.621     1.12 

Gapped
Lambda      K        H
    1.28    0.460    0.850 

Effective search space used: 1709389374


Query= TCONS_00065435

Length=1002


***** No hits found *****


Lambda      K        H
    1.33    0.621     1.12 

Gapped
Lambda      K        H
    1.28    0.460    0.850 

Effective search space used: 1454911290


Query= TCONS_00058749

Length=2278
                                                                      Score        E
Sequences producing significant alignments:                          (Bits)     Value

LNC_000275                                                            224        8e-59
LNC_000274                                                            224        8e-59
LNC_000385                                                            191        9e-49
LNC_000073                                                            182        5e-46
LNC_000383                                                            163        2e-40
LNC_000287                                                            158        9e-39
LNC_000362                                                            148        5e-36
LNC_000253                                                            139        3e-33
LNC_000124                                                            139        3e-33
LNC_000337                                                            137        1e-32
LNC_000377                                                            130        2e-30
LNC_000199                                                            124        9e-29
LNC_000161                                                            121        1e-27
LNC_000206                                                            115        5e-26
LNC_000324                                                            106        3e-23
LNC_000445                                                            102        4e-22
LNC_000444                                                            102        4e-22
LNC_000443                                                            102        4e-22
LNC_000442                                                            102        4e-22
LNC_000440                                                            102        4e-22
LNC_000439                                                            102        4e-22
LNC_000350                                                            99.0       5e-21
LNC_000441                                                            95.3       7e-20
LNC_000466                                                            93.5       2e-19
LNC_000176                                                            87.9       1e-17


>LNC_000275                                    
Length=37393

 Score = 224 bits (121),  Expect = 8e-59
 Identities = 166/188 (88%), Gaps = 1/188 (1%)
 Strand=Plus/Minus

Query  172    AAGTGAAAGTCACTCAGTTGTGTCTGACT-TTTGCAACACCATGGACTGTACAGTCCATG  230
              ||| ||||||  |||||||||||| |||| || ||||| |||| |||| |||||||||||
Sbjct  36495  AAGGGAAAGTTGCTCAGTTGTGTCCGACTCTTAGCAACCCCATAGACTATACAGTCCATG  36436

Query  231    GAATTCTCCTGGCCAGAATACTGGAGTGGGCAGCCATTCTCTTCTCCAGGGGATCTTCCC  290
               || ||||| |||||||||||||||||||| |  | ||| ||||||||||||||||||||
Sbjct  36435  AAACTCTCCAGGCCAGAATACTGGAGTGGGTACACTTTCCCTTCTCCAGGGGATCTTCCC  36376

Query  291    AACCCAGGGATCAAACCCAGGTCTCCCACATTGCAGGTAGATTCATTACCAGCTGAGCCA  350
              |||||||||||||||||||||||||||| ||||||||| ||||| |||||||||| ||||
Sbjct  36375  AACCCAGGGATCAAACCCAGGTCTCCCAAATTGCAGGTGGATTCTTTACCAGCTGGGCCA  36316

Query  351    CCAGGGAA  358
              | ||||||
Sbjct  36315  CGAGGGAA  36308


>LNC_000274                                    
Length=41271

 Score = 224 bits (121),  Expect = 8e-59
 Identities = 166/188 (88%), Gaps = 1/188 (1%)
 Strand=Plus/Minus

Query  172    AAGTGAAAGTCACTCAGTTGTGTCTGACT-TTTGCAACACCATGGACTGTACAGTCCATG  230
              ||| ||||||  |||||||||||| |||| || ||||| |||| |||| |||||||||||
Sbjct  40373  AAGGGAAAGTTGCTCAGTTGTGTCCGACTCTTAGCAACCCCATAGACTATACAGTCCATG  40314

Query  231    GAATTCTCCTGGCCAGAATACTGGAGTGGGCAGCCATTCTCTTCTCCAGGGGATCTTCCC  290
               || ||||| |||||||||||||||||||| |  | ||| ||||||||||||||||||||
Sbjct  40313  AAACTCTCCAGGCCAGAATACTGGAGTGGGTACACTTTCCCTTCTCCAGGGGATCTTCCC  40254

Query  291    AACCCAGGGATCAAACCCAGGTCTCCCACATTGCAGGTAGATTCATTACCAGCTGAGCCA  350
              |||||||||||||||||||||||||||| ||||||||| ||||| |||||||||| ||||
Sbjct  40253  AACCCAGGGATCAAACCCAGGTCTCCCAAATTGCAGGTGGATTCTTTACCAGCTGGGCCA  40194

Query  351    CCAGGGAA  358
              | ||||||
Sbjct  40193  CGAGGGAA  40186


>LNC_000385                                    
Length=2064

 Score = 191 bits (103),  Expect = 9e-49
 Identities = 158/185 (85%), Gaps = 1/185 (1%)
 Strand=Plus/Minus

Query  176   GAAAGTCACTCAGTTGTGTCTGACT-TTTGCAACACCATGGACTGTACAGTCCATGGAAT  234
             ||||||  ||||||  ||||  ||| |||||||| ||||||| | |||||||||||||||
Sbjct  1482  GAAAGTTGCTCAGTCATGTCCAACTCTTTGCAACCCCATGGATTATACAGTCCATGGAAT  1423

Query  235   TCTCCTGGCCAGAATACTGGAGTGGGCAGCCATTCTCTTCTCCAGGGGATCTTCCCAACC  294
             ||||| |||||||||||||||||||| |||| ||| |||||||| ||  |||||||||||
Sbjct  1422  TCTCCAGGCCAGAATACTGGAGTGGGTAGCCTTTCCCTTCTCCAAGGTCTCTTCCCAACC  1363

Query  295   CAGGGATCAAACCCAGGTCTCCCACATTGCAGGTAGATTCATTACCAGCTGAGCCACCAG  354
             |||||||||||||||||| |||  ||||||||| |||||| || ||| |||||| | |||
Sbjct  1362  CAGGGATCAAACCCAGGTTTCCTGCATTGCAGGCAGATTCTTTTCCAACTGAGCTATCAG  1303

Query  355   GGAAG  359
              ||||
Sbjct  1302  AGAAG  1298


>LNC_000073                                    
Length=6302

 Score = 182 bits (98),  Expect = 5e-46
 Identities = 157/186 (84%), Gaps = 2/186 (1%)
 Strand=Plus/Plus

Query  175  TGAAAGTCACTCAGTTGTGTCTGACT-TTTGCAACACCATGGACTGTACAGTCCATGGAA  233
            |||||||  |||||| ||||  |||| ||||  || ||| | ||  ||||||||||||||
Sbjct  600  TGAAAGTTGCTCAGTCGTGTTCGACTCTTTGTGACCCCACGCACAATACAGTCCATGGAA  659

Query  234  TTCTCCTGGCCAGAATACTGGAGTGGGCAGCCATTCTCTTCTCCAGGGGATCTTCCCAAC  293
            |||||  ||||||||||| ||| |||| |||| ||| |||||||||||||||||||||||
Sbjct  660  TTCTCTAGGCCAGAATACAGGAATGGGTAGCCTTTCCCTTCTCCAGGGGATCTTCCCAAC  719

Query  294  CCAGGGATCAAACCCAGGTCTCCCACATTGCAGGTAGATTCATTACCAGCTGAGCCACCA  353
            |||||||| ||  ||||||||||  ||||||||| |||||| |||||||||||| ||| |
Sbjct  720  CCAGGGATGAAT-CCAGGTCTCCTGCATTGCAGGCAGATTCTTTACCAGCTGAGACACAA  778

Query  354  GGGAAG  359
            ||||||
Sbjct  779  GGGAAG  784


>LNC_000383                                    
Length=5649

 Score = 163 bits (88),  Expect = 2e-40
 Identities = 157/191 (82%), Gaps = 2/191 (1%)
 Strand=Plus/Minus

Query  1673  AGTGGTAAACAATCTTTCTGCTAATGCAGGAGATGTTGGTTCAATCCCTGGGTCAGGAAG  1732
             ||||||||| || ||  |||| | |||||||||  |   ||  |||||| |||  |||||
Sbjct  4563  AGTGGTAAAGAACCTACCTGCCAGTGCAGGAGACATGAATTTGATCCCTAGGTTGGGAAG  4504

Query  1733  ATCCCCTGGAGAAGGAAATGGAAACCCACTCCTGTATTCTTGCCTGGGAAATCCCAGGGA  1792
             |||||||||||||||||||||||||| ||||| ||||||||||||||||||||||| || 
Sbjct  4503  ATCCCCTGGAGAAGGAAATGGAAACCTACTCCAGTATTCTTGCCTGGGAAATCCCATGGC  4444

Query  1793  CAGAGGAGCCTGGCAGGCTACAATCCATGGGGTCACAGAAGAGTCAGACATGACTTAGCA  1852
             ||||||||||||   |||||||  |  ||||||||| | |||||| |||| |||| | ||
Sbjct  4443  CAGAGGAGCCTGTTGGGCTACAGACTGTGGGGTCAC-G-AGAGTCGGACACGACTGAACA  4386

Query  1853  ACTAAACAACA  1863
             ||| |||||||
Sbjct  4385  ACTGAACAACA  4375


>LNC_000287                                    
Length=3185

 Score = 158 bits (85),  Expect = 9e-39
 Identities = 150/182 (82%), Gaps = 2/182 (1%)
 Strand=Plus/Minus

Query  1675  TGGTAAACAATCTTTCTGCTAATGCAGGAGATGTTGGTTCAATCCCTGGGTCAGGAAGAT  1734
             ||||||| ||||| ||||| ||||||||  |  | ||||  || ||||||||||||||||
Sbjct  2614  TGGTAAAGAATCTGTCTGC-AATGCAGGGAACCTGGGTTTGATGCCTGGGTCAGGAAGAT  2556

Query  1735  CCCCTGGAGAAGGAAATGGAAACCCACTCCTGTATTCTTGCCTGGGAAATCCCAGGGACA  1794
             ||||||||||||| ||| |   | |||||| ||||||||||||||  ||||||| ||| |
Sbjct  2555  CCCCTGGAGAAGGGAATAGCTGCTCACTCCAGTATTCTTGCCTGGAGAATCCCATGGAGA  2496

Query  1795  GAGGAGCCTGGCAGGCTACAATCCATGGGGTCACAGAAGAGTCAGACATGACTTAGCAAC  1854
             |||||||||||  ||||||| |||| |||||| || ||||||| ||||  ||| ||||||
Sbjct  2495  GAGGAGCCTGGTGGGCTACAGTCCACGGGGTCCCA-AAGAGTCGGACACAACTGAGCAAC  2437

Query  1855  TA  1856
             ||
Sbjct  2436  TA  2435


>LNC_000362                                    
Length=27039

 Score = 148 bits (80),  Expect = 5e-36
 Identities = 101/111 (91%), Gaps = 1/111 (1%)
 Strand=Plus/Plus

Query  224   GTCCATGGAATTCTCCTGGCCAGAATACTGGAGTGGGCAGCCATTCTCTTCTCCAGGGG-  282
             ||||||||||||| || ||| ||||||||||||||||  ||||||| |||||||||||| 
Sbjct  8288  GTCCATGGAATTCCCCAGGCAAGAATACTGGAGTGGGTTGCCATTCCCTTCTCCAGGGGA  8347

Query  283   ATCTTCCCAACCCAGGGATCAAACCCAGGTCTCCCACATTGCAGGTAGATT  333
             |||||||||||||||||||||||||||||||||||  |||||||| |||||
Sbjct  8348  ATCTTCCCAACCCAGGGATCAAACCCAGGTCTCCCGAATTGCAGGCAGATT  8398


>LNC_000253                                    
Length=31806

 Score = 139 bits (75),  Expect = 3e-33
 Identities = 117/137 (85%), Gaps = 3/137 (2%)
 Strand=Plus/Plus

Query  224  GTCCATGGAATTCTCCTGGCCAG-AATACTGGAGTGGGCAGCCATTCTCTTCTCCAGGGG  282
            |||| ||||||||||| ||| || |||| ||||||||| |||||||| ||||||||||||
Sbjct  822  GTCCGTGGAATTCTCCAGGC-AGTAATATTGGAGTGGG-AGCCATTCCCTTCTCCAGGGG  879

Query  283  ATCTTCCCAACCCAGGGATCAAACCCAGGTCTCCCACATTGCAGGTAGATTCATTACCAG  342
            |||||||||||||||||| | ||||||||||||   | ||||||| |||||  ||||   
Sbjct  880  ATCTTCCCAACCCAGGGAGCGAACCCAGGTCTCTTGCTTTGCAGGCAGATTTTTTACTGT  939

Query  343  CTGAGCCACCAGGGAAG  359
            ||||||||| |||||||
Sbjct  940  CTGAGCCACTAGGGAAG  956


 Score = 117 bits (63),  Expect = 1e-26
 Identities = 108/130 (83%), Gaps = 1/130 (1%)
 Strand=Plus/Plus

Query  224    GTCCATGGAATTCTCCTGGCCAGAATACTGGAGTGGGCAGCCATTCTCTTCTCCAGGGGA  283
              |||||||| ||| ||| || |||  | ||||||||||  ||||||  |||||||||||||
Sbjct  11552  GTCCATGGGATTTTCCAGG-CAGTGTCCTGGAGTGGGTTGCCATTTCCTTCTCCAGGGGA  11610

Query  284    TCTTCCCAACCCAGGGATCAAACCCAGGTCTCCCACATTGCAGGTAGATTCATTACCAGC  343
              ||||||||||||||||||| ||||  |||||||||||||| ||  |||  | |||||  |
Sbjct  11611  TCTTCCCAACCCAGGGATCGAACCTCGGTCTCCCACATTGTAGACAGACGCTTTACCGTC  11670

Query  344    TGAGCCACCA  353
              ||||||||||
Sbjct  11671  TGAGCCACCA  11680


>LNC_000124                                    
Length=2722

 Score = 139 bits (75),  Expect = 3e-33
 Identities = 149/184 (81%), Gaps = 7/184 (4%)
 Strand=Plus/Minus

Query  1690  CTGCTAATGCAGGAGATGTTGGTTCAATCCCTGGGTCAGGAAGATCCCCTGGAGAAGGAA  1749
             |||| ||||| |||||    ||||| |||||||||||||||||||||||||||| ||| |
Sbjct  1437  CTGCCAATGCGGGAGACACAGGTTCGATCCCTGGGTCAGGAAGATCCCCTGGAGGAGGTA  1378

Query  1750  ATGGAAACCCACTCCTGTATTCTTGCCTGGGAAATCC----C--AGGGACAGAGGAGCCT  1803
             | || | || || || ||||||||||||||||||||     |  |  ||||||||| |||
Sbjct  1377  AGGGCACCCTACCCCAGTATTCTTGCCTGGGAAATCTAGATCTTACAGACAGAGGACCCT  1318

Query  1804  GGCAGGCTACAATCCATGGGGTCACAGAAGAGTCAGACATGACTTAGCAACTAAACAACA  1863
             |||||||| ||||||||||  || || | ||||||  |||||||||||||||||| ||||
Sbjct  1317  GGCAGGCTGCAATCCATGGCATCTCA-ACGAGTCATGCATGACTTAGCAACTAAATAACA  1259

Query  1864  AGAA  1867
             | ||
Sbjct  1258  ACAA  1255


>LNC_000337                                    
Length=15072

 Score = 137 bits (74),  Expect = 1e-32
 Identities = 96/107 (90%), Gaps = 0/107 (0%)
 Strand=Plus/Plus

Query  1719   CCTGGGTCAGGAAGATCCCCTGGAGAAGGAAATGGAAACCCACTCCTGTATTCTTGCCTG  1778
              ||||||||||||||||||||||||||||| |||||  ||||||||| |||||||||||||
Sbjct  14641  CCTGGGTCAGGAAGATCCCCTGGAGAAGGGAATGGCTACCCACTCCAGTATTCTTGCCTG  14700

Query  1779   GGAAATCCCAGGGACAGAGGAGCCTGGCAGGCTACAATCCATGGGGT  1825
              |  ||||||  |||||||| |||||||| ||||||| ||||||||||
Sbjct  14701  GAGAATCCCGTGGACAGAGTAGCCTGGCGGGCTACAGTCCATGGGGT  14747


>LNC_000377                                    
Length=4514

 Score = 130 bits (70),  Expect = 2e-30
 Identities = 134/165 (81%), Gaps = 4/165 (2%)
 Strand=Plus/Minus

Query  1679  AAACAATCTTTCTGCTAATGCAGGAGATGTTGGTTCAATCCCTGGGTCAGGAAGATCCCC  1738
             ||| |||||  |||| ||| |||| ||| | |||||| | ||||||||||||||||||||
Sbjct  2416  AAAGAATCTGCCTGC-AATACAGGTGATATCGGTTCAGTTCCTGGGTCAGGAAGATCCCC  2358

Query  1739  TGGAGAAGGAAATGGAAACCCACTCCTGTATTCTTGCCTGG-GAAATCCCAGGGACAGAG  1797
             |||||||||  ||||  || |||||| ||| |||||||||| ||| | ||   |||||||
Sbjct  2357  TGGAGAAGGGGATGGCTACTCACTCCAGTAGTCTTGCCTGGAGAATTACCTC-GACAGAG  2299

Query  1798  GAGCCTGGCAGGCTACAATCCATGGGGTCACAGAAGAGTCAGACA  1842
             ||| ||||  | ||||| ||||  |||||||| ||||||||||||
Sbjct  2298  GAGGCTGGTGGCCTACAGTCCACAGGGTCACA-AAGAGTCAGACA  2255


>LNC_000199                                    
Length=12182

 Score = 124 bits (67),  Expect = 9e-29
 Identities = 107/127 (84%), Gaps = 0/127 (0%)
 Strand=Plus/Minus

Query  224    GTCCATGGAATTCTCCTGGCCAGAATACTGGAGTGGGCAGCCATTCTCTTCTCCAGGGGA  283
              |||||||| ||||||| |||  ||| |||||||| |   ||||| | || ||||||||||
Sbjct  10374  GTCCATGGGATTCTCCAGGCTGGAACACTGGAGTAGATTGCCATGCCCTCCTCCAGGGGA  10315

Query  284    TCTTCCCAACCCAGGGATCAAACCCAGGTCTCCCACATTGCAGGTAGATTCATTACCAGC  343
              |||||||||||||||||||||   ||||||| ||||||| |||| |||||| |||||| |
Sbjct  10314  TCTTCCCAACCCAGGGATCAAGATCAGGTCTTCCACATTACAGGCAGATTCTTTACCATC  10255

Query  344    TGAGCCA  350
              |||||||
Sbjct  10254  TGAGCCA  10248


>LNC_000161                                    
Length=3776

 Score = 121 bits (65),  Expect = 1e-27
 Identities = 113/136 (83%), Gaps = 4/136 (3%)
 Strand=Plus/Minus

Query  225   TCCATGGAATTCTCCTGGCCAGAATACTGGAGTGGGCAGCCATT-CTCTTCTCCAGGGGA  283
             ||||||| |||||||  || ||| ||||||||||||  |||||| || ||||||||||||
Sbjct  2824  TCCATGGGATTCTCCAAGCAAGAGTACTGGAGTGGGTTGCCATTTCT-TTCTCCAGGGGA  2766

Query  284   TCTTCCCAACCCAGGGATCAAACCCAGGTCTCCCACATT-GCAGGTAGATTCATTACCAG  342
             |||||||||||||||||| ||||     |||||  |||| |||||| ||||| |||||| 
Sbjct  2765  TCTTCCCAACCCAGGGATTAAACTTGCATCTCCTGCATTGGCAGGTGGATTCTTTACCAC  2706

Query  343   CTGAGCCACCAGGGAA  358
             | ||||||||| ||||
Sbjct  2705  C-GAGCCACCAAGGAA  2691


>LNC_000206                                    
Length=9478

 Score = 115 bits (62),  Expect = 5e-26
 Identities = 94/109 (86%), Gaps = 3/109 (3%)
 Strand=Plus/Plus

Query  1717  TCCCTGGGTCAGGAAGATCCCCTGGAGAAGGAAATGGAAACCCACTCCTGTATTCTTGCC  1776
             ||||||||||||||||||||||||||||||  |||||  ||||||||| |||||| ||||
Sbjct  5524  TCCCTGGGTCAGGAAGATCCCCTGGAGAAGAGAATGGCTACCCACTCCAGTATTCCTGCC  5583

Query  1777  TGGGAAATCCCAGGGACAGAGGAGCCTGGCAGGCTACA-ATCCA-TGGG  1823
             |||  ||| |||  ||||||| ||||||||||||| || ||||| ||||
Sbjct  5584  TGGAGAATTCCAT-GACAGAGAAGCCTGGCAGGCTGCACATCCAGTGGG  5631


 Score = 104 bits (56),  Expect = 1e-22
 Identities = 68/74 (92%), Gaps = 0/74 (0%)
 Strand=Plus/Minus

Query  227   CATGGAATTCTCCTGGCCAGAATACTGGAGTGGGCAGCCATTCTCTTCTCCAGGGGATCT  286
             ||||||||||||| |||  ||||||||||||||| |||||||||||||||||||||||||
Sbjct  5597  CATGGAATTCTCCAGGCAGGAATACTGGAGTGGGTAGCCATTCTCTTCTCCAGGGGATCT  5538

Query  287   TCCCAACCCAGGGA  300
             |||  |||||||||
Sbjct  5537  TCCTGACCCAGGGA  5524


>LNC_000324                                    
Length=2866

 Score = 106 bits (57),  Expect = 3e-23
 Identities = 83/96 (86%), Gaps = 0/96 (0%)
 Strand=Plus/Plus

Query  1710  GGTTCAATCCCTGGGTCAGGAAGATCCCCTGGAGAAGGAAATGGAAACCCACTCCTGTAT  1769
             ||||| |||||||||||||||||||||||||||| |||  |||| | |||| ||| || |
Sbjct  257   GGTTCGATCCCTGGGTCAGGAAGATCCCCTGGAGGAGGGCATGGCAGCCCATTCCAGTGT  316

Query  1770  TCTTGCCTGGGAAATCCCAGGGACAGAGGAGCCTGG  1805
             ||||||||||  ||||||| || |||||||||||||
Sbjct  317   TCTTGCCTGGACAATCCCATGGGCAGAGGAGCCTGG  352


>LNC_000445                                    
Length=4802

 Score = 102 bits (55),  Expect = 4e-22
 Identities = 86/101 (85%), Gaps = 1/101 (1%)
 Strand=Plus/Plus

Query  1674  GTGGTAAACAATCTTTCTGCTAATGCAGGAGATGTTGGTTCAATCCCTGGGTCAGGAAGA  1733
             |||||||| |||||  |||| ||   ||||||    ||||||||||||||||||||||||
Sbjct  349   GTGGTAAAGAATCTGCCTGC-AACATAGGAGACCCAGGTTCAATCCCTGGGTCAGGAAGA  407

Query  1734  TCCCCTGGAGAAGGAAATGGAAACCCACTCCTGTATTCTTG  1774
             |||||||||||||||||||| |||||||||| | || ||||
Sbjct  408   TCCCCTGGAGAAGGAAATGGCAACCCACTCCAGAATGCTTG  448


>LNC_000444                                    
Length=5136

 Score = 102 bits (55),  Expect = 4e-22
 Identities = 86/101 (85%), Gaps = 1/101 (1%)
 Strand=Plus/Plus

Query  1674  GTGGTAAACAATCTTTCTGCTAATGCAGGAGATGTTGGTTCAATCCCTGGGTCAGGAAGA  1733
             |||||||| |||||  |||| ||   ||||||    ||||||||||||||||||||||||
Sbjct  683   GTGGTAAAGAATCTGCCTGC-AACATAGGAGACCCAGGTTCAATCCCTGGGTCAGGAAGA  741

Query  1734  TCCCCTGGAGAAGGAAATGGAAACCCACTCCTGTATTCTTG  1774
             |||||||||||||||||||| |||||||||| | || ||||
Sbjct  742   TCCCCTGGAGAAGGAAATGGCAACCCACTCCAGAATGCTTG  782


>LNC_000443                                    
Length=4780

 Score = 102 bits (55),  Expect = 4e-22
 Identities = 86/101 (85%), Gaps = 1/101 (1%)
 Strand=Plus/Plus

Query  1674  GTGGTAAACAATCTTTCTGCTAATGCAGGAGATGTTGGTTCAATCCCTGGGTCAGGAAGA  1733
             |||||||| |||||  |||| ||   ||||||    ||||||||||||||||||||||||
Sbjct  327   GTGGTAAAGAATCTGCCTGC-AACATAGGAGACCCAGGTTCAATCCCTGGGTCAGGAAGA  385

Query  1734  TCCCCTGGAGAAGGAAATGGAAACCCACTCCTGTATTCTTG  1774
             |||||||||||||||||||| |||||||||| | || ||||
Sbjct  386   TCCCCTGGAGAAGGAAATGGCAACCCACTCCAGAATGCTTG  426


>LNC_000442                                    
Length=4797

 Score = 102 bits (55),  Expect = 4e-22
 Identities = 86/101 (85%), Gaps = 1/101 (1%)
 Strand=Plus/Plus

Query  1674  GTGGTAAACAATCTTTCTGCTAATGCAGGAGATGTTGGTTCAATCCCTGGGTCAGGAAGA  1733
             |||||||| |||||  |||| ||   ||||||    ||||||||||||||||||||||||
Sbjct  344   GTGGTAAAGAATCTGCCTGC-AACATAGGAGACCCAGGTTCAATCCCTGGGTCAGGAAGA  402

Query  1734  TCCCCTGGAGAAGGAAATGGAAACCCACTCCTGTATTCTTG  1774
             |||||||||||||||||||| |||||||||| | || ||||
Sbjct  403   TCCCCTGGAGAAGGAAATGGCAACCCACTCCAGAATGCTTG  443


>LNC_000440                                    
Length=5749

 Score = 102 bits (55),  Expect = 4e-22
 Identities = 86/101 (85%), Gaps = 1/101 (1%)
 Strand=Plus/Plus

Query  1674  GTGGTAAACAATCTTTCTGCTAATGCAGGAGATGTTGGTTCAATCCCTGGGTCAGGAAGA  1733
             |||||||| |||||  |||| ||   ||||||    ||||||||||||||||||||||||
Sbjct  1296  GTGGTAAAGAATCTGCCTGC-AACATAGGAGACCCAGGTTCAATCCCTGGGTCAGGAAGA  1354

Query  1734  TCCCCTGGAGAAGGAAATGGAAACCCACTCCTGTATTCTTG  1774
             |||||||||||||||||||| |||||||||| | || ||||
Sbjct  1355  TCCCCTGGAGAAGGAAATGGCAACCCACTCCAGAATGCTTG  1395


>LNC_000439                                    
Length=4850

 Score = 102 bits (55),  Expect = 4e-22
 Identities = 86/101 (85%), Gaps = 1/101 (1%)
 Strand=Plus/Plus

Query  1674  GTGGTAAACAATCTTTCTGCTAATGCAGGAGATGTTGGTTCAATCCCTGGGTCAGGAAGA  1733
             |||||||| |||||  |||| ||   ||||||    ||||||||||||||||||||||||
Sbjct  397   GTGGTAAAGAATCTGCCTGC-AACATAGGAGACCCAGGTTCAATCCCTGGGTCAGGAAGA  455

Query  1734  TCCCCTGGAGAAGGAAATGGAAACCCACTCCTGTATTCTTG  1774
             |||||||||||||||||||| |||||||||| | || ||||
Sbjct  456   TCCCCTGGAGAAGGAAATGGCAACCCACTCCAGAATGCTTG  496


>LNC_000350                                    
Length=982

 Score = 99.0 bits (53),  Expect = 5e-21
 Identities = 74/84 (88%), Gaps = 2/84 (2%)
 Strand=Plus/Minus

Query  224  GTCCATGGAATTCTCCTGGCCAGAATACTGGAGTGGGCAGCCATTCTC-TTCTCCAGGGG  282
            |||||||| ||||||| |||  ||||||||||| |||| |||||| || | |||||||||
Sbjct  173  GTCCATGGGATTCTCCAGGCAGGAATACTGGAGCGGGCTGCCATT-TCATCCTCCAGGGG  115

Query  283  ATCTTCCCAACCCAGGGATCAAAC  306
            |||||||||||||||||||| |||
Sbjct  114  ATCTTCCCAACCCAGGGATCGAAC  91


>LNC_000441                                    
Length=2687

 Score = 95.3 bits (51),  Expect = 7e-20
 Identities = 69/78 (88%), Gaps = 0/78 (0%)
 Strand=Plus/Plus

Query  224   GTCCATGGAATTCTCCTGGCCAGAATACTGGAGTGGGCAGCCATTCTCTTCTCCAGGGGA  283
             |||||||| ||||||| ||| ||||||| ||||||||  ||| ||  |||||||||||||
Sbjct  1698  GTCCATGGGATTCTCCAGGCAAGAATACCGGAGTGGGTTGCCGTTTCCTTCTCCAGGGGA  1757

Query  284   TCTTCCCAACCCAGGGAT  301
             ||||||||||||||||||
Sbjct  1758  TCTTCCCAACCCAGGGAT  1775


>LNC_000466                                    
Length=10679

 Score = 93.5 bits (50),  Expect = 2e-19
 Identities = 72/82 (88%), Gaps = 3/82 (4%)
 Strand=Plus/Minus

Query  227   CATGGAATTCTCCTGGCCAGAATACTGGAGTGGGCAGCCATTCTCTT-CTCCAGGGGATC  285
             ||||| ||||| | ||| ||||||||||||||| | ||||| | ||| ||||| ||||||
Sbjct  2908  CATGGGATTCTTCAGGCAAGAATACTGGAGTGGACTGCCATGC-CTTCCTCCA-GGGATC  2851

Query  286   TTCCCAACCCAGGGATCAAACC  307
             ||||||||||||||||||||||
Sbjct  2850  TTCCCAACCCAGGGATCAAACC  2829


>LNC_000176                                    
Length=1178

 Score = 87.9 bits (47),  Expect = 1e-17
 Identities = 77/92 (84%), Gaps = 0/92 (0%)
 Strand=Plus/Minus

Query  224  GTCCATGGAATTCTCCTGGCCAGAATACTGGAGTGGGCAGCCATTCTCTTCTCCAGGGGA  283
            |||||||| ||| ||| ||| | | | ||||| |||   ||||||  |||||||||||||
Sbjct  821  GTCCATGGGATTTTCCAGGCAATAGTCCTGGAATGGATTGCCATTTCCTTCTCCAGGGGA  762

Query  284  TCTTCCCAACCCAGGGATCAAACCCAGGTCTC  315
            ||||||||||||||||||| ||||||| ||||
Sbjct  761  TCTTCCCAACCCAGGGATCGAACCCAGATCTC  730


Lambda      K        H
    1.33    0.621     1.12 

Gapped
Lambda      K        H
    1.28    0.460    0.850 

Effective search space used: 3344650848


Query= TCONS_00055139

Length=2913
                                                                      Score        E
Sequences producing significant alignments:                          (Bits)     Value

LNC_000253                                                            387        1e-107
LNC_000108                                                            348        6e-96 
LNC_000088                                                            331        6e-91 
LNC_000433                                                            320        1e-87 
LNC_000391                                                            272        4e-73 
LNC_000096                                                            209        3e-54 
LNC_000260                                                            196        2e-50 
LNC_000259                                                            196        2e-50 
LNC_000258                                                            196        2e-50 
LNC_000257                                                            196        2e-50 
LNC_000178                                                            193        3e-49 
LNC_000048                                                            130        2e-30 


>LNC_000253                                    
Length=31806

 Score = 387 bits (209),  Expect = 1e-107
 Identities = 332/389 (85%), Gaps = 17/389 (4%)
 Strand=Plus/Minus

Query  977    AGCATATTAAAAAGCAGAGATGTTACTTTGCCAACAAAAGTCCATCTAGTCAAAGCTATG  1036
              ||||||||||||||||||||  |||||||||||| ||| ||||||||||||||  |||||
Sbjct  29802  AGCATATTAAAAAGCAGAGACATTACTTTGCCAATAAAGGTCCATCTAGTCAAGCCTATG  29743

Query  1037   GTTTTTCCAGTGGTCATGTATGGATGTG-GAATT-GGATTATGAAGAAAGCTGAGGCCCG  1094
              ||||||||||| ||||||||||| |||| ||||| ||| ||| ||||||||||||  |||
Sbjct  29742  GTTTTTCCAGTAGTCATGTATGGGTGTGAGAATTGGGACTATAAAGAAAGCTGAGCGCCG  29683

Query  1095   AAGAATTGATGCTTTTGAGCTGTGGTGTTGGAGAAGACTCTTGAGAGTTCCTTGGACTGC  1154
              |||||||||||||||||| ||||||||||||||||||||||||||||| |||||||||||
Sbjct  29682  AAGAATTGATGCTTTTGAACTGTGGTGTTGGAGAAGACTCTTGAGAGTCCCTTGGACTGC  29623

Query  1155   AAGGAGATCCAACCAGTCCATCCTAAAGGAAA--CCA--G--TCATG-CATA----TTCA  1203
              || |||||||||||||||||||||||||   |  ||   |  | ||  | |     ||||
Sbjct  29622  AAAGAGATCCAACCAGTCCATCCTAAAGATCAGTCCTTTGGGTGATCTCCTGGGTGTTCA  29563

Query  1204   TTGAAAGGACTGATGCTGAGGCTGAAACTCCAATA-CTTAGGCCACCTGATGTGAAGAAC  1262
               || |||| |||||| ||| ||||||||||||||| ||| |||||||||||  ||||| |
Sbjct  29562  CTGGAAGGTCTGATGTTGAAGCTGAAACTCCAATATCTT-GGCCACCTGATACGAAGAGC  29504

Query  1263   TGACTCACTGCAAAAGACCCTGATGCTGGGGAAGATTGAAGGCAGGAGGAAAAGGGGATG  1322
              ||||||| |  ||||||||||||| ||||| |||||||| |||||||||| |||||||  
Sbjct  29503  TGACTCATTTGAAAAGACCCTGATACTGGGAAAGATTGAGGGCAGGAGGAGAAGGGGACA  29444

Query  1323   ACAG--GATGAGATGGTTGGATGGCATCA  1349
              ||||  |||||||||||||||||||||||
Sbjct  29443  ACAGAGGATGAGATGGTTGGATGGCATCA  29415


>LNC_000108                                    
Length=6161

 Score = 348 bits (188),  Expect = 6e-96
 Identities = 285/331 (86%), Gaps = 10/331 (3%)
 Strand=Plus/Minus

Query  1095  AAGAATTGATGCTTTTGAGCTGTGGTGTTGGAGAAGACTCTTGAGAGTTCCTTGGACTGC  1154
             |||||||||||||||||| ||||||||||||||||||||||||||||| ||||||||| |
Sbjct  6160  AAGAATTGATGCTTTTGAACTGTGGTGTTGGAGAAGACTCTTGAGAGTCCCTTGGACTAC  6101

Query  1155  AAGGAGATCCAACCAGTCCATCCTAAAGGAAACCAGTCATGCATATTCATTGAAAGGACT  1214
             |||||||||||||| || |||||||||||||| ||| | || |||||||| | |||||||
Sbjct  6100  AAGGAGATCCAACCTGTTCATCCTAAAGGAAATCAGCCCTGAATATTCATCGGAAGGACT  6041

Query  1215  GATGCTGAGGCTGAAACTCCAATACTTAGGCCACCTGATGTGAAGAACTGACTCACTGCA  1274
             ||||||    |  || ||||||||||| |||||||||||||||||| |||||||| |  |
Sbjct  6040  GATGCT----C--AAGCTCCAATACTTTGGCCACCTGATGTGAAGAGCTGACTCATTAGA  5987

Query  1275  AAAGACCCTGATGCTGGGGAAGATTGAAGGCAGGAGGAAAAGGGGATGAC--AGGATGAG  1332
             |||||||||||||||||| ||||||||||||||||| | |||||||| ||  ||||||||
Sbjct  5986  AAAGACCCTGATGCTGGGAAAGATTGAAGGCAGGAGAAGAAGGGGATAACAGAGGATGAG  5927

Query  1333  ATGGTTGGATGGCATCACCGACCCAGTGAACATGAGTTTAAGTAAACCTCGG-GAGTTGG  1391
             |||||||||||||||||| ||| ||||| |||||||||| || || | || | ||| |||
Sbjct  5926  ATGGTTGGATGGCATCACTGACGCAGTGGACATGAGTTTGAGCAAGC-TCTGTGAGATGG  5868

Query  1392  TGATGGACAGAGAGGCTTGGCGTGCTGCAGT  1422
             ||  |||| | || || ||| ||||||||||
Sbjct  5867  TGGAGGACGGGGAAGCCTGGTGTGCTGCAGT  5837


>LNC_000088                                    
Length=5777

 Score = 331 bits (179),  Expect = 6e-91
 Identities = 327/396 (83%), Gaps = 20/396 (5%)
 Strand=Plus/Minus

Query  1041  TTCCAGTGGTCATGTATGGATGTG-GAATTGGATTATGAAGAAAGCTGAGGCCCGAAGAA  1099
             ||||||||||||||| |||||||| || ||||| | |||||||||||||   ||||||||
Sbjct  4260  TTCCAGTGGTCATGTGTGGATGTGAGAGTTGGACTGTGAAGAAAGCTGATAACCGAAGAA  4201

Query  1100  TTGATGCTTTTGAGCTGTGGTGTTGGAGAAGACTCTTGAGAGTTCCTTGGACTGCAAGGA  1159
             ||||||||||||| ||||||||| ||||||||||||||||||| ||||||||||||||||
Sbjct  4200  TTGATGCTTTTGAACTGTGGTGT-GGAGAAGACTCTTGAGAGTCCCTTGGACTGCAAGGA  4142

Query  1160  GATCCAACCAGTCCATCCTAAAGGAAACCAGTCATGC-ATATTCATTGAAAGGACTGATG  1218
             |||||||||||| ||| || ||||| | ||| | ||  || ||| ||| | ||| |||||
Sbjct  4141  GATCCAACCAGTGCATTCTGAAGGAGATCAGCCCTGGGAT-TTCTTTGGAGGGAATGATG  4083

Query  1219  CT-GAGGCTGAAACTCCAATACTTAGGC-C---ACCT--G-A-TG--TG--AAGAACTGA  1265
             || || |||||||||||| ||||| ||  |   || |  | | |   ||  ||||  |||
Sbjct  4082  CTAGA-GCTGAAACTCCAGTACTTTGGTACTGTACTTCAGTACTTCATGCAAAGAGTTGA  4024

Query  1266  CTCACTGCAAAAGACCCTGATGCTGGGGAAGATTGAAGGCAGGAGGAAAAGGGGATGACA  1325
             |||| || ||||||| |||||||||||   |||||  |||||||||| ||||||||||||
Sbjct  4023  CTCATTGGAAAAGACTCTGATGCTGGGAGGGATTGGGGGCAGGAGGAGAAGGGGATGACA  3964

Query  1326  G--GATGAGATGGTTGGATGGCATCACCGACCCAGTGAACATGAGTTTAAGTAAACCTCG  1383
             |  |||||||||| ||||||||||||||||| || || || ||| ||| ||| |||  ||
Sbjct  3963  GAGGATGAGATGGCTGGATGGCATCACCGACTCAATGGACGTGACTTTGAGTGAACTCCG  3904

Query  1384  GGAGTTGGTGATGGACAGAGAGGCTTGGCGTGCTGC  1419
             |||||||||||||||||| ||||| |||||||||||
Sbjct  3903  GGAGTTGGTGATGGACAGGGAGGCCTGGCGTGCTGC  3868


>LNC_000433                                    
Length=2162

 Score = 320 bits (173),  Expect = 1e-87
 Identities = 303/364 (83%), Gaps = 16/364 (4%)
 Strand=Plus/Minus

Query  1114  CTGTGGTGTTGGAGAAGACTCTTGAGAGTTCCTTGGACTGCAAGGAGATCCAACCAGTCC  1173
             |||||||||||| |||||||||||||||| ||||||||||||||||||||||||||||||
Sbjct  1769  CTGTGGTGTTGGCGAAGACTCTTGAGAGTCCCTTGGACTGCAAGGAGATCCAACCAGTCC  1710

Query  1174  ATCCTAAAGGAAACCAGTCATGC-ATATTCATTGAAAGGACTGATGCTGAGGCTGAAACT  1232
             || || ||||| | ||| | ||  || ||| ||| ||||||||||||||| |||||||||
Sbjct  1709  ATTCTGAAGGAGATCAGCCCTGGGAT-TTCTTTGGAAGGACTGATGCTGAAGCTGAAACT  1651

Query  1233  CCAATACTTAGGCCACCTGATGTGAAGAACTGACTCACTGCAAAAGACCCTGATGCTGGG  1292
             ||| ||||| |||||||| ||| ||||| |||||||| || ||||||| |||||| ||||
Sbjct  1650  CCAGTACTTTGGCCACCTCATGCGAAGAGCTGACTCATTGGAAAAGACTCTGATGTTGGG  1591

Query  1293  GAAG-ATTGAAGGCAGGAGGAAAAGGGGATGACAG--GATGAGATGGTTGGATGGCATCA  1349
              | | ||||  |||||||||| ||||||| |||||  |||||||||| ||||||||||||
Sbjct  1590  -AGGCATTGGGGGCAGGAGGAGAAGGGGACGACAGAGGATGAGATGGCTGGATGGCATCA  1532

Query  1350  CCGACCCAGTGAACATGAGTTTAAGTAAACCTCGGGAGTTGGTGATGGACAGAGAGGCTT  1409
             | ||| || || || ||||||| ||| |||  |||||||||||||||||||| ||||| |
Sbjct  1531  CGGACTCAATGGACGTGAGTTTGAGTGAACTCCGGGAGTTGGTGATGGACAGGGAGGCCT  1472

Query  1410  GGCGTGCTGC-AGTAA-GGAG---C----T-GGACACGACTGAGCAACTGAACTGAACTG  1459
             ||| |||||| | | | || |   |    | |||||||||| ||| ||||||||||||||
Sbjct  1471  GGCATGCTGCGATTCATGGGGTTGCAGAGTCGGACACGACTAAGCGACTGAACTGAACTG  1412

Query  1460  ATCT  1463
             | ||
Sbjct  1411  AACT  1408


>LNC_000391                                    
Length=1991

 Score = 272 bits (147),  Expect = 4e-73
 Identities = 234/274 (85%), Gaps = 13/274 (5%)
 Strand=Plus/Minus

Query  924   ATGAAATTAAAAGACACTTGCTCCTTGGAAGAAAAGTTATGACCAACCTAGACAGCATAT  983
             |||||||||||||||||||||||||||||||||||| ||| || ||| |||    |||||
Sbjct  969   ATGAAATTAAAAGACACTTGCTCCTTGGAAGAAAAGCTATCACAAACTTAG----CATAT  914

Query  984   TAAAAAGCAGAGATGTTACTTTGCCAACAAAAGTCC----A-TCTAGTCAAAGCTATGGT  1038
             ||||| |||||||  ||||||||||| |||||||||    | || |||||||||| ||||
Sbjct  913   TAAAAGGCAGAGACATTACTTTGCCAGCAAAAGTCCTGGTAGTC-AGTCAAAGCTCTGGT  855

Query  1039  TTTTCCAGTGGTCATGTATGGATGTGGAA-TTGGATTATGAAGAAAGCTGAGGCCCGAAG  1097
             ||||| ||||||||||||||||||||| | ||||| ||| |||||  |||||  || |||
Sbjct  854   TTTTC-AGTGGTCATGTATGGATGTGGGAGTTGGACTATAAAGAAGACTGAGCACCAAAG  796

Query  1098  AATTGATGCTTTTGAGCTGTGGTGTT-GGAGAAGACTCTTGAGAGTTCCTTGGACTGCAA  1156
             ||||||||||||||| |||||||||| ||||||||  ||||||||| | |||||||||||
Sbjct  795   AATTGATGCTTTTGAACTGTGGTGTTTGGAGAAGATGCTTGAGAGTCCTTTGGACTGCAA  736

Query  1157  GGAGATCCAACCAGTCCATCCTAAAGGAAACCAG  1190
             |||||||||||| |||||| || ||||| | |||
Sbjct  735   GGAGATCCAACCCGTCCATTCTGAAGGAGATCAG  702


>LNC_000096                                    
Length=969

 Score = 209 bits (113),  Expect = 3e-54
 Identities = 187/223 (84%), Gaps = 4/223 (2%)
 Strand=Plus/Minus

Query  1200  TTCATTGAAAGGACTGATGCTGAGGCTGAAACTCCAATACTTAGGCCACCTGATGTGAAG  1259
             ||||||| |||||||||||||||||||||||||||||||||| |||||||| ||| ||||
Sbjct  968   TTCATTGGAAGGACTGATGCTGAGGCTGAAACTCCAATACTTTGGCCACCTCATGGGAAG  909

Query  1260  AACTGACTCACTGCAAAAGACCCTGATGCTGGGGAAGATTGAAGGCAGGAGGAAAAGGGG  1319
             |  ||||||| || ||||||| |||||||||||   |||||  |||||||||| ||||||
Sbjct  908   AGTTGACTCATTGGAAAAGACTCTGATGCTGGGAGGGATTGGGGGCAGGAGGAGAAGGGG  849

Query  1320  ATGACAG--GATGAGATGGTTGGATGGCATCACCGACCCAGTGAACATGAGTTTAAGTAA  1377
             |  ||||  |||||||||| ||||||||||||||||| |  || |||||| |||  |  |
Sbjct  848   ACAACAGAGGATGAGATGGCTGGATGGCATCACCGACTCGATGGACATGAATTTGGGGGA  789

Query  1378  AC-CTCGGGAGTTGGTGATGGACAGAGAGGCTTGGCGTGCTGC  1419
             || ||  |||||||||||||||||| ||||| ||| | |||||
Sbjct  788   ACTCTA-GGAGTTGGTGATGGACAGGGAGGCCTGGTGAGCTGC  747


>LNC_000260                                    
Length=2051

 Score = 196 bits (106),  Expect = 2e-50
 Identities = 136/150 (91%), Gaps = 3/150 (2%)
 Strand=Plus/Minus

Query  921   GCCATGAAATTAAAAGACACTTGCTCCTTGGAAGAAAAGTTATGACCAACCTAGACAGCA  980
             ||||||||||||||||||  || ||||||||||| |||||||||||||||||||| ||||
Sbjct  418   GCCATGAAATTAAAAGACGATTACTCCTTGGAAGGAAAGTTATGACCAACCTAGATAGCA  359

Query  981   TATTAAAAAGCAGAGATGTTACTTTGCCAACAAAAGTCCATCTA--GTCAAAGCTATGGT  1038
             |||| |||||||||||  |||||||||||||||| |||| ||||  ||||| ||||||||
Sbjct  358   TATTGAAAAGCAGAGACATTACTTTGCCAACAAAGGTCCGTCTATGGTCAAGGCTATGGT  299

Query  1039  TTTTCCAGTGGTCATGTATGGATGTG-GAA  1067
             |||||||||||||||||||||||||| |||
Sbjct  298   TTTTCCAGTGGTCATGTATGGATGTGAGAA  269


>LNC_000259                                    
Length=2582

 Score = 196 bits (106),  Expect = 2e-50
 Identities = 136/150 (91%), Gaps = 3/150 (2%)
 Strand=Plus/Minus

Query  921   GCCATGAAATTAAAAGACACTTGCTCCTTGGAAGAAAAGTTATGACCAACCTAGACAGCA  980
             ||||||||||||||||||  || ||||||||||| |||||||||||||||||||| ||||
Sbjct  949   GCCATGAAATTAAAAGACGATTACTCCTTGGAAGGAAAGTTATGACCAACCTAGATAGCA  890

Query  981   TATTAAAAAGCAGAGATGTTACTTTGCCAACAAAAGTCCATCTA--GTCAAAGCTATGGT  1038
             |||| |||||||||||  |||||||||||||||| |||| ||||  ||||| ||||||||
Sbjct  889   TATTGAAAAGCAGAGACATTACTTTGCCAACAAAGGTCCGTCTATGGTCAAGGCTATGGT  830

Query  1039  TTTTCCAGTGGTCATGTATGGATGTG-GAA  1067
             |||||||||||||||||||||||||| |||
Sbjct  829   TTTTCCAGTGGTCATGTATGGATGTGAGAA  800


>LNC_000258                                    
Length=2101

 Score = 196 bits (106),  Expect = 2e-50
 Identities = 136/150 (91%), Gaps = 3/150 (2%)
 Strand=Plus/Minus

Query  921   GCCATGAAATTAAAAGACACTTGCTCCTTGGAAGAAAAGTTATGACCAACCTAGACAGCA  980
             ||||||||||||||||||  || ||||||||||| |||||||||||||||||||| ||||
Sbjct  468   GCCATGAAATTAAAAGACGATTACTCCTTGGAAGGAAAGTTATGACCAACCTAGATAGCA  409

Query  981   TATTAAAAAGCAGAGATGTTACTTTGCCAACAAAAGTCCATCTA--GTCAAAGCTATGGT  1038
             |||| |||||||||||  |||||||||||||||| |||| ||||  ||||| ||||||||
Sbjct  408   TATTGAAAAGCAGAGACATTACTTTGCCAACAAAGGTCCGTCTATGGTCAAGGCTATGGT  349

Query  1039  TTTTCCAGTGGTCATGTATGGATGTG-GAA  1067
             |||||||||||||||||||||||||| |||
Sbjct  348   TTTTCCAGTGGTCATGTATGGATGTGAGAA  319


>LNC_000257                                    
Length=2616

 Score = 196 bits (106),  Expect = 2e-50
 Identities = 136/150 (91%), Gaps = 3/150 (2%)
 Strand=Plus/Minus

Query  921   GCCATGAAATTAAAAGACACTTGCTCCTTGGAAGAAAAGTTATGACCAACCTAGACAGCA  980
             ||||||||||||||||||  || ||||||||||| |||||||||||||||||||| ||||
Sbjct  983   GCCATGAAATTAAAAGACGATTACTCCTTGGAAGGAAAGTTATGACCAACCTAGATAGCA  924

Query  981   TATTAAAAAGCAGAGATGTTACTTTGCCAACAAAAGTCCATCTA--GTCAAAGCTATGGT  1038
             |||| |||||||||||  |||||||||||||||| |||| ||||  ||||| ||||||||
Sbjct  923   TATTGAAAAGCAGAGACATTACTTTGCCAACAAAGGTCCGTCTATGGTCAAGGCTATGGT  864

Query  1039  TTTTCCAGTGGTCATGTATGGATGTG-GAA  1067
             |||||||||||||||||||||||||| |||
Sbjct  863   TTTTCCAGTGGTCATGTATGGATGTGAGAA  834


>LNC_000178                                    
Length=3472

 Score = 193 bits (104),  Expect = 3e-49
 Identities = 144/164 (88%), Gaps = 0/164 (0%)
 Strand=Plus/Plus

Query  1065  GAATTGGATTATGAAGAAAGCTGAGGCCCGAAGAATTGATGCTTTTGAGCTGTGGTGTTG  1124
             || ||||| | ||||||||||||||  | ||||||||||||||||||| |||||||||||
Sbjct  3309  GAGTTGGACTGTGAAGAAAGCTGAGCGCTGAAGAATTGATGCTTTTGAACTGTGGTGTTG  3368

Query  1125  GAGAAGACTCTTGAGAGTTCCTTGGACTGCAAGGAGATCCAACCAGTCCATCCTAAAGGA  1184
             |||||||||||||||||| |||||||||||||||||||||||||||||||| ||||||||
Sbjct  3369  GAGAAGACTCTTGAGAGTCCCTTGGACTGCAAGGAGATCCAACCAGTCCATTCTAAAGGA  3428

Query  1185  AACCAGTCATGCATATTCATTGAAAGGACTGATGCTGAGGCTGA  1228
              | ||| ||||  | ||| ||| ||||| ||||||| | |||||
Sbjct  3429  GATCAGCCATGTGTGTTCTTTGGAAGGAATGATGCTAAAGCTGA  3472


>LNC_000048                                    
Length=6535

 Score = 130 bits (70),  Expect = 2e-30
 Identities = 91/101 (90%), Gaps = 2/101 (2%)
 Strand=Plus/Minus

Query  920   AGCCATGAAATTAAAA--GACACTTGCTCCTTGGAAGAAAAGTTATGACCAACCTAGACA  977
             ||||||||||||||||  ||||||||||||||| |||||||| || ||| ||||||||||
Sbjct  2722  AGCCATGAAATTAAAAAAGACACTTGCTCCTTGAAAGAAAAGCTACGACAAACCTAGACA  2663

Query  978   GCATATTAAAAAGCAGAGATGTTACTTTGCCAACAAAAGTC  1018
             |||||||||||||||||||  |||||||| ||||||| |||
Sbjct  2662  GCATATTAAAAAGCAGAGACATTACTTTGTCAACAAAGGTC  2622


Lambda      K        H
    1.33    0.621     1.12 

Gapped
Lambda      K        H
    1.28    0.460    0.850 

Effective search space used: 4283055140


Query= TCONS_00018545

Length=2337


***** No hits found *****


Lambda      K        H
    1.33    0.621     1.12 

Gapped
Lambda      K        H
    1.28    0.460    0.850 

Effective search space used: 3432121770


Query= TCONS_00007810

Length=5174


***** No hits found *****


Lambda      K        H
    1.33    0.621     1.12 

Gapped
Lambda      K        H
    1.28    0.460    0.850 

Effective search space used: 7633915926


Query= TCONS_00013674

Length=2734


***** No hits found *****


Lambda      K        H
    1.33    0.621     1.12 

Gapped
Lambda      K        H
    1.28    0.460    0.850 

Effective search space used: 4017772486


Query= TCONS_00029972

Length=1229


***** No hits found *****


Lambda      K        H
    1.33    0.621     1.12 

Gapped
Lambda      K        H
    1.28    0.460    0.850 

Effective search space used: 1789447506


Query= TCONS_00056485

Length=546


***** No hits found *****


Lambda      K        H
    1.33    0.621     1.12 

Gapped
Lambda      K        H
    1.28    0.460    0.850 

Effective search space used: 778622250


Query= TCONS_00023437

Length=1612


***** No hits found *****


Lambda      K        H
    1.33    0.621     1.12 

Gapped
Lambda      K        H
    1.28    0.460    0.850 

Effective search space used: 2357267220


Query= TCONS_00009695

Length=1600


***** No hits found *****


Lambda      K        H
    1.33    0.621     1.12 

Gapped
Lambda      K        H
    1.28    0.460    0.850 

Effective search space used: 2339476524


Query= TCONS_00009696

Length=1718


***** No hits found *****


Lambda      K        H
    1.33    0.621     1.12 

Gapped
Lambda      K        H
    1.28    0.460    0.850 

Effective search space used: 2514418368


Query= TCONS_00033093

Length=2364
                                                                      Score        E
Sequences producing significant alignments:                          (Bits)     Value

LNC_000350                                                            158        9e-39
LNC_000253                                                            158        9e-39
LNC_000176                                                            141        9e-34
LNC_000441                                                            134        2e-31
LNC_000199                                                            130        2e-30
LNC_000337                                                            128        7e-30
LNC_000161                                                            128        7e-30
LNC_000103                                                            128        7e-30
LNC_000073                                                            91.6       9e-19
LNC_000275                                                            89.8       3e-18
LNC_000274                                                            89.8       3e-18


>LNC_000350                                    
Length=982

 Score = 158 bits (85),  Expect = 9e-39
 Identities = 124/143 (87%), Gaps = 2/143 (1%)
 Strand=Plus/Plus

Query  1929  CCTGCCAATGCAAGAGACCCAGAAGACTCAGGTTCGATCCCTGGGTTGGGAAGATCCCCT  1988
             |||||||||||| ||||   |  ||||||| |||||||||||||||||||||||||||||
Sbjct  60    CCTGCCAATGCAGGAGATGTAAGAGACTCAAGTTCGATCCCTGGGTTGGGAAGATCCCCT  119

Query  1989  GGAG-ATGGGAATGGCAACCCACTCTAGTATTCATGCCTGGAGAATCCCATGGACAGAGA  2047
             |||| |||  ||||||| ||| ||| ||||||| ||||||||||||||||||||||||| 
Sbjct  120   GGAGGATGA-AATGGCAGCCCGCTCCAGTATTCCTGCCTGGAGAATCCCATGGACAGAGG  178

Query  2048  AGCCTGGCGGGCTACAGTCCATA  2070
             |||| |  ||||||||||| |||
Sbjct  179   AGCCAGATGGGCTACAGTCTATA  201


>LNC_000253                                    
Length=31806

 Score = 158 bits (85),  Expect = 9e-39
 Identities = 118/134 (88%), Gaps = 1/134 (1%)
 Strand=Plus/Minus

Query  1958   AGGTTCGATCCCTGGGTTGGGAAGATCCCCTGGAGATGGGAATGGCAACCCACTCTAGTA  2017
              |||||||||||||||||||||||||||||||||||| || ||||||||||||||| || |
Sbjct  11635  AGGTTCGATCCCTGGGTTGGGAAGATCCCCTGGAGAAGGAAATGGCAACCCACTCCAGGA  11576

Query  2018   TTCATGCCTGGAGAATCCCATGGACAGAGAAGCCTGGCGGGCTACAGTCCATAGAGTCTC  2077
                | |||||||| |||||||||||||||| |||||||  |||||||| |||| | ||| |
Sbjct  11575  CAC-TGCCTGGAAAATCCCATGGACAGAGGAGCCTGGTAGGCTACAGCCCATGGGGTCAC  11517

Query  2078   AAAGAGTCGGACAC  2091
              | ||||||||||||
Sbjct  11516  AGAGAGTCGGACAC  11503


 Score = 128 bits (69),  Expect = 7e-30
 Identities = 112/133 (84%), Gaps = 1/133 (1%)
 Strand=Plus/Minus

Query  1959  GGTTCGATCCCTGGGTTGGGAAGATCCCCTGGAGATGGGAATGGCAACCCACTCTAGTAT  2018
             |||||| |||||||||||||||||||||||||||| |||||||||  ||||||| | |||
Sbjct  904   GGTTCGCTCCCTGGGTTGGGAAGATCCCCTGGAGAAGGGAATGGCT-CCCACTCCAATAT  846

Query  2019  TCATGCCTGGAGAATCCCATGGACAGAGAAGCCTGGCGGGCTACAGTCCATAGAGTCTCA  2078
             |  |||||||||||| ||| ||||| || || ||||| ||||| ||||||| | ||| ||
Sbjct  845   TACTGCCTGGAGAATTCCACGGACAAAGGAGTCTGGCAGGCTAGAGTCCATGGGGTCACA  786

Query  2079  AAGAGTCGGACAC  2091
             || ||  ||||||
Sbjct  785   AACAGGAGGACAC  773


>LNC_000176                                    
Length=1178

 Score = 141 bits (76),  Expect = 9e-34
 Identities = 114/133 (86%), Gaps = 0/133 (0%)
 Strand=Plus/Plus

Query  1959  GGTTCGATCCCTGGGTTGGGAAGATCCCCTGGAGATGGGAATGGCAACCCACTCTAGTAT  2018
             ||||||||||||||||||||||||||||||||||| || |||||||| ||| || || | 
Sbjct  738   GGTTCGATCCCTGGGTTGGGAAGATCCCCTGGAGAAGGAAATGGCAATCCATTCCAGGAC  797

Query  2019  TCATGCCTGGAGAATCCCATGGACAGAGAAGCCTGGCGGGCTACAGTCCATAGAGTCTCA  2078
             |  |||||||| |||||||||||||||| |||||||  |||||||| |||| |  || ||
Sbjct  798   TATTGCCTGGAAAATCCCATGGACAGAGGAGCCTGGTAGGCTACAGCCCATGGGATCACA  857

Query  2079  AAGAGTCGGACAC  2091
             ||||||| |||||
Sbjct  858   AAGAGTCAGACAC  870


>LNC_000441                                    
Length=2687

 Score = 134 bits (72),  Expect = 2e-31
 Identities = 120/142 (85%), Gaps = 7/142 (5%)
 Strand=Plus/Minus

Query  1948  CAGAAGACTCAGGTTCGATCCCTGGGTTGGGAAGATCCCCTGGAGATGGGAATGGCAACC  2007
             ||| |||||| | ||| ||||||||||||||||||||||||||||| || || |||||||
Sbjct  1792  CAGGAGACTCGGATTCAATCCCTGGGTTGGGAAGATCCCCTGGAGAAGGAAACGGCAACC  1733

Query  2008  CACTCTAGTATTCATGCCTGGAGAATCCCATGGACAGAGAAGCCTGGCGGGCTACAGTCC  2067
             |||||  |||||| |||||||||||||||||||||||||       ||||||||||||| 
Sbjct  1732  CACTCCGGTATTCTTGCCTGGAGAATCCCATGGACAGAG-------GCGGGCTACAGTCT  1680

Query  2068  ATAGAGTCTCAAAGAGTCGGAC  2089
             || | ||| |||||||||| ||
Sbjct  1679  ATGGGGTCACAAAGAGTCGAAC  1658


>LNC_000199                                    
Length=12182

 Score = 130 bits (70),  Expect = 2e-30
 Identities = 94/106 (89%), Gaps = 0/106 (0%)
 Strand=Plus/Plus

Query  1964   GATCCCTGGGTTGGGAAGATCCCCTGGAGATGGGAATGGCAACCCACTCTAGTATTCATG  2023
              |||||||||||||||||||||||||||||  ||| ||||||| | |||| ||| |||  |
Sbjct  10296  GATCCCTGGGTTGGGAAGATCCCCTGGAGGAGGGCATGGCAATCTACTCCAGTGTTCCAG  10355

Query  2024   CCTGGAGAATCCCATGGACAGAGAAGCCTGGCGGGCTACAGTCCAT  2069
              ||||||||||||||||||||||| |||| || ||||||||||||||
Sbjct  10356  CCTGGAGAATCCCATGGACAGAGGAGCCAGGTGGGCTACAGTCCAT  10401


>LNC_000337                                    
Length=15072

 Score = 128 bits (69),  Expect = 7e-30
 Identities = 83/90 (92%), Gaps = 0/90 (0%)
 Strand=Plus/Plus

Query  1952   AGACTCAGGTTCGATCCCTGGGTTGGGAAGATCCCCTGGAGATGGGAATGGCAACCCACT  2011
              |||| ||||||||||||||||||||||||||||| ||||||| || ||||||||||||||
Sbjct  10117  AGACCCAGGTTCGATCCCTGGGTTGGGAAGATCCTCTGGAGAAGGAAATGGCAACCCACT  10176

Query  2012   CTAGTATTCATGCCTGGAGAATCCCATGGA  2041
              | ||||||| |||||||| |||||||||||
Sbjct  10177  CCAGTATTCGTGCCTGGAAAATCCCATGGA  10206


>LNC_000161                                    
Length=3776

 Score = 128 bits (69),  Expect = 7e-30
 Identities = 107/126 (85%), Gaps = 0/126 (0%)
 Strand=Plus/Plus

Query  1965  ATCCCTGGGTTGGGAAGATCCCCTGGAGATGGGAATGGCAACCCACTCTAGTATTCATGC  2024
             |||||||||||||||||||||||||||||  | ||||||||||||||| |||| || |||
Sbjct  2748  ATCCCTGGGTTGGGAAGATCCCCTGGAGAAAGAAATGGCAACCCACTCCAGTACTCTTGC  2807

Query  2025  CTGGAGAATCCCATGGACAGAGAAGCCTGGCGGGCTACAGTCCATAGAGTCTCAAAGAGT  2084
              |||||||||||||||| |||| |||||||   || ||||||||| | |||  |||||| 
Sbjct  2808  TTGGAGAATCCCATGGATAGAGGAGCCTGGACAGCCACAGTCCATGGGGTCATAAAGAGC  2867

Query  2085  CGGACA  2090
              |||||
Sbjct  2868  TGGACA  2873


>LNC_000103                                    
Length=2530

 Score = 128 bits (69),  Expect = 7e-30
 Identities = 111/132 (84%), Gaps = 0/132 (0%)
 Strand=Plus/Plus

Query  1959  GGTTCGATCCCTGGGTTGGGAAGATCCCCTGGAGATGGGAATGGCAACCCACTCTAGTAT  2018
             ||||| |||||||  || ||||||||||||||| | | ||||||| ||| ||||  ||||
Sbjct  1321  GGTTCAATCCCTGAATTTGGAAGATCCCCTGGAAAAGTGAATGGCTACCGACTCCTGTAT  1380

Query  2019  TCATGCCTGGAGAATCCCATGGACAGAGAAGCCTGGCGGGCTACAGTCCATAGAGTCTCA  2078
             ||  ||||||||||| |||||||||||||||||||||||||||||||| |   |||   |
Sbjct  1381  TCTGGCCTGGAGAATTCCATGGACAGAGAAGCCTGGCGGGCTACAGTCTACGAAGTTGTA  1440

Query  2079  AAGAGTCGGACA  2090
             ||||||||||||
Sbjct  1441  AAGAGTCGGACA  1452


>LNC_000073                                    
Length=6302

 Score = 91.6 bits (49),  Expect = 9e-19
 Identities = 81/96 (84%), Gaps = 3/96 (3%)
 Strand=Plus/Minus

Query  1948  CAGAAGACTCAGG-TTCGATCCCTGGGTTGGGAAGATCCCCTGGAGATGGGAATGGCAAC  2006
             ||| |||| | || ||| ||||||||||||||||||||||||||||| ||||| ||| ||
Sbjct  743   CAGGAGAC-CTGGATTC-ATCCCTGGGTTGGGAAGATCCCCTGGAGAAGGGAAAGGCTAC  686

Query  2007  CCACTCTAGTATTCATGCCTGGAGAATCCCATGGAC  2042
             ||| ||  ||||||  |||| |||||| ||||||||
Sbjct  685   CCATTCCTGTATTCTGGCCTAGAGAATTCCATGGAC  650


>LNC_000275                                    
Length=37393

 Score = 89.8 bits (48),  Expect = 3e-18
 Identities = 72/84 (86%), Gaps = 0/84 (0%)
 Strand=Plus/Plus

Query  1959   GGTTCGATCCCTGGGTTGGGAAGATCCCCTGGAGATGGGAATGGCAACCCACTCTAGTAT  2018
              |||| |||||||||||||||||||||||||||||| ||||| |   |||||||| |||||
Sbjct  36359  GGTTTGATCCCTGGGTTGGGAAGATCCCCTGGAGAAGGGAAAGTGTACCCACTCCAGTAT  36418

Query  2019   TCATGCCTGGAGAATCCCATGGAC  2042
              ||  ||||||||| |  |||||||
Sbjct  36419  TCTGGCCTGGAGAGTTTCATGGAC  36442


>LNC_000274                                    
Length=41271

 Score = 89.8 bits (48),  Expect = 3e-18
 Identities = 72/84 (86%), Gaps = 0/84 (0%)
 Strand=Plus/Plus

Query  1959   GGTTCGATCCCTGGGTTGGGAAGATCCCCTGGAGATGGGAATGGCAACCCACTCTAGTAT  2018
              |||| |||||||||||||||||||||||||||||| ||||| |   |||||||| |||||
Sbjct  40237  GGTTTGATCCCTGGGTTGGGAAGATCCCCTGGAGAAGGGAAAGTGTACCCACTCCAGTAT  40296

Query  2019   TCATGCCTGGAGAATCCCATGGAC  2042
              ||  ||||||||| |  |||||||
Sbjct  40297  TCTGGCCTGGAGAGTTTCATGGAC  40320


Lambda      K        H
    1.33    0.621     1.12 

Gapped
Lambda      K        H
    1.28    0.460    0.850 

Effective search space used: 3472150836


Query= TCONS_00019845

Length=1540
                                                                      Score        E
Sequences producing significant alignments:                          (Bits)     Value

LNC_000147                                                            230        1e-60
LNC_000108                                                            176        2e-44
LNC_000253                                                            121        8e-28


>LNC_000147                                    
Length=1457

 Score = 230 bits (124),  Expect = 1e-60
 Identities = 231/281 (82%), Gaps = 13/281 (5%)
 Strand=Plus/Minus

Query  1     TGGAAGGACTAATGCTGAAGCTGAAACTCCAATATTTTGACCACCTCATGCGAAGAGTTG  60
             |||||||| | ||||| |||||| ||||||| || |||||||||||||||||||||||||
Sbjct  1406  TGGAAGGAATGATGCTAAAGCTGGAACTCCAGTACTTTGACCACCTCATGCGAAGAGTTG  1347

Query  61    ACTCCTTGGAAAAGACCCTGATGCTAGGAAAAATTGAAGGGAGGCGGAGAAGGGGACGAC  120
             |||| |||||||||||||||||||| |||   ||||  || ||| |||||||||||||||
Sbjct  1346  ACTCATTGGAAAAGACCCTGATGCTGGGAGGGATTGGGGGCAGGAGGAGAAGGGGACGAC  1287

Query  121   AGAAGATGAGATGGTTGGATGGCATCACTGACTCGACGTGC-T-AGACAG-G-GAAGCTC  176
             ||| |||||||||| ||||||||||||  ||||||| |  | | || | | | ||| |||
Sbjct  1286  AGAGGATGAGATGGCTGGATGGCATCAGGGACTCGATGGACGTGAGTCTGAGTGAA-CTC  1228

Query  177   TGGGAGTTCGTGATAGACAGGGAAGACTGGTGTGC--C-ATAGTGCATCGGGTCAC--AG  231
              ||||| | ||||| |||||||| | |||| ||||  | ||  | ||| ||||| |  ||
Sbjct  1227  CGGGAGATGGTGATGGACAGGGAGGCCTGGCGTGCTGCGAT--T-CATGGGGTCGCAAAG  1171

Query  232   AGTCAGACACAACTGAGTGATTGAACTGAACTGAATTGCTA  272
             |||||||||| ||||||||| |||||||||||||| || ||
Sbjct  1170  AGTCAGACACGACTGAGTGACTGAACTGAACTGAACTGATA  1130


>LNC_000108                                    
Length=6161

 Score = 176 bits (95),  Expect = 2e-44
 Identities = 200/250 (80%), Gaps = 9/250 (4%)
 Strand=Plus/Minus

Query  15    CTGAAGCTGAAACTCCAATATTTTGACCACCTCATGCGAAGAGTTGACTCCTTGGAAAAG  74
             |||| ||| || |||||||| |||| |||||| ||| |||||| |||||| || ||||||
Sbjct  6042  CTGATGCTCAAGCTCCAATACTTTGGCCACCTGATGTGAAGAGCTGACTCATTAGAAAAG  5983

Query  75    ACCCTGATGCTAGGAAAAATTGAAGGGAGGCGGAGAAGGGGACGACAGAAGATGAGATGG  134
             ||||||||||| ||||| |||||||| ||| | |||||||||  ||||| ||||||||||
Sbjct  5982  ACCCTGATGCTGGGAAAGATTGAAGGCAGGAGAAGAAGGGGATAACAGAGGATGAGATGG  5923

Query  135   TTGGATGGCATCACTGACTCGACGTG--C-T-AGACAGGG-AAGCTCTGGGAGTTCGTGA  189
             |||||||||||||||||| | | |||  | | ||   | | |||||||| ||| | ||| 
Sbjct  5922  TTGGATGGCATCACTGACGC-A-GTGGACATGAGTTTGAGCAAGCTCTGTGAGATGGTGG  5865

Query  190   TAGACAGGGAAGACTGGTGTGCCATAGTGCATCGGGT--CACAGAGTCAGACACAACTGA  247
               ||| |||||| |||||||||   ||| | | ||||  || | |||||||||||| |||
Sbjct  5864  AGGACGGGGAAGCCTGGTGTGCTGCAGTCCGTGGGGTTGCAAACAGTCAGACACAAGTGA  5805

Query  248   GTGATTGAAC  257
             |||| |||||
Sbjct  5804  GTGAATGAAC  5795


>LNC_000253                                    
Length=31806

 Score = 121 bits (65),  Expect = 8e-28
 Identities = 149/189 (79%), Gaps = 8/189 (4%)
 Strand=Plus/Plus

Query  89     AAAA-ATTGAAGGGAGGCGGAGAAGGGGACGACAGAAGATGAGATGGTTGGATGGCATCA  147
              |||| |||||||| |||  |||||||| | |||||| | |||||||||||||||||||||
Sbjct  20918  AAAAGATTGAAGGCAGGAAGAGAAGGGAATGACAGAGGTTGAGATGGTTGGATGGCATCA  20977

Query  148    CTGACTCGACGTGC-T-AGACAGGG-AAGCTCTGGGAGTTCGTGATAGACAGGGAAGACT  204
              ||||||| | |  | | ||   | | ||||| |  ||  | ||||  |||||||||| ||
Sbjct  20978  CTGACTCAATGGACATGAGTTTGAGCAAGCTTTCAGATATGGTGAAGGACAGGGAAGCCT  21037

Query  205    GGTGTGCCATAGTGCATCGGGTCACA--GAGTCAGACACAACTGAGTGATTGAACT-GAA  261
              ||||||||  ||| ||| ||||||||  |||||||||| |||||||||| |||||  |||
Sbjct  21038  GGTGTGCCTCAGTTCATGGGGTCACAAGGAGTCAGACAGAACTGAGTGACTGAACAAGAA  21097

Query  262    -CTGAATTG  269
               | ||||||
Sbjct  21098  ACAGAATTG  21106


Lambda      K        H
    1.33    0.621     1.12 

Gapped
Lambda      K        H
    1.28    0.460    0.850 

Effective search space used: 2250523044


Query= TCONS_00018581

Length=229
                                                                      Score        E
Sequences producing significant alignments:                          (Bits)     Value

LNC_000244                                                            276        2e-75
LNC_000260                                                            231        5e-62
LNC_000259                                                            231        5e-62
LNC_000258                                                            231        5e-62
LNC_000257                                                            231        5e-62
LNC_000253                                                            211        6e-56
LNC_000391                                                            202        4e-53
LNC_000088                                                            137        1e-33
LNC_000135                                                            115        5e-27
LNC_000178                                                            104        1e-23
LNC_000096                                                            82.4       5e-17
LNC_000400                                                            69.4       4e-13
LNC_000399                                                            69.4       4e-13
LNC_000398                                                            69.4       4e-13


>LNC_000244                                    
Length=3599

 Score = 276 bits (149),  Expect = 2e-75
 Identities = 193/214 (90%), Gaps = 4/214 (2%)
 Strand=Plus/Minus

Query  1    AAAATCACTGCAGATGGTGACTGCAGCCATGAAATTAAAAGACGCTTACTCCTTGGAAGG  60
            |||||||||||| || ||||||||||||||||||||||  || |||| || |||||||| 
Sbjct  212  AAAATCACTGCAAATAGTGACTGCAGCCATGAAATTAA--GATGCTTGCTTCTTGGAAGA  155

Query  61   GAAGTTATGACCAACCTAGATAGCATATTCAAAAGCAGAGACATTACTTTGCCAACAAAG  120
             ||| ||||||||||||||| |||| ||| ||||||||||||||||||||||||||||||
Sbjct  154  AAAGGTATGACCAACCTAGACAGCAAATTAAAAAGCAGAGACATTACTTTGCCAACAAAG  95

Query  121  GTCCAT--AGTCAAGGCTATGGTTTTTCCAGTGGTCATGTATGGATGTGAGAGTTGGACT  178
            || |||  |||||||| ||||||||| ||||| |||||||||||||||||||||||||||
Sbjct  94   GTGCATCGAGTCAAGGTTATGGTTTTCCCAGTAGTCATGTATGGATGTGAGAGTTGGACT  35

Query  179  GTGAAGAAAGCTGAGCACCGAAGAATTGATGCTT  212
             | |||||||||||||||||||||||||||||||
Sbjct  34   CTAAAGAAAGCTGAGCACCGAAGAATTGATGCTT  1


>LNC_000260                                    
Length=2051

 Score = 231 bits (125),  Expect = 5e-62
 Identities = 145/154 (94%), Gaps = 4/154 (3%)
 Strand=Plus/Minus

Query  21   CTGCAGCCATGAAATTAAAAGACGCTTACTCCTTGGAAGGGAAGTTATGACCAACCTAGA  80
            |||| ||||||||||||||||||| ||||||||||||||| |||||||||||||||||||
Sbjct  423  CTGCTGCCATGAAATTAAAAGACGATTACTCCTTGGAAGGAAAGTTATGACCAACCTAGA  364

Query  81   TAGCATATTCAAAAGCAGAGACATTACTTTGCCAACAAAGGTCC----ATAGTCAAGGCT  136
            ||||||||| ||||||||||||||||||||||||||||||||||    || |||||||||
Sbjct  363  TAGCATATTGAAAAGCAGAGACATTACTTTGCCAACAAAGGTCCGTCTATGGTCAAGGCT  304

Query  137  ATGGTTTTTCCAGTGGTCATGTATGGATGTGAGA  170
            ||||||||||||||||||||||||||||||||||
Sbjct  303  ATGGTTTTTCCAGTGGTCATGTATGGATGTGAGA  270


>LNC_000259                                    
Length=2582

 Score = 231 bits (125),  Expect = 5e-62
 Identities = 145/154 (94%), Gaps = 4/154 (3%)
 Strand=Plus/Minus

Query  21   CTGCAGCCATGAAATTAAAAGACGCTTACTCCTTGGAAGGGAAGTTATGACCAACCTAGA  80
            |||| ||||||||||||||||||| ||||||||||||||| |||||||||||||||||||
Sbjct  954  CTGCTGCCATGAAATTAAAAGACGATTACTCCTTGGAAGGAAAGTTATGACCAACCTAGA  895

Query  81   TAGCATATTCAAAAGCAGAGACATTACTTTGCCAACAAAGGTCC----ATAGTCAAGGCT  136
            ||||||||| ||||||||||||||||||||||||||||||||||    || |||||||||
Sbjct  894  TAGCATATTGAAAAGCAGAGACATTACTTTGCCAACAAAGGTCCGTCTATGGTCAAGGCT  835

Query  137  ATGGTTTTTCCAGTGGTCATGTATGGATGTGAGA  170
            ||||||||||||||||||||||||||||||||||
Sbjct  834  ATGGTTTTTCCAGTGGTCATGTATGGATGTGAGA  801


>LNC_000258                                    
Length=2101

 Score = 231 bits (125),  Expect = 5e-62
 Identities = 145/154 (94%), Gaps = 4/154 (3%)
 Strand=Plus/Minus

Query  21   CTGCAGCCATGAAATTAAAAGACGCTTACTCCTTGGAAGGGAAGTTATGACCAACCTAGA  80
            |||| ||||||||||||||||||| ||||||||||||||| |||||||||||||||||||
Sbjct  473  CTGCTGCCATGAAATTAAAAGACGATTACTCCTTGGAAGGAAAGTTATGACCAACCTAGA  414

Query  81   TAGCATATTCAAAAGCAGAGACATTACTTTGCCAACAAAGGTCC----ATAGTCAAGGCT  136
            ||||||||| ||||||||||||||||||||||||||||||||||    || |||||||||
Sbjct  413  TAGCATATTGAAAAGCAGAGACATTACTTTGCCAACAAAGGTCCGTCTATGGTCAAGGCT  354

Query  137  ATGGTTTTTCCAGTGGTCATGTATGGATGTGAGA  170
            ||||||||||||||||||||||||||||||||||
Sbjct  353  ATGGTTTTTCCAGTGGTCATGTATGGATGTGAGA  320


>LNC_000257                                    
Length=2616

 Score = 231 bits (125),  Expect = 5e-62
 Identities = 145/154 (94%), Gaps = 4/154 (3%)
 Strand=Plus/Minus

Query  21   CTGCAGCCATGAAATTAAAAGACGCTTACTCCTTGGAAGGGAAGTTATGACCAACCTAGA  80
            |||| ||||||||||||||||||| ||||||||||||||| |||||||||||||||||||
Sbjct  988  CTGCTGCCATGAAATTAAAAGACGATTACTCCTTGGAAGGAAAGTTATGACCAACCTAGA  929

Query  81   TAGCATATTCAAAAGCAGAGACATTACTTTGCCAACAAAGGTCC----ATAGTCAAGGCT  136
            ||||||||| ||||||||||||||||||||||||||||||||||    || |||||||||
Sbjct  928  TAGCATATTGAAAAGCAGAGACATTACTTTGCCAACAAAGGTCCGTCTATGGTCAAGGCT  869

Query  137  ATGGTTTTTCCAGTGGTCATGTATGGATGTGAGA  170
            ||||||||||||||||||||||||||||||||||
Sbjct  868  ATGGTTTTTCCAGTGGTCATGTATGGATGTGAGA  835


>LNC_000253                                    
Length=31806

 Score = 211 bits (114),  Expect = 6e-56
 Identities = 140/152 (92%), Gaps = 3/152 (2%)
 Strand=Plus/Minus

Query  81     TAGCATATTCAAAAGCAGAGACATTACTTTGCCAACAAAGGTCCAT--AGTCAAGGCTAT  138
              ||||||||| ||||||||||||||||||||||||| ||||||||||  ||||||| ||||
Sbjct  29803  TAGCATATTAAAAAGCAGAGACATTACTTTGCCAATAAAGGTCCATCTAGTCAAGCCTAT  29744

Query  139    GGTTTTTCCAGTGGTCATGTATGGATGTGAGAGTTGG-ACTGTGAAGAAAGCTGAGCACC  197
              |||||||||||| ||||||||||| ||||||| |||| ||| | ||||||||||||| ||
Sbjct  29743  GGTTTTTCCAGTAGTCATGTATGGGTGTGAGAATTGGGACTATAAAGAAAGCTGAGCGCC  29684

Query  198    GAAGAATTGATGCTTTTGAACTGTGGTGTTGG  229
              ||||||||||||||||||||||||||||||||
Sbjct  29683  GAAGAATTGATGCTTTTGAACTGTGGTGTTGG  29652


>LNC_000391                                    
Length=1991

 Score = 202 bits (109),  Expect = 4e-53
 Identities = 175/205 (85%), Gaps = 11/205 (5%)
 Strand=Plus/Minus

Query  29   ATGAAATTAAAAGACGCTTACTCCTTGGAAGGGAAGTTATGACCAACCTAGATAGCATAT  88
            ||||||||||||||| ||| |||||||||||  ||| ||| || || ||   ||||||||
Sbjct  969  ATGAAATTAAAAGACACTTGCTCCTTGGAAGAAAAGCTATCAC-AAACT---TAGCATAT  914

Query  89   TCAAAAGCAGAGACATTACTTTGCCAACAAAGGTCC----A-T-AGTCAAGGCTATGGTT  142
            | ||| |||||||||||||||||||| |||| ||||    | | |||||| ||| |||||
Sbjct  913  TAAAAGGCAGAGACATTACTTTGCCAGCAAAAGTCCTGGTAGTCAGTCAAAGCTCTGGTT  854

Query  143  TTTCCAGTGGTCATGTATGGATGTGAGAGTTGGACTGTGAAGAAAGCTGAGCACCGAAGA  202
            |||| |||||||||||||||||||| |||||||||| | |||||  ||||||||| ||||
Sbjct  853  TTTC-AGTGGTCATGTATGGATGTGGGAGTTGGACTATAAAGAAGACTGAGCACCAAAGA  795

Query  203  ATTGATGCTTTTGAACTGTGGTGTT  227
            |||||||||||||||||||||||||
Sbjct  794  ATTGATGCTTTTGAACTGTGGTGTT  770


>LNC_000088                                    
Length=5777

 Score = 137 bits (74),  Expect = 1e-33
 Identities = 80/83 (96%), Gaps = 0/83 (0%)
 Strand=Plus/Minus

Query  144   TTCCAGTGGTCATGTATGGATGTGAGAGTTGGACTGTGAAGAAAGCTGAGCACCGAAGAA  203
             ||||||||||||||| |||||||||||||||||||||||||||||||||  |||||||||
Sbjct  4260  TTCCAGTGGTCATGTGTGGATGTGAGAGTTGGACTGTGAAGAAAGCTGATAACCGAAGAA  4201

Query  204   TTGATGCTTTTGAACTGTGGTGT  226
             |||||||||||||||||||||||
Sbjct  4200  TTGATGCTTTTGAACTGTGGTGT  4178


>LNC_000135                                    
Length=5489

 Score = 115 bits (62),  Expect = 5e-27
 Identities = 68/71 (96%), Gaps = 0/71 (0%)
 Strand=Plus/Minus

Query  1     AAAATCACTGCAGATGGTGACTGCAGCCATGAAATTAAAAGACGCTTACTCCTTGGAAGG  60
             ||||||| ||||||||||||||||||||||||||||||||||||||||||||||||||| 
Sbjct  5478  AAAATCAGTGCAGATGGTGACTGCAGCCATGAAATTAAAAGACGCTTACTCCTTGGAAGA  5419

Query  61    GAAGTTATGAC  71
              ||||||||||
Sbjct  5418  AAAGTTATGAC  5408


>LNC_000178                                    
Length=3472

 Score = 104 bits (56),  Expect = 1e-23
 Identities = 62/65 (95%), Gaps = 0/65 (0%)
 Strand=Plus/Plus

Query  165   GTGAGAGTTGGACTGTGAAGAAAGCTGAGCACCGAAGAATTGATGCTTTTGAACTGTGGT  224
             || ||||||||||||||||||||||||||| | |||||||||||||||||||||||||||
Sbjct  3305  GTAAGAGTTGGACTGTGAAGAAAGCTGAGCGCTGAAGAATTGATGCTTTTGAACTGTGGT  3364

Query  225   GTTGG  229
             |||||
Sbjct  3365  GTTGG  3369


>LNC_000096                                    
Length=969

 Score = 82.4 bits (44),  Expect = 5e-17
 Identities = 46/47 (98%), Gaps = 0/47 (0%)
 Strand=Plus/Plus

Query  5    TCACTGCAGATGGTGACTGCAGCCATGAAATTAAAAGACGCTTACTC  51
            |||||||||||||||| ||||||||||||||||||||||||||||||
Sbjct  626  TCACTGCAGATGGTGATTGCAGCCATGAAATTAAAAGACGCTTACTC  672


>LNC_000400                                    
Length=4374

 Score = 69.4 bits (37),  Expect = 4e-13
 Identities = 39/40 (98%), Gaps = 0/40 (0%)
 Strand=Plus/Minus

Query  188   GCTGAGCACCGAAGAATTGATGCTTTTGAACTGTGGTGTT  227
             ||||||| ||||||||||||||||||||||||||||||||
Sbjct  2807  GCTGAGCGCCGAAGAATTGATGCTTTTGAACTGTGGTGTT  2768


>LNC_000399                                    
Length=5491

 Score = 69.4 bits (37),  Expect = 4e-13
 Identities = 39/40 (98%), Gaps = 0/40 (0%)
 Strand=Plus/Minus

Query  188   GCTGAGCACCGAAGAATTGATGCTTTTGAACTGTGGTGTT  227
             ||||||| ||||||||||||||||||||||||||||||||
Sbjct  2807  GCTGAGCGCCGAAGAATTGATGCTTTTGAACTGTGGTGTT  2768


>LNC_000398                                    
Length=4956

 Score = 69.4 bits (37),  Expect = 4e-13
 Identities = 39/40 (98%), Gaps = 0/40 (0%)
 Strand=Plus/Minus

Query  188   GCTGAGCACCGAAGAATTGATGCTTTTGAACTGTGGTGTT  227
             ||||||| ||||||||||||||||||||||||||||||||
Sbjct  2807  GCTGAGCGCCGAAGAATTGATGCTTTTGAACTGTGGTGTT  2768


Lambda      K        H
    1.33    0.621     1.12 

Gapped
Lambda      K        H
    1.28    0.460    0.850 

Effective search space used: 310076998


Query= TCONS_00025344

Length=408
                                                                      Score        E
Sequences producing significant alignments:                          (Bits)     Value

LNC_000486                                                            97.1       3e-21
LNC_000275                                                            76.8       4e-15
LNC_000274                                                            76.8       4e-15


>LNC_000486                                    
Length=3250

 Score = 97.1 bits (52),  Expect = 3e-21
 Identities = 70/79 (89%), Gaps = 0/79 (0%)
 Strand=Plus/Minus

Query  1    GGGATCTTCCCAACCCAGGGATTGAACCCACGTTTCCTGCATTGTTGGTAGATTCTTTAC  60
            |||||||||||||| ||||||| ||||||| || |||  |||||  || |||||||||||
Sbjct  630  GGGATCTTCCCAACTCAGGGATAGAACCCAGGTCTCCCACATTGCAGGCAGATTCTTTAC  571

Query  61   TGTCTGAGCCACCAGGGAA  79
            |||||||||||||||||||
Sbjct  570  TGTCTGAGCCACCAGGGAA  552


>LNC_000275                                    
Length=37393

 Score = 76.8 bits (41),  Expect = 4e-15
 Identities = 67/79 (85%), Gaps = 3/79 (4%)
 Strand=Plus/Minus

Query  3      GATCTTCCCAACCCAGGGATTGAACCCACGTTTCCTGCATTGTTGGTAGATTCTTT-A-C  60
              ||||||||||||||||||||||||||||| | |||||| |||  |||  ||||||| | |
Sbjct  35482  GATCTTCCCAACCCAGGGATTGAACCCACATCTCCTGCTTTGCAGGTGAATTCTTTTAAC  35423

Query  61     TGTCTGAGCCACCAGGGAA  79
               | |||||| |||||||||
Sbjct  35422  AG-CTGAGCTACCAGGGAA  35405


>LNC_000274                                    
Length=41271

 Score = 76.8 bits (41),  Expect = 4e-15
 Identities = 67/79 (85%), Gaps = 3/79 (4%)
 Strand=Plus/Minus

Query  3      GATCTTCCCAACCCAGGGATTGAACCCACGTTTCCTGCATTGTTGGTAGATTCTTT-A-C  60
              ||||||||||||||||||||||||||||| | |||||| |||  |||  ||||||| | |
Sbjct  39360  GATCTTCCCAACCCAGGGATTGAACCCACATCTCCTGCTTTGCAGGTGAATTCTTTTAAC  39301

Query  61     TGTCTGAGCCACCAGGGAA  79
               | |||||| |||||||||
Sbjct  39300  AG-CTGAGCTACCAGGGAA  39283


Lambda      K        H
    1.33    0.621     1.12 

Gapped
Lambda      K        H
    1.28    0.460    0.850 

Effective search space used: 575645336


Query= TCONS_00016053

Length=1946
                                                                      Score        E
Sequences producing significant alignments:                          (Bits)     Value

LNC_000466                                                            121        1e-27


>LNC_000466                                    
Length=10679

 Score = 121 bits (65),  Expect = 1e-27
 Identities = 112/134 (84%), Gaps = 5/134 (4%)
 Strand=Plus/Plus

Query  1407  ATCCTTGGGTTGGGAAGATCCCTGGAGGAAGGCATGGCAACCCACTCCAGTA---TTGCC  1463
             |||| ||||||||||||||||||||||||||||||||||  |||||||||||   |||||
Sbjct  2835  ATCCCTGGGTTGGGAAGATCCCTGGAGGAAGGCATGGCAGTCCACTCCAGTATTCTTGCC  2894

Query  1464  TGGGGAATTCCATGGACAGAGGAGCCTGGAAGGCTACAGTCCATTGGGTCGCAAAAGAGT  1523
             ||  |||| |||||  ||||||| ||||| |||||| ||||||| ||||| |  ||||||
Sbjct  2895  TGAAGAATCCCATGACCAGAGGAACCTGGCAGGCTAGAGTCCATAGGGTCAC--AAGAGT  2952

Query  1524  CGGACATGACTGAA  1537
              |||  | ||||||
Sbjct  2953  TGGATGTAACTGAA  2966


Lambda      K        H
    1.33    0.621     1.12 

Gapped
Lambda      K        H
    1.28    0.460    0.850 

Effective search space used: 2852441592


Query= TCONS_00016111

Length=4400
                                                                      Score        E
Sequences producing significant alignments:                          (Bits)     Value

LNC_000363                                                            5605       0.0  
LNC_000362                                                            2307       0.0  
LNC_000471                                                            174        2e-43
LNC_000110                                                            148        1e-35
LNC_000109                                                            148        1e-35
LNC_000252                                                            147        4e-35
LNC_000524                                                            145        1e-34
LNC_000354                                                            141        2e-33
LNC_000253                                                            141        2e-33
LNC_000179                                                            128        1e-29
LNC_000006                                                            128        1e-29
LNC_000426                                                            126        5e-29
LNC_000400                                                            126        5e-29
LNC_000399                                                            126        5e-29
LNC_000398                                                            126        5e-29
LNC_000410                                                            124        2e-28
LNC_000357                                                            122        6e-28
LNC_000520                                                            121        2e-27
LNC_000317                                                            117        3e-26
LNC_000279                                                            117        3e-26
LNC_000144                                                            117        3e-26
LNC_000448                                                            97.1       4e-20
LNC_000212                                                            91.6       2e-18
LNC_000377                                                            76.8       5e-14
LNC_000102                                                            71.3       2e-12


>LNC_000363                                    
Length=10256

 Score = 5605 bits (3035),  Expect = 0.0
 Identities = 3525/3756 (94%), Gaps = 56/3756 (1%)
 Strand=Plus/Plus

Query  690   CAGGTTTCAAGCAGAAGCGGGACAGGCCTGCCCTCTGTCATCGGCGGGGCCAGCTGTGAG  749
             ||||||||||||||| || |||||||||||||| ||||||||||| ||||||||||||||
Sbjct  3411  CAGGTTTCAAGCAGAGGCAGGACAGGCCTGCCCCCTGTCATCGGCAGGGCCAGCTGTGAG  3470

Query  750   TGTTTCTTTGGCAGTGTCTTAGCTGGTTGTTGTGAGTAATAATGCAGGAAGCAATCAGCA  809
             ||||||||||||||||||||||||||||||||||||||||||||||||||||||||||||
Sbjct  3471  TGTTTCTTTGGCAGTGTCTTAGCTGGTTGTTGTGAGTAATAATGCAGGAAGCAATCAGCA  3530

Query  810   AGTATACTGCCCTAGAAGTGCTGCACGTTGTGGGCCCAGGAGGGAAGAAAGGGGCAAGAC  869
             ||||||||||||||||||||||||||||||||||||||||||||||||||||| ||||||
Sbjct  3531  AGTATACTGCCCTAGAAGTGCTGCACGTTGTGGGCCCAGGAGGGAAGAAAGGGACAAGAC  3590

Query  870   TCTCGAACCATCATGGGATGCTGGGACAGGATGTTGGAGGCTTTGCCCTGCCATGGCAGC  929
              ||||||||||||||||||||||||||||||||| |||||||||||||||||||||||||
Sbjct  3591  GCTCGAACCATCATGGGATGCTGGGACAGGATGTCGGAGGCTTTGCCCTGCCATGGCAGC  3650

Query  930   TGGTAAGGGCTGCTGGGGAAGCAAGCTCTTGGGCCCCTGGAGCTGCCTGCTTATAACTGT  989
             ||||||||||||||||||||||||||||||||||||||||||||||||||||||||||||
Sbjct  3651  TGGTAAGGGCTGCTGGGGAAGCAAGCTCTTGGGCCCCTGGAGCTGCCTGCTTATAACTGT  3710

Query  990   TGCGGGGAAAAGGTGCACAGGCTGGGCCATGGATGGTTCCTGGCTGGGAGGAATTTGCAC  1049
             ||  || ||||||||||||||||||||| ||||||||| |||||||||||||||||||||
Sbjct  3711  TGGAGGAAAAAGGTGCACAGGCTGGGCCTTGGATGGTTTCTGGCTGGGAGGAATTTGCAC  3770

Query  1050  ATAGGAATGATAATTGCCAATGTTTATGGAGCACTTACTATGTATGAAGCCCTGCATCCT  1109
              |||||||||||||||||||||||||||||||||||||||||||||||||||||||||||
Sbjct  3771  GTAGGAATGATAATTGCCAATGTTTATGGAGCACTTACTATGTATGAAGCCCTGCATCCT  3830

Query  1110  AGGGCTTAGGTATTATCTCAGGAGCAAGAATCTGTTGTTACCCTGCCTTTCAGAAAAGAA  1169
             |||||||| ||||||||||||||||||||||||||||||||||||||||||||| |||||
Sbjct  3831  AGGGCTTATGTATTATCTCAGGAGCAAGAATCTGTTGTTACCCTGCCTTTCAGAGAAGAA  3890

Query  1170  ACAGAAGTACCAAGAGCAAAAGTAACACAGGATGGGACTTCCCTGGTGGTACAGTGGTTA  1229
              | |||||||||||||||||||||||||||||||||||||||||||||||||| | ||||
Sbjct  3891  GCGGAAGTACCAAGAGCAAAAGTAACACAGGATGGGACTTCCCTGGTGGTACAATTGTTA  3950

Query  1230  GGGCTCTGTGATTCCACTGCAGGGGGCACAGGTTTAATCCCTGGCTGGGCAACTAAGATC  1289
             ||||||||||||||||||||||||||||||||||||||||||||||||||| ||||||||
Sbjct  3951  GGGCTCTGTGATTCCACTGCAGGGGGCACAGGTTTAATCCCTGGCTGGGCAGCTAAGATC  4010

Query  1290  CCACAAGCCACATAGTGTAGCTGAAAACAAC---AATAATAATAAATTTTAAAAGTAACA  1346
             ||||||||||||||||||| |  |||||||    ||||||||||||||||||||||||||
Sbjct  4011  CCACAAGCCACATAGTGTAACCAAAAACAATAATAATAATAATAAATTTTAAAAGTAACA  4070

Query  1347  AAGGATGCAGTTGATAGAAATGGGAGCCAAGCAATCTGGCTCTGAACTCTGTATTCCTAA  1406
             || ||||||||||||||||| |||||||||||||||||||||||||||||||| ||||||
Sbjct  4071  AATGATGCAGTTGATAGAAAGGGGAGCCAAGCAATCTGGCTCTGAACTCTGTACTCCTAA  4130

Query  1407  CTTCAGGCTCGTGTCCTTAGAGATGAGCCTGGGATGGTGTCACTGACCTGTGGGGACCCC  1466
             || |||||||||||||||||||||| ||||| ||||||||||||||||||||||||||||
Sbjct  4131  CTGCAGGCTCGTGTCCTTAGAGATGGGCCTGTGATGGTGTCACTGACCTGTGGGGACCCC  4190

Query  1467  CTTTGCCGAGTGATTTGAATGTGAACACCCTCTActctctctctctcCCTGCATGAAGCA  1526
             ||||||| ||||||||||||||||||||||| ||  ||||||||||||||||||||||||
Sbjct  4191  CTTTGCCAAGTGATTTGAATGTGAACACCCTGTA--CTCTCTCTCTCCCTGCATGAAGCA  4248

Query  1527  AATTTCAAATGCAATCATATGCTTTGGAGAAGGTACCTGTGTGGGCATTAGGAGATGTGT  1586
             |||||||||||||||||||||||| ||| |||||||||||||||||||||||||||||||
Sbjct  4249  AATTTCAAATGCAATCATATGCTTCGGAAAAGGTACCTGTGTGGGCATTAGGAGATGTGT  4308

Query  1587  CTGCCTTGGGGAGAGTTTTTCTTTTCATCTGAAGCCAGGCCCAGGAAGTTGATGGGGAGG  1646
             |||||||||||||||||||||||||||||||||||||||||||||| |||||||||||||
Sbjct  4309  CTGCCTTGGGGAGAGTTTTTCTTTTCATCTGAAGCCAGGCCCAGGAGGTTGATGGGGAGG  4368

Query  1647  AGAAGCTGGTGGTGTTTTCTGCACTAGTGGCTGATAAGAAGGGTTGCTCCAAGGGAGCTC  1706
             |||||||||||||||||||||| |||||||||||||||||||||||||||||||||||||
Sbjct  4369  AGAAGCTGGTGGTGTTTTCTGCGCTAGTGGCTGATAAGAAGGGTTGCTCCAAGGGAGCTC  4428

Query  1707  AGCTGAGATGAGAGTGTGGTTCTCTGGGTCCCACCAGTTCCACCTACCGATGCCAGCTTT  1766
             |||||||| |||||| |||||||| |||||||||||||||||||||||||||||||||||
Sbjct  4429  AGCTGAGACGAGAGTTTGGTTCTCCGGGTCCCACCAGTTCCACCTACCGATGCCAGCTTT  4488

Query  1767  GGGTCCAGCGAGCTGTGAGGCCTGCCAGATTACCATGGCAACAGGAACTGGATCCAAGCC  1826
             ||||||||||||||||||||||||||||||||||||| |||||||||||| |||||||||
Sbjct  4489  GGGTCCAGCGAGCTGTGAGGCCTGCCAGATTACCATGACAACAGGAACTGAATCCAAGCC  4548

Query  1827  ACCAAAGGATGGAGAGCCAAGACAGCAGTGGCTTTTCCAAGTCTTGGATCACCAGGCACA  1886
             |||||||||||||||||||||||||||||||||||| |||||||||||||||||||||||
Sbjct  4549  ACCAAAGGATGGAGAGCCAAGACAGCAGTGGCTTTTTCAAGTCTTGGATCACCAGGCACA  4608

Query  1887  CCCCATGGCCTCCAGCAAGCCTGGGATAACCCAACAGCAATACAGGCCCTGTGTGTCCCC  1946
             ||||||||||||||||||||| |||||||||||||||||||||||||||||| |||||||
Sbjct  4609  CCCCATGGCCTCCAGCAAGCCCGGGATAACCCAACAGCAATACAGGCCCTGTTTGTCCCC  4668

Query  1947  AGAGCCTGCCAAACCAGCTTGGGGTCCTTGCCTTCCTGCCGTTGGTATCTACTTGCTGAC  2006
             |||||||||||||||||||||||||||||||||||||||||||| |||||||||||||||
Sbjct  4669  AGAGCCTGCCAAACCAGCTTGGGGTCCTTGCCTTCCTGCCGTTGATATCTACTTGCTGAC  4728

Query  2007  ACTGAGTGGTGAGTTCCCCAGTTCACTGTCCCGCTGATTTTCCCCATTGTTCTCCAATAT  2066
             ||||||||||||||||||||||||||||||| ||||||||||||||||||||||||||||
Sbjct  4729  ACTGAGTGGTGAGTTCCCCAGTTCACTGTCCAGCTGATTTTCCCCATTGTTCTCCAATAT  4788

Query  2067  AGTGCTTATAGGAATTCACCCGAATCCCAGAGGCAAAGCCATGTGCCAGTGGCTGACTCC  2126
             ||||||||||||||||||||||||||||||||||||||||| ||||||||||||||||||
Sbjct  4789  AGTGCTTATAGGAATTCACCCGAATCCCAGAGGCAAAGCCACGTGCCAGTGGCTGACTCC  4848

Query  2127  TCTGACCCCAGTGACTAAAGTAAGACAAGCTTCCAGGGTCTATGAAGCGATGGGTACTGT  2186
             |||||||||| ||||||||||||||||||| |||||||||||||||||||||||||||||
Sbjct  4849  TCTGACCCCAATGACTAAAGTAAGACAAGCCTCCAGGGTCTATGAAGCGATGGGTACTGT  4908

Query  2187  TGATGCAGTCTGAGGACAGCACCTACTGTGACCGGCCCTCCTGCAACCTCTGCGTGTCAT  2246
             |||||||||||||||||||||||||||||||||||||||||  || ||||||||||||||
Sbjct  4909  TGATGCAGTCTGAGGACAGCACCTACTGTGACCGGCCCTCCCACAGCCTCTGCGTGTCAT  4968

Query  2247  CTGCTGCTCCCCTTCCAGCCACTGCCCAGGGCCCCTCCCCTGCTCATGCCCACCCAACTG  2306
             ||||  || | |||||||||||| |||||||| ||| || ||||| |||||| |||||||
Sbjct  4969  CTGCCACTTCACTTCCAGCCACTTCCCAGGGCACCTGCCTTGCTCGTGCCCAACCAACTG  5028

Query  2307  GACCCCATCTCTTAGCTCCGTCTTGTCTTTGT--G--CTTCTAAACTCTGGAAGGGAGAG  2362
             ||||||||||| |||||| ||||||||||| |  |  ||||||||| |||||||||||||
Sbjct  5029  GACCCCATCTCCTAGCTCTGTCTTGTCTTTCTTTGTACTTCTAAACGCTGGAAGGGAGAG  5088

Query  2363  GAGACTATTTCCATTCTGACCACTTTGTAAGAGTCAGAAGAGCCTTAG---GGTTTTCTG  2419
             |||||||||||||||||||||||||||||||||||||||| |||||||   || ||||||
Sbjct  5089  GAGACTATTTCCATTCTGACCACTTTGTAAGAGTCAGAAGGGCCTTAGAATGGATTTCTG  5148

Query  2420  GGATTTGAAATTGAACCTTGGCCTTGACTCACTCTGCCTGATAGCCCCTCCTCCAGGCTA  2479
             |||||||||||| ||||||||||||||| |||||||||||||||| |||||||||| |||
Sbjct  5149  GGATTTGAAATTAAACCTTGGCCTTGACACACTCTGCCTGATAGCACCTCCTCCAGACTA  5208

Query  2480  AGCCAGTCCCCTTTTTCTGATTGCTGGAAAGCAAAGCAGGCAGCCAGATCTGTTCCCGTG  2539
             ||||||||| || | ||| ||||||||| |||||||||||||||||||||||||||||||
Sbjct  5209  AGCCAGTCCTCTGTCTCTTATTGCTGGAGAGCAAAGCAGGCAGCCAGATCTGTTCCCGTG  5268

Query  2540  GGAATGGTCCGGTCCTCCT--------CTGCTCAGTGGGCTGGCTTCAGAGAGGATCCCT  2591
             |||||||||||||||||||        |||||||||||||||||||||||||||||||||
Sbjct  5269  GGAATGGTCCGGTCCTCCTCTGCTCAGCTGCTCAGTGGGCTGGCTTCAGAGAGGATCCCT  5328

Query  2592  TTGTCATGCACACTGCACTGGCCATGCCTGTGGCCGCCTGGCCGCAGTTCCTCTCTGCTC  2651
             ||| |||||||||||||||||||| ||||| |||||||||||||||| ||||||||||||
Sbjct  5329  TTG-CATGCACACTGCACTGGCCACGCCTGCGGCCGCCTGGCCGCAGCTCCTCTCTGCTC  5387

Query  2652  CCCAGAGCCTGTGTGGGCTGCAGCAGGGTCACTGCGTGCCTGGGATGCCGGCTGCAGTGA  2711
             |||||||||||||||||||||||||||| ||  || ||||||||||||||||||||||||
Sbjct  5388  CCCAGAGCCTGTGTGGGCTGCAGCAGGGCCATCGCATGCCTGGGATGCCGGCTGCAGTGA  5447

Query  2712  CAGAGCCAGCCCAGAGCCCTCACGGGAGTTCTGACCGAGACAGCATTTGGGATCGATTAT  2771
              ||||||||||||||||||||||||||| ||||||| |||||||||||||||||||||||
Sbjct  5448  TAGAGCCAGCCCAGAGCCCTCACGGGAGCTCTGACCAAGACAGCATTTGGGATCGATTAT  5507

Query  2772  AAGCCGAAGTCTTTACA-TTTTTTCCCCCAGTTTTAGGCTGAAGTAAAAAATGCCTCTGC  2830
             ||||| ||||||||| | |||||||||||||||||||||||||||||| |||||  ||||
Sbjct  5508  AAGCCAAAGTCTTTATATTTTTTTCCCCCAGTTTTAGGCTGAAGTAAAGAATGC--CTGC  5565

Query  2831  CTTCTCCAACCACCAACTGATTTGGGGGCTTGAACTTCTCAAATAAAGGGACCAGACTCC  2890
             ||||||||||||||||||||| | || |||||| ||||||||||||||| ||||||||||
Sbjct  5566  CTTCTCCAACCACCAACTGATCTTGGAGCTTGAGCTTCTCAAATAAAGGTACCAGACTCC  5625

Query  2891  TCTGTCCATGGAATTCTCCAGGCAAGAGTACTGGAGTGGGTTGCATTCCCTTCTCCAGGG  2950
             |||||||||||||||||||||||||||||||||||||||||||||||||||||||||| |
Sbjct  5626  TCTGTCCATGGAATTCTCCAGGCAAGAGTACTGGAGTGGGTTGCATTCCCTTCTCCAGAG  5685

Query  2951  GATCTTCCCGACCTAAGGATCAAACCAAGGTCTCCTGCGTTGCAGATGGATTCTTTACCG  3010
             ||||||||||||||||||||| |||||||||||||||| ||||||||||||||||||| |
Sbjct  5686  GATCTTCCCGACCTAAGGATCGAACCAAGGTCTCCTGCATTGCAGATGGATTCTTTACTG  5745

Query  3011  TGTGAGCCACCAAGGAAGCCCAAAGGGACCACAGGTTTGGATTATGATTTAACTAGACTG  3070
             | ||||||||||||||| ||||||||||||||||||||| ||||||||||||||||||||
Sbjct  5746  TCTGAGCCACCAAGGAATCCCAAAGGGACCACAGGTTTGAATTATGATTTAACTAGACTG  5805

Query  3071  TTAATTTGAGTTCAGGTAAAATCATTTGCAAAGTAGCCTTTTCCTGTCTAGCTTTGCTTT  3130
             ||||||||||||||||||| |||||||||||||||||||||||| |||||||||||||||
Sbjct  5806  TTAATTTGAGTTCAGGTAATATCATTTGCAAAGTAGCCTTTTCCAGTCTAGCTTTGCTTT  5865

Query  3131  TAGTTATGCCGGCAAGGAGCATCCTTGGTGGCCCAATGGTAATGAATCCGCAGAAAGTAT  3190
             |||||||||| |||||||||||||||||||||||| |||||||||||||||    || ||
Sbjct  5866  TAGTTATGCCAGCAAGGAGCATCCTTGGTGGCCCAGTGGTAATGAATCCGCCTGCAGAAT  5925

Query  3191  AGGATACCTGGGTCTGATCCCTGGGTCGGGAAGATCCCCTGGAGAAGGGAATCAGGCAAC  3250
             |||| |||||||| ||||||||||||||||||||||||||||||||||||||||||||| 
Sbjct  5926  AGGAGACCTGGGTTTGATCCCTGGGTCGGGAAGATCCCCTGGAGAAGGGAATCAGGCAAA  5985

Query  3251  CTACTCCAGTATTCTTGCCTGAAGAATTCCACGGACAGGGGAGCTTGGCGGGCTACAGTC  3310
             |||||||||||||||||||||||||||||||||||||||||||| |||| ||||| ||||
Sbjct  5986  CTACTCCAGTATTCTTGCCTGAAGAATTCCACGGACAGGGGAGCCTGGCAGGCTATAGTC  6045

Query  3311  CATGGGGTCACAAAGAGTCAGTCGGACACGACTTAGCGACTAAAACATGCACAGTTATGT  3370
             || ||||||||||||    |||||||||| ||||||||||||| |||||  |||||||||
Sbjct  6046  CACGGGGTCACAAAG----AGTCGGACACAACTTAGCGACTAACACATG--CAGTTATGT  6099

Query  3371  CAGCACAGAAACATGATCTGTTTCTCACATAGAGGTCACTTATCTGTGACCTGTCTCAGA  3430
             |||||||||||||||||||| |||||||||| || |||||||||||||||||||||||||
Sbjct  6100  CAGCACAGAAACATGATCTGCTTCTCACATAAAGTTCACTTATCTGTGACCTGTCTCAGA  6159

Query  3431  TAGAGGTCACCTGTAGACATCCCTGGATGATCATTCAGGAAACAAAGATCAGGTTGTC--  3488
             | |||||||||||||||||||||||||||||||||||| |||||||  ||||||||||  
Sbjct  6160  TGGAGGTCACCTGTAGACATCCCTGGATGATCATTCAGAAAACAAACGTCAGGTTGTCCC  6219

Query  3489  ---T-CTG---GT---T-C--C-GTTTGGGTCTCGGATAAAACTGATATCTTCATGGCAG  3534
                | ||    ||   | |  | ||||||||||| |||||||||||| ||||||||||||
Sbjct  6220  CGCTTCTATTTGTCCCTGCTTCTGTTTGGGTCTCAGATAAAACTGATGTCTTCATGGCAG  6279

Query  3535  TTGAATTTACTCCTGCAGTCTTTAGAACGGATGGATAGAATATTTCTGTCATCTTTATAT  3594
             |||||||||||||||||||||||||| |||||||||||||||||||||||||||||||||
Sbjct  6280  TTGAATTTACTCCTGCAGTCTTTAGAGCGGATGGATAGAATATTTCTGTCATCTTTATAT  6339

Query  3595  CTGATGGTGACAGAAGACATGTACTTGGATATTCATCTAGCTCTTTATCTCCTCTCCTGT  3654
             |||||||| |||||||||||||||||||||||||||||||||||||||||||||||||||
Sbjct  6340  CTGATGGTAACAGAAGACATGTACTTGGATATTCATCTAGCTCTTTATCTCCTCTCCTGT  6399

Query  3655  GGAGACGTGAGGGGGTGGTGTTGGCTTCACAGGAGTGAGTTTAAAATAGACTGGTAAAGA  3714
             |||| ||||||||||||||| ||||| |||||||||||||||| ||||||||||||||||
Sbjct  6400  GGAGGCGTGAGGGGGTGGTGGTGGCTCCACAGGAGTGAGTTTAGAATAGACTGGTAAAGA  6459

Query  3715  GGGCTACTTCCCTGTCTCTGTCTGTCTCTCTCACCCATACTAACATACCTGCGTGCACGC  3774
             ||||||||||||||||||| |||||||||||||||||||| |||| |||||| |||||| 
Sbjct  6460  GGGCTACTTCCCTGTCTCTATCTGTCTCTCTCACCCATACAAACACACCTGCATGCACGT  6519

Query  3775  ACACACACATGCACGCATGCACATTGGCCTTGAATTTGGGGAGTTCAGGGTCCTTAAGTT  3834
             || ||||||||||| ||||||||||||||| ||||||||||||||| |||||||||||||
Sbjct  6520  ACGCACACATGCACTCATGCACATTGGCCTCGAATTTGGGGAGTTCGGGGTCCTTAAGTT  6579

Query  3835  GAGCATGTCTGGCCCTGGGGCAGAGTGCACTTCTTCTTTGGGAATGAATGGGCAAATCCT  3894
             ||| ||||  |||||||||||||||||||||||||||||||||||||| |||||||||||
Sbjct  6580  GAGTATGTTCGGCCCTGGGGCAGAGTGCACTTCTTCTTTGGGAATGAAGGGGCAAATCCT  6639

Query  3895  AGTTTATAGCTGGTGGGTTGGAGAGAGGGACCAAGAACTTCATGACTGGACTTAAGTTTG  3954
             ||||| |||||||| |||||||||||||||||||||||||||||||||||||||||||||
Sbjct  6640  AGTTTGTAGCTGGTAGGTTGGAGAGAGGGACCAAGAACTTCATGACTGGACTTAAGTTTG  6699

Query  3955  GAGGCAGGTAGAGTTAAATGCAAGTTTTATGTTTTTTGGGGAAAGTATCTGTTCTTCTTG  4014
              |||||||||||||||||||||||||||||||||||||||||||||||||||||||||||
Sbjct  6700  AAGGCAGGTAGAGTTAAATGCAAGTTTTATGTTTTTTGGGGAAAGTATCTGTTCTTCTTG  6759

Query  4015  ACTGAGGCAAAGTAGAGGTTGAAACATATATTTGGTTAAAATGTATAGGCAGGTATTTCT  4074
             |||||||||||||  ||||| ||||||| |||||||||||||||||| |||||| |||||
Sbjct  6760  ACTGAGGCAAAGTGTAGGTTAAAACATACATTTGGTTAAAATGTATATGCAGGTGTTTCT  6819

Query  4075  CTGGTGGTCCAGTGGCTAAG-CTCCGTGCTTCCAAGGCTGGAGGTGCAGGTTTGATCATG  4133
             ||||||||| |||||||||| ||||||||||| |||||||||||||||||| ||||||||
Sbjct  6820  CTGGTGGTCTAGTGGCTAAGACTCCGTGCTTCTAAGGCTGGAGGTGCAGGTCTGATCATG  6879

Query  4134  GTCAGGGAACTCGGATCCCGCGTGACATGACGTGAGGCCaaaaaaccaaaaaaccaaaaa  4193
             ||||||||||| || | ||||||||||||| |||||||||||||| ||||||||||||||
Sbjct  6880  GTCAGGGAACTGGGCTGCCGCGTGACATGAGGTGAGGCCAAAAAAACAAAAAACCAAAAA  6939

Query  4194  aatcacttaaaaaa-a-a-aTATATATGTCAGCCTGTATATTTAATAAGCTCTGTGGATC  4250
             |||||||||||| | | | |||||||||||||||| ||||||||||||||||||||||||
Sbjct  6940  AATCACTTAAAATATATATATATATATGTCAGCCTATATATTTAATAAGCTCTGTGGATC  6999

Query  4251  AGTGATATCCATTTCCTAGTTTCAGTATTGTCCTACAGTTACTGAGAGAAACTGACTCAA  4310
             ||| ||| ||||||||||||||||||||||||||||||||||||||||||||||||||||
Sbjct  7000  AGTAATAGCCATTTCCTAGTTTCAGTATTGTCCTACAGTTACTGAGAGAAACTGACTCAA  7059

Query  4311  AAGTACATAGGATGTCT--GTA----ttttttttttttGCAATATTCTGTAAATCTATGG  4364
             ||||| ||||||| |||  ||     ||||||||||||||||| |||| |||||||||||
Sbjct  7060  AAGTATATAGGATCTCTCTGTTTTTGTTTTTTTTTTTTGCAATTTTCTATAAATCTATGG  7119

Query  4365  TTATTTCAAAATAAAAAGTTACAACATATATTTGAC  4400
             ||||||||||||||||||||||||||||||||||||
Sbjct  7120  TTATTTCAAAATAAAAAGTTACAACATATATTTGAC  7155


 Score = 305 bits (165),  Expect = 6e-83
 Identities = 173/177 (98%), Gaps = 0/177 (0%)
 Strand=Plus/Plus

Query  103  CGCGAAGCGGGCTCTGCCTGGGCTTGCCTGGGCTTGTTCAGAGCCGGGCTGCTTCCCTCG  162
            ||||||||||||||||||||||||||||||||||||||||||||||||||||||||||| 
Sbjct  1    CGCGAAGCGGGCTCTGCCTGGGCTTGCCTGGGCTTGTTCAGAGCCGGGCTGCTTCCCTCA  60

Query  163  GTGGCCGCGCCGATCCGGGGTGATTTCGAGATTTTGCGGGAGCCTTGGAACCAAACCCCA  222
            ||||||||||||||| ||||||||||||||||||||||||||||||||| ||||||||||
Sbjct  61   GTGGCCGCGCCGATCTGGGGTGATTTCGAGATTTTGCGGGAGCCTTGGAGCCAAACCCCA  120

Query  223  GGGAGGAGGAGGCCGGAAGCCTGCGCGACCCGTTCGCCGTCCAAGGATGGAGCCCAG  279
            |||||||||||||||||||||||||||||| ||||||||||||||||||||||||||
Sbjct  121  GGGAGGAGGAGGCCGGAAGCCTGCGCGACCAGTTCGCCGTCCAAGGATGGAGCCCAG  177


 Score = 137 bits (74),  Expect = 2e-32
 Identities = 127/152 (84%), Gaps = 6/152 (4%)
 Strand=Plus/Minus

Query  2882  CCAGACTCCTCTGTCCATGGAATTCTCCAGGCAAGAGTACTGGAGTGGGTTGC---ATTC  2938
             |||| |||| |||||| ||||||||| ||||||||| ||||||||| | ||||   ||||
Sbjct  6033  CCAGGCTCCCCTGTCCGTGGAATTCTTCAGGCAAGAATACTGGAGTAGTTTGCCTGATTC  5974

Query  2939  CCTTCTCCAGGGGATCTTCCCGACCTAAGGATCAAACCAAGGTCTCCTGCGTTGCAGATG  2998
             ||||||||||||||||||||||||| | |||||||||| |||||||||    |||||  |
Sbjct  5973  CCTTCTCCAGGGGATCTTCCCGACCCAGGGATCAAACCCAGGTCTCCTATTCTGCAGGCG  5914

Query  2999  GATTCTTTACCG-TGTGAGCCACCAAGGAAGC  3029
             ||||| |||||  || | ||||||||||| ||
Sbjct  5913  GATTCATTACCACTG-G-GCCACCAAGGATGC  5884


>LNC_000362                                    
Length=27039

 Score = 2307 bits (1249),  Expect = 0.0
 Identities = 1506/1626 (93%), Gaps = 34/1626 (2%)
 Strand=Plus/Plus

Query  2801   GTTTTAGGCTGAAGTAAAAAATGCCTCTGCCTTCTCCAACCACCAACTGATTTGGGGGCT  2860
              |||||||||||||||||| |||||  ||||||||||||||||||||||||| | || |||
Sbjct  22321  GTTTTAGGCTGAAGTAAAGAATGC--CTGCCTTCTCCAACCACCAACTGATCTTGGAGCT  22378

Query  2861   TGAACTTCTCAAATAAAGGGACCAGACTCCTCTGTCCATGGAATTCTCCAGGCAAGAGTA  2920
              ||| ||||||||||||||| ||||||||||||||||||||||||||||||||||||||||
Sbjct  22379  TGAGCTTCTCAAATAAAGGTACCAGACTCCTCTGTCCATGGAATTCTCCAGGCAAGAGTA  22438

Query  2921   CTGGAGTGGGTTGCATTCCCTTCTCCAGGGGATCTTCCCGACCTAAGGATCAAACCAAGG  2980
              |||||||||||||||||||||||||||| |||||||||||||||||||||| ||||||||
Sbjct  22439  CTGGAGTGGGTTGCATTCCCTTCTCCAGAGGATCTTCCCGACCTAAGGATCGAACCAAGG  22498

Query  2981   TCTCCTGCGTTGCAGATGGATTCTTTACCGTGTGAGCCACCAAGGAAGCCCAAAGGGACC  3040
              |||||||| ||||||||||||||||||| || ||||||||||||||| ||||||||||||
Sbjct  22499  TCTCCTGCATTGCAGATGGATTCTTTACTGTCTGAGCCACCAAGGAATCCCAAAGGGACC  22558

Query  3041   ACAGGTTTGGATTATGATTTAACTAGACTGTTAATTTGAGTTCAGGTAAAATCATTTGCA  3100
              ||||||||| ||||||||||||||||||||||||||||||||||||||| ||||||||||
Sbjct  22559  ACAGGTTTGAATTATGATTTAACTAGACTGTTAATTTGAGTTCAGGTAATATCATTTGCA  22618

Query  3101   AAGTAGCCTTTTCCTGTCTAGCTTTGCTTTTAGTTATGCCGGCAAGGAGCATCCTTGGTG  3160
              |||||||||||||| ||||||||||||||||||||||||| |||||||||||||||||||
Sbjct  22619  AAGTAGCCTTTTCCAGTCTAGCTTTGCTTTTAGTTATGCCAGCAAGGAGCATCCTTGGTG  22678

Query  3161   GCCCAATGGTAATGAATCCGCAGAAAGTATAGGATACCTGGGTCTGATCCCTGGGTCGGG  3220
              ||||| |||||||||||||||    || |||||| |||||||| ||||||||||||||||
Sbjct  22679  GCCCAGTGGTAATGAATCCGCCTGCAGAATAGGAGACCTGGGTTTGATCCCTGGGTCGGG  22738

Query  3221   AAGATCCCCTGGAGAAGGGAATCAGGCAACCTACTCCAGTATTCTTGCCTGAAGAATTCC  3280
              ||||||||||||||||||||||||||||| ||||||||||||||||||||||||||||||
Sbjct  22739  AAGATCCCCTGGAGAAGGGAATCAGGCAAACTACTCCAGTATTCTTGCCTGAAGAATTCC  22798

Query  3281   ACGGACAGGGGAGCTTGGCGGGCTACAGTCCATGGGGTCACAAAGAGTCAGTCGGACACG  3340
              |||||||||||||| |||| ||||| |||||| ||||||||||||    |||||||||| 
Sbjct  22799  ACGGACAGGGGAGCCTGGCAGGCTATAGTCCACGGGGTCACAAAG----AGTCGGACACA  22854

Query  3341   ACTTAGCGACTAAAACATGCACAGTTATGTCAGCACAGAAACATGATCTGTTTCTCACAT  3400
              ||||||||||||| |||||  ||||||||||||||||||||||||||||| |||||||||
Sbjct  22855  ACTTAGCGACTAACACATG--CAGTTATGTCAGCACAGAAACATGATCTGCTTCTCACAT  22912

Query  3401   AGAGGTCACTTATCTGTGACCTGTCTCAGATAGAGGTCACCTGTAGACATCCCTGGATGA  3460
              | || |||||||||||||||||||||||||| ||||||||||||||||||||||||||||
Sbjct  22913  AAAGTTCACTTATCTGTGACCTGTCTCAGATGGAGGTCACCTGTAGACATCCCTGGATGA  22972

Query  3461   TCATTCAGGAAACAAAGATCAGGTTGT-----C-TC----TG-----G-TTCCGTTTGGG  3504
              |||||||| |||||||  |||||||||     | ||    ||     | ||| |||||||
Sbjct  22973  TCATTCAGAAAACAAACGTCAGGTTGTCCCCGCTTCTATTTGTCCCTGCTTCTGTTTGGG  23032

Query  3505   TCTCGGATAAAACTGATATCTTCATGGCAGTTGAATTTACTCCTGCAGTCTTTAGAACGG  3564
              |||| |||||||||||| |||||||||||||||||||||||||||||||||||||| |||
Sbjct  23033  TCTCAGATAAAACTGATGTCTTCATGGCAGTTGAATTTACTCCTGCAGTCTTTAGAGCGG  23092

Query  3565   ATGGATAGAATATTTCTGTCATCTTTATATCTGATGGTGACAGAAGACATGTACTTGGAT  3624
              |||||||||||||||||||||||||||||||||||||| |||||||||||||||||||||
Sbjct  23093  ATGGATAGAATATTTCTGTCATCTTTATATCTGATGGTAACAGAAGACATGTACTTGGAT  23152

Query  3625   ATTCATCTAGCTCTTTATCTCCTCTCCTGTGGAGACGTGAGGGGGTGGTGTTGGCTTCAC  3684
              |||||||||||||||||||||||||||||||||| ||||||||||||||| ||||| |||
Sbjct  23153  ATTCATCTAGCTCTTTATCTCCTCTCCTGTGGAGGCGTGAGGGGGTGGTGGTGGCTCCAC  23212

Query  3685   AGGAGTGAGTTTAAAATAGACTGGTAAAGAGGGCTACTTCCCTGTCTCTGTCTGTCTCTC  3744
              ||||||||||||| ||||||||||||||||||||||||||||||||||| ||||||||||
Sbjct  23213  AGGAGTGAGTTTAGAATAGACTGGTAAAGAGGGCTACTTCCCTGTCTCTATCTGTCTCTC  23272

Query  3745   TCACCCATACTAACATACCTGCGTGCACGCACACACACATGCACGCATGCACATTGGCCT  3804
              |||||||||| |||| |||||| |||||| || ||||||||||| |||||||||||||||
Sbjct  23273  TCACCCATACAAACACACCTGCATGCACGTACGCACACATGCACTCATGCACATTGGCCT  23332

Query  3805   TGAATTTGGGGAGTTCAGGGTCCTTAAGTTGAGCATGTCTGGCCCTGGGGCAGAGTGCAC  3864
               ||||||||||||||| |||||||||||||||| ||||  ||||||||||||||||||||
Sbjct  23333  CGAATTTGGGGAGTTCGGGGTCCTTAAGTTGAGTATGTTCGGCCCTGGGGCAGAGTGCAC  23392

Query  3865   TTCTTCTTTGGGAATGAATGGGCAAATCCTAGTTTATAGCTGGTGGGTTGGAGAGAGGGA  3924
              |||||||||||||||||| |||||||||||||||| |||||||| |||||||||||||||
Sbjct  23393  TTCTTCTTTGGGAATGAAGGGGCAAATCCTAGTTTGTAGCTGGTAGGTTGGAGAGAGGGA  23452

Query  3925   CCAAGAACTTCATGACTGGACTTAAGTTTGGAGGCAGGTAGAGTTAAATGCAAGTTTTAT  3984
              |||||||||||||||||||||||||||||| |||||||||||||||||||||||||||||
Sbjct  23453  CCAAGAACTTCATGACTGGACTTAAGTTTGAAGGCAGGTAGAGTTAAATGCAAGTTTTAT  23512

Query  3985   GTTTTTTGGGGAAAGTATCTGTTCTTCTTGACTGAGGCAAAGTAGAGGTTGAAACATATA  4044
              |||||||||||||||||||||||||||||||||||||||||||  ||||| ||||||| |
Sbjct  23513  GTTTTTTGGGGAAAGTATCTGTTCTTCTTGACTGAGGCAAAGTGTAGGTTAAAACATACA  23572

Query  4045   TTTGGTTAAAATGTATAGGCAGGTATTTCTCTGGTGGTCCAGTGGCTAAG-CTCCGTGCT  4103
              ||||||||||||||||| |||||| |||||||||||||| |||||||||| |||||||||
Sbjct  23573  TTTGGTTAAAATGTATATGCAGGTGTTTCTCTGGTGGTCTAGTGGCTAAGACTCCGTGCT  23632

Query  4104   TCCAAGGCTGGAGGTGCAGGTTTGATCATGGTCAGGGAACTCGGATCCCGCGTGACATGA  4163
              || |||||||||||||||||| ||||||||||||||||||| || | |||||||||||||
Sbjct  23633  TCTAAGGCTGGAGGTGCAGGTCTGATCATGGTCAGGGAACTGGGCTGCCGCGTGACATGA  23692

Query  4164   CGTGAGGCCaaaaaaccaaaaaaccaaaaaaatcacttaaaaaa-a-a-aTATATATGTC  4220
               |||||||||||||| |||||||||||||||||||||||||| | | | |||||||||||
Sbjct  23693  GGTGAGGCCAAAAAAACAAAAAACCAAAAAAATCACTTAAAATATATATATATATATGTC  23752

Query  4221   AGCCTGTATATTTAATAAGCTCTGTGGATCAGTGATATCCATTTCCTAGTTTCAGTATTG  4280
              ||||| ||||||||||||||||||||||||||| ||| ||||||||||||||||||||||
Sbjct  23753  AGCCTATATATTTAATAAGCTCTGTGGATCAGTAATAGCCATTTCCTAGTTTCAGTATTG  23812

Query  4281   TCCTACAGTTACTGAGAGAAACTGACTCAAAAGTACATAGGATGTCT--GTA----tttt  4334
              ||||||||||||||||||||||||||||||||||| ||||||| |||  ||     ||||
Sbjct  23813  TCCTACAGTTACTGAGAGAAACTGACTCAAAAGTATATAGGATCTCTCTGTTTTTGTTTT  23872

Query  4335   ttttttttGCAATATTCTGTAAATCTATGGTTATTTCAAAATAAAAAGTTACAACATATA  4394
              ||||||||||||| |||| |||||||||||||||||||||||||||||||||||||||||
Sbjct  23873  TTTTTTTTGCAATTTTCTATAAATCTATGGTTATTTCAAAATAAAAAGTTACAACATATA  23932

Query  4395   TTTGAC  4400
              ||||||
Sbjct  23933  TTTGAC  23938


 Score = 2170 bits (1175),  Expect = 0.0
 Identities = 1278/1328 (96%), Gaps = 5/1328 (0%)
 Strand=Plus/Plus

Query  690    CAGGTTTCAAGCAGAAGCGGGACAGGCCTGCCCTCTGTCATCGGCGGGGCCAGCTGTGAG  749
              ||||||||||||||| || |||||||||||||| ||||||||||| ||||||||||||||
Sbjct  20996  CAGGTTTCAAGCAGAGGCAGGACAGGCCTGCCCCCTGTCATCGGCAGGGCCAGCTGTGAG  21055

Query  750    TGTTTCTTTGGCAGTGTCTTAGCTGGTTGTTGTGAGTAATAATGCAGGAAGCAATCAGCA  809
              ||||||||||||||||||||||||||||||||||||||||||||||||||||||||||||
Sbjct  21056  TGTTTCTTTGGCAGTGTCTTAGCTGGTTGTTGTGAGTAATAATGCAGGAAGCAATCAGCA  21115

Query  810    AGTATACTGCCCTAGAAGTGCTGCACGTTGTGGGCCCAGGAGGGAAGAAAGGGGCAAGAC  869
              ||||||||||||||||||||||||||||||||||||||||||||||||||||| ||||||
Sbjct  21116  AGTATACTGCCCTAGAAGTGCTGCACGTTGTGGGCCCAGGAGGGAAGAAAGGGACAAGAC  21175

Query  870    TCTCGAACCATCATGGGATGCTGGGACAGGATGTTGGAGGCTTTGCCCTGCCATGGCAGC  929
               ||||||||||||||||||||||||||||||||| |||||||||||||||||||||||||
Sbjct  21176  GCTCGAACCATCATGGGATGCTGGGACAGGATGTCGGAGGCTTTGCCCTGCCATGGCAGC  21235

Query  930    TGGTAAGGGCTGCTGGGGAAGCAAGCTCTTGGGCCCCTGGAGCTGCCTGCTTATAACTGT  989
              ||||||||||||||||||||||||||||||||||||||||||||||||||||||||||||
Sbjct  21236  TGGTAAGGGCTGCTGGGGAAGCAAGCTCTTGGGCCCCTGGAGCTGCCTGCTTATAACTGT  21295

Query  990    TGCGGGGAAAAGGTGCACAGGCTGGGCCATGGATGGTTCCTGGCTGGGAGGAATTTGCAC  1049
              ||  || ||||||||||||||||||||| ||||||||| |||||||||||||||||||||
Sbjct  21296  TGGAGGAAAAAGGTGCACAGGCTGGGCCTTGGATGGTTTCTGGCTGGGAGGAATTTGCAC  21355

Query  1050   ATAGGAATGATAATTGCCAATGTTTATGGAGCACTTACTATGTATGAAGCCCTGCATCCT  1109
               |||||||||||||||||||||||||||||||||||||||||||||||||||||||||||
Sbjct  21356  GTAGGAATGATAATTGCCAATGTTTATGGAGCACTTACTATGTATGAAGCCCTGCATCCT  21415

Query  1110   AGGGCTTAGGTATTATCTCAGGAGCAAGAATCTGTTGTTACCCTGCCTTTCAGAAAAGAA  1169
              |||||||| ||||||||||||||||||||||||||||||||||||||||||||| |||||
Sbjct  21416  AGGGCTTATGTATTATCTCAGGAGCAAGAATCTGTTGTTACCCTGCCTTTCAGAGAAGAA  21475

Query  1170   ACAGAAGTACCAAGAGCAAAAGTAACACAGGATGGGACTTCCCTGGTGGTACAGTGGTTA  1229
               | |||||||||||||||||||||||||||||||||||||||||||||||||| | ||||
Sbjct  21476  GCGGAAGTACCAAGAGCAAAAGTAACACAGGATGGGACTTCCCTGGTGGTACAATTGTTA  21535

Query  1230   GGGCTCTGTGATTCCACTGCAGGGGGCACAGGTTTAATCCCTGGCTGGGCAACTAAGATC  1289
              ||||||||||||||||||||||||||||||||||||||||||||||||||| ||||||||
Sbjct  21536  GGGCTCTGTGATTCCACTGCAGGGGGCACAGGTTTAATCCCTGGCTGGGCAGCTAAGATC  21595

Query  1290   CCACAAGCCACATAGTGTAGCTGAAAACAAC---AATAATAATAAATTTTAAAAGTAACA  1346
              ||||||||||||||||||| |  |||||||    ||||||||||||||||||||||||||
Sbjct  21596  CCACAAGCCACATAGTGTAACCAAAAACAATAATAATAATAATAAATTTTAAAAGTAACA  21655

Query  1347   AAGGATGCAGTTGATAGAAATGGGAGCCAAGCAATCTGGCTCTGAACTCTGTATTCCTAA  1406
              || ||||||||||||||||| |||||||||||||||||||||||||||||||| ||||||
Sbjct  21656  AATGATGCAGTTGATAGAAAGGGGAGCCAAGCAATCTGGCTCTGAACTCTGTACTCCTAA  21715

Query  1407   CTTCAGGCTCGTGTCCTTAGAGATGAGCCTGGGATGGTGTCACTGACCTGTGGGGACCCC  1466
              || |||||||||||||||||||||| ||||| ||||||||||||||||||||||||||||
Sbjct  21716  CTGCAGGCTCGTGTCCTTAGAGATGGGCCTGTGATGGTGTCACTGACCTGTGGGGACCCC  21775

Query  1467   CTTTGCCGAGTGATTTGAATGTGAACACCCTCTActctctctctctcCCTGCATGAAGCA  1526
              ||||||| ||||||||||||||||||||||| ||  ||||||||||||||||||||||||
Sbjct  21776  CTTTGCCAAGTGATTTGAATGTGAACACCCTGTA--CTCTCTCTCTCCCTGCATGAAGCA  21833

Query  1527   AATTTCAAATGCAATCATATGCTTTGGAGAAGGTACCTGTGTGGGCATTAGGAGATGTGT  1586
              |||||||||||||||||||||||| ||| |||||||||||||||||||||||||||||||
Sbjct  21834  AATTTCAAATGCAATCATATGCTTCGGAAAAGGTACCTGTGTGGGCATTAGGAGATGTGT  21893

Query  1587   CTGCCTTGGGGAGAGTTTTTCTTTTCATCTGAAGCCAGGCCCAGGAAGTTGATGGGGAGG  1646
              |||||||||||||||||||||||||||||||||||||||||||||| |||||||||||||
Sbjct  21894  CTGCCTTGGGGAGAGTTTTTCTTTTCATCTGAAGCCAGGCCCAGGAGGTTGATGGGGAGG  21953

Query  1647   AGAAGCTGGTGGTGTTTTCTGCACTAGTGGCTGATAAGAAGGGTTGCTCCAAGGGAGCTC  1706
              |||||||||||||||||||||| |||||||||||||||||||||||||||||||||||||
Sbjct  21954  AGAAGCTGGTGGTGTTTTCTGCGCTAGTGGCTGATAAGAAGGGTTGCTCCAAGGGAGCTC  22013

Query  1707   AGCTGAGATGAGAGTGTGGTTCTCTGGGTCCCACCAGTTCCACCTACCGATGCCAGCTTT  1766
              |||||||| |||||| |||||||| |||||||||||||||||||||||||||||||||||
Sbjct  22014  AGCTGAGACGAGAGTTTGGTTCTCCGGGTCCCACCAGTTCCACCTACCGATGCCAGCTTT  22073

Query  1767   GGGTCCAGCGAGCTGTGAGGCCTGCCAGATTACCATGGCAACAGGAACTGGATCCAAGCC  1826
              ||||||||||||||||||||||||||||||||||||| |||||||||||| |||||||||
Sbjct  22074  GGGTCCAGCGAGCTGTGAGGCCTGCCAGATTACCATGACAACAGGAACTGAATCCAAGCC  22133

Query  1827   ACCAAAGGATGGAGAGCCAAGACAGCAGTGGCTTTTCCAAGTCTTGGATCACCAGGCACA  1886
              |||||||||||||||||||||||||||||||||||| |||||||||||||||||||||||
Sbjct  22134  ACCAAAGGATGGAGAGCCAAGACAGCAGTGGCTTTTTCAAGTCTTGGATCACCAGGCACA  22193

Query  1887   CCCCATGGCCTCCAGCAAGCCTGGGATAACCCAACAGCAATACAGGCCCTGTGTGTCCCC  1946
              ||||||||||||||||||||| |||||||||||||||||||||||||||||| |||||||
Sbjct  22194  CCCCATGGCCTCCAGCAAGCCCGGGATAACCCAACAGCAATACAGGCCCTGTTTGTCCCC  22253

Query  1947   AGAGCCTGCCAAACCAGCTTGGGGTCCTTGCCTTCCTGCCGTTGGTATCTACTTGCTGAC  2006
              |||||||||||||||||||||||||||||||||||||||||||| |||||||||||||||
Sbjct  22254  AGAGCCTGCCAAACCAGCTTGGGGTCCTTGCCTTCCTGCCGTTGATATCTACTTGCTGAC  22313

Query  2007   ACTGAGTG  2014
              ||||||||
Sbjct  22314  ACTGAGTG  22321


 Score = 656 bits (355),  Expect = 0.0
 Identities = 394/413 (95%), Gaps = 1/413 (0%)
 Strand=Plus/Plus

Query  277    CAGCTCTCCTCTCGGGCATTGGTGCTTCTGTTCTGCTGTGGCTCCCCGAGGCTTGGCTCG  336
              ||||||||||||||||| | ||||||||||||||||||||||||||||||| | ||||||
Sbjct  14228  CAGCTCTCCTCTCGGGCGTCGGTGCTTCTGTTCTGCTGTGGCTCCCCGAGGTTCGGCTCG  14287

Query  337    ATTGGCTACCTCCGAAGCACACAACTGAACTTGAACAGCAGTTGGGATGCCCAGGCCCAC  396
              |||||||||||||||||||| |||||||||||||||||||||||||||||||||||||||
Sbjct  14288  ATTGGCTACCTCCGAAGCACGCAACTGAACTTGAACAGCAGTTGGGATGCCCAGGCCCAC  14347

Query  397    CCCTCTGGCGCCACCTGTGACCTCACATTCAGCCTGTGCAGAGAGCTCCATGCTTGCTAT  456
              ||| ||||||||||||||| ||||||||||||||||||| ||||||||||||||||||||
Sbjct  14348  CCCGCTGGCGCCACCTGTGGCCTCACATTCAGCCTGTGCGGAGAGCTCCATGCTTGCTAT  14407

Query  457    TGACTTGGGCTGGACTGGCCAGAGAACAGAAGGGACCAGAAACTAGATCTGGCTGCCAAG  516
              ||||||||||||||| ||||||||||||||||||||||||| ||||||||||||||||||
Sbjct  14408  TGACTTGGGCTGGACCGGCCAGAGAACAGAAGGGACCAGAAGCTAGATCTGGCTGCCAAG  14467

Query  517    AGCTCTTCATCCTGGATGGCAGGACGCTAGCCGGCTGCACCAGATGCCACCAGCCCCGCC  576
                |||||||||||| ||| |||||||||||||||||||||||||| ||||||||||||||
Sbjct  14468  GCCTCTTCATCCTGTATGTCAGGACGCTAGCCGGCTGCACCAGATACCACCAGCCCCGCC  14527

Query  577    AACTTGTGCCCATCCACCCCCGGTTAGCACATGAAGCCAGGACCTCCTCTCTCAAACCAG  636
              ||| |||||||||||||||| |||||||||||||||||||||||||||||||||||||||
Sbjct  14528  AAC-TGTGCCCATCCACCCCTGGTTAGCACATGAAGCCAGGACCTCCTCTCTCAAACCAG  14586

Query  637    ACAGTCAGTACTCCAGGTGCCCAGAGATGCTTCCTGAAGGGCTGGGACCAAGA  689
              |||||||||||||||||||||||| ||||||||||||||||||||| ||||||
Sbjct  14587  ACAGTCAGTACTCCAGGTGCCCAGGGATGCTTCCTGAAGGGCTGGGGCCAAGA  14639


 Score = 305 bits (165),  Expect = 6e-83
 Identities = 173/177 (98%), Gaps = 0/177 (0%)
 Strand=Plus/Plus

Query  103  CGCGAAGCGGGCTCTGCCTGGGCTTGCCTGGGCTTGTTCAGAGCCGGGCTGCTTCCCTCG  162
            ||||||||||||||||||||||||||||||||||||||||||||||||||||||||||| 
Sbjct  1    CGCGAAGCGGGCTCTGCCTGGGCTTGCCTGGGCTTGTTCAGAGCCGGGCTGCTTCCCTCA  60

Query  163  GTGGCCGCGCCGATCCGGGGTGATTTCGAGATTTTGCGGGAGCCTTGGAACCAAACCCCA  222
            ||||||||||||||| ||||||||||||||||||||||||||||||||| ||||||||||
Sbjct  61   GTGGCCGCGCCGATCTGGGGTGATTTCGAGATTTTGCGGGAGCCTTGGAGCCAAACCCCA  120

Query  223  GGGAGGAGGAGGCCGGAAGCCTGCGCGACCCGTTCGCCGTCCAAGGATGGAGCCCAG  279
            |||||||||||||||||||||||||||||| ||||||||||||||||||||||||||
Sbjct  121  GGGAGGAGGAGGCCGGAAGCCTGCGCGACCAGTTCGCCGTCCAAGGATGGAGCCCAG  177


 Score = 137 bits (74),  Expect = 2e-32
 Identities = 127/152 (84%), Gaps = 6/152 (4%)
 Strand=Plus/Minus

Query  2882   CCAGACTCCTCTGTCCATGGAATTCTCCAGGCAAGAGTACTGGAGTGGGTTGC---ATTC  2938
              |||| |||| |||||| ||||||||| ||||||||| ||||||||| | ||||   ||||
Sbjct  22816  CCAGGCTCCCCTGTCCGTGGAATTCTTCAGGCAAGAATACTGGAGTAGTTTGCCTGATTC  22757

Query  2939   CCTTCTCCAGGGGATCTTCCCGACCTAAGGATCAAACCAAGGTCTCCTGCGTTGCAGATG  2998
              ||||||||||||||||||||||||| | |||||||||| |||||||||    |||||  |
Sbjct  22756  CCTTCTCCAGGGGATCTTCCCGACCCAGGGATCAAACCCAGGTCTCCTATTCTGCAGGCG  22697

Query  2999   GATTCTTTACCG-TGTGAGCCACCAAGGAAGC  3029
              ||||| |||||  || | ||||||||||| ||
Sbjct  22696  GATTCATTACCACTG-G-GCCACCAAGGATGC  22667


>LNC_000471                                    
Length=6835

 Score = 174 bits (94),  Expect = 2e-43
 Identities = 131/149 (88%), Gaps = 1/149 (1%)
 Strand=Plus/Plus

Query  2882  CCAGACTCCTCTGTCCATGGAATTCTCCAGGCAAGAGTACTGGAGTGGGTTG-CATTCCC  2940
             |||| |||||||||||| || |||||||||||||| |||||||||||||||| |||||||
Sbjct  5985  CCAGGCTCCTCTGTCCACGGGATTCTCCAGGCAAGGGTACTGGAGTGGGTTGCCATTCCC  6044

Query  2941  TTCTCCAGGGGATCTTCCCGACCTAAGGATCAAACCAAGGTCTCCTGCGTTGCAGATGGA  3000
             ||||||||||||||||||||||| | ||||||||||  ||||| |||| || |||   ||
Sbjct  6045  TTCTCCAGGGGATCTTCCCGACCCAGGGATCAAACCTGGGTCTTCTGCATTACAGGCAGA  6104

Query  3001  TTCTTTACCGTGTGAGCCACCAAGGAAGC  3029
             ||||| ||||| |||||||||| ||||||
Sbjct  6105  TTCTTCACCGTCTGAGCCACCAGGGAAGC  6133


 Score = 124 bits (67),  Expect = 2e-28
 Identities = 96/110 (87%), Gaps = 2/110 (2%)
 Strand=Plus/Minus

Query  3201  GGTCTGATCCCTGGGTCGGGAAGATCCCCTGGAGAAGGGAATCAGGCAACCTACTCCAGT  3260
             ||| ||||||||||||||||||||||||||||||||||||||  ||||||| ||||||||
Sbjct  6080  GGTTTGATCCCTGGGTCGGGAAGATCCCCTGGAGAAGGGAAT--GGCAACCCACTCCAGT  6023

Query  3261  ATTCTTGCCTGAAGAATTCCACGGACAGGGGAGCTTGGCGGGCTACAGTC  3310
             |  |||||||| ||||| ||  |||||| ||||| ||| ||||| |||||
Sbjct  6022  ACCCTTGCCTGGAGAATCCCGTGGACAGAGGAGCCTGGAGGGCTGCAGTC  5973


>LNC_000110                                    
Length=2601

 Score = 148 bits (80),  Expect = 1e-35
 Identities = 120/138 (87%), Gaps = 7/138 (5%)
 Strand=Plus/Plus

Query  3207  ATCCCTGGGTCGGGAAGATCCCCTGGAGAAGGGAATCAGGCAACCTACTCCAGTATTCTT  3266
             ||||||||||||||||||||||||||||||||| ||  ||||||| ||||||||||||||
Sbjct  1672  ATCCCTGGGTCGGGAAGATCCCCTGGAGAAGGGTAT--GGCAACCCACTCCAGTATTCTT  1729

Query  3267  GCCTGAAGAATT-CCACGGACAGGGGAGCTTGGCGGGCTACAGTCCATGGGGTCACAAAG  3325
             ||||| |||||  ||| |||||| ||||| |||| ||||  ||||||| |||||||||||
Sbjct  1730  GCCTGGAGAATCCCCATGGACAGAGGAGCCTGGCAGGCTGTAGTCCATAGGGTCACAAAG  1789

Query  3326  AGTCAGTCGGACACGACT  3343
             |||   | ||||||||||
Sbjct  1790  AGT---T-GGACACGACT  1803


>LNC_000109                                    
Length=2738

 Score = 148 bits (80),  Expect = 1e-35
 Identities = 120/138 (87%), Gaps = 7/138 (5%)
 Strand=Plus/Plus

Query  3207  ATCCCTGGGTCGGGAAGATCCCCTGGAGAAGGGAATCAGGCAACCTACTCCAGTATTCTT  3266
             ||||||||||||||||||||||||||||||||| ||  ||||||| ||||||||||||||
Sbjct  1809  ATCCCTGGGTCGGGAAGATCCCCTGGAGAAGGGTAT--GGCAACCCACTCCAGTATTCTT  1866

Query  3267  GCCTGAAGAATT-CCACGGACAGGGGAGCTTGGCGGGCTACAGTCCATGGGGTCACAAAG  3325
             ||||| |||||  ||| |||||| ||||| |||| ||||  ||||||| |||||||||||
Sbjct  1867  GCCTGGAGAATCCCCATGGACAGAGGAGCCTGGCAGGCTGTAGTCCATAGGGTCACAAAG  1926

Query  3326  AGTCAGTCGGACACGACT  3343
             |||   | ||||||||||
Sbjct  1927  AGT---T-GGACACGACT  1940


>LNC_000252                                    
Length=7985

 Score = 147 bits (79),  Expect = 4e-35
 Identities = 137/164 (84%), Gaps = 7/164 (4%)
 Strand=Plus/Plus

Query  3191  AGGATACCTGGGTCTGATCCCTGGGTCGGGAAGATCCCCTGGAGAAGGGAATCAGGCAAC  3250
             |||| |||||||| ||||||||| ||||||||||||||||||||||||||||  ||||| 
Sbjct  7411  AGGACACCTGGGTTTGATCCCTGAGTCGGGAAGATCCCCTGGAGAAGGGAAT--GGCAAG  7468

Query  3251  CTACTCCAG-TATTCTTGCCTGAAGAATTCCACGGACAGGGGAGCTTGGCGGGCTACAGT  3309
             | ||||||| ||||||||||||   ||| ||| |||||| ||| | |||| ||||| |||
Sbjct  7469  CCACTCCAGTTATTCTTGCCTGGGAAATCCCATGGACAGAGGATCCTGGCAGGCTATAGT  7528

Query  3310  CCATGGGGTCACAAAGAGTCAGTCGGACACGACTTAGCGACTAA  3353
             ||| |||| | ||||||||||    |||| |||| |||||||||
Sbjct  7529  CCACGGGGCCGCAAAGAGTCA----GACATGACTGAGCGACTAA  7568


 Score = 122 bits (66),  Expect = 6e-28
 Identities = 91/103 (88%), Gaps = 2/103 (2%)
 Strand=Plus/Minus

Query  2888  TCCTCTGTCCATGGAATTCTCCAGGCAAGAGTA-CTGGAGTGGGTTGC-ATTCCCTTCTC  2945
             |||||||||||||| |||  |||||||||| || ||||||||| |||| |||||||||||
Sbjct  7511  TCCTCTGTCCATGGGATTTCCCAGGCAAGAATAACTGGAGTGGCTTGCCATTCCCTTCTC  7452

Query  2946  CAGGGGATCTTCCCGACCTAAGGATCAAACCAAGGTCTCCTGC  2988
             |||||||||||||||||  | |||||||||| |||| ||||||
Sbjct  7451  CAGGGGATCTTCCCGACTCAGGGATCAAACCCAGGTGTCCTGC  7409


 Score = 76.8 bits (41),  Expect = 5e-14
 Identities = 59/67 (88%), Gaps = 3/67 (4%)
 Strand=Plus/Minus

Query  2881  ACCAGACTCCT-CTGTCCATGGAATTCTCCAGGCAAGAGTACTGGAGTGGGTTGC-ATTC  2938
             ||||| | ||| | |||| ||| |||||||||||||||||||||||||||||||| ||| 
Sbjct  6978  ACCAGGC-CCTCCCGTCCCTGGGATTCTCCAGGCAAGAGTACTGGAGTGGGTTGCCATTG  6920

Query  2939  CCTTCTC  2945
             |||||||
Sbjct  6919  CCTTCTC  6913


>LNC_000524                                    
Length=3524

 Score = 145 bits (78),  Expect = 1e-34
 Identities = 173/217 (80%), Gaps = 14/217 (6%)
 Strand=Plus/Minus

Query  3152  TCCTTGGTGGCCCA-ATGGTAATGAATCCGC-AG-AAAGTATAGGATACCTGGGTCTGAT  3208
             ||| ||||||| || ||||||| ||||| ||  | || || | ||| ||||||||   ||
Sbjct  2139  TCCCTGGTGGCTCAGATGGTAAAGAATCTGCCTGCAATGT-T-GGAGACCTGGGTTCAAT  2082

Query  3209  CCCTGGGTCGGGAAGATCCCCTGGAGAAGGGAATCAGGCAACCTACTCCAGTATTCTTGC  3268
             |||||||||||||||||||||||||| |  |  |  ||||||| | ||||||||||||||
Sbjct  2081  CCCTGGGTCGGGAAGATCCCCTGGAGGACCGCCT--GGCAACCCATTCCAGTATTCTTGC  2024

Query  3269  CTGAAGAATT-CCACGGACAGGGGAGCTTGGCGGGCTACAGTCCATGGGGTCACAAAGAG  3327
             ||| | |||| ||| |||||| ||||| || |||| |||| |||| ||||||||||||||
Sbjct  2023  CTGGAAAATTGCCATGGACAGAGGAGCCTGACGGGTTACAATCCACGGGGTCACAAAGAG  1964

Query  3328  TCAGTCGGACACGACTTAGCGACTAAA-ACATGCACA  3363
             |||| |  |||  ||| ||| |||||  ||| |||||
Sbjct  1963  TCAGAC--ACA--ACTGAGCAACTAAGCACA-GCACA  1932


>LNC_000354                                    
Length=868

 Score = 141 bits (76),  Expect = 2e-33
 Identities = 119/139 (86%), Gaps = 5/139 (4%)
 Strand=Plus/Plus

Query  3192  GGATACCTGGGTCTGATCCCTGGGTCGGGAAGATCCCCTGGAGAAGGGAATCAGGCAACC  3251
             ||| ||||||||  ||||||||||||||||||||||||||||||| | |||  |||  ||
Sbjct  247   GGAGACCTGGGTTCGATCCCTGGGTCGGGAAGATCCCCTGGAGAAAGAAAT--GGC-GCC  303

Query  3252  T-ACTCCAGTATTCTTGCCTGAAGAATTCCACGGACAGGGGAGCTTGGCGGGCTACAGTC  3310
             | ||||||||| ||||||||| | ||| ||| || ||| ||||| ||| ||| |||||||
Sbjct  304   TCACTCCAGTACTCTTGCCTGGAAAATCCCATGGGCAGAGGAGCCTGGTGGG-TACAGTC  362

Query  3311  CATGGGGTCACAAAGAGTC  3329
             |||||||||||||||||||
Sbjct  363   CATGGGGTCACAAAGAGTC  381


>LNC_000253                                    
Length=31806

 Score = 141 bits (76),  Expect = 2e-33
 Identities = 118/138 (86%), Gaps = 4/138 (3%)
 Strand=Plus/Minus

Query  2882   CCAGACTCCTCTGTCCATGGAATTCTCCAGGCAAGAGTACTGGAGTGGGT---TG-CATT  2937
              |||| ||||||||||||||| ||||||||||||||| |||||||||||||    | ||||
Sbjct  24482  CCAGGCTCCTCTGTCCATGGGATTCTCCAGGCAAGAATACTGGAGTGGGTAGCAGCCATT  24423

Query  2938   CCCTTCTCCAGGGGATCTTCCCGACCTAAGGATCAAACCAAGGTCTCCTGCGTTGCAGAT  2997
              |||||||||||||||||||||||||| | ||||  || |  |||||||||| |||||| |
Sbjct  24422  CCCTTCTCCAGGGGATCTTCCCGACCCAGGGATAGAAACTGGGTCTCCTGCATTGCAGGT  24363

Query  2998   GGATTCTTTACCGTGTGA  3015
               ||||||||||| | |||
Sbjct  24362  AGATTCTTTACCATCTGA  24345


 Score = 139 bits (75),  Expect = 6e-33
 Identities = 112/130 (86%), Gaps = 2/130 (2%)
 Strand=Plus/Plus

Query  3203   TCTGATCCCTGGGTCGGGAAGATCCCCTGGAGAAGGGAAT-CAGGCAACCTACTCCAGTA  3261
              ||| ||||||||||||||||||||||||||||||||||||    || ||| |||||||||
Sbjct  24387  TCT-ATCCCTGGGTCGGGAAGATCCCCTGGAGAAGGGAATGGCTGCTACCCACTCCAGTA  24445

Query  3262   TTCTTGCCTGAAGAATTCCACGGACAGGGGAGCTTGGCGGGCTACAGTCCATGGGGTCAC  3321
              |||||||||| ||||| ||| |||||| ||||| |||||| || |||||||| | ||  |
Sbjct  24446  TTCTTGCCTGGAGAATCCCATGGACAGAGGAGCCTGGCGGACTGCAGTCCATAGTGTTGC  24505

Query  3322   AAAGAGTCAG  3331
              ||||||||||
Sbjct  24506  AAAGAGTCAG  24515


>LNC_000179                                    
Length=3022

 Score = 128 bits (69),  Expect = 1e-29
 Identities = 107/125 (86%), Gaps = 3/125 (2%)
 Strand=Plus/Plus

Query  3207  ATCCCTGGGTCGGGAAGATCCCCTGGAGAAGGGAATCAGGCAACCTACTCCAGTATTCTT  3266
             |||||||||||||||||||||||||||| ||| |||  ||||||| | ||||| ||||||
Sbjct  735   ATCCCTGGGTCGGGAAGATCCCCTGGAGTAGGAAAT--GGCAACCCATTCCAGCATTCTT  792

Query  3267  GCCTGAAGAATTCCACGGACAGGGGAGCTTGGCGGGCTACAGTCCATGGGGTCACAAAGA  3326
             ||||| ||||| ||| |||||| |||  |||| |||||||| ||||||||||| ||| ||
Sbjct  793   GCCTGGAGAATCCCATGGACAGAGGAA-TTGGTGGGCTACACTCCATGGGGTCGCAAGGA  851

Query  3327  GTCAG  3331
             | |||
Sbjct  852   GCCAG  856


>LNC_000006                                    
Length=1948

 Score = 128 bits (69),  Expect = 1e-29
 Identities = 107/125 (86%), Gaps = 4/125 (3%)
 Strand=Plus/Plus

Query  3209  CCCTGGGTCGGGAAGATCCCCTGGAGAAGGGAATCAGGCAACC--TACTCCAGTATTCTT  3266
             ||||||||||||||||||||||||||||| ||||  ||| |||  ||||| |||||||||
Sbjct  258   CCCTGGGTCGGGAAGATCCCCTGGAGAAGTGAAT--GGCTACCCATACTCTAGTATTCTT  315

Query  3267  GCCTGAAGAATTCCACGGACAGGGGAGCTTGGCGGGCTACAGTCCATGGGGTCACAAAGA  3326
             ||||| ||||||||||  |||| ||||  ||| ||||||||||  |||||||  ||||||
Sbjct  316   GCCTGGAGAATTCCACAAACAGAGGAGGCTGGTGGGCTACAGTTGATGGGGTTGCAAAGA  375

Query  3327  GTCAG  3331
             |||||
Sbjct  376   GTCAG  380


>LNC_000426                                    
Length=2436

 Score = 126 bits (68),  Expect = 5e-29
 Identities = 135/166 (81%), Gaps = 9/166 (5%)
 Strand=Plus/Minus

Query  3201  GGTCTGATCCCTGGGTCGGGAAGATCCCCTGGAGAAGGGAATCAGGCAACCTACTCCAGT  3260
             ||| |||||||||||||||||||||||||||||| |||| || | |||||| ||||||| 
Sbjct  690   GGTTTGATCCCTGGGTCGGGAAGATCCCCTGGAGGAGGGCAT-A-GCAACCCACTCCAGG  633

Query  3261  ATTCTTGCCTGAAGAAT-TCCACGGACAGGGGAGCTTGGCGGGCTACAGTCCATGGGGTC  3319
             ||||||||||| ||| | |||| || ||| ||||| ||||   || ||||| ||||||||
Sbjct  632   ATTCTTGCCTGGAGAGTCTCCATGGGCAGAGGAGCCTGGCAAACTCCAGTCTATGGGGTC  573

Query  3320  ACAAAGAGTCAGTCGGACACGACTTAGCGACTAAAACATGCACAGT  3365
             | ||||||||   |  ||| |||| || |||||| |||  ||||||
Sbjct  572   AGAAAGAGTC---CA-ACATGACTGAGTGACTAACACA--CACAGT  533


>LNC_000400                                    
Length=4374

 Score = 126 bits (68),  Expect = 5e-29
 Identities = 125/152 (82%), Gaps = 6/152 (4%)
 Strand=Plus/Plus

Query  2881  ACCAGACTCCTCTGTCCATGGAATTCTCCAGGCAAGAGTACTGGAGTGGGTTG-CATTCC  2939
             ||||| ||||||||||||||| ||||||||||||||||||||||||||||||| |||| |
Sbjct  2473  ACCAGGCTCCTCTGTCCATGGGATTCTCCAGGCAAGAGTACTGGAGTGGGTTGCCATTTC  2532

Query  2940  CTTCTCCAGGGGATCTTCCCGACCTAAGGATCAAACC-A-AG-GTCTCCTGCGTTGCAGA  2996
             ||||||| ||||| ||||| |||| | ||||  |||| | |  ||||||  | ||| || 
Sbjct  2533  CTTCTCC-GGGGACCTTCCTGACCCAGGGATTGAACCCACATTGTCTCCCACATTGTAGG  2591

Query  2997  TGGATTCTTTACCGTGTGAGCCACCAAGGAAG  3028
               ||| |||  |||| |||||||||| |||||
Sbjct  2592  CAGATGCTTAGCCGTCTGAGCCACCA-GGAAG  2622


>LNC_000399                                    
Length=5491

 Score = 126 bits (68),  Expect = 5e-29
 Identities = 125/152 (82%), Gaps = 6/152 (4%)
 Strand=Plus/Plus

Query  2881  ACCAGACTCCTCTGTCCATGGAATTCTCCAGGCAAGAGTACTGGAGTGGGTTG-CATTCC  2939
             ||||| ||||||||||||||| ||||||||||||||||||||||||||||||| |||| |
Sbjct  2473  ACCAGGCTCCTCTGTCCATGGGATTCTCCAGGCAAGAGTACTGGAGTGGGTTGCCATTTC  2532

Query  2940  CTTCTCCAGGGGATCTTCCCGACCTAAGGATCAAACC-A-AG-GTCTCCTGCGTTGCAGA  2996
             ||||||| ||||| ||||| |||| | ||||  |||| | |  ||||||  | ||| || 
Sbjct  2533  CTTCTCC-GGGGACCTTCCTGACCCAGGGATTGAACCCACATTGTCTCCCACATTGTAGG  2591

Query  2997  TGGATTCTTTACCGTGTGAGCCACCAAGGAAG  3028
               ||| |||  |||| |||||||||| |||||
Sbjct  2592  CAGATGCTTAGCCGTCTGAGCCACCA-GGAAG  2622


>LNC_000398                                    
Length=4956

 Score = 126 bits (68),  Expect = 5e-29
 Identities = 125/152 (82%), Gaps = 6/152 (4%)
 Strand=Plus/Plus

Query  2881  ACCAGACTCCTCTGTCCATGGAATTCTCCAGGCAAGAGTACTGGAGTGGGTTG-CATTCC  2939
             ||||| ||||||||||||||| ||||||||||||||||||||||||||||||| |||| |
Sbjct  2473  ACCAGGCTCCTCTGTCCATGGGATTCTCCAGGCAAGAGTACTGGAGTGGGTTGCCATTTC  2532

Query  2940  CTTCTCCAGGGGATCTTCCCGACCTAAGGATCAAACC-A-AG-GTCTCCTGCGTTGCAGA  2996
             ||||||| ||||| ||||| |||| | ||||  |||| | |  ||||||  | ||| || 
Sbjct  2533  CTTCTCC-GGGGACCTTCCTGACCCAGGGATTGAACCCACATTGTCTCCCACATTGTAGG  2591

Query  2997  TGGATTCTTTACCGTGTGAGCCACCAAGGAAG  3028
               ||| |||  |||| |||||||||| |||||
Sbjct  2592  CAGATGCTTAGCCGTCTGAGCCACCA-GGAAG  2622


>LNC_000410                                    
Length=1131

 Score = 124 bits (67),  Expect = 2e-28
 Identities = 131/161 (81%), Gaps = 8/161 (5%)
 Strand=Plus/Minus

Query  3199  TGGGTCTGATCCCTGGGTCGGGAAGATCCCCTGGAGAAGGGAATCAGGCAACCTACTCCA  3258
             ||||| |||||||||||||||||||||||||||||| |||| ||  ||||||| ||||||
Sbjct  456   TGGGTTTGATCCCTGGGTCGGGAAGATCCCCTGGAGGAGGGCAT--GGCAACCCACTCCA  399

Query  3259  GTATTCTTGCCTGAAGAATTCCACGGACAGGGGAGCTTGGCGGGCTACAGTCCATGGGGT  3318
             |||||||||||||  |||| |||| ||||| ||||| || | |||||  |||||  | ||
Sbjct  398   GTATTCTTGCCTGGGGAATCCCACTGACAGAGGAGCCTGACAGGCTATCGTCCACAGTGT  339

Query  3319  CACAAAGAGTCAGTCGGACACGACTTA-GCGAC-TAAAACA  3357
             |||| |  |||||    |||||||| | ||||| ||| |||
Sbjct  338   CACACACGGTCAG----ACACGACTGAAGCGACCTAACACA  302


>LNC_000357                                    
Length=5271

 Score = 122 bits (66),  Expect = 6e-28
 Identities = 124/151 (82%), Gaps = 7/151 (5%)
 Strand=Plus/Minus

Query  3207  ATCCCTGGGTCGGGAAGATCCCCTGGAGAAGGGAATCAGGCAACCTACTCCAGTATTCTT  3266
             ||||||||| | |||| |||||||||||||||||||  ||| ||| | |||||| |||||
Sbjct  4188  ATCCCTGGGACAGGAACATCCCCTGGAGAAGGGAAT--GGCTACCCATTCCAGTGTTCTT  4131

Query  3267  GCCTGAAGAATTCCACGGACAGGGGAGCTTGGCGGGCTACAGTCCATGGGGTCACAAAGA  3326
             |||||   ||| ||  |||||| | ||| ||| |||||||||||||||||||||||||||
Sbjct  4130  GCCTGGGAAATCCCTTGGACAGAGAAGCCTGGTGGGCTACAGTCCATGGGGTCACAAAGA  4071

Query  3327  GTCAGTCGGACACGACTTAGCGACTAA-AAC  3356
             ||   | |||||| ||| ||| ||||| |||
Sbjct  4070  GT---T-GGACACAACTGAGCAACTAATAAC  4044


>LNC_000520                                    
Length=3642

 Score = 121 bits (65),  Expect = 2e-27
 Identities = 108/129 (84%), Gaps = 2/129 (2%)
 Strand=Plus/Plus

Query  2882  CCAGACTCCTCTGTCCATGGAATTCTCCAGGCAAGAGTACTGGAGTGGGTTGCA-TTCCC  2940
             ||||  |||||||||||||||||||||||||||||| || |||||||||||||  || ||
Sbjct  2850  CCAGGATCCTCTGTCCATGGAATTCTCCAGGCAAGAATATTGGAGTGGGTTGCCGTTTCC  2909

Query  2941  TTCTCCAGGGGATCTTCCCGACCTAAGGATCAAACCAAGGTCTCCTGCGTTGCAGATGGA  3000
             |||||  | ||||||||| |||||| | ||| ||||  ||||| |||| ||||||   ||
Sbjct  2910  TTCTCTGGAGGATCTTCCTGACCTAGGAATCGAACCCGGGTCT-CTGCATTGCAGGCAGA  2968

Query  3001  TTCTTTACC  3009
             |||||||||
Sbjct  2969  TTCTTTACC  2977


>LNC_000317                                    
Length=9170

 Score = 117 bits (63),  Expect = 3e-26
 Identities = 82/91 (90%), Gaps = 1/91 (1%)
 Strand=Plus/Plus

Query  2881  ACCAGACTCCTCTGTCCATGGAATTCTCCAGGCAAGAGTACTGGAGTGGGTTG-CATTCC  2939
             ||||| ||||||||||||||||||||||||||||||| ||||||| ||||||| |||| |
Sbjct  9062  ACCAGGCTCCTCTGTCCATGGAATTCTCCAGGCAAGAATACTGGAATGGGTTGCCATTTC  9121

Query  2940  CTTCTCCAGGGGATCTTCCCGACCTAAGGAT  2970
             |||||| ||||||||||||| ||| | ||||
Sbjct  9122  CTTCTCTAGGGGATCTTCCCAACCCAGGGAT  9152


>LNC_000279                                    
Length=2503

 Score = 117 bits (63),  Expect = 3e-26
 Identities = 108/129 (84%), Gaps = 6/129 (5%)
 Strand=Plus/Plus

Query  3205  TGATCCCTGGGTCGGGAAGATCCCCTGGAGAAGGGAATCAGGCA--ACCTACTCCAGTAT  3262
             |||||||||||||||||||||||||||||| ||| |||  |||   |||  ||| |||||
Sbjct  1939  TGATCCCTGGGTCGGGAAGATCCCCTGGAGGAGGAAAT--GGCTGTACC--CTCTAGTAT  1994

Query  3263  TCTTGCCTGAAGAATTCCACGGACAGGGGAGCTTGGCGGGCTACAGTCCATGGGGTCACA  3322
             ||||||||| ||||| ||| |||||| ||||| ||| ||||| |||||||| | ||  ||
Sbjct  1995  TCTTGCCTGGAGAATCCCATGGACAGAGGAGCCTGGAGGGCTGCAGTCCATAGAGTTGCA  2054

Query  3323  AAGAGTCAG  3331
             |||||||||
Sbjct  2055  AAGAGTCAG  2063


>LNC_000144                                    
Length=13165

 Score = 117 bits (63),  Expect = 3e-26
 Identities = 124/152 (82%), Gaps = 10/152 (7%)
 Strand=Plus/Minus

Query  3207  ATCCCTGGGTCGGGAAGATCCCCTGGAGAAGGGAATCAGGCAACCTACTCC---AGTATT  3263
             |||||||||||||||||||||||||||| ||| |||  ||||| | |||||   ||||||
Sbjct  1108  ATCCCTGGGTCGGGAAGATCCCCTGGAGGAGGAAAT--GGCAAGCCACTCCCCTAGTATT  1051

Query  3264  CTTGCCTGAAGAATTCCACGGACAGGGGAGCTTGGCGGGCTACAGTCCATGGGGTCACAA  3323
             ||||||||   ||||||| |||||| || || ||| |||||| ||||||||||||| |||
Sbjct  1050  CTTGCCTGGGAAATTCCATGGACAGAGGCGCCTGGTGGGCTATAGTCCATGGGGTCCCAA  991

Query  3324  A-GAGTCAGTCGGACACGACTTAGCGACTAAA  3354
             | |||  ||  ||||| |||| ||  ||||||
Sbjct  990   AAGAG--AG--GGACAGGACTGAGTAACTAAA  963


>LNC_000448                                    
Length=1386

 Score = 97.1 bits (52),  Expect = 4e-20
 Identities = 73/83 (88%), Gaps = 1/83 (1%)
 Strand=Plus/Minus

Query  2882  CCAGACTCCTCTGTCCATGGAATTCTCCAGGCAAGAGTACTGGAGTGGGTTGC-ATTCCC  2940
             |||| || |||||||||||||||||||||||||||| |||||| ||||||| | ||| ||
Sbjct  782   CCAGGCTTCTCTGTCCATGGAATTCTCCAGGCAAGAATACTGGGGTGGGTTACCATTTCC  723

Query  2941  TTCTCCAGGGGATCTTCCCGACC  2963
             | || |||||||||||||| |||
Sbjct  722   TACTTCAGGGGATCTTCCCAACC  700


>LNC_000212                                    
Length=4366

 Score = 91.6 bits (49),  Expect = 2e-18
 Identities = 62/68 (91%), Gaps = 1/68 (1%)
 Strand=Plus/Plus

Query  2881  ACCAGACTCCTCTGTCCATGGAATTCTCCAGGCAAGAGTACTGGAGTGGGTTGC-ATTCC  2939
             ||||| ||||||||||| ||| |||||||||||||||||||||||||||| ||| ||| |
Sbjct  106   ACCAGGCTCCTCTGTCCCTGGCATTCTCCAGGCAAGAGTACTGGAGTGGGGTGCGATTTC  165

Query  2940  CTTCTCCA  2947
             ||||||||
Sbjct  166   CTTCTCCA  173


>LNC_000377                                    
Length=4514

 Score = 76.8 bits (41),  Expect = 5e-14
 Identities = 80/99 (81%), Gaps = 2/99 (2%)
 Strand=Plus/Plus

Query  3137  TGCCGGCAAGGAGCATCCTTGGTGGCCCAATGGTAATGAATCCG-CAGAAAGTATAGGAT  3195
             ||||  || || || ||||||||||| ||   |||| ||||| | | |  |||  |||| 
Sbjct  4406  TGCCCTCATGGGGCTTCCTTGGTGGCTCAGCCGTAAAGAATCTGACTG-CAGTGCAGGAA  4464

Query  3196  ACCTGGGTCTGATCCCTGGGTCGGGAAGATCCCCTGGAG  3234
             |||||||| ||||||||||||||||||||||||||||||
Sbjct  4465  ACCTGGGTTTGATCCCTGGGTCGGGAAGATCCCCTGGAG  4503


>LNC_000102                                    
Length=3105

 Score = 71.3 bits (38),  Expect = 2e-12
 Identities = 45/48 (94%), Gaps = 1/48 (2%)
 Strand=Plus/Plus

Query  2884  AGACTCCTCTGTCCATGGAATTCTCCAGGCAAGAGTACTGGAGTGGGT  2931
             || ||||||||||||||||||||||||||||||| ||||| |||||||
Sbjct  2603  AGGCTCCTCTGTCCATGGAATTCTCCAGGCAAGAATACTG-AGTGGGT  2649


Lambda      K        H
    1.33    0.621     1.12 

Gapped
Lambda      K        H
    1.28    0.460    0.850 

Effective search space used: 6486827802


Query= TCONS_00054526

Length=435


***** No hits found *****


Lambda      K        H
    1.33    0.621     1.12 

Gapped
Lambda      K        H
    1.28    0.460    0.850 

Effective search space used: 615703130


Query= TCONS_00039956

Length=912


***** No hits found *****


Lambda      K        H
    1.33    0.621     1.12 

Gapped
Lambda      K        H
    1.28    0.460    0.850 

Effective search space used: 1321433190


Query= TCONS_00027937

Length=6622
                                                                      Score        E
Sequences producing significant alignments:                          (Bits)     Value

LNC_000362                                                            147        5e-35
LNC_000524                                                            145        2e-34
LNC_000393                                                            145        2e-34
LNC_000484                                                            143        7e-34
LNC_000203                                                            143        7e-34
LNC_000253                                                            141        3e-33
LNC_000240                                                            141        3e-33
LNC_000239                                                            141        3e-33
LNC_000238                                                            141        3e-33
LNC_000237                                                            141        3e-33
LNC_000110                                                            128        2e-29
LNC_000109                                                            128        2e-29
LNC_000467                                                            124        3e-28
LNC_000337                                                            121        3e-27
LNC_000287                                                            121        3e-27
LNC_000154                                                            121        3e-27
LNC_000363                                                            119        1e-26
LNC_000410                                                            117        4e-26
LNC_000052                                                            117        4e-26
LNC_000175                                                            115        2e-25
LNC_000117                                                            115        2e-25
LNC_000518                                                            113        6e-25
LNC_000517                                                            113        6e-25
LNC_000271                                                            108        3e-23
LNC_000252                                                            106        9e-23
LNC_000514                                                            102        1e-21
LNC_000454                                                            102        1e-21
LNC_000275                                                            102        1e-21
LNC_000274                                                            102        1e-21
LNC_000089                                                            97.1       6e-20
LNC_000424                                                            93.5       7e-19
LNC_000244                                                            89.8       9e-18
LNC_000090                                                            82.4       2e-15
LNC_000178                                                            76.8       7e-14
LNC_000079                                                            73.1       9e-13


>LNC_000362                                    
Length=27039

 Score = 147 bits (79),  Expect = 5e-35
 Identities = 102/113 (90%), Gaps = 1/113 (1%)
 Strand=Plus/Plus

Query  47    CTGCCCATGGGATTCTCCAGGCAAGAATACTGGAGTGGGTTGCCATTCCCTTTTCCAGGG  106
             ||| |||||| |||| |||||||||||||||||||||||||||||||||||| |||||||
Sbjct  8286  CTGTCCATGGAATTCCCCAGGCAAGAATACTGGAGTGGGTTGCCATTCCCTTCTCCAGGG  8345

Query  107   G-ATCTTCCCAACCCAGGGATAGAACCCAGGTCTGCTTCATTGCAGGCAGATT  158
             | |||||||||||||||||||  ||||||||||| |   ||||||||||||||
Sbjct  8346  GAATCTTCCCAACCCAGGGATCAAACCCAGGTCTCCCGAATTGCAGGCAGATT  8398


 Score = 119 bits (64),  Expect = 1e-26
 Identities = 99/116 (85%), Gaps = 2/116 (2%)
 Strand=Plus/Minus

Query  47     CTGCCCAT-GGGATTCTCCAGGCAAGAATACTGGAGTGGGTTGCCATTCCCTTTTCCAGG  105
              ||| |||| |||||||||||||||||||||||||||||||||||| | ||||  ||||||
Sbjct  18317  CTGTCCATGGGGATTCTCCAGGCAAGAATACTGGAGTGGGTTGCCCTGCCCTCCTCCAGG  18258

Query  106    GGATCTTCCCAACCCAGGGATAGAACCCAGGTCTGCTTCATTG-CAGGCAGATTCT  160
              ||||| |||| |||||||||| ||| |||  ||| || ||||| ||||| | ||||
Sbjct  18257  GGATCCTCCCCACCCAGGGATCGAATCCACATCTCCTGCATTGGCAGGCGGGTTCT  18202


 Score = 117 bits (63),  Expect = 4e-26
 Identities = 98/115 (85%), Gaps = 1/115 (1%)
 Strand=Plus/Minus

Query  47    CTGCCCAT-GGGATTCTCCAGGCAAGAATACTGGAGTGGGTTGCCATTCCCTTTTCCAGG  105
             ||| |||| |||| |||||||||||||||||||||||||||||||||  |||  ||||| 
Sbjct  9670  CTGTCCATGGGGACTCTCCAGGCAAGAATACTGGAGTGGGTTGCCATGTCCTCCTCCAGA  9611

Query  106   GGATCTTCCCAACCCAGGGATAGAACCCAGGTCTGCTTCATTGCAGGCAGATTCT  160
              ||||||||||||| ||||||  || |||||||| |  |||| ||||||||||||
Sbjct  9610  TGATCTTCCCAACCGAGGGATCAAATCCAGGTCTCCCACATTACAGGCAGATTCT  9556


 Score = 99.0 bits (53),  Expect = 2e-20
 Identities = 88/105 (84%), Gaps = 1/105 (1%)
 Strand=Plus/Minus

Query  50    CCCATGGGATTCTCCAGGCAAGAATACTGGAGTGGGTTGCCATTCCCTTTTCCAGGGGAT  109
             |||||||||||  |||||||||||||||||||||||||||||  ||||| || ||||| |
Sbjct  4880  CCCATGGGATTTCCCAGGCAAGAATACTGGAGTGGGTTGCCACGCCCTTCTCTAGGGGGT  4821

Query  110   CTTCCCAACCCAGGGATAGAACCCAGGTCTGCTTCATTG-CAGGC  153
             |||||| || ||||||| |||||    ||| || ||||| |||||
Sbjct  4820  CTTCCCCACTCAGGGATCGAACCTGCATCTCCTGCATTGGCAGGC  4776


>LNC_000524                                    
Length=3524

 Score = 145 bits (78),  Expect = 2e-34
 Identities = 102/114 (89%), Gaps = 0/114 (0%)
 Strand=Plus/Plus

Query  47    CTGCCCATGGGATTCTCCAGGCAAGAATACTGGAGTGGGTTGCCATTCCCTTTTCCAGGG  106
             ||| |||||| | |||||||||||||||||||||||||||| |||||||||| |||||||
Sbjct  1253  CTGTCCATGGAACTCTCCAGGCAAGAATACTGGAGTGGGTTCCCATTCCCTTCTCCAGGG  1312

Query  107   GATCTTCCCAACCCAGGGATAGAACCCAGGTCTGCTTCATTGCAGGCAGATTCT  160
              |||||||||||||||||||  ||| ||||||| |  |||||||||||||||||
Sbjct  1313  AATCTTCCCAACCCAGGGATCAAACTCAGGTCTCCCACATTGCAGGCAGATTCT  1366


>LNC_000393                                    
Length=12617

 Score = 145 bits (78),  Expect = 2e-34
 Identities = 102/114 (89%), Gaps = 0/114 (0%)
 Strand=Plus/Plus

Query  47    CTGCCCATGGGATTCTCCAGGCAAGAATACTGGAGTGGGTTGCCATTCCCTTTTCCAGGG  106
             ||| |||||||||||||||||||||||||||||| || |||||||||| |||||||||||
Sbjct  1378  CTGTCCATGGGATTCTCCAGGCAAGAATACTGGAATGAGTTGCCATTCTCTTTTCCAGGG  1437

Query  107   GATCTTCCCAACCCAGGGATAGAACCCAGGTCTGCTTCATTGCAGGCAGATTCT  160
             || |||||||||| |||||| |||||  ||| | || |||||||||||||||||
Sbjct  1438  GAACTTCCCAACCTAGGGATTGAACCTGGGTATCCTGCATTGCAGGCAGATTCT  1491


 Score = 117 bits (63),  Expect = 4e-26
 Identities = 98/115 (85%), Gaps = 2/115 (2%)
 Strand=Plus/Minus

Query  47    CTGCCCATGGGATTCTCCAGGCAAGAATACTGGAGTGGGTTGCCATTCCCTTTTCCAGGG  106
             ||| || ||||||||||||||||||||||||||||||||||||||| || |  |||||||
Sbjct  4284  CTGTCCGTGGGATTCTCCAGGCAAGAATACTGGAGTGGGTTGCCATGCC-TCCTCCAGGG  4226

Query  107   GATCTTCCCAACCCAGGGATAGAACCCAGGTCTGCTTCATTG-CAGGCAGATTCT  160
             |||||||   |||||||| |  |||||| |||| || || || ||||||||||||
Sbjct  4225  GATCTTCTAGACCCAGGGGTCAAACCCATGTCTCCTGCACTGACAGGCAGATTCT  4171


>LNC_000484                                    
Length=3090

 Score = 143 bits (77),  Expect = 7e-34
 Identities = 99/110 (90%), Gaps = 0/110 (0%)
 Strand=Plus/Minus

Query  51   CCATGGGATTCTCCAGGCAAGAATACTGGAGTGGGTTGCCATTCCCTTTTCCAGGGGATC  110
            ||||||| || |||||||||||||||||||||||||||||||| |||| ||||||||| |
Sbjct  927  CCATGGGGTTTTCCAGGCAAGAATACTGGAGTGGGTTGCCATTTCCTTCTCCAGGGGAAC  868

Query  111  TTCCCAACCCAGGGATAGAACCCAGGTCTGCTTCATTGCAGGCAGATTCT  160
            |||||||||||||||| |||||||||||| |  ||||| |||||||| ||
Sbjct  867  TTCCCAACCCAGGGATCGAACCCAGGTCTCCCGCATTGTAGGCAGATGCT  818


>LNC_000203                                    
Length=1682

 Score = 143 bits (77),  Expect = 7e-34
 Identities = 99/110 (90%), Gaps = 0/110 (0%)
 Strand=Plus/Plus

Query  47   CTGCCCATGGGATTCTCCAGGCAAGAATACTGGAGTGGGTTGCCATTCCCTTTTCCAGGG  106
            ||| ||||||||||||||||||||||||||||||||||||||||||| |||| |||||||
Sbjct  1    CTGTCCATGGGATTCTCCAGGCAAGAATACTGGAGTGGGTTGCCATTTCCTTCTCCAGGG  60

Query  107  GATCTTCCCAACCCAGGGATAGAACCCAGGTCTGCTTCATTGCAGGCAGA  156
            ||||||||||||||| |||| ||||||   ||| || | |||||||||||
Sbjct  61   GATCTTCCCAACCCATGGATCGAACCCGCTTCTCCTGCTTTGCAGGCAGA  110


>LNC_000253                                    
Length=31806

 Score = 141 bits (76),  Expect = 3e-33
 Identities = 104/117 (89%), Gaps = 3/117 (3%)
 Strand=Plus/Minus

Query  47     CTGCCCATGGGATTCTCCAGGCAAGAATACTGGAGTGGGTTGC---CATTCCCTTTTCCA  103
              ||| |||||||||||||||||||||||||||||||||||| ||   ||||||||| ||||
Sbjct  24472  CTGTCCATGGGATTCTCCAGGCAAGAATACTGGAGTGGGTAGCAGCCATTCCCTTCTCCA  24413

Query  104    GGGGATCTTCCCAACCCAGGGATAGAACCCAGGTCTGCTTCATTGCAGGCAGATTCT  160
              |||||||||||| |||||||||||||| |  ||||| || ||||||||| |||||||
Sbjct  24412  GGGGATCTTCCCGACCCAGGGATAGAAACTGGGTCTCCTGCATTGCAGGTAGATTCT  24356


>LNC_000240                                    
Length=15413

 Score = 141 bits (76),  Expect = 3e-33
 Identities = 99/110 (90%), Gaps = 1/110 (1%)
 Strand=Plus/Plus

Query  47    CTGCCCAT-GGGATTCTCCAGGCAAGAATACTGGAGTGGGTTGCCATTCCCTTTTCCAGG  105
             |||||||| |||||||||||||||||||||||||||||||||||||| ||||  ||||||
Sbjct  7342  CTGCCCATGGGGATTCTCCAGGCAAGAATACTGGAGTGGGTTGCCATGCCCTCCTCCAGG  7401

Query  106   GGATCTTCCCAACCCAGGGATAGAACCCAGGTCTGCTTCATTGCAGGCAG  155
             || |||| ||||||||||||| |||||||||||| |  |||||||| |||
Sbjct  7402  GGCTCTTTCCAACCCAGGGATTGAACCCAGGTCTCCCACATTGCAGACAG  7451


 Score = 80.5 bits (43),  Expect = 6e-15
 Identities = 53/58 (91%), Gaps = 0/58 (0%)
 Strand=Plus/Plus

Query  47    CTGCCCATGGGATTCTCCAGGCAAGAATACTGGAGTGGGTTGCCATTCCCTTTTCCAG  104
             ||| |||||||||||||||||||||||||||||||||||| |||||| | || |||||
Sbjct  6083  CTGTCCATGGGATTCTCCAGGCAAGAATACTGGAGTGGGTGGCCATTTCTTTCTCCAG  6140


>LNC_000239                                    
Length=15431

 Score = 141 bits (76),  Expect = 3e-33
 Identities = 99/110 (90%), Gaps = 1/110 (1%)
 Strand=Plus/Plus

Query  47    CTGCCCAT-GGGATTCTCCAGGCAAGAATACTGGAGTGGGTTGCCATTCCCTTTTCCAGG  105
             |||||||| |||||||||||||||||||||||||||||||||||||| ||||  ||||||
Sbjct  7360  CTGCCCATGGGGATTCTCCAGGCAAGAATACTGGAGTGGGTTGCCATGCCCTCCTCCAGG  7419

Query  106   GGATCTTCCCAACCCAGGGATAGAACCCAGGTCTGCTTCATTGCAGGCAG  155
             || |||| ||||||||||||| |||||||||||| |  |||||||| |||
Sbjct  7420  GGCTCTTTCCAACCCAGGGATTGAACCCAGGTCTCCCACATTGCAGACAG  7469


 Score = 80.5 bits (43),  Expect = 6e-15
 Identities = 53/58 (91%), Gaps = 0/58 (0%)
 Strand=Plus/Plus

Query  47    CTGCCCATGGGATTCTCCAGGCAAGAATACTGGAGTGGGTTGCCATTCCCTTTTCCAG  104
             ||| |||||||||||||||||||||||||||||||||||| |||||| | || |||||
Sbjct  6101  CTGTCCATGGGATTCTCCAGGCAAGAATACTGGAGTGGGTGGCCATTTCTTTCTCCAG  6158


>LNC_000238                                    
Length=15430

 Score = 141 bits (76),  Expect = 3e-33
 Identities = 99/110 (90%), Gaps = 1/110 (1%)
 Strand=Plus/Plus

Query  47    CTGCCCAT-GGGATTCTCCAGGCAAGAATACTGGAGTGGGTTGCCATTCCCTTTTCCAGG  105
             |||||||| |||||||||||||||||||||||||||||||||||||| ||||  ||||||
Sbjct  7359  CTGCCCATGGGGATTCTCCAGGCAAGAATACTGGAGTGGGTTGCCATGCCCTCCTCCAGG  7418

Query  106   GGATCTTCCCAACCCAGGGATAGAACCCAGGTCTGCTTCATTGCAGGCAG  155
             || |||| ||||||||||||| |||||||||||| |  |||||||| |||
Sbjct  7419  GGCTCTTTCCAACCCAGGGATTGAACCCAGGTCTCCCACATTGCAGACAG  7468


 Score = 80.5 bits (43),  Expect = 6e-15
 Identities = 53/58 (91%), Gaps = 0/58 (0%)
 Strand=Plus/Plus

Query  47    CTGCCCATGGGATTCTCCAGGCAAGAATACTGGAGTGGGTTGCCATTCCCTTTTCCAG  104
             ||| |||||||||||||||||||||||||||||||||||| |||||| | || |||||
Sbjct  6100  CTGTCCATGGGATTCTCCAGGCAAGAATACTGGAGTGGGTGGCCATTTCTTTCTCCAG  6157


>LNC_000237                                    
Length=15447

 Score = 141 bits (76),  Expect = 3e-33
 Identities = 99/110 (90%), Gaps = 1/110 (1%)
 Strand=Plus/Plus

Query  47    CTGCCCAT-GGGATTCTCCAGGCAAGAATACTGGAGTGGGTTGCCATTCCCTTTTCCAGG  105
             |||||||| |||||||||||||||||||||||||||||||||||||| ||||  ||||||
Sbjct  7376  CTGCCCATGGGGATTCTCCAGGCAAGAATACTGGAGTGGGTTGCCATGCCCTCCTCCAGG  7435

Query  106   GGATCTTCCCAACCCAGGGATAGAACCCAGGTCTGCTTCATTGCAGGCAG  155
             || |||| ||||||||||||| |||||||||||| |  |||||||| |||
Sbjct  7436  GGCTCTTTCCAACCCAGGGATTGAACCCAGGTCTCCCACATTGCAGACAG  7485


 Score = 80.5 bits (43),  Expect = 6e-15
 Identities = 53/58 (91%), Gaps = 0/58 (0%)
 Strand=Plus/Plus

Query  47    CTGCCCATGGGATTCTCCAGGCAAGAATACTGGAGTGGGTTGCCATTCCCTTTTCCAG  104
             ||| |||||||||||||||||||||||||||||||||||| |||||| | || |||||
Sbjct  6117  CTGTCCATGGGATTCTCCAGGCAAGAATACTGGAGTGGGTGGCCATTTCTTTCTCCAG  6174


>LNC_000110                                    
Length=2601

 Score = 128 bits (69),  Expect = 2e-29
 Identities = 86/94 (91%), Gaps = 1/94 (1%)
 Strand=Plus/Minus

Query  47    CTGCCCAT-GGGATTCTCCAGGCAAGAATACTGGAGTGGGTTGCCATTCCCTTTTCCAGG  105
             ||| |||| |||||||||||||||||||||||||||||||||||||| ||||| ||||||
Sbjct  1752  CTGTCCATGGGGATTCTCCAGGCAAGAATACTGGAGTGGGTTGCCATACCCTTCTCCAGG  1693

Query  106   GGATCTTCCCAACCCAGGGATAGAACCCAGGTCT  139
             |||||||||| |||||||||| |||| || ||||
Sbjct  1692  GGATCTTCCCGACCCAGGGATTGAACTCACGTCT  1659


>LNC_000109                                    
Length=2738

 Score = 128 bits (69),  Expect = 2e-29
 Identities = 86/94 (91%), Gaps = 1/94 (1%)
 Strand=Plus/Minus

Query  47    CTGCCCAT-GGGATTCTCCAGGCAAGAATACTGGAGTGGGTTGCCATTCCCTTTTCCAGG  105
             ||| |||| |||||||||||||||||||||||||||||||||||||| ||||| ||||||
Sbjct  1889  CTGTCCATGGGGATTCTCCAGGCAAGAATACTGGAGTGGGTTGCCATACCCTTCTCCAGG  1830

Query  106   GGATCTTCCCAACCCAGGGATAGAACCCAGGTCT  139
             |||||||||| |||||||||| |||| || ||||
Sbjct  1829  GGATCTTCCCGACCCAGGGATTGAACTCACGTCT  1796


>LNC_000467                                    
Length=5111

 Score = 124 bits (67),  Expect = 3e-28
 Identities = 96/110 (87%), Gaps = 1/110 (1%)
 Strand=Plus/Minus

Query  47   CTGCCCATGGGATTCTCCAGGCAAGAATACTGGAGTGGGTTGCCATTCCCTTTTCCAGGG  106
            ||| |||||||||| |||||||||||||||||||||||||||||||| |||| || ||||
Sbjct  110  CTGTCCATGGGATTTTCCAGGCAAGAATACTGGAGTGGGTTGCCATTTCCTTCTCTAGGG  51

Query  107  GATCTTCCCAACCCAGGGATAGAACCCAGGTCTGCTTCATTG-CAGGCAG  155
            |||||||||| |||||||||  ||||||  |||  | ||||| |||||||
Sbjct  50   GATCTTCCCAGCCCAGGGATCAAACCCACATCTCGTGCATTGGCAGGCAG  1


>LNC_000337                                    
Length=15072

 Score = 121 bits (65),  Expect = 3e-27
 Identities = 107/126 (85%), Gaps = 8/126 (6%)
 Strand=Plus/Minus

Query  43     CTAC-CTGCCCATGGGATTCTCCAGGCAAGAATACTGGAGTGGGTTGCCATTCCCTTTTC  101
              |||| ||| ||| |||||||||||||||||||||||||||||||| ||||||||||| ||
Sbjct  14722  CTACTCTGTCCACGGGATTCTCCAGGCAAGAATACTGGAGTGGGTAGCCATTCCCTTCTC  14663

Query  102    CAGGGGATCTTCC---C--A--ACCCAGGGATAGAACCCAGGTCTGCTTCATTGCAGGCA  154
              |||||||||||||   |  |  |||||||||| |||||  ||||| ||  | ||||||||
Sbjct  14662  CAGGGGATCTTCCTGACCCAGGACCCAGGGATTGAACCTGGGTCTCCTGAACTGCAGGCA  14603

Query  155    GATTCT  160
              ||||||
Sbjct  14602  GATTCT  14597


>LNC_000287                                    
Length=3185

 Score = 121 bits (65),  Expect = 3e-27
 Identities = 95/110 (86%), Gaps = 0/110 (0%)
 Strand=Plus/Plus

Query  51    CCATGGGATTCTCCAGGCAAGAATACTGGAGTGGGTTGCCATTCCCTTTTCCAGGGGATC  110
             ||||||||||||||||||||||||||||||||| |  || |||||||| |||||||||||
Sbjct  2499  CCATGGGATTCTCCAGGCAAGAATACTGGAGTGAGCAGCTATTCCCTTCTCCAGGGGATC  2558

Query  111   TTCCCAACCCAGGGATAGAACCCAGGTCTGCTTCATTGCAGGCAGATTCT  160
             ||||  ||||||| ||  |||||||||   || |||||||| ||||||||
Sbjct  2559  TTCCTGACCCAGGCATCAAACCCAGGTTCCCTGCATTGCAGACAGATTCT  2608


>LNC_000154                                    
Length=10201

 Score = 121 bits (65),  Expect = 3e-27
 Identities = 86/96 (90%), Gaps = 1/96 (1%)
 Strand=Plus/Plus

Query  58    ATTCTCC-AGGCAAGAATACTGGAGTGGGTTGCCATTCCCTTTTCCAGGGGATCTTCCCA  116
             || |||| |||||||||||||||||||||||||||| |||| |||||||||||||||| |
Sbjct  5411  ATCCTCCTAGGCAAGAATACTGGAGTGGGTTGCCATGCCCTCTTCCAGGGGATCTTCCTA  5470

Query  117   ACCCAGGGATAGAACCCAGGTCTGCTTCATTGCAGG  152
             |||||||||| ||| |||||||| |  |||||||||
Sbjct  5471  ACCCAGGGATTGAAACCAGGTCTCCCACATTGCAGG  5506


>LNC_000363                                    
Length=10256

 Score = 119 bits (64),  Expect = 1e-26
 Identities = 99/116 (85%), Gaps = 2/116 (2%)
 Strand=Plus/Minus

Query  47   CTGCCCAT-GGGATTCTCCAGGCAAGAATACTGGAGTGGGTTGCCATTCCCTTTTCCAGG  105
            ||| |||| |||||||||||||||||||||||||||||||||||| | ||||  ||||||
Sbjct  732  CTGTCCATGGGGATTCTCCAGGCAAGAATACTGGAGTGGGTTGCCCTGCCCTCCTCCAGG  673

Query  106  GGATCTTCCCAACCCAGGGATAGAACCCAGGTCTGCTTCATTG-CAGGCAGATTCT  160
            ||||| |||| |||||||||| ||| |||  ||| || ||||| ||||| | ||||
Sbjct  672  GGATCCTCCCCACCCAGGGATCGAATCCACATCTCCTGCATTGGCAGGCGGGTTCT  617


>LNC_000410                                    
Length=1131

 Score = 117 bits (63),  Expect = 4e-26
 Identities = 79/87 (91%), Gaps = 0/87 (0%)
 Strand=Plus/Plus

Query  54   TGGGATTCTCCAGGCAAGAATACTGGAGTGGGTTGCCATTCCCTTTTCCAGGGGATCTTC  113
            |||||||| |||||||||||||||||||||||||||||| ||||  ||||||||||||||
Sbjct  376  TGGGATTCCCCAGGCAAGAATACTGGAGTGGGTTGCCATGCCCTCCTCCAGGGGATCTTC  435

Query  114  CCAACCCAGGGATAGAACCCAGGTCTG  140
            || ||||||||||  |||||| |||||
Sbjct  436  CCGACCCAGGGATCAAACCCACGTCTG  462


>LNC_000052                                    
Length=5207

 Score = 117 bits (63),  Expect = 4e-26
 Identities = 85/96 (89%), Gaps = 0/96 (0%)
 Strand=Plus/Minus

Query  47    CTGCCCATGGGATTCTCCAGGCAAGAATACTGGAGTGGGTTGCCATTCCCTTTTCCAGGG  106
             ||| |||||||| ||||||||||||||||||||||||||||||||| ||||  || ||||
Sbjct  3554  CTGTCCATGGGACTCTCCAGGCAAGAATACTGGAGTGGGTTGCCATGCCCTCCTCGAGGG  3495

Query  107   GATCTTCCCAACCCAGGGATAGAACCCAGGTCTGCT  142
             ||||||||| ||||||||||  |||||| |||| ||
Sbjct  3494  GATCTTCCCCACCCAGGGATCAAACCCACGTCTCCT  3459


>LNC_000175                                    
Length=5106

 Score = 115 bits (62),  Expect = 2e-25
 Identities = 78/86 (91%), Gaps = 0/86 (0%)
 Strand=Plus/Minus

Query  47    CTGCCCATGGGATTCTCCAGGCAAGAATACTGGAGTGGGTTGCCATTCCCTTTTCCAGGG  106
             ||| |||||||||||||||||||||||||||||||||||||| ||| ||||  |||||||
Sbjct  3955  CTGTCCATGGGATTCTCCAGGCAAGAATACTGGAGTGGGTTGTCATGCCCTCCTCCAGGG  3896

Query  107   GATCTTCCCAACCCAGGGATAGAACC  132
             |||||| |||||||||||||  ||||
Sbjct  3895  GATCTTTCCAACCCAGGGATCAAACC  3870


>LNC_000117                                    
Length=6576

 Score = 115 bits (62),  Expect = 2e-25
 Identities = 96/112 (86%), Gaps = 3/112 (3%)
 Strand=Plus/Plus

Query  52    CATGGGATTCTCCAGGCAAGAATACTGGAGTGGGTTGCCATTCCCTT-T-TCCAGGGGAT  109
             ||||| |||||||||||||||||||||||||||||||||||| |||| | |||||| |||
Sbjct  4748  CATGGAATTCTCCAGGCAAGAATACTGGAGTGGGTTGCCATTTCCTTCTCTCCAGGTGAT  4807

Query  110   CTTCCCAACCCAGGGATAGAACCCAGGTCTGCTTCATT-GCAGGCAGATTCT  160
             |||| | ||||||| || ||||||| |||| || |  | ||| |||||||||
Sbjct  4808  CTTCTCTACCCAGGAATCGAACCCAAGTCTCCTGCCCTGGCAAGCAGATTCT  4859


>LNC_000518                                    
Length=3546

 Score = 113 bits (61),  Expect = 6e-25
 Identities = 73/79 (92%), Gaps = 0/79 (0%)
 Strand=Plus/Minus

Query  47    CTGCCCATGGGATTCTCCAGGCAAGAATACTGGAGTGGGTTGCCATTCCCTTTTCCAGGG  106
             ||| |||||||||| |||||||||||||||||||||||||||||||| |||| |||||||
Sbjct  1326  CTGTCCATGGGATTGTCCAGGCAAGAATACTGGAGTGGGTTGCCATTTCCTTCTCCAGGG  1267

Query  107   GATCTTCCCAACCCAGGGA  125
              ||||||||||| ||||||
Sbjct  1266  CATCTTCCCAACTCAGGGA  1248


>LNC_000517                                    
Length=3652

 Score = 113 bits (61),  Expect = 6e-25
 Identities = 73/79 (92%), Gaps = 0/79 (0%)
 Strand=Plus/Minus

Query  47    CTGCCCATGGGATTCTCCAGGCAAGAATACTGGAGTGGGTTGCCATTCCCTTTTCCAGGG  106
             ||| |||||||||| |||||||||||||||||||||||||||||||| |||| |||||||
Sbjct  1432  CTGTCCATGGGATTGTCCAGGCAAGAATACTGGAGTGGGTTGCCATTTCCTTCTCCAGGG  1373

Query  107   GATCTTCCCAACCCAGGGA  125
              ||||||||||| ||||||
Sbjct  1372  CATCTTCCCAACTCAGGGA  1354


>LNC_000271                                    
Length=4020

 Score = 108 bits (58),  Expect = 3e-23
 Identities = 90/106 (85%), Gaps = 0/106 (0%)
 Strand=Plus/Minus

Query  47   CTGCCCATGGGATTCTCCAGGCAAGAATACTGGAGTGGGTTGCCATTCCCTTTTCCAGGG  106
            ||| |||||||||||||||||||||||||||||| |||||||||||  |||| |||||||
Sbjct  496  CTGTCCATGGGATTCTCCAGGCAAGAATACTGGATTGGGTTGCCATGTCCTTCTCCAGGG  437

Query  107  GATCTTCCCAACCCAGGGATAGAACCCAGGTCTGCTTCATTGCAGG  152
            | ||||||||| |||||| |  ||||| | ||| |  | |||||||
Sbjct  436  GCTCTTCCCAAACCAGGGGTCAAACCCCGATCTCCCGCCTTGCAGG  391


>LNC_000252                                    
Length=7985

 Score = 106 bits (57),  Expect = 9e-23
 Identities = 97/116 (84%), Gaps = 3/116 (3%)
 Strand=Plus/Minus

Query  27    TGTGACCCTACCTGACCTACCTGCCCATGGGATTCTCCAGGCAAGAATACTGGAGTGGGT  86
             |||||||| |   |||||  ||| ||||||||||  ||||||||||||||||||||||||
Sbjct  2912  TGTGACCCCA-GGGACCT--CTGTCCATGGGATTTCCCAGGCAAGAATACTGGAGTGGGT  2856

Query  87    TGCCATTCCCTTTTCCAGGGGATCTTCCCAACCCAGGGATAGAACCCAGGTCTGCT  142
             ||||| | |||| ||||||||||||| |  ||||||||||  |||||| |||| ||
Sbjct  2855  TGCCACTTCCTTCTCCAGGGGATCTTGCTGACCCAGGGATCAAACCCATGTCTCCT  2800


>LNC_000514                                    
Length=2428

 Score = 102 bits (55),  Expect = 1e-21
 Identities = 82/95 (86%), Gaps = 2/95 (2%)
 Strand=Plus/Minus

Query  66    GGCAAGAATACTGGAGTGGGTTGCCATTCCCTTTTCCAGGGGATCTTCCCAACCCAGGGA  125
             |||||||||||||||||||||||||||| |||| |||||||||||| | | ||||||  |
Sbjct  2428  GGCAAGAATACTGGAGTGGGTTGCCATTTCCTTCTCCAGGGGATCT-CTCGACCCAGA-A  2371

Query  126   TAGAACCCAGGTCTGCTTCATTGCAGGCAGATTCT  160
             | |||||| ||||| || || ||||||||||| ||
Sbjct  2370  TTGAACCCGGGTCTCCTGCACTGCAGGCAGATGCT  2336


>LNC_000454                                    
Length=4650

 Score = 102 bits (55),  Expect = 1e-21
 Identities = 73/82 (89%), Gaps = 0/82 (0%)
 Strand=Plus/Minus

Query  51    CCATGGGATTCTCCAGGCAAGAATACTGGAGTGGGTTGCCATTCCCTTTTCCAGGGGATC  110
             ||| |||||||||||||||||||||||||||||||||||||| ||||  |||||| ||||
Sbjct  1693  CCACGGGATTCTCCAGGCAAGAATACTGGAGTGGGTTGCCATGCCCTCCTCCAGGAGATC  1634

Query  111   TTCCCAACCCAGGGATAGAACC  132
             || || ||||||||||  ||||
Sbjct  1633  TTTCCCACCCAGGGATCAAACC  1612


>LNC_000275                                    
Length=37393

 Score = 102 bits (55),  Expect = 1e-21
 Identities = 94/112 (84%), Gaps = 6/112 (5%)
 Strand=Plus/Minus

Query  43     CTAC-CTGCCCATGGGATTCTCCAGGCAAGAATACTGGAGTGGGTTGCCATTCC-CTTTT  100
              |||| | |||||||||||||||||||||||||||||||||||||||| ||| ||    ||
Sbjct  35544  CTACTCAGCCCATGGGATTCTCCAGGCAAGAATACTGGAGTGGGTTGTCATGCCTGCCTT  35485

Query  101    CCAGGGGATCTTCCCAACCCAGGGATAGAACCCAGGTCTGCTTCATTGCAGG  152
              | |   |||||||||||||||||||| |||||||  ||| || | |||||||
Sbjct  35484  C-A---GATCTTCCCAACCCAGGGATTGAACCCACATCTCCTGCTTTGCAGG  35437


>LNC_000274                                    
Length=41271

 Score = 102 bits (55),  Expect = 1e-21
 Identities = 94/112 (84%), Gaps = 6/112 (5%)
 Strand=Plus/Minus

Query  43     CTAC-CTGCCCATGGGATTCTCCAGGCAAGAATACTGGAGTGGGTTGCCATTCC-CTTTT  100
              |||| | |||||||||||||||||||||||||||||||||||||||| ||| ||    ||
Sbjct  39422  CTACTCAGCCCATGGGATTCTCCAGGCAAGAATACTGGAGTGGGTTGTCATGCCTGCCTT  39363

Query  101    CCAGGGGATCTTCCCAACCCAGGGATAGAACCCAGGTCTGCTTCATTGCAGG  152
              | |   |||||||||||||||||||| |||||||  ||| || | |||||||
Sbjct  39362  C-A---GATCTTCCCAACCCAGGGATTGAACCCACATCTCCTGCTTTGCAGG  39315


>LNC_000089                                    
Length=3764

 Score = 97.1 bits (52),  Expect = 6e-20
 Identities = 76/88 (86%), Gaps = 0/88 (0%)
 Strand=Plus/Minus

Query  47    CTGCCCATGGGATTCTCCAGGCAAGAATACTGGAGTGGGTTGCCATTCCCTTTTCCAGGG  106
             ||| |||||||||||||||||||||||||||||||| ||||| | | | ||  |||||||
Sbjct  2464  CTGTCCATGGGATTCTCCAGGCAAGAATACTGGAGTAGGTTGTCTTGCTCTCCTCCAGGG  2405

Query  107   GATCTTCCCAACCCAGGGATAGAACCCA  134
              |||||||||||||||| || |||| ||
Sbjct  2404  CATCTTCCCAACCCAGGAATCGAACTCA  2377


>LNC_000424                                    
Length=2282

 Score = 93.5 bits (50),  Expect = 7e-19
 Identities = 73/84 (87%), Gaps = 1/84 (1%)
 Strand=Plus/Minus

Query  56    GGATTC-TCCAGGCAAGAATACTGGAGTGGGTTGCCATTCCCTTTTCCAGGGGATCTTCC  114
             ||| || |||||||||||||||||||||||||||||||| |||  ||||||| |||||||
Sbjct  1372  GGAATCTTCCAGGCAAGAATACTGGAGTGGGTTGCCATTTCCTCCTCCAGGGCATCTTCC  1313

Query  115   CAACCCAGGGATAGAACCCAGGTC  138
             | |||||| ||| ||| ||| |||
Sbjct  1312  CCACCCAGAGATCGAATCCATGTC  1289


>LNC_000244                                    
Length=3599

 Score = 89.8 bits (48),  Expect = 9e-18
 Identities = 78/93 (84%), Gaps = 0/93 (0%)
 Strand=Plus/Minus

Query  47    CTGCCCATGGGATTCTCCAGGCAAGAATACTGGAGTGGGTTGCCATTCCCTTTTCCAGGG  106
             ||| |||||||||||||||||||||||||||| |||| |||||||| ||||  |||||||
Sbjct  3408  CTGACCATGGGATTCTCCAGGCAAGAATACTGTAGTGCGTTGCCATGCCCTCCTCCAGGG  3349

Query  107   GATCTTCCCAACCCAGGGATAGAACCCAGGTCT  139
              |||||| | | |||| |||  |||||  ||||
Sbjct  3348  AATCTTCGCGATCCAGAGATCAAACCCGTGTCT  3316


>LNC_000090                                    
Length=10863

 Score = 82.4 bits (44),  Expect = 2e-15
 Identities = 50/53 (94%), Gaps = 0/53 (0%)
 Strand=Plus/Minus

Query  51    CCATGGGATTCTCCAGGCAAGAATACTGGAGTGGGTTGCCATTCCCTTTTCCA  103
             |||||| |||||||||||||||||||||||||||||||||||| |||| ||||
Sbjct  9642  CCATGGAATTCTCCAGGCAAGAATACTGGAGTGGGTTGCCATTTCCTTCTCCA  9590


>LNC_000178                                    
Length=3472

 Score = 76.8 bits (41),  Expect = 7e-14
 Identities = 47/50 (94%), Gaps = 0/50 (0%)
 Strand=Plus/Minus

Query  47   CTGCCCATGGGATTCTCCAGGCAAGAATACTGGAGTGGGTTGCCATTCCC  96
            ||| |||||||||| |||||||||||||||||||||||||||||||| ||
Sbjct  858  CTGTCCATGGGATTTTCCAGGCAAGAATACTGGAGTGGGTTGCCATTTCC  809


>LNC_000079                                    
Length=1217

 Score = 73.1 bits (39),  Expect = 9e-13
 Identities = 39/39 (100%), Gaps = 0/39 (0%)
 Strand=Plus/Minus

Query  51   CCATGGGATTCTCCAGGCAAGAATACTGGAGTGGGTTGC  89
            |||||||||||||||||||||||||||||||||||||||
Sbjct  298  CCATGGGATTCTCCAGGCAAGAATACTGGAGTGGGTTGC  260


Lambda      K        H
    1.33    0.621     1.12 

Gapped
Lambda      K        H
    1.28    0.460    0.850 

Effective search space used: 9774897412


Query= TCONS_00027940

Length=3194


***** No hits found *****


Lambda      K        H
    1.33    0.621     1.12 

Gapped
Lambda      K        H
    1.28    0.460    0.850 

Effective search space used: 4699504446


Query= TCONS_00027941

Length=3053


***** No hits found *****


Lambda      K        H
    1.33    0.621     1.12 

Gapped
Lambda      K        H
    1.28    0.460    0.850 

Effective search space used: 4490538780


Query= TCONS_00035958

Length=1229


***** No hits found *****


Lambda      K        H
    1.33    0.621     1.12 

Gapped
Lambda      K        H
    1.28    0.460    0.850 

Effective search space used: 1789447506


Query= TCONS_00000176

Length=839
                                                                      Score        E
Sequences producing significant alignments:                          (Bits)     Value

LNC_000161                                                            132        2e-31
LNC_000448                                                            115        2e-26
LNC_000253                                                            111        2e-25
LNC_000108                                                            111        2e-25
LNC_000441                                                            108        3e-24
LNC_000317                                                            102        1e-22
LNC_000176                                                            102        1e-22
LNC_000073                                                            102        1e-22
LNC_000117                                                            97.1       7e-21
LNC_000102                                                            93.5       9e-20
LNC_000520                                                            87.9       4e-18
LNC_000088                                                            87.9       4e-18
LNC_000090                                                            86.1       1e-17
LNC_000275                                                            80.5       7e-16
LNC_000274                                                            80.5       7e-16
LNC_000068                                                            78.7       3e-15


>LNC_000161                                    
Length=3776

 Score = 132 bits (71),  Expect = 2e-31
 Identities = 100/114 (88%), Gaps = 1/114 (1%)
 Strand=Plus/Minus

Query  2     TCCACGGGATTCTCCAGGCAAGAGTGCTGGAGTGGGTTGCCATGCCCTTCTCCAGGGGAT  61
             |||| ||||||||||| |||||||| |||||||||||||||||  | |||||||||||||
Sbjct  2824  TCCATGGGATTCTCCAAGCAAGAGTACTGGAGTGGGTTGCCATTTCTTTCTCCAGGGGAT  2765

Query  62    CTTCCCAACCCAGGGACTGAACCTGGATCTTCTGCATTG-CAGGTGGACTCATT  114
             |||||||||||||||| | ||| || |||| |||||||| |||||||| || ||
Sbjct  2764  CTTCCCAACCCAGGGATTAAACTTGCATCTCCTGCATTGGCAGGTGGATTCTTT  2711


>LNC_000448                                    
Length=1386

 Score = 115 bits (62),  Expect = 2e-26
 Identities = 109/132 (83%), Gaps = 1/132 (1%)
 Strand=Plus/Plus

Query  137  GGAAGAT-CCCTGGAGAAGGGAATAGCTACCCATTCCAGTATTCTTGCCTGGAGAATTCC  195
            ||||||| ||||| || ||| ||| |  |||||  |||||||||||||||||||||||||
Sbjct  705  GGAAGATCCCCTGAAGTAGGAAATGGTAACCCACCCCAGTATTCTTGCCTGGAGAATTCC  764

Query  196  ATGGACAGAAGAGTCTGTAGGGCTACAGTCCATGGAATCACAAAGAGCTGGACATGACTG  255
            |||||||||  || ||| | |||| || ||||||| |||||||||| |||||||  ||||
Sbjct  765  ATGGACAGAGAAGCCTGGAAGGCTGCACTCCATGGGATCACAAAGAACTGGACACAACTG  824

Query  256  AGGGATGAACAC  267
            || ||  |||||
Sbjct  825  AGTGACTAACAC  836


>LNC_000253                                    
Length=31806

 Score = 111 bits (60),  Expect = 2e-25
 Identities = 107/130 (82%), Gaps = 1/130 (1%)
 Strand=Plus/Plus

Query  1      GTCCACGGGATTCTCCAGGCAAGAGTGCTGGAGTGGGTTGCCATGCCCTTCTCCAGGGGA  60
              ||||| |||||| ||||||| || || |||||||||||||||||  ||||||||||||||
Sbjct  11552  GTCCATGGGATTTTCCAGGC-AGTGTCCTGGAGTGGGTTGCCATTTCCTTCTCCAGGGGA  11610

Query  61     TCTTCCCAACCCAGGGACTGAACCTGGATCTTCTGCATTGCAGGTGGACTCATTGCTGTC  120
              |||||||||||||||||  |||||| | ||| |  ||||| ||   ||| | || | |||
Sbjct  11611  TCTTCCCAACCCAGGGATCGAACCTCGGTCTCCCACATTGTAGACAGACGCTTTACCGTC  11670

Query  121    TTAGCCACCA  130
              | ||||||||
Sbjct  11671  TGAGCCACCA  11680


 Score = 95.3 bits (51),  Expect = 2e-20
 Identities = 106/133 (80%), Gaps = 1/133 (1%)
 Strand=Plus/Plus

Query  1    GTCCACGGGATTCTCCAGGCAAGAGTGCTGGAGTGGGTTGCCATGCCCTTCTCCAGGGGA  60
            ||||  || ||||||||||||  | |  |||||||||  ||||| |||||||||||||||
Sbjct  822  GTCCGTGGAATTCTCCAGGCAGTAATATTGGAGTGGG-AGCCATTCCCTTCTCCAGGGGA  880

Query  61   TCTTCCCAACCCAGGGACTGAACCTGGATCTTCTGCATTGCAGGTGGACTCATTGCTGTC  120
            |||||||||||||||||  |||||  | |||  ||| |||||||  || |  || |||||
Sbjct  881  TCTTCCCAACCCAGGGAGCGAACCCAGGTCTCTTGCTTTGCAGGCAGATTTTTTACTGTC  940

Query  121  TTAGCCACCAGGG  133
            | |||||| ||||
Sbjct  941  TGAGCCACTAGGG  953


>LNC_000108                                    
Length=6161

 Score = 111 bits (60),  Expect = 2e-25
 Identities = 71/76 (93%), Gaps = 1/76 (1%)
 Strand=Plus/Minus

Query  3     CCAC-GGGATTCTCCAGGCAAGAGTGCTGGAGTGGGTTGCCATGCCCTTCTCCAGGGGAT  61
             |||| |||||||||||| ||||| | |||||||||||||||||||||||||||||||| |
Sbjct  5655  CCACGGGGATTCTCCAGCCAAGAATACTGGAGTGGGTTGCCATGCCCTTCTCCAGGGGGT  5596

Query  62    CTTCCCAACCCAGGGA  77
             ||||||||||||||||
Sbjct  5595  CTTCCCAACCCAGGGA  5580


>LNC_000441                                    
Length=2687

 Score = 108 bits (58),  Expect = 3e-24
 Identities = 74/82 (90%), Gaps = 0/82 (0%)
 Strand=Plus/Plus

Query  1     GTCCACGGGATTCTCCAGGCAAGAGTGCTGGAGTGGGTTGCCATGCCCTTCTCCAGGGGA  60
             ||||| |||||||||||||||||| | | ||||||||||||| |  ||||||||||||||
Sbjct  1698  GTCCATGGGATTCTCCAGGCAAGAATACCGGAGTGGGTTGCCGTTTCCTTCTCCAGGGGA  1757

Query  61    TCTTCCCAACCCAGGGACTGAA  82
             ||||||||||||||||| ||||
Sbjct  1758  TCTTCCCAACCCAGGGATTGAA  1779


>LNC_000317                                    
Length=9170

 Score = 102 bits (55),  Expect = 1e-22
 Identities = 76/86 (88%), Gaps = 1/86 (1%)
 Strand=Plus/Minus

Query  137   GGAAGATCCC-TGGAGAAGGGAATAGCTACCCATTCCAGTATTCTTGCCTGGAGAATTCC  195
             |||||||||| | ||||||| ||| || ||||||||||||||||||||||||||||||||
Sbjct  9140  GGAAGATCCCCTAGAGAAGGAAATGGCAACCCATTCCAGTATTCTTGCCTGGAGAATTCC  9081

Query  196   ATGGACAGAAGAGTCTGTAGGGCTAC  221
             ||||||||| ||| |||  ||| |||
Sbjct  9080  ATGGACAGAGGAGCCTGGTGGGTTAC  9055


>LNC_000176                                    
Length=1178

 Score = 102 bits (55),  Expect = 1e-22
 Identities = 79/91 (87%), Gaps = 0/91 (0%)
 Strand=Plus/Minus

Query  1    GTCCACGGGATTCTCCAGGCAAGAGTGCTGGAGTGGGTTGCCATGCCCTTCTCCAGGGGA  60
            ||||| |||||| ||||||||| ||| ||||| ||| |||||||  ||||||||||||||
Sbjct  821  GTCCATGGGATTTTCCAGGCAATAGTCCTGGAATGGATTGCCATTTCCTTCTCCAGGGGA  762

Query  61   TCTTCCCAACCCAGGGACTGAACCTGGATCT  91
            |||||||||||||||||  |||||  |||||
Sbjct  761  TCTTCCCAACCCAGGGATCGAACCCAGATCT  731


>LNC_000073                                    
Length=6302

 Score = 102 bits (55),  Expect = 1e-22
 Identities = 89/105 (85%), Gaps = 3/105 (3%)
 Strand=Plus/Plus

Query  1    GTCCACGGGATTCTCCAGGCAAGAGTGCTGGAGTGGGTTGCCATGCCCTTCTCCAGGGGA  60
            ||||| || |||||| |||| ||| | | ||| ||||| ||| | |||||||||||||||
Sbjct  650  GTCCATGGAATTCTCTAGGCCAGAATACAGGAATGGGTAGCCTTTCCCTTCTCCAGGGGA  709

Query  61   TCTTCCCAACCCAGGGACTGAA-CCTGGATCTTCTGCATTGCAGG  104
            ||||||||||||||||| |||| || || ||| ||||||||||||
Sbjct  710  TCTTCCCAACCCAGGGA-TGAATCCAGG-TCTCCTGCATTGCAGG  752


>LNC_000117                                    
Length=6576

 Score = 97.1 bits (52),  Expect = 7e-21
 Identities = 95/115 (83%), Gaps = 5/115 (4%)
 Strand=Plus/Minus

Query  131   GGGTCAG-GAAGATC-CCT-G-GAGAAGGGAATAGCTACCCATTCCAGTATTCTTGCCTG  186
             |||| || ||||||| ||| | ||||||| ||| || ||||| |||||||||||||||||
Sbjct  4818  GGGT-AGAGAAGATCACCTGGAGAGAAGGAAATGGCAACCCACTCCAGTATTCTTGCCTG  4760

Query  187   GAGAATTCCATGGACAGAAGAGTCTGTAGGGCTACAGTCCATGGAATCACAAAGA  241
             |||||||||||| ||||| ||| |||   |||| || | |||||  |||||||||
Sbjct  4759  GAGAATTCCATGAACAGAGGAGCCTGACTGGCTGCAATTCATGGGGTCACAAAGA  4705


>LNC_000102                                    
Length=3105

 Score = 93.5 bits (50),  Expect = 9e-20
 Identities = 83/98 (85%), Gaps = 5/98 (5%)
 Strand=Plus/Minus

Query  163   TACCCATTCCAGTATTCTTGCCTGGAGAATTCCATGGACAGAAGAGTCTGTAGGGC--TA  220
             |||||| | ||||||||||||||||||||||||||||||||| ||| ||   ||||  ||
Sbjct  2650  TACCCACT-CAGTATTCTTGCCTGGAGAATTCCATGGACAGAGGAGCCTAGCGGGCTATA  2592

Query  221   CAGTCCATGGAATCACAAAGAGCTGG-ACATGACTGAG  257
             ||||||||||   | |||||| |||| |||||||||||
Sbjct  2591  CAGTCCATGGGGCCGCAAAGA-CTGGGACATGACTGAG  2555


>LNC_000520                                    
Length=3642

 Score = 87.9 bits (47),  Expect = 4e-18
 Identities = 101/127 (80%), Gaps = 3/127 (2%)
 Strand=Plus/Minus

Query  132   GGTCAGGAAGATCC-CTGGAGAAGGGAATAGCTACCCATTCCAGTATTCTTGCCTGGAGA  190
             |||||||||||||| |  ||||||| ||  || ||||| |||| ||||||||||||||||
Sbjct  2932  GGTCAGGAAGATCCTCCAGAGAAGGAAACGGCAACCCACTCCAATATTCTTGCCTGGAGA  2873

Query  191   ATTCCATGGACAGAAGAGTCTGTAGGGCTACAGTCCATGGAATCACAAAGAGCTGGACAT  250
             |||||||||||||| ||  |||    |||||  ||||||  ||| || ||  | ||||| 
Sbjct  2872  ATTCCATGGACAGAGGATCCTGGCAAGCTACCATCCATGAGATCGCAGAGT-C-GGACAC  2815

Query  251   GACTGAG  257
             |||||||
Sbjct  2814  GACTGAG  2808


>LNC_000088                                    
Length=5777

 Score = 87.9 bits (47),  Expect = 4e-18
 Identities = 78/93 (84%), Gaps = 1/93 (1%)
 Strand=Plus/Plus

Query  137   GGAAGATCC-CTGGAGAAGGGAATAGCTACCCATTCCAGTATTCTTGCCTGGAGAATTCC  195
             |||| |||| | |||||||||||| |||  | | | ||||||||||||||||||||||||
Sbjct  3526  GGAATATCCTCCGGAGAAGGGAATGGCTCTCTACTTCAGTATTCTTGCCTGGAGAATTCC  3585

Query  196   ATGGACAGAAGAGTCTGTAGGGCTACAGTCCAT  228
             ||||||| | ||| |||  |||||| |||||||
Sbjct  3586  ATGGACAAAGGAGCCTGGTGGGCTATAGTCCAT  3618


>LNC_000090                                    
Length=10863

 Score = 86.1 bits (46),  Expect = 1e-17
 Identities = 86/105 (82%), Gaps = 4/105 (4%)
 Strand=Plus/Plus

Query  147   TGGAGAAGGGAATAGCTACCCATTCCAGTATTCTTGCCTGGAGAATTCCATGGACAGAAG  206
             ||||||||| ||| || ||||| ||||||||||||||||||||||||||||||| ||| |
Sbjct  9590  TGGAGAAGGAAATGGCAACCCACTCCAGTATTCTTGCCTGGAGAATTCCATGGATAGAGG  9649

Query  207   AGTCTGT-AGGGCTAC---AGTCCATGGAATCACAAAGAGCTGGA  247
             || |||  ||  || |   |||||||||| ||||  |||| ||||
Sbjct  9650  AGCCTGACAGTTCTTCTATAGTCCATGGAGTCACGTAGAGTTGGA  9694


>LNC_000275                                    
Length=37393

 Score = 80.5 bits (43),  Expect = 7e-16
 Identities = 83/103 (81%), Gaps = 0/103 (0%)
 Strand=Plus/Minus

Query  12     TCTCCAGGCAAGAGTGCTGGAGTGGGTTGCCATGCCCTTCTCCAGGGGATCTTCCCAACC  71
              ||||||||| ||| | |||||||||||   | | ||||||||||||||||||||||||||
Sbjct  36431  TCTCCAGGCCAGAATACTGGAGTGGGTACACTTTCCCTTCTCCAGGGGATCTTCCCAACC  36372

Query  72     CAGGGACTGAACCTGGATCTTCTGCATTGCAGGTGGACTCATT  114
              ||||||   ||||  | ||| |   |||||||||||| || ||
Sbjct  36371  CAGGGATCAAACCCAGGTCTCCCAAATTGCAGGTGGATTCTTT  36329


>LNC_000274                                    
Length=41271

 Score = 80.5 bits (43),  Expect = 7e-16
 Identities = 83/103 (81%), Gaps = 0/103 (0%)
 Strand=Plus/Minus

Query  12     TCTCCAGGCAAGAGTGCTGGAGTGGGTTGCCATGCCCTTCTCCAGGGGATCTTCCCAACC  71
              ||||||||| ||| | |||||||||||   | | ||||||||||||||||||||||||||
Sbjct  40309  TCTCCAGGCCAGAATACTGGAGTGGGTACACTTTCCCTTCTCCAGGGGATCTTCCCAACC  40250

Query  72     CAGGGACTGAACCTGGATCTTCTGCATTGCAGGTGGACTCATT  114
              ||||||   ||||  | ||| |   |||||||||||| || ||
Sbjct  40249  CAGGGATCAAACCCAGGTCTCCCAAATTGCAGGTGGATTCTTT  40207


>LNC_000068                                    
Length=1372

 Score = 78.7 bits (42),  Expect = 3e-15
 Identities = 50/54 (93%), Gaps = 0/54 (0%)
 Strand=Plus/Minus

Query  2    TCCACGGGATTCTCCAGGCAAGAGTGCTGGAGTGGGTTGCCATGCCCTTCTCCA  55
            |||| ||||||||||||||| || | ||||||||||||||||||||||||||||
Sbjct  392  TCCATGGGATTCTCCAGGCAGGAATACTGGAGTGGGTTGCCATGCCCTTCTCCA  339


Lambda      K        H
    1.33    0.621     1.12 

Gapped
Lambda      K        H
    1.28    0.460    0.850 

Effective search space used: 1213167620


Query= TCONS_00028779

Length=3610
                                                                      Score        E
Sequences producing significant alignments:                          (Bits)     Value

LNC_000362                                                            180        3e-45
LNC_000103                                                            167        2e-41
LNC_000253                                                            148        8e-36
LNC_000275                                                            137        2e-32
LNC_000274                                                            137        2e-32
LNC_000393                                                            126        4e-29


>LNC_000362                                    
Length=27039

 Score = 180 bits (97),  Expect = 3e-45
 Identities = 152/178 (85%), Gaps = 6/178 (3%)
 Strand=Plus/Minus

Query  2439  AATCTGCCTGCAGTGCAGGAGACCTGGGTTTGATTCCTGGGTT---AAGA-TCCCCTGGA  2494
             |||||||||||| | | ||||||||||||||||| ||||||||   |||| |||||||||
Sbjct  8398  AATCTGCCTGCAATTCGGGAGACCTGGGTTTGATCCCTGGGTTGGGAAGATTCCCCTGGA  8339

Query  2495  GTGTGGAATGGCTCCCAACTCCAGTAATCTGGCCTAGAGAATTCCATGGACAGAGAAGCC  2554
             |   ||||||||  || ||||||||| ||| |||| | |||||||||||||||||  |||
Sbjct  8338  GAAGGGAATGGCAACCCACTCCAGTATTCTTGCCTGGGGAATTCCATGGACAGAGGGGCC  8279

Query  2555  TGGCAGGCTACAGTCCATGGGGTCGCAAAGAGTTGGACACAACTGAGTGCCTTTCACT  2612
             ||||||||||||||||||||||||||||||||||||| ||  ||||||| ||  ||||
Sbjct  8278  TGGCAGGCTACAGTCCATGGGGTCGCAAAGAGTTGGATAC--CTGAGTGACTAACACT  8223


>LNC_000103                                    
Length=2530

 Score = 167 bits (90),  Expect = 2e-41
 Identities = 160/193 (83%), Gaps = 8/193 (4%)
 Strand=Plus/Plus

Query  2428  AGCTGGTAAAGAATCTGCCTGCA-GTGCAGGAGACCTGGGTTTGATTCCTG-GGTT--AA  2483
             |||||||||||||| |||||||| |||  |||||||||||||  || ||||   ||  ||
Sbjct  1285  AGCTGGTAAAGAATTTGCCTGCAAGTG--GGAGACCTGGGTTCAATCCCTGAATTTGGAA  1342

Query  2484  GATCCCCTGGA-GTGTGGAATGGCTCCCAACTCCAGTAATCTGGCCTAGAGAATTCCATG  2542
             |||||||||||   || |||||||| || ||||| ||| |||||||| ||||||||||||
Sbjct  1343  GATCCCCTGGAAAAGT-GAATGGCTACCGACTCCTGTATTCTGGCCTGGAGAATTCCATG  1401

Query  2543  GACAGAGAAGCCTGGCAGGCTACAGTCCATGGGGTCGCAAAGAGTTGGACACAACTGAGT  2602
             |||||||||||||||| |||||||||| | |  || | ||||||| |||||  |||||||
Sbjct  1402  GACAGAGAAGCCTGGCGGGCTACAGTCTACGAAGTTGTAAAGAGTCGGACATGACTGAGT  1461

Query  2603  GCCTTTCACTCAC  2615
             | ||||||| |||
Sbjct  1462  GACTTTCACACAC  1474


>LNC_000253                                    
Length=31806

 Score = 148 bits (80),  Expect = 8e-36
 Identities = 120/139 (86%), Gaps = 3/139 (2%)
 Strand=Plus/Plus

Query  2410   GGGCTTCCCTGATGGCTCAGCTGGTAAAGAATCTGCCTGCAGTGCAGGAGACCTGGGTTT  2469
              ||||||||||  ||||||||||||||||||||||||||||| | | ||||||||||||| 
Sbjct  26096  GGGCTTCCCTTGTGGCTCAGCTGGTAAAGAATCTGCCTGCAATTCGGGAGACCTGGGTTC  26155

Query  2470   GATTCCTGGGTT--AA-GATCCCCTGGAGTGTGGAATGGCTCCCAACTCCAGTAATCTGG  2526
              ||| ||||| ||  || ||||||||||||   |||| |||| || ||||||||| |||||
Sbjct  26156  GATCCCTGGTTTGGAAGGATCCCCTGGAGAAAGGAAAGGCTACCCACTCCAGTATTCTGG  26215

Query  2527   CCTAGAGAATTCCATGGAC  2545
              ||| |||||||||||||||
Sbjct  26216  CCTGGAGAATTCCATGGAC  26234


 Score = 121 bits (65),  Expect = 2e-27
 Identities = 96/111 (86%), Gaps = 1/111 (1%)
 Strand=Plus/Minus

Query  2502   ATGGCTCCCAACTCCAGTAATCTGGCCTAGAGAATTCCATGGACAGAGAAGCCTGGCAGG  2561
              |||||  || ||||||||| ||| |||| || ||| |||||||||||| ||||||| |||
Sbjct  28429  ATGGCAGCCCACTCCAGTACTCTTGCCTGGAAAATCCCATGGACAGAGGAGCCTGGTAGG  28370

Query  2562   CTACAGTCCATGGGGTCGCAAAGAGTTGGACACAACTGAGTGCCTTTCACT  2612
              || |||||||||||||||||||||||||||||| |||||| | ||| ||||
Sbjct  28369  CTGCAGTCCATGGGGTCGCAAAGAGTTGGACACGACTGAGCGACTT-CACT  28320


>LNC_000275                                    
Length=37393

 Score = 137 bits (74),  Expect = 2e-32
 Identities = 118/139 (85%), Gaps = 4/139 (3%)
 Strand=Plus/Plus

Query  2410  GGGCTTCCCTGATGGCTCAGCTGGTAAAGAATCTGCCTGCAGTGCAGGAGACCTGGGTTT  2469
             || |||||||  ||||||||||||||||||||||||||||||||| ||||||||||||| 
Sbjct  8367  GGCCTTCCCTTGTGGCTCAGCTGGTAAAGAATCTGCCTGCAGTGCCGGAGACCTGGGTTC  8426

Query  2470  GATTCCTGGGTT---AAGATCCCCTGGAGTGTGGAATGGCTCCCAACTCCAGTAATCTGG  2526
             |||  |||||||   ||||||| ||||||   | || |||| || ||||||||| |||||
Sbjct  8427  GATCGCTGGGTTGAGAAGATCCTCTGGAGAAGGAAAAGGCTACC-ACTCCAGTATTCTGG  8485

Query  2527  CCTAGAGAATTCCATGGAC  2545
             ||||||||||| | |||||
Sbjct  8486  CCTAGAGAATTTCGTGGAC  8504


>LNC_000274                                    
Length=41271

 Score = 137 bits (74),  Expect = 2e-32
 Identities = 118/139 (85%), Gaps = 4/139 (3%)
 Strand=Plus/Plus

Query  2410  GGGCTTCCCTGATGGCTCAGCTGGTAAAGAATCTGCCTGCAGTGCAGGAGACCTGGGTTT  2469
             || |||||||  ||||||||||||||||||||||||||||||||| ||||||||||||| 
Sbjct  8367  GGCCTTCCCTTGTGGCTCAGCTGGTAAAGAATCTGCCTGCAGTGCCGGAGACCTGGGTTC  8426

Query  2470  GATTCCTGGGTT---AAGATCCCCTGGAGTGTGGAATGGCTCCCAACTCCAGTAATCTGG  2526
             |||  |||||||   ||||||| ||||||   | || |||| || ||||||||| |||||
Sbjct  8427  GATCGCTGGGTTGAGAAGATCCTCTGGAGAAGGAAAAGGCTACC-ACTCCAGTATTCTGG  8485

Query  2527  CCTAGAGAATTCCATGGAC  2545
             ||||||||||| | |||||
Sbjct  8486  CCTAGAGAATTTCGTGGAC  8504


>LNC_000393                                    
Length=12617

 Score = 126 bits (68),  Expect = 4e-29
 Identities = 124/151 (82%), Gaps = 4/151 (3%)
 Strand=Plus/Plus

Query  2454  CAGGAGACCTGGGTTTGATTCCTGGGTT---AAGATCCCCTGGAGTGTGGAATGGCTCCC  2510
             || ||||  |||||||||  ||||||||   |||||||| ||||||  ||||||||   |
Sbjct  7436  CAAGAGATGTGGGTTTGACCCCTGGGTTGGGAAGATCCCTTGGAGTAGGGAATGGCAAAC  7495

Query  2511  AACTCCAGTAATCTGGCCTAGAGAATTCCATGGACAGAGAAGCCTGGCAGGCTACAGTCC  2570
              ||||||| |  || || | || ||||| ||||||||||||||||||||||||||||| |
Sbjct  7496  CACTCCAGGATCCTTGCTTGGA-AATTCTATGGACAGAGAAGCCTGGCAGGCTACAGTTC  7554

Query  2571  ATGGGGTCGCAAAGAGTTGGACACAACTGAG  2601
             ||||||| ||||||||||||| | |||||||
Sbjct  7555  ATGGGGTTGCAAAGAGTTGGATATAACTGAG  7585


Lambda      K        H
    1.33    0.621     1.12 

Gapped
Lambda      K        H
    1.28    0.460    0.850 

Effective search space used: 5316027262


Query= TCONS_00033673

Length=217


***** No hits found *****


Lambda      K        H
    1.33    0.621     1.12 

Gapped
Lambda      K        H
    1.28    0.460    0.850 

Effective search space used: 293862492


Query= TCONS_00033805

Length=694


***** No hits found *****


Lambda      K        H
    1.33    0.621     1.12 

Gapped
Lambda      K        H
    1.28    0.460    0.850 

Effective search space used: 998119570


Query= TCONS_00033730

Length=1667


***** No hits found *****


Lambda      K        H
    1.33    0.621     1.12 

Gapped
Lambda      K        H
    1.28    0.460    0.850 

Effective search space used: 2438807910


Query= TCONS_00033762

Length=853


***** No hits found *****


Lambda      K        H
    1.33    0.621     1.12 

Gapped
Lambda      K        H
    1.28    0.460    0.850 

Effective search space used: 1233930880


Query= TCONS_00040867

Length=240


***** No hits found *****


Lambda      K        H
    1.33    0.621     1.12 

Gapped
Lambda      K        H
    1.28    0.460    0.850 

Effective search space used: 326396840


Query= TCONS_00058302

Length=844
                                                                      Score        E
Sequences producing significant alignments:                          (Bits)     Value

LNC_000082                                                            99.0       2e-21


>LNC_000082                                    
Length=1331

 Score = 99.0 bits (53),  Expect = 2e-21
 Identities = 88/104 (85%), Gaps = 6/104 (6%)
 Strand=Plus/Plus

Query  154   AACCTACTCCAGTCTTCTTGCCTGGAGAATCCCATAGACAGAGGAGCCTGGAGGGCTACA  213
             |||| |||||||||||||||||||||||||||||| ||| ||||||||||| ||||||||
Sbjct  1068  AACCCACTCCAGTCTTCTTGCCTGGAGAATCCCATGGACGGAGGAGCCTGGTGGGCTACA  1127

Query  214   GTCAGTCCATGGGGTCGCA--GAGTCAGACAGGACTGAGCGATT  255
              |   |||||||||| |||  ||||   ||| |||||||| |||
Sbjct  1128  -T---TCCATGGGGTTGCAAAGAGTTGAACATGACTGAGCAATT  1167


Lambda      K        H
    1.33    0.621     1.12 

Gapped
Lambda      K        H
    1.28    0.460    0.850 

Effective search space used: 1220583070


Query= TCONS_00016755

Length=1962
                                                                      Score        E
Sequences producing significant alignments:                          (Bits)     Value

LNC_000244                                                            704        0.0   
LNC_000048                                                            627        5e-180
LNC_000253                                                            268        3e-72 
LNC_000088                                                            261        5e-70 
LNC_000108                                                            204        9e-53 
LNC_000260                                                            191        7e-49 
LNC_000259                                                            191        7e-49 
LNC_000258                                                            191        7e-49 
LNC_000257                                                            191        7e-49 
LNC_000223                                                            158        7e-39 
LNC_000175                                                            158        7e-39 
LNC_000020                                                            148        4e-36 
LNC_000178                                                            143        2e-34 
LNC_000135                                                            113        2e-25 
LNC_000085                                                            75.0       8e-14 


>LNC_000244                                    
Length=3599

 Score = 704 bits (381),  Expect = 0.0
 Identities = 606/714 (85%), Gaps = 17/714 (2%)
 Strand=Plus/Plus

Query  1261  AAGCATCAGTTCTTC--AG--CA-CTTTCTTTATAGTCCAACTCTCACAT-CATACATGA  1314
             |||||||| ||||||   |  || ||||||||| |||||||||||||||| |||||||||
Sbjct  1     AAGCATCAATTCTTCGGTGCTCAGCTTTCTTTAGAGTCCAACTCTCACATCCATACATGA  60

Query  1315  CTACTGGAAAAACCATAGCTTTCACTAGATGGA-ATTT-TTGGCAAAGTAATGTCTCTGC  1372
             ||||||| ||||||||| | || ||| |||| |  ||| |||||||||||||||||||||
Sbjct  61    CTACTGGGAAAACCATAACCTTGACTCGATGCACCTTTGTTGGCAAAGTAATGTCTCTGC  120

Query  1373  TTTTTAATATGCTATCTAGGTTGGTCATAACTTTTCTTCTAAGGAGCAAGCGTCTTTTAA  1432
             |||||||| |||| ||||||||||||||| ||||||||| ||| ||||||| ||  ||||
Sbjct  121   TTTTTAATTTGCTGTCTAGGTTGGTCATACCTTTTCTTCCAAGAAGCAAGCATC--TTAA  178

Query  1433  TTTCATGGCTGCAGTCACCATCCACAGTGATTTTGGAGAC-CCAATAAATAGTCAGCTAC  1491
             |||||||||||||||||| ||   ||||||||||| || | |||| | | ||||||| ||
Sbjct  179   TTTCATGGCTGCAGTCACTATTTGCAGTGATTTTGTAGCCTCCAAAATAAAGTCAGCCAC  238

Query  1492  TGTTTCCACTGTTTCCCCATCTATTTGCCATGAAGTGATGGGACCAGATGCCATGATCTT  1551
             |||||||||| |||||  ||||||| |||||||||||||||||||||| ||||| || ||
Sbjct  239   TGTTTCCACTTTTTCCT-ATCTATTCGCCATGAAGTGATGGGACCAGAAGCCATTATTTT  297

Query  1552  AGTTTTCTGAATGTTGAGCCTCAAGCCAACTTTTTTACTCTCCTATTTCACTTTCATCAA  1611
             ||||||||| ||||||||  | ||||||||||||| ||| || | ||||||||||| |||
Sbjct  298   AGTTTTCTG-ATGTTGAGTTTTAAGCCAACTTTTTCACTTTCTTCTTTCACTTTCAACAA  356

Query  1612  GAGGCTCTTTAGTTCTTCA---CTTTCTGCCATGAGGGTGGTGTCATCTGCATATCTGAG  1668
             || |||||||||||||||    ||||||||| | | ||||||||||||||||||| ||||
Sbjct  357   GAAGCTCTTTAGTTCTTCTTCCCTTTCTGCCGTAAAGGTGGTGTCATCTGCATATTTGAG  416

Query  1669  GTTATCAATATTTCTCACAGCAATCTTGATTCCAGCTTGTGCTTCATCCAGCCCAGCATC  1728
             ||||   ||||||||    ||| ||||||||||||||| ||||||||||||||  |||| 
Sbjct  417   GTTACTGATATTTCTTCTGGCAGTCTTGATTCCAGCTTCTGCTTCATCCAGCCTGGCATT  476

Query  1729  TCTCATGATGTACTCTGCATATAAATTAAATAAGCAGGGTGACAATATACAGCCTTGACA  1788
             ||  |||||||||||||||||||| ||||||||||| |||||||||||||||||||||||
Sbjct  477   TCATATGATGTACTCTGCATATAAGTTAAATAAGCAAGGTGACAATATACAGCCTTGACA  536

Query  1789  TAGTCCTTTCCTGATTTGGAAACAATCTGTTGTTCCATGTCCAGTTCTAACTCTTTCTTC  1848
             || | |||||||||||||||| ||  ||||| |||  |||||||| |||||| || ||| 
Sbjct  537   TACTTCTTTCCTGATTTGGAACCAGACTGTTTTTCGGTGTCCAGTCCTAACTGTTACTTT  596

Query  1849  TTGACCTGCATACAGATTCCTCAGGAGGTAGGTCAGGTGGTCTGGTATTCCCATCTGTTG  1908
              ||||||||||||||||| ||||  ||| || | |||||| |   ||||||||||| || 
Sbjct  597   CTGACCTGCATACAGATTTCTCACAAGGCAGATAAGGTGGCCAA-TATTCCCATCTCTTT  655

Query  1909  AAGAATTTTCCAGAGTTTGTTGTGATCCACACAGTCAAAGGCTTTGGCATAGTC  1962
              ||||||||||| ||||||||||  ||||||||||||||||| |||||||||||
Sbjct  656   CAGAATTTTCCACAGTTTGTTGTACTCCACACAGTCAAAGGCATTGGCATAGTC  709


>LNC_000048                                    
Length=6535

 Score = 627 bits (339),  Expect = 5e-180
 Identities = 526/615 (86%), Gaps = 18/615 (3%)
 Strand=Plus/Plus

Query  1349  TTT-TTGGCAAAGTAATGTCTCTGCTTTTTAATATGCTATCTAGGTTGGTCATAACTTTT  1407
             ||| ||| |||||||||||||||||||||||||||||| |||||||| ||| || |||||
Sbjct  2626  TTTGTTGACAAAGTAATGTCTCTGCTTTTTAATATGCTGTCTAGGTTTGTCGTAGCTTTT  2685

Query  1408  CTTCTAAGGAGCAAGCGTC--TTTTAATTTCATGGCTGCAGTCACCATCCACAGTGATTT  1465
             |||  |||||||||| |||  |||||||||||||||| || |  |  ||  ||||| | |
Sbjct  2686  CTTTCAAGGAGCAAGTGTCTTTTTTAATTTCATGGCTTCATTTTC--TC--CAGTGGTGT  2741

Query  1466  TGGAGACCCAATAAA-TAGT-CA-GCTACTGTTTCCACTGTTTCCCCATCTATTTGCCAT  1522
             ||||| ||||| ||| ||   || |  ||||||| |||| || |||||||||||||||||
Sbjct  2742  TGGAG-CCCAAGAAAATAAAACATGTCACTGTTTGCACTTTTCCCCCATCTATTTGCCAT  2800

Query  1523  GAAGTGATGGGACCAGATGCCATGATCTTAGTTTTCTGAATGTTGAGCCTCAAGCCAACT  1582
             | |||||||||||||||||||||||||||  |||| |||||||||||  | |||||||||
Sbjct  2801  GGAGTGATGGGACCAGATGCCATGATCTTCATTTTTTGAATGTTGAGTTTTAAGCCAACT  2860

Query  1583  TTTTTACTCTCCTATTTCACTTTCATCAAGAGGCTCTTTAGT---TCTTCACTTTCTGCC  1639
             |||| |||||||  ||||||| ||||||||||||||||||||   |||||||||||||||
Sbjct  2861  TTTTCACTCTCCCCTTTCACTCTCATCAAGAGGCTCTTTAGTTCCTCTTCACTTTCTGCC  2920

Query  1640  ATGAGGGTGGTGTCATCTGCATATCTGAGGTTATCAATATTTCTCACAGCAATCTTGATT  1699
             || |||||| | |||| |||||||||||||||||  |||||| || || |||||||||||
Sbjct  2921  ATAAGGGTGTTATCATTTGCATATCTGAGGTTATTGATATTTTTCCCAACAATCTTGATT  2980

Query  1700  CCAGCTTGTGCTTCATCCAGCCCAGCATCTCTCATGATGTACTCTGCATATAAATTAAAT  1759
             |||||||||| |||||||||||  |||| |   ||| ||||||||||||| || ||||||
Sbjct  2981  CCAGCTTGTGATTCATCCAGCCAGGCATTTTGAATGGTGTACTCTGCATAGAAGTTAAAT  3040

Query  1760  AAGCAGGGTGACAATATACAGCCTTGACATAGTCCTTTCCTGATTTGGAAACAA-TCTGT  1818
             ||||||||||||||||||||||||||||  | |||||||| ||||||| | ||  |||||
Sbjct  3041  AAGCAGGGTGACAATATACAGCCTTGACGCACTCCTTTCCCGATTTGGGA-CAGGTCTGT  3099

Query  1819  TGTTCCATGTCCAGTTCTAACTCTTTCTTCTTGACCTGCATACAGATTCCTCAGGAGGTA  1878
             |||||||||||||||||||||| || |||| |||||| ||||||| || ||||||||| |
Sbjct  3100  TGTTCCATGTCCAGTTCTAACTGTTGCTTCCTGACCTTCATACAGGTTTCTCAGGAGGCA  3159

Query  1879  GGTCAGGTGGTCTGGTATTCCCATCTGTTGAAGAATTTTCCAGAGTTTGTTGTGATCCAC  1938
             | | ||||||||||| ||||||||||||  |||||||||||  |||||||||||||||| 
Sbjct  3160  GATAAGGTGGTCTGGCATTCCCATCTGTCTAAGAATTTTCC--AGTTTGTTGTGATCCAT  3217

Query  1939  ACAGTCAAAGGCTTT  1953
             |||||||||||||||
Sbjct  3218  ACAGTCAAAGGCTTT  3232


>LNC_000253                                    
Length=31806

 Score = 268 bits (145),  Expect = 3e-72
 Identities = 264/317 (83%), Gaps = 26/317 (8%)
 Strand=Plus/Plus

Query  1092   TTC-AAGGAGTCAGTTCTTCACATCAGGTGGCCAAAGTATTGGAGTTTCAGCTTC-AGAT  1149
              ||| || ||||||| |||||  |||||||||||||  |||||||||||||||||| | ||
Sbjct  29491  TTCAAATGAGTCAGCTCTTCGTATCAGGTGGCCAAGATATTGGAGTTTCAGCTTCAACAT  29550

Query  1150   CAGCCCTTCCAGTGAATATTCAGGA--T--------TGA-TTTCCTTTAGGATGGACTGG  1198
              ||| |||||||||||| |  |||||  |         || |   ||||||||||||||||
Sbjct  29551  CAGACCTTCCAGTGAACACCCAGGAGATCACCCAAAGGACTGATCTTTAGGATGGACTGG  29610

Query  1199   TTGGAACTCCTTGCAGTCCAAGGGGCCCTCAAGAAAGAGTCTTCTCCAACACCACAGTTC  1258
              ||||| ||| |||||||||||||| | |||    ||||||||||||||||||||||||||
Sbjct  29611  TTGGATCTCTTTGCAGTCCAAGGGACTCTC----AAGAGTCTTCTCCAACACCACAGTTC  29666

Query  1259   AAAAGCATCAGTTCTTC--AG--CA-CTTTCTTTATAGTCC-AACTCTCACA-TCATACA  1311
              |||||||||| ||||||   |  || ||||||||||||||| || |||||||  ||||||
Sbjct  29667  AAAAGCATCAATTCTTCGGCGCTCAGCTTTCTTTATAGTCCCAATTCTCACACCCATACA  29726

Query  1312   TGACTACTGGAAAAACCATAGCTTTCACTAGATGGA-ATTT-TTGGCAAAGTAATGTCTC  1369
              |||||||||||||||||||||  || ||||||||||  ||| ||||||||||||||||||
Sbjct  29727  TGACTACTGGAAAAACCATAGGCTTGACTAGATGGACCTTTATTGGCAAAGTAATGTCTC  29786

Query  1370   TGCTTTTTAATATGCTA  1386
              |||||||||||||||||
Sbjct  29787  TGCTTTTTAATATGCTA  29803


>LNC_000088                                    
Length=5777

 Score = 261 bits (141),  Expect = 5e-70
 Identities = 185/206 (90%), Gaps = 3/206 (1%)
 Strand=Plus/Plus

Query  1597  TTTCACTTTCATCAAGAGGCTCTTTAGTTCTTC---ACTTTCTGCCATGAGGGTGGTGTC  1653
             |||||||||||||||||||||||||||||||||     |||||||||| |||||||||| 
Sbjct  2     TTTCACTTTCATCAAGAGGCTCTTTAGTTCTTCTTTGATTTCTGCCATAAGGGTGGTGTT  61

Query  1654  ATCTGCATATCTGAGGTTATCAATATTTCTCACAGCAATCTTGATTCCAGCTTGTGCTTC  1713
             ||||||||| ||||||||||  | ||||||| | ||||||||||||||||||||||||||
Sbjct  62    ATCTGCATAGCTGAGGTTATTGACATTTCTCCCGGCAATCTTGATTCCAGCTTGTGCTTC  121

Query  1714  ATCCAGCCCAGCATCTCTCATGATGTACTCTGCATATAAATTAAATAAGCAGGGTGACAA  1773
             |||||||||||||| |  ||||||||||||||| | ||| ||||||||||||||||||||
Sbjct  122   ATCCAGCCCAGCATTTTACATGATGTACTCTGCGTGTAAGTTAAATAAGCAGGGTGACAA  181

Query  1774  TATACAGCCTTGACATAGTCCTTTCC  1799
             |||||||||||||| || ||||||||
Sbjct  182   TATACAGCCTTGACGTACTCCTTTCC  207


>LNC_000108                                    
Length=6161

 Score = 204 bits (110),  Expect = 9e-53
 Identities = 294/376 (78%), Gaps = 39/376 (10%)
 Strand=Plus/Plus

Query  928   GTTCAGTCGCTTAGTTGTGTCTGACTCTTTGCAACCCCATGGACTGCAGCACGCCAGGC-  986
             ||||| || || | |||||||||||| |||||||||||| |||||||||||| |||||| 
Sbjct  5795  GTTCATTCACTCACTTGTGTCTGACTGTTTGCAACCCCACGGACTGCAGCACACCAGGCT  5854

Query  987   CCACCTGTCAATTGCCAGCTCCCGGAGTTTACTCAAACTCATGTCCATTGAGTCAGTGGT  1046
              | || |||     ||| ||| | ||| || |||||||||||||||| || ||||||| |
Sbjct  5855  TCCCC-GTCCTCCACCATCTCACAGAGCTTGCTCAAACTCATGTCCACTGCGTCAGTGAT  5913

Query  1047  GCCATCCAGCTGTCTCATCCTCTGCTGTCCCCTTCT-------CC-TC---C--T----G  1089
             |||||||| |  |||||||||||| | |||||||||       || ||   |  |    |
Sbjct  5914  GCCATCCAACCATCTCATCCTCTGTTATCCCCTTCTTCTCCTGCCTTCAATCTTTCCCAG  5973

Query  1090  ---C-----C--TTC-AAGGAGTCAGTTCTTCACATCAGGTGGCCAAAGTATTGGAGTTT  1138
                |     |  ||| || ||||||| |||||||||||||||||||||||||||||| ||
Sbjct  5974  CATCAGGGTCTTTTCTAATGAGTCAGCTCTTCACATCAGGTGGCCAAAGTATTGGAGCTT  6033

Query  1139  CAGCTTCAGATCAGCCCTTCCAGTGAATATTCAGGATTGATTTCCTTTAGGATGGACTGG  1198
              ||| |||| ||  |  ||||  ||||||||||||  ||||||||||||||||| || ||
Sbjct  6034  GAGCATCAG-TC--C--TTCCGATGAATATTCAGGGCTGATTTCCTTTAGGATGAACAGG  6088

Query  1199  TTGGAACTCCTTGCAGTCCAAGGGGCCCTCAAGAAAGAGTCTTCTCCAACACCACAGTTC  1258
             ||||| ||||||| |||||||||| | |||    ||||||||||||||||||||||||||
Sbjct  6089  TTGGATCTCCTTGTAGTCCAAGGGACTCTC----AAGAGTCTTCTCCAACACCACAGTTC  6144

Query  1259  AAAAGCATCAGTTCTT  1274
             |||||||||| |||||
Sbjct  6145  AAAAGCATCAATTCTT  6160


>LNC_000260                                    
Length=2051

 Score = 191 bits (103),  Expect = 7e-49
 Identities = 138/154 (90%), Gaps = 5/154 (3%)
 Strand=Plus/Plus

Query  1298  TCTCACAT-CATACATGACTACTGGAAAAACCATAGCTTTCAC--TAGATGGA-ATTT-T  1352
             |||||||| |||||||||| ||||||||||||||||| || ||  |||| |||  ||| |
Sbjct  270   TCTCACATCCATACATGACCACTGGAAAAACCATAGCCTTGACCATAGACGGACCTTTGT  329

Query  1353  TGGCAAAGTAATGTCTCTGCTTTTTAATATGCTATCTAGGTTGGTCATAACTTTTCTTCT  1412
             |||||||||||||||||||||||| ||||||||||||||||||||||||||||| |||| 
Sbjct  330   TGGCAAAGTAATGTCTCTGCTTTTCAATATGCTATCTAGGTTGGTCATAACTTTCCTTCC  389

Query  1413  AAGGAGCAAGCGTCTTTTAATTTCATGGCTGCAG  1446
             |||||| || ||||||||||||||||||| ||||
Sbjct  390   AAGGAGTAATCGTCTTTTAATTTCATGGCAGCAG  423


>LNC_000259                                    
Length=2582

 Score = 191 bits (103),  Expect = 7e-49
 Identities = 138/154 (90%), Gaps = 5/154 (3%)
 Strand=Plus/Plus

Query  1298  TCTCACAT-CATACATGACTACTGGAAAAACCATAGCTTTCAC--TAGATGGA-ATTT-T  1352
             |||||||| |||||||||| ||||||||||||||||| || ||  |||| |||  ||| |
Sbjct  801   TCTCACATCCATACATGACCACTGGAAAAACCATAGCCTTGACCATAGACGGACCTTTGT  860

Query  1353  TGGCAAAGTAATGTCTCTGCTTTTTAATATGCTATCTAGGTTGGTCATAACTTTTCTTCT  1412
             |||||||||||||||||||||||| ||||||||||||||||||||||||||||| |||| 
Sbjct  861   TGGCAAAGTAATGTCTCTGCTTTTCAATATGCTATCTAGGTTGGTCATAACTTTCCTTCC  920

Query  1413  AAGGAGCAAGCGTCTTTTAATTTCATGGCTGCAG  1446
             |||||| || ||||||||||||||||||| ||||
Sbjct  921   AAGGAGTAATCGTCTTTTAATTTCATGGCAGCAG  954


>LNC_000258                                    
Length=2101

 Score = 191 bits (103),  Expect = 7e-49
 Identities = 138/154 (90%), Gaps = 5/154 (3%)
 Strand=Plus/Plus

Query  1298  TCTCACAT-CATACATGACTACTGGAAAAACCATAGCTTTCAC--TAGATGGA-ATTT-T  1352
             |||||||| |||||||||| ||||||||||||||||| || ||  |||| |||  ||| |
Sbjct  320   TCTCACATCCATACATGACCACTGGAAAAACCATAGCCTTGACCATAGACGGACCTTTGT  379

Query  1353  TGGCAAAGTAATGTCTCTGCTTTTTAATATGCTATCTAGGTTGGTCATAACTTTTCTTCT  1412
             |||||||||||||||||||||||| ||||||||||||||||||||||||||||| |||| 
Sbjct  380   TGGCAAAGTAATGTCTCTGCTTTTCAATATGCTATCTAGGTTGGTCATAACTTTCCTTCC  439

Query  1413  AAGGAGCAAGCGTCTTTTAATTTCATGGCTGCAG  1446
             |||||| || ||||||||||||||||||| ||||
Sbjct  440   AAGGAGTAATCGTCTTTTAATTTCATGGCAGCAG  473


>LNC_000257                                    
Length=2616

 Score = 191 bits (103),  Expect = 7e-49
 Identities = 138/154 (90%), Gaps = 5/154 (3%)
 Strand=Plus/Plus

Query  1298  TCTCACAT-CATACATGACTACTGGAAAAACCATAGCTTTCAC--TAGATGGA-ATTT-T  1352
             |||||||| |||||||||| ||||||||||||||||| || ||  |||| |||  ||| |
Sbjct  835   TCTCACATCCATACATGACCACTGGAAAAACCATAGCCTTGACCATAGACGGACCTTTGT  894

Query  1353  TGGCAAAGTAATGTCTCTGCTTTTTAATATGCTATCTAGGTTGGTCATAACTTTTCTTCT  1412
             |||||||||||||||||||||||| ||||||||||||||||||||||||||||| |||| 
Sbjct  895   TGGCAAAGTAATGTCTCTGCTTTTCAATATGCTATCTAGGTTGGTCATAACTTTCCTTCC  954

Query  1413  AAGGAGCAAGCGTCTTTTAATTTCATGGCTGCAG  1446
             |||||| || ||||||||||||||||||| ||||
Sbjct  955   AAGGAGTAATCGTCTTTTAATTTCATGGCAGCAG  988


>LNC_000223                                    
Length=1833

 Score = 158 bits (85),  Expect = 7e-39
 Identities = 108/119 (91%), Gaps = 2/119 (2%)
 Strand=Plus/Plus

Query  1440  GCTGCAGTCACCATCCACAGTGATTTTGGAGACCCAATAAAT--AGTCAGCTACTGTTTC  1497
             |||||||||||||||  |||||||||||||| ||| | ||||  |||| |  ||||||||
Sbjct  1     GCTGCAGTCACCATCTGCAGTGATTTTGGAGCCCCCAAAAATAAAGTCTGACACTGTTTC  60

Query  1498  CACTGTTTCCCCATCTATTTGCCATGAAGTGATGGGACCAGATGCCATGATCTTAGTTT  1556
             |||||||||||||||||||||||||||||||||||||||||||||||||||| ||||||
Sbjct  61    CACTGTTTCCCCATCTATTTGCCATGAAGTGATGGGACCAGATGCCATGATCCTAGTTT  119


>LNC_000175                                    
Length=5106

 Score = 158 bits (85),  Expect = 7e-39
 Identities = 127/148 (86%), Gaps = 0/148 (0%)
 Strand=Plus/Plus

Query  923   GTTCAGTTCAGTCGCTTAGTTGTGTCTGACTCTTTGCAACCCCATGGACTGCAGCACGCC  982
             |||||||||||||||| ||| ||||| |||||||||| |||||||| |  ||||||||||
Sbjct  4842  GTTCAGTTCAGTCGCTCAGTGGTGTCCGACTCTTTGCGACCCCATGAATCGCAGCACGCC  4901

Query  983   AGGCCCACCTGTCAATTGCCAGCTCCCGGAGTTTACTCAAACTCATGTCCATTGAGTCAG  1042
             |||||  |||||| ||  ||| |||| |||||| ||||||||||| |||||| ||||| |
Sbjct  4902  AGGCCTCCCTGTCCATCACCAACTCCTGGAGTTCACTCAAACTCAAGTCCATCGAGTCGG  4961

Query  1043  TGGTGCCATCCAGCTGTCTCATCCTCTG  1070
             || |||||||||||  ||||||||||||
Sbjct  4962  TGATGCCATCCAGCCATCTCATCCTCTG  4989


>LNC_000020                                    
Length=2403

 Score = 148 bits (80),  Expect = 4e-36
 Identities = 128/151 (85%), Gaps = 4/151 (3%)
 Strand=Plus/Plus

Query  947   TCTGACTCTTTGCAACCCCATGGACTGCAGCACGCCAGGCCCACCTGTCAATTGCCA-GC  1005
             || |||||||||||||||||||||||||||||| |||||||  |||||| ||  ||| ||
Sbjct  1001  TCCGACTCTTTGCAACCCCATGGACTGCAGCACACCAGGCCTCCCTGTCCATCACCAAGC  1060

Query  1006  TCCCGGAGTTTACTCAAACTCATGTCCATTGAGTCAGTGGTGCCATCCAGCTGTCTCATC  1065
              |   |||  | ||||| ||||||||||| ||||||||| |||||||||||  |||||||
Sbjct  1061  -CA--GAGCCTGCTCAACCTCATGTCCATCGAGTCAGTGATGCCATCCAGCCATCTCATC  1117

Query  1066  CTCTGCTGTCCCCTTCTCCTCCTGCCTTCAA  1096
             |||||  ||||||||||||||| ||||||||
Sbjct  1118  CTCTGTCGTCCCCTTCTCCTCCCGCCTTCAA  1148


>LNC_000178                                    
Length=3472

 Score = 143 bits (77),  Expect = 2e-34
 Identities = 142/172 (83%), Gaps = 10/172 (6%)
 Strand=Plus/Minus

Query  1138  TCAGCTTCAG-ATCAGCCCTTCCAGTGAATATTCAGGATTGATTTCCTTTAGGATGGACT  1196
             ||||||| || ||||  |||||||  ||| |  || |  |||| |||||||| |||||||
Sbjct  3472  TCAGCTTTAGCATCATTCCTTCCAAAGAACACACATGGCTGATCTCCTTTAGAATGGACT  3413

Query  1197  GGTTGGAACTCCTTGCAGTCCAAGGGGCCCTCAAGAAAGAGTCTTCTCCAACACCACAGT  1256
             ||||||| |||||||||||||||||| | |||||||    ||||||||||||||||||||
Sbjct  3412  GGTTGGATCTCCTTGCAGTCCAAGGGACTCTCAAGA----GTCTTCTCCAACACCACAGT  3357

Query  1257  TCAAAAGCATCAGTTCTTCAGC----A-CTTTCTTTATAGTCCAACTCTCAC  1303
             |||||||||||| |||||||||    | ||||||| | ||||||||||| ||
Sbjct  3356  TCAAAAGCATCAATTCTTCAGCGCTCAGCTTTCTTCACAGTCCAACTCTTAC  3305


>LNC_000135                                    
Length=5489

 Score = 113 bits (61),  Expect = 2e-25
 Identities = 73/79 (92%), Gaps = 0/79 (0%)
 Strand=Plus/Plus

Query  1396  GTCATAACTTTTCTTCTAAGGAGCAAGCGTCTTTTAATTTCATGGCTGCAGTCACCATCC  1455
             |||||||||||||||| |||||| ||||||||||||||||||||||||||||||||||| 
Sbjct  5408  GTCATAACTTTTCTTCCAAGGAGTAAGCGTCTTTTAATTTCATGGCTGCAGTCACCATCT  5467

Query  1456  ACAGTGATTTTGGAGACCC  1474
              || ||||||||||| |||
Sbjct  5468  GCACTGATTTTGGAGCCCC  5486


>LNC_000085                                    
Length=2900

 Score = 75.0 bits (40),  Expect = 8e-14
 Identities = 85/105 (81%), Gaps = 10/105 (10%)
 Strand=Plus/Plus

Query  1106  TCTTCACATCAGGTGGCCAAAGTATTGGAGTTTCAGCTTCAGATCAGCCCTTCCAGTGAA  1165
             |||||||||||||||||||||||||||||| ||||||||||| | |    |   |   ||
Sbjct  72    TCTTCACATCAGGTGGCCAAAGTATTGGAGCTTCAGCTTCAGCTGAA---T---A---AA  122

Query  1166  TATTCAGGATTGATTTCCTTTAGGATGGACTGGTTGGAACTCCTT  1210
             ||| |||| ||||||  ||||||||| |||||||| || ||||||
Sbjct  123   TATGCAGGGTTGATTG-CTTTAGGATTGACTGGTTTGATCTCCTT  166


Lambda      K        H
    1.33    0.621     1.12 

Gapped
Lambda      K        H
    1.28    0.460    0.850 

Effective search space used: 2876162520


Query= TCONS_00057107

Length=1845


***** No hits found *****


Lambda      K        H
    1.33    0.621     1.12 

Gapped
Lambda      K        H
    1.28    0.460    0.850 

Effective search space used: 2702703234


Query= TCONS_00033692

Length=665


***** No hits found *****


Lambda      K        H
    1.33    0.621     1.12 

Gapped
Lambda      K        H
    1.28    0.460    0.850 

Effective search space used: 955109960


Query= TCONS_00033704

Length=205


***** No hits found *****


Lambda      K        H
    1.33    0.621     1.12 

Gapped
Lambda      K        H
    1.28    0.460    0.850 

Effective search space used: 276052644


Query= TCONS_00033782

Length=1660
                                                                      Score        E
Sequences producing significant alignments:                          (Bits)     Value

LNC_000454                                                            145        5e-35
LNC_000410                                                            128        5e-30
LNC_000393                                                            113        1e-25
LNC_000067                                                            104        8e-23
LNC_000199                                                            67.6       1e-11


>LNC_000454                                    
Length=4650

 Score = 145 bits (78),  Expect = 5e-35
 Identities = 121/142 (85%), Gaps = 1/142 (1%)
 Strand=Plus/Plus

Query  1450  GGGCCTTCCCAGGTGGTGCTAGTGGTAAAGAACCTGCCTGCTAATGCAGGAGACGTAAGA  1509
             ||||| ||||||||||||||||||||||||||||  ||||| || ||||||||| | |||
Sbjct  1547  GGGCC-TCCCAGGTGGTGCTAGTGGTAAAGAACCCTCCTGCCAACGCAGGAGACTTTAGA  1605

Query  1510  GACACAGGTTCAATTCTTGGGTCAGAAAGATCCCCTGGAGAAGGGCATGGCAATCTACTT  1569
             ||  ||||||  || | |||||  |||||||| ||||||| |||||||||||| | ||| 
Sbjct  1606  GATGCAGGTTTGATCCCTGGGTGGGAAAGATCTCCTGGAGGAGGGCATGGCAACCCACTC  1665

Query  1570  CAGTGTTCTTGCCTGGAGAATC  1591
             |||| |||||||||||||||||
Sbjct  1666  CAGTATTCTTGCCTGGAGAATC  1687


>LNC_000410                                    
Length=1131

 Score = 128 bits (69),  Expect = 5e-30
 Identities = 120/145 (83%), Gaps = 1/145 (1%)
 Strand=Plus/Minus

Query  1450  GGGCCTTCCCAGGTGGTGCTAGTGGTAAAGAACCTGCCTGCTAATGCAGGAGACGTAAGA  1509
             ||| ||||||||||||||||||||||||||||| | ||||| | |||||||||  | | |
Sbjct  519   GGG-CTTCCCAGGTGGTGCTAGTGGTAAAGAACTTCCCTGCCAGTGCAGGAGATCTGACA  461

Query  1510  GACACAGGTTCAATTCTTGGGTCAGAAAGATCCCCTGGAGAAGGGCATGGCAATCTACTT  1569
             |||   ||||  || | |||||| | |||||||||||||| |||||||||||| | ||| 
Sbjct  460   GACGTGGGTTTGATCCCTGGGTCGGGAAGATCCCCTGGAGGAGGGCATGGCAACCCACTC  401

Query  1570  CAGTGTTCTTGCCTGGAGAATCTCA  1594
             |||| ||||||||||| ||||| ||
Sbjct  400   CAGTATTCTTGCCTGGGGAATCCCA  376


>LNC_000393                                    
Length=12617

 Score = 113 bits (61),  Expect = 1e-25
 Identities = 120/148 (81%), Gaps = 6/148 (4%)
 Strand=Plus/Minus

Query  1449  AGGGCCTTCCCAGGTGGTGCTAGTGGTAAAGAACCTGCCTGCTAATGCAGGAGACGTAAG  1508
             |||| ||||||||||    ||||||||||||||||  |||||     |||||||||||||
Sbjct  1753  AGGG-CTTCCCAGGTAACTCTAGTGGTAAAGAACCCACCTGC-----CAGGAGACGTAAG  1700

Query  1509  AGACACAGGTTCAATTCTTGGGTCAGAAAGATCCCCTGGAGAAGGGCATGGCAATCTACT  1568
             ||||||||||||||| | |||||  | | ||| ||||| || ||||||||| || | |||
Sbjct  1699  AGACACAGGTTCAATCCCTGGGTTGGGAGGATACCCTGCAGGAGGGCATGGAAACCCACT  1640

Query  1569  TCAGTGTTCTTGCCTGGAGAATCTCATG  1596
               ||| ||||||||||||||||| ||||
Sbjct  1639  CTAGTATTCTTGCCTGGAGAATCCCATG  1612


>LNC_000067                                    
Length=9600

 Score = 104 bits (56),  Expect = 8e-23
 Identities = 118/146 (81%), Gaps = 11/146 (8%)
 Strand=Plus/Plus

Query  1457  CCCAGGTGGTGCTAGTGGTAAAGAACCTGCCTGCTAATGCAGGAGACGT-AAGA-GACAC  1514
             |||||||||||||||||||||||||||||||||| ||||||||||| || |||| |  | 
Sbjct  6464  CCCAGGTGGTGCTAGTGGTAAAGAACCTGCCTGCAAATGCAGGAGAGGTTAAGATGTGA-  6522

Query  1515  AGGTTCAATTCTTGGGTCAGAAAGAT-CCCCTGGAGAAGGGCATGGCAATCTAC-TT-CA  1571
             |  |||  | | |||||  | ||||| |||| |||| | |||| ||||| | || || ||
Sbjct  6523  A--TTCTGTCCCTGGGTTGGGAAGATTCCCCCGGAGGAAGGCAGGGCAA-C-ACATTCCA  6578

Query  1572  GTGTTCTTGCCTGGAGAA-TCTCATG  1596
             || | ||||||||||||| |||||||
Sbjct  6579  GTATCCTTGCCTGGAGAAATCTCATG  6604


>LNC_000199                                    
Length=12182

 Score = 67.6 bits (36),  Expect = 1e-11
 Identities = 40/42 (95%), Gaps = 0/42 (0%)
 Strand=Plus/Minus

Query  1449  AGGGCCTTCCCAGGTGGTGCTAGTGGTAAAGAACCTGCCTGC  1490
             |||| ||||||||||||||||||||||||||||||| |||||
Sbjct  115   AGGGGCTTCCCAGGTGGTGCTAGTGGTAAAGAACCTCCCTGC  74


Lambda      K        H
    1.33    0.621     1.12 

Gapped
Lambda      K        H
    1.28    0.460    0.850 

Effective search space used: 2428430004


Query= TCONS_00021879

Length=730


***** No hits found *****


Lambda      K        H
    1.33    0.621     1.12 

Gapped
Lambda      K        H
    1.28    0.460    0.850 

Effective search space used: 1051510810


Query= TCONS_00018778

Length=537


***** No hits found *****


Lambda      K        H
    1.33    0.621     1.12 

Gapped
Lambda      K        H
    1.28    0.460    0.850 

Effective search space used: 765274440


Query= TCONS_00018783

Length=1091


***** No hits found *****


Lambda      K        H
    1.33    0.621     1.12 

Gapped
Lambda      K        H
    1.28    0.460    0.850 

Effective search space used: 1586906300


Query= TCONS_00000765

Length=558


***** No hits found *****


Lambda      K        H
    1.33    0.621     1.12 

Gapped
Lambda      K        H
    1.28    0.460    0.850 

Effective search space used: 796419330


Query= TCONS_00030965

Length=1760
                                                                      Score        E
Sequences producing significant alignments:                          (Bits)     Value

LNC_000246                                                            189        2e-48
LNC_000108                                                            185        3e-47
LNC_000256                                                            180        1e-45
LNC_000255                                                            180        1e-45
LNC_000487                                                            143        2e-34
LNC_000253                                                            97.1       1e-20


>LNC_000246                                    
Length=3983

 Score = 189 bits (102),  Expect = 2e-48
 Identities = 155/180 (86%), Gaps = 5/180 (3%)
 Strand=Plus/Plus

Query  574   CTGGGAAAGACTGAGGGCAGAAGGAGAAGGGAACGACAGAGGATGAGATGGTTGGATGGC  633
             |||||||||| ||| ||||| |||||||||| || |||||||||||||||||||||||||
Sbjct  2108  CTGGGAAAGATTGAAGGCAGGAGGAGAAGGGGACAACAGAGGATGAGATGGTTGGATGGC  2167

Query  634   ATCACTGATTCAATGGCCATGAGTTTGAGCAAACTCTGGGAGATAGTAAAGGACAGGGAA  693
             |||||  | ||||||| |  ||||||||| |||||||||||| | || | ||||||||| 
Sbjct  2168  ATCACCAACTCAATGGAC--GAGTTTGAGTAAACTCTGGGAGTTGGTGATGGACAGGGAG  2225

Query  694   ACCTGGTGGGCTACAGTCCATGGGGTTGCAAAGAATCGGACATGACTGAGTGACTGAACA  753
              ||||| | ||| ||||||||||||| ||||||||||||||||||||||   ||||||||
Sbjct  2226  GCCTGGCGTGCTGCAGTCCATGGGGTCGCAAAGAATCGGACATGACTGA---ACTGAACA  2282


>LNC_000108                                    
Length=6161

 Score = 185 bits (100),  Expect = 3e-47
 Identities = 156/184 (85%), Gaps = 0/184 (0%)
 Strand=Plus/Minus

Query  574   CTGGGAAAGACTGAGGGCAGAAGGAGAAGGGAACGACAGAGGATGAGATGGTTGGATGGC  633
             |||||||||| ||| ||||| || ||||||| |  |||||||||||||||||||||||||
Sbjct  5973  CTGGGAAAGATTGAAGGCAGGAGAAGAAGGGGATAACAGAGGATGAGATGGTTGGATGGC  5914

Query  634   ATCACTGATTCAATGGCCATGAGTTTGAGCAAACTCTGGGAGATAGTAAAGGACAGGGAA  693
             ||||||||  || ||| ||||||||||||||| ||||| ||||| ||  ||||| |||||
Sbjct  5913  ATCACTGACGCAGTGGACATGAGTTTGAGCAAGCTCTGTGAGATGGTGGAGGACGGGGAA  5854

Query  694   ACCTGGTGGGCTACAGTCCATGGGGTTGCAAAGAATCGGACATGACTGAGTGACTGAACA  753
              ||||||| ||| |||||| |||||||||||| | || ||||  | ||||||| ||||||
Sbjct  5853  GCCTGGTGTGCTGCAGTCCGTGGGGTTGCAAACAGTCAGACACAAGTGAGTGAATGAACA  5794

Query  754   ACAA  757
             ||||
Sbjct  5793  ACAA  5790


>LNC_000256                                    
Length=7450

 Score = 180 bits (97),  Expect = 1e-45
 Identities = 155/184 (84%), Gaps = 0/184 (0%)
 Strand=Plus/Minus

Query  575   TGGGAAAGACTGAGGGCAGAAGGAGAAGGGAACGACAGAGGATGAGATGGTTGGATGGCA  634
             |||| |||| ||||||||| |||||||||||  |||||||||||||||||||||||||||
Sbjct  3170  TGGGGAAGATTGAGGGCAGGAGGAGAAGGGAGTGACAGAGGATGAGATGGTTGGATGGCA  3111

Query  635   TCACTGATTCAATGGCCATGAGTTTGAGCAAACTCTGGGAGATAGTAAAGGACAGGGAAA  694
             ||||  | ||||||| ||||||||||||||||||| |||| | ||| |||||||||||| 
Sbjct  3110  TCACCAACTCAATGGACATGAGTTTGAGCAAACTCCGGGAAACAGTGAAGGACAGGGAAG  3051

Query  695   CCTGGTGGGCTACAGTCCATGGGGTTGCAAAGAATCGGACATGACTGAGTGACTGAACAA  754
             ||||||  |||  ||| ||||||||||  |||  || ||||   || || ||||||||||
Sbjct  3050  CCTGGTATGCTGTAGTTCATGGGGTTGTGAAGTGTCAGACACAGCTTAGGGACTGAACAA  2991

Query  755   CAAC  758
             ||||
Sbjct  2990  CAAC  2987


>LNC_000255                                    
Length=5232

 Score = 180 bits (97),  Expect = 1e-45
 Identities = 155/184 (84%), Gaps = 0/184 (0%)
 Strand=Plus/Minus

Query  575  TGGGAAAGACTGAGGGCAGAAGGAGAAGGGAACGACAGAGGATGAGATGGTTGGATGGCA  634
            |||| |||| ||||||||| |||||||||||  |||||||||||||||||||||||||||
Sbjct  952  TGGGGAAGATTGAGGGCAGGAGGAGAAGGGAGTGACAGAGGATGAGATGGTTGGATGGCA  893

Query  635  TCACTGATTCAATGGCCATGAGTTTGAGCAAACTCTGGGAGATAGTAAAGGACAGGGAAA  694
            ||||  | ||||||| ||||||||||||||||||| |||| | ||| |||||||||||| 
Sbjct  892  TCACCAACTCAATGGACATGAGTTTGAGCAAACTCCGGGAAACAGTGAAGGACAGGGAAG  833

Query  695  CCTGGTGGGCTACAGTCCATGGGGTTGCAAAGAATCGGACATGACTGAGTGACTGAACAA  754
            ||||||  |||  ||| ||||||||||  |||  || ||||   || || ||||||||||
Sbjct  832  CCTGGTATGCTGTAGTTCATGGGGTTGTGAAGTGTCAGACACAGCTTAGGGACTGAACAA  773

Query  755  CAAC  758
            ||||
Sbjct  772  CAAC  769


>LNC_000487                                    
Length=2111

 Score = 143 bits (77),  Expect = 2e-34
 Identities = 141/172 (82%), Gaps = 4/172 (2%)
 Strand=Plus/Plus

Query  589  GGCAGAAGGAGAAGGGAACGACAGAGGATGAGATGGTTGGATGGCATCACTGATTCAATG  648
            ||||  |||||||||| |||||||||||||||||||||||||||||||||  | | ||||
Sbjct  268  GGCATGAGGAGAAGGGGACGACAGAGGATGAGATGGTTGGATGGCATCACCAACTTAATG  327

Query  649  GCCATGAGTTTGAGCAAACTCTGGGAGATAGTAAAGGACAGGGAAACCTGGTGGGCTACA  708
            |  |||||||  | |||||||||  || | |  |||||||||||| |||||   ||| ||
Sbjct  328  GAGATGAGTTCAAACAAACTCTGTTAG-T-G--AAGGACAGGGAAGCCTGGCATGCTGCA  383

Query  709  GTCCATGGGGTTGCAAAGAATCGGACATGACTGAGTGACTGAACAACAACAA  760
            ||||||||| || |||||| ||  | | ||||||||| ||||||||||||||
Sbjct  384  GTCCATGGGTTTACAAAGAGTCACAAACGACTGAGTGGCTGAACAACAACAA  435


>LNC_000253                                    
Length=31806

 Score = 97.1 bits (52),  Expect = 1e-20
 Identities = 60/64 (94%), Gaps = 0/64 (0%)
 Strand=Plus/Minus

Query  574    CTGGGAAAGACTGAGGGCAGAAGGAGAAGGGAACGACAGAGGATGAGATGGTTGGATGGC  633
              |||||||||| ||||||||| |||||||||| || |||||||||||||||||||||||||
Sbjct  29478  CTGGGAAAGATTGAGGGCAGGAGGAGAAGGGGACAACAGAGGATGAGATGGTTGGATGGC  29419

Query  634    ATCA  637
              ||||
Sbjct  29418  ATCA  29415


Lambda      K        H
    1.33    0.621     1.12 

Gapped
Lambda      K        H
    1.28    0.460    0.850 

Effective search space used: 2576685804


Query= TCONS_00027432

Length=1635
                                                                      Score        E
Sequences producing significant alignments:                          (Bits)     Value

LNC_000275                                                            693        0.0   
LNC_000274                                                            693        0.0   
LNC_000253                                                            483        9e-137
LNC_000487                                                            248        4e-66 
LNC_000512                                                            241        6e-64 
LNC_000511                                                            241        6e-64 
LNC_000485                                                            224        6e-59 
LNC_000352                                                            220        8e-58 
LNC_000365                                                            209        2e-54 
LNC_000364                                                            209        2e-54 
LNC_000212                                                            204        8e-53 
LNC_000421                                                            182        4e-46 
LNC_000316                                                            147        1e-35 
LNC_000400                                                            137        8e-33 
LNC_000399                                                            137        8e-33 
LNC_000398                                                            137        8e-33 
LNC_000143                                                            130        1e-30 
LNC_000228                                                            121        8e-28 
LNC_000518                                                            119        3e-27 
LNC_000517                                                            119        3e-27 
LNC_000484                                                            115        4e-26 
LNC_000409                                                            111        5e-25 
LNC_000090                                                            95.3       5e-20 
LNC_000203                                                            89.8       2e-18 
LNC_000417                                                            82.4       4e-16 
LNC_000177                                                            80.5       1e-15 
LNC_000337                                                            78.7       5e-15 
LNC_000106                                                            76.8       2e-14 
LNC_000126                                                            73.1       2e-13 
LNC_000514                                                            65.8       4e-11 


>LNC_000275                                    
Length=37393

 Score = 693 bits (375),  Expect = 0.0
 Identities = 601/708 (85%), Gaps = 24/708 (3%)
 Strand=Plus/Minus

Query  606   ATAACCTCAGATATGCAGATGAGACCATCCTAATGGCAAAAAGTG-TAGAGGAACTAAAG  664
             ||||||||||||||||| |||| |||| ||||||||||  ||||| || |||||||||||
Sbjct  6705  ATAACCTCAGATATGCATATGACACCACCCTAATGGCAGCAAGTGATA-AGGAACTAAAG  6647

Query  665   AGCCGCTTGATGAAGGTGAAGGAGGAGAAT-GAAAAAGTTGGCTTAAAATTCAACATTCA  723
             |||| |||||||| |||||| ||||||| |  |||||| |||||||||| ||||||||||
Sbjct  6646  AGCCTCTTGATGAGGGTGAAAGAGGAGAGTAAAAAAAGCTGGCTTAAAACTCAACATTCA  6587

Query  724   AAAAACTAAGATC-ATAGCATCTGGTCCCCATCATTTCATGGCAAATATATGGAGAAATA  782
             |||||| |||||| || |||||||||  ||||||  |||||||||| | ||| ||||| |
Sbjct  6586  AAAAACAAAGATCCATGGCATCTGGT-ACCATCA-CTCATGGCAAACAGATG-AGAAACA  6530

Query  783   ATGGAAACAGGGACAGATTTTATTTTCTTGGGCTCCAAAATCACTGTGGATGGTGACTGC  842
             |||||||||| |||||| ||||||||||||||||||||||||||||  |||||||||| |
Sbjct  6529  ATGGAAACAGTGACAGACTTTATTTTCTTGGGCTCCAAAATCACTGCAGATGGTGACTAC  6470

Query  843   ACCCATGGAATTAAAAGACACTTATTCCTTGGAAGAAAAGCTATGACACAGCTAGACAGC  902
             | ||||| ||||||||||| |||       |||||||||||||||||  | |||||||||
Sbjct  6469  AGCCATGAAATTAAAAGACGCTT-------GGAAGAAAAGCTATGACCAACCTAGACAGC  6417

Query  903   CTATTAAAAAGCAGAGACATCACTTTGCCAACAAAGGTCCATATAGTCAAAGCTATGGTT  962
               |||||||||||||||||| |||||||| || |   | |||||||||||||||||||||
Sbjct  6416  AAATTAAAAAGCAGAGACATTACTTTGCCGACCATCATACATATAGTCAAAGCTATGGTT  6357

Query  963   TTTCCAGTAGTCGTGTATGGATGTGACAGCTGGACATTAAAAAAGGCTGAG-TG----AA  1017
             ||||| |||||| ||||||||||||| |||| |||| ||||||||| |||  |     ||
Sbjct  6356  TTTCCCGTAGTCATGTATGGATGTGAGAGCTAGACAGTAAAAAAGGTTGACATCAAAAAA  6297

Query  1018  GAATTGATGCCTTTGAACTGTGGTTTTGGAGAGGACTCTTGAGAGTGCCTTGGACAGCAA  1077
             ||||||||||||| ||||||||||  |||||| ||||||||||||| | |||||||||||
Sbjct  6296  GAATTGATGCCTTCGAACTGTGGTGCTGGAGAAGACTCTTGAGAGTCCTTTGGACAGCAA  6237

Query  1078  GAAAATCAAATCATTCAATCCTAAAGGAAATCAGTCCTGAATATTCATTGGAAGGACTGA  1137
             | | |||||| || |||||||||||| ||||||  |||||||||||||||||| ||||||
Sbjct  6236  GGAGATCAAACCAGTCAATCCTAAAGTAAATCAACCCTGAATATTCATTGGAAAGACTGA  6177

Query  1138  TGCTGAAGCTGAAGCACCAGTACTT-TGGCCACCTGATATGAAGAACTGACTCATTGGAA  1196
             ||||||||||||||| |||  |||| ||| ||||||||| ||| | |||||||||| |||
Sbjct  6176  TGCTGAAGCTGAAGCTCCAACACTTATGGACACCTGATACGAAAAGCTGACTCATTAGAA  6117

Query  1197  AAGACCCTGTTGCTGGGAAAGATTGAAGGCGGAAGGAGAAGGGGATGAAAGAGGGACGAG  1256
             ||||||||| |||||||||||| |||||||   ||||||||||||||| |||   |||||
Sbjct  6116  AAGACCCTGATGCTGGGAAAGACTGAAGGC---AGGAGAAGGGGATGACAGACA-ACGAG  6061

Query  1257  ATGATTGGTTGGCATCACTGACTCAATGGACACAAGTTTGAGCAAACT  1304
             ||| |||| |||| ||||  ||||||  ||||  ||||||||||||||
Sbjct  6060  ATGGTTGGATGGCGTCACCAACTCAACAGACATGAGTTTGAGCAAACT  6013


>LNC_000274                                    
Length=41271

 Score = 693 bits (375),  Expect = 0.0
 Identities = 601/708 (85%), Gaps = 24/708 (3%)
 Strand=Plus/Minus

Query  606   ATAACCTCAGATATGCAGATGAGACCATCCTAATGGCAAAAAGTG-TAGAGGAACTAAAG  664
             ||||||||||||||||| |||| |||| ||||||||||  ||||| || |||||||||||
Sbjct  6705  ATAACCTCAGATATGCATATGACACCACCCTAATGGCAGCAAGTGATA-AGGAACTAAAG  6647

Query  665   AGCCGCTTGATGAAGGTGAAGGAGGAGAAT-GAAAAAGTTGGCTTAAAATTCAACATTCA  723
             |||| |||||||| |||||| ||||||| |  |||||| |||||||||| ||||||||||
Sbjct  6646  AGCCTCTTGATGAGGGTGAAAGAGGAGAGTAAAAAAAGCTGGCTTAAAACTCAACATTCA  6587

Query  724   AAAAACTAAGATC-ATAGCATCTGGTCCCCATCATTTCATGGCAAATATATGGAGAAATA  782
             |||||| |||||| || |||||||||  ||||||  |||||||||| | ||| ||||| |
Sbjct  6586  AAAAACAAAGATCCATGGCATCTGGT-ACCATCA-CTCATGGCAAACAGATG-AGAAACA  6530

Query  783   ATGGAAACAGGGACAGATTTTATTTTCTTGGGCTCCAAAATCACTGTGGATGGTGACTGC  842
             |||||||||| |||||| ||||||||||||||||||||||||||||  |||||||||| |
Sbjct  6529  ATGGAAACAGTGACAGACTTTATTTTCTTGGGCTCCAAAATCACTGCAGATGGTGACTAC  6470

Query  843   ACCCATGGAATTAAAAGACACTTATTCCTTGGAAGAAAAGCTATGACACAGCTAGACAGC  902
             | ||||| ||||||||||| |||       |||||||||||||||||  | |||||||||
Sbjct  6469  AGCCATGAAATTAAAAGACGCTT-------GGAAGAAAAGCTATGACCAACCTAGACAGC  6417

Query  903   CTATTAAAAAGCAGAGACATCACTTTGCCAACAAAGGTCCATATAGTCAAAGCTATGGTT  962
               |||||||||||||||||| |||||||| || |   | |||||||||||||||||||||
Sbjct  6416  AAATTAAAAAGCAGAGACATTACTTTGCCGACCATCATACATATAGTCAAAGCTATGGTT  6357

Query  963   TTTCCAGTAGTCGTGTATGGATGTGACAGCTGGACATTAAAAAAGGCTGAG-TG----AA  1017
             ||||| |||||| ||||||||||||| |||| |||| ||||||||| |||  |     ||
Sbjct  6356  TTTCCCGTAGTCATGTATGGATGTGAGAGCTAGACAGTAAAAAAGGTTGACATCAAAAAA  6297

Query  1018  GAATTGATGCCTTTGAACTGTGGTTTTGGAGAGGACTCTTGAGAGTGCCTTGGACAGCAA  1077
             ||||||||||||| ||||||||||  |||||| ||||||||||||| | |||||||||||
Sbjct  6296  GAATTGATGCCTTCGAACTGTGGTGCTGGAGAAGACTCTTGAGAGTCCTTTGGACAGCAA  6237

Query  1078  GAAAATCAAATCATTCAATCCTAAAGGAAATCAGTCCTGAATATTCATTGGAAGGACTGA  1137
             | | |||||| || |||||||||||| ||||||  |||||||||||||||||| ||||||
Sbjct  6236  GGAGATCAAACCAGTCAATCCTAAAGTAAATCAACCCTGAATATTCATTGGAAAGACTGA  6177

Query  1138  TGCTGAAGCTGAAGCACCAGTACTT-TGGCCACCTGATATGAAGAACTGACTCATTGGAA  1196
             ||||||||||||||| |||  |||| ||| ||||||||| ||| | |||||||||| |||
Sbjct  6176  TGCTGAAGCTGAAGCTCCAACACTTATGGACACCTGATACGAAAAGCTGACTCATTAGAA  6117

Query  1197  AAGACCCTGTTGCTGGGAAAGATTGAAGGCGGAAGGAGAAGGGGATGAAAGAGGGACGAG  1256
             ||||||||| |||||||||||| |||||||   ||||||||||||||| |||   |||||
Sbjct  6116  AAGACCCTGATGCTGGGAAAGACTGAAGGC---AGGAGAAGGGGATGACAGACA-ACGAG  6061

Query  1257  ATGATTGGTTGGCATCACTGACTCAATGGACACAAGTTTGAGCAAACT  1304
             ||| |||| |||| ||||  ||||||  ||||  ||||||||||||||
Sbjct  6060  ATGGTTGGATGGCGTCACCAACTCAACAGACATGAGTTTGAGCAAACT  6013


>LNC_000253                                    
Length=31806

 Score = 483 bits (261),  Expect = 9e-137
 Identities = 437/522 (84%), Gaps = 12/522 (2%)
 Strand=Plus/Plus

Query  880   AAGCTATGACACAGCTAGACAGCCTATTAAAAAGCAGAGACATCACTTTGCCAACAAAGG  939
             ||||||||||||| ||||||||  ||||||| ||||||||||||||||| |  |||||||
Sbjct  4615  AAGCTATGACACACCTAGACAGTATATTAAAGAGCAGAGACATCACTTTACTGACAAAGG  4674

Query  940   TCCATATAGTCAAAGCTATGGTTTTTCCAGTAGTCGTGTATGGATGTGACAGCTGGACAT  999
             ||  ||||||||||||| |||||||||||||||||   ||||| || || || |||||  
Sbjct  4675  TCTGTATAGTCAAAGCTGTGGTTTTTCCAGTAGTC--ATATGGTTGGGAGAGTTGGACCA  4732

Query  1000  TAAAAAAGGCTGAG---TGAAGAATTGATGCCTTTGAACTGTGGTTTTGGAGAGGACTCT  1056
             |||| |||||||||   |||||||||||||| |||||| |||||| || |||| || || 
Sbjct  4733  TAAAGAAGGCTGAGCACTGAAGAATTGATGCTTTTGAATTGTGGTGTTAGAGAAGATTCC  4792

Query  1057  TGAGAGTGCCTTGGACAGCAAGAAAATCAAATCATTCAATCCTAAAGGAAATCAGTCCTG  1116
             ||||||| |||||||||||| | | ||| || || |||||||||||||||||||||||||
Sbjct  4793  TGAGAGTCCCTTGGACAGCAGGGAGATC-AACCAGTCAATCCTAAAGGAAATCAGTCCTG  4851

Query  1117  AATATTCATTGGAAGGACTGATGCTGAAGCTGAAGCACCAGTACTTTGGCCACCTGATAT  1176
             ||||||||||||||||||||||||||||||||| |   |||| ||||||||||||||| |
Sbjct  4852  AATATTCATTGGAAGGACTGATGCTGAAGCTGAGGTGGCAGTCCTTTGGCCACCTGATGT  4911

Query  1177  GAAGAACTGACTCATTGGAAAAGACCCTGTTGCTGGGAAAGATTGAAGGC-GGAAGGAGA  1235
             ||||| |||||||| |||| |||| |||| |||||||||||||||| ||| |||| ||||
Sbjct  4912  GAAGAGCTGACTCACTGGAGAAGATCCTGATGCTGGGAAAGATTGAGGGCAGGAA-GAGA  4970

Query  1236  AGGGGATGAAAGAGGGACGAGATGATTGGTTGGCATCACTGACTCAATGGACACAAGTTT  1295
             ||||| ||| ||| ||| ||||||| ||| |||||| |  |||| | ||||||  |||||
Sbjct  4971  AGGGGGTGACAGA-GGATGAGATGAATGGGTGGCATTATAGACTGAGTGGACATGAGTTT  5029

Query  1296  GAGCAAACTCCTGGAGATGGTGGTGGACAGGGAAGCCTGGCATGCTGCAGTCCGTGGGGT  1355
             ||| ||||||| |||||| |||  ||||||||||||||||  ||||||||||| ||||||
Sbjct  5030  GAGGAAACTCCAGGAGATAGTGAAGGACAGGGAAGCCTGGTGTGCTGCAGTCCATGGGGT  5089

Query  1356  TGCAAAGAGTCGGACAATGACTGAGCACCTGAACAACAACAA  1397
             | || | | | ||| |   ||||||   || |||||||||||
Sbjct  5090  TACAGA-ATT-GGATACA-ACTGAGTGACTCAACAACAACAA  5128


 Score = 254 bits (137),  Expect = 8e-68
 Identities = 154/162 (95%), Gaps = 1/162 (1%)
 Strand=Plus/Minus

Query  3      ACTTCACTTTCACTTTTC-CTTTCATGCATTGGAGAAGGAAATGGCAACCCACTCCAGTG  61
              |||||||||||||||||| |||||||||||||||||||||||||||||||||||||||||
Sbjct  28327  ACTTCACTTTCACTTTTCACTTTCATGCATTGGAGAAGGAAATGGCAACCCACTCCAGTG  28268

Query  62     TTCTTGCCTGGAGAATCCCAGGGATGGGGGAGCCTGGTGGGCTGCTGTCTATGGGGTCAC  121
              |||||||||||||||||||||||| |||||||||||||||||||| |||||||||||| |
Sbjct  28267  TTCTTGCCTGGAGAATCCCAGGGACGGGGGAGCCTGGTGGGCTGCCGTCTATGGGGTCGC  28208

Query  122    ACAGAGTCAGACACGACTGAAGCAACTTagcagcagcagcag  163
              ||| |||| |||||||||||||  ||||||||||||||||||
Sbjct  28207  ACACAGTCGGACACGACTGAAGTGACTTAGCAGCAGCAGCAG  28166


 Score = 237 bits (128),  Expect = 8e-63
 Identities = 276/347 (80%), Gaps = 12/347 (3%)
 Strand=Plus/Minus

Query  1058   GAGAGTGCCTTGGACAGCAAGAAAATCAAATCATTCAATCCTAAAGGAAATCAGTCCTGA  1117
              |||||| | |||||||||||||   ||||| || |||||||||||||||||||  |||||
Sbjct  10868  GAGAGTCCTTTGGACAGCAAGA---TCAAACCAGTCAATCCTAAAGGAAATCAACCCTGA  10812

Query  1118   ATATTCATTGGAAGGACTGATGCTGAAGCTGAAGCACCAGTACTTTGGCCACCTGATATG  1177
              ||||||||||||||||||||||||| |||||| |||||| | ||| |||||||| ||  |
Sbjct  10811  ATATTCATTGGAAGGACTGATGCTGGAGCTGAGGCACCAATCCTTCGGCCACCTAATGAG  10752

Query  1178   AAGAACTGACTCATTGGAAAAGACCCTGTTGCTGGGAAAGATTGAAGGCGGAAGGAGAAG  1237
              |||| | ||||| ||||||||||||||  ||||| |||||| ||| ||| ||||||| ||
Sbjct  10751  AAGAGCCGACTCTTTGGAAAAGACCCTCATGCTGAGAAAGACTGAGGGCAGAAGGAGCAG  10692

Query  1238   GGGATGAAAGAGGGACGAGATGATTGGTTGGCATCACTGACT-CAATGGACACAAGTTTG  1296
              | | ||| |||  || |||||| |||  |||||||| | | | |||||||||  ||| ||
Sbjct  10691  GTGGTGACAGAA-GATGAGATGGTTGAATGGCATCA-TCAATCCAATGGACATGAGTCTG  10634

Query  1297   AGCAAACTCCTGG-AGATGGTGGTGGACAGGGAAGCCTGGCATGCTGCAGTCCGTGGGGT  1355
              |||||  || ||| |||  |||  || |||||||| ||||  ||||||  ||| | ||||
Sbjct  10633  AGCAAGTTC-TGGAAGACAGTGAAGGGCAGGGAAGTCTGGTGTGCTGCCATCCATAGGGT  10575

Query  1356   TGCAAAGAGTCGGACAATGACTGAGCACCTGAACAA--C-AACAAAT  1399
              |||||||||  | ||   || | |||| ||||||||  | |||||||
Sbjct  10574  TGCAAAGAGCTGTACTC-GAATAAGCAACTGAACAATACCAACAAAT  10529


 Score = 174 bits (94),  Expect = 6e-44
 Identities = 114/124 (92%), Gaps = 0/124 (0%)
 Strand=Plus/Minus

Query  48    AACCCACTCCAGTGTTCTTGCCTGGAGAATCCCAGGGATGGGGGAGCCTGGTGGGCTGCT  107
             ||||||||||||||||||||||||||||||||||||||||| ||||||||||||||||| 
Sbjct  7552  AACCCACTCCAGTGTTCTTGCCTGGAGAATCCCAGGGATGGCGGAGCCTGGTGGGCTGCC  7493

Query  108   GTCTATGGGGTCACACAGAGTCAGACACGACTGAAGCAACTTagcagcagcagcagcagc  167
              |||||||||   ||||| ||| |||||||||||||| ||||||||||||||| ||||||
Sbjct  7492  ATCTATGGGGCTGCACAGGGTCGGACACGACTGAAGCGACTTAGCAGCAGCAGGAGCAGC  7433

Query  168   agca  171
             ||||
Sbjct  7432  AGCA  7429


 Score = 111 bits (60),  Expect = 5e-25
 Identities = 99/118 (84%), Gaps = 2/118 (2%)
 Strand=Plus/Minus

Query  32     TGGAGAAGGAAATGGCAACCCACTCCAGTGTTCTTGCCTGGAGAATCCCAGGGATGGGGG  91
              |||||||||||||||||||||||||||| |    |||||||| ||||||| |||  | ||
Sbjct  11605  TGGAGAAGGAAATGGCAACCCACTCCAG-GACACTGCCTGGAAAATCCCATGGACAGAGG  11547

Query  92     AGCCTGGTGGGCTGCTGTCTATGGGGTCACACAGAGTCAGACACGACTGAAGCAACTT  149
              |||||||| |||| | | | ||||||||||| |||||| ||||||||| || ||||||
Sbjct  11546  AGCCTGGTAGGCTACAGCCCATGGGGTCACAGAGAGTCGGACACGACTAAA-CAACTT  11490


 Score = 111 bits (60),  Expect = 5e-25
 Identities = 97/115 (84%), Gaps = 1/115 (1%)
 Strand=Plus/Plus

Query  32     TGGAGAAGGAAATGGCAACCCACTCCAGTGTTCTTGCCTGGAGAATCCCAGGGATGGGGG  91
              ||||||||||||||||||||||||||||| |||||| ||||| |||| || |||  | ||
Sbjct  15152  TGGAGAAGGAAATGGCAACCCACTCCAGTATTCTTGTCTGGAAAATCACATGGACCGAGG  15211

Query  92     AGCCTGGTGGGCTGCTGTCTATGGGGTCACACAGAGTCAGACACGACTGAAGCAA  146
              |||||| | |||| | ||| |||||||  || |||||| ||||||||| ||||||
Sbjct  15212  AGCCTGATAGGCTACAGTCCATGGGGTTGCAAAGAGTCGGACACGACT-AAGCAA  15265


>LNC_000487                                    
Length=2111

 Score = 248 bits (134),  Expect = 4e-66
 Identities = 254/312 (81%), Gaps = 8/312 (3%)
 Strand=Plus/Plus

Query  1087  ATCATTCAATCCTAAAGGAAATCAGTCCTGAATATTCATTGGAAGGACTGATGCTGAAGC  1146
             ||||  || |||||||||||||||  |||||||||||||||||||| ||||||| |||||
Sbjct  131   ATCAAACATTCCTAAAGGAAATCAACCCTGAATATTCATTGGAAGGGCTGATGCCGAAGC  190

Query  1147  TGAAGCACCAGTACTTTGGCCACCTGATATGAAGAACTGACTCATTGGAAAAGACCCTGT  1206
             |||||| | ||||| |||||||  |||| |||||| ||||||||  ||||||||||||| 
Sbjct  191   TGAAGCTCTAGTACCTTGGCCATATGATGTGAAGAGCTGACTCACAGGAAAAGACCCTGG  250

Query  1207  TGCTGGGAAAGATTGAAGGCGGAAGGAGAAGGGGATGAAAGAGGGACGAGATGATTGGTT  1266
             || | | ||| |||| ||||   |||||||||||| || ||| ||| |||||| |||| |
Sbjct  251   TGGTAGAAAAAATTGGAGGCATGAGGAGAAGGGGACGACAGA-GGATGAGATGGTTGGAT  309

Query  1267  GGCATCACTGACTCAATGGACACAAGTTTGAGCAAACTCCTGGAGATGGTGGTGGACAGG  1326
             ||||||||  ||| |||||| |  ||||  | ||||||| |   | | |||  |||||||
Sbjct  310   GGCATCACCAACTTAATGGAGATGAGTTCAAACAAACTC-T---GTTAGTGAAGGACAGG  365

Query  1327  GAAGCCTGGCATGCTGCAGTCCGTGGGGTTGCAAAGAGTCGGACAAT-GACTGAGCACCT  1385
             |||||||||||||||||||||| |||| || |||||||||  ||||  |||||||   ||
Sbjct  366   GAAGCCTGGCATGCTGCAGTCCATGGGTTTACAAAGAGTC--ACAAACGACTGAGTGGCT  423

Query  1386  GAACAACAACAA  1397
             ||||||||||||
Sbjct  424   GAACAACAACAA  435


>LNC_000512                                    
Length=3106

 Score = 241 bits (130),  Expect = 6e-64
 Identities = 155/167 (93%), Gaps = 1/167 (1%)
 Strand=Plus/Minus

Query  3     ACTTCACTTTCACTTT-TCCTTTCATGCATTGGAGAAGGAAATGGCAACCCACTCCAGTG  61
             |||||| ||||||||| | |||||||||| ||||||||||||||||||||||||||||||
Sbjct  3094  ACTTCATTTTCACTTTGTACTTTCATGCACTGGAGAAGGAAATGGCAACCCACTCCAGTG  3035

Query  62    TTCTTGCCTGGAGAATCCCAGGGATGGGGGAGCCTGGTGGGCTGCTGTCTATGGGGTCAC  121
             |||||||||||||||||||||||  ||| |||||||||||||||| |||| |||||||||
Sbjct  3034  TTCTTGCCTGGAGAATCCCAGGGGCGGGAGAGCCTGGTGGGCTGCGGTCTCTGGGGTCAC  2975

Query  122   ACAGAGTCAGACACGACTGAAGCAACTTagcagcagcagcagcagca  168
             |||||||| |||| ||||||||| |||||||||||||||||||||||
Sbjct  2974  ACAGAGTCGGACATGACTGAAGCGACTTAGCAGCAGCAGCAGCAGCA  2928


 Score = 185 bits (100),  Expect = 3e-47
 Identities = 150/172 (87%), Gaps = 11/172 (6%)
 Strand=Plus/Minus

Query  3     ACTTCACTTTCACTTTTC-CTTTCATGCATTGGAGAAGGAAATGGCAACCCACTCCAGTG  61
             |||||||||||||||||| |||||||||| ||||||||||||||||||||||||||||||
Sbjct  1876  ACTTCACTTTCACTTTTCACTTTCATGCACTGGAGAAGGAAATGGCAACCCACTCCAGTG  1817

Query  62    TTCTTGCCTGGAGAATCCCAGG--G----A---TGG-GGGAGCCTGGTGGGCTGCTGTCT  111
             ||||||||||||||||||||||  |    |   ||| ||||||||||| |||||| ||| 
Sbjct  1816  TTCTTGCCTGGAGAATCCCAGGACGGGGGAGCCTGGCGGGAGCCTGGTAGGCTGCAGTCC  1757

Query  112   ATGGGGTCACACAGAGTCAGACACGACTGAAGCAACTTagcagcagcagcag  163
             || ||||  |||||||||||||| ||||||||| |||||||| |||||| ||
Sbjct  1756  ATAGGGTTGCACAGAGTCAGACATGACTGAAGCGACTTAGCACCAGCAGTAG  1705


>LNC_000511                                    
Length=3134

 Score = 241 bits (130),  Expect = 6e-64
 Identities = 155/167 (93%), Gaps = 1/167 (1%)
 Strand=Plus/Minus

Query  3     ACTTCACTTTCACTTT-TCCTTTCATGCATTGGAGAAGGAAATGGCAACCCACTCCAGTG  61
             |||||| ||||||||| | |||||||||| ||||||||||||||||||||||||||||||
Sbjct  3122  ACTTCATTTTCACTTTGTACTTTCATGCACTGGAGAAGGAAATGGCAACCCACTCCAGTG  3063

Query  62    TTCTTGCCTGGAGAATCCCAGGGATGGGGGAGCCTGGTGGGCTGCTGTCTATGGGGTCAC  121
             |||||||||||||||||||||||  ||| |||||||||||||||| |||| |||||||||
Sbjct  3062  TTCTTGCCTGGAGAATCCCAGGGGCGGGAGAGCCTGGTGGGCTGCGGTCTCTGGGGTCAC  3003

Query  122   ACAGAGTCAGACACGACTGAAGCAACTTagcagcagcagcagcagca  168
             |||||||| |||| ||||||||| |||||||||||||||||||||||
Sbjct  3002  ACAGAGTCGGACATGACTGAAGCGACTTAGCAGCAGCAGCAGCAGCA  2956


 Score = 185 bits (100),  Expect = 3e-47
 Identities = 150/172 (87%), Gaps = 11/172 (6%)
 Strand=Plus/Minus

Query  3     ACTTCACTTTCACTTTTC-CTTTCATGCATTGGAGAAGGAAATGGCAACCCACTCCAGTG  61
             |||||||||||||||||| |||||||||| ||||||||||||||||||||||||||||||
Sbjct  1904  ACTTCACTTTCACTTTTCACTTTCATGCACTGGAGAAGGAAATGGCAACCCACTCCAGTG  1845

Query  62    TTCTTGCCTGGAGAATCCCAGG--G----A---TGG-GGGAGCCTGGTGGGCTGCTGTCT  111
             ||||||||||||||||||||||  |    |   ||| ||||||||||| |||||| ||| 
Sbjct  1844  TTCTTGCCTGGAGAATCCCAGGACGGGGGAGCCTGGCGGGAGCCTGGTAGGCTGCAGTCC  1785

Query  112   ATGGGGTCACACAGAGTCAGACACGACTGAAGCAACTTagcagcagcagcag  163
             || ||||  |||||||||||||| ||||||||| |||||||| |||||| ||
Sbjct  1784  ATAGGGTTGCACAGAGTCAGACATGACTGAAGCGACTTAGCACCAGCAGTAG  1733


>LNC_000485                                    
Length=1375

 Score = 224 bits (121),  Expect = 6e-59
 Identities = 148/161 (92%), Gaps = 1/161 (1%)
 Strand=Plus/Plus

Query  3    ACTTCACTTTCACTTTTC-CTTTCATGCATTGGAGAAGGAAATGGCAACCCACTCCAGTG  61
            |||| ||||||||||||| ||||||| |||||||||||||||||||||||||||||||||
Sbjct  389  ACTTTACTTTCACTTTTCACTTTCATACATTGGAGAAGGAAATGGCAACCCACTCCAGTG  448

Query  62   TTCTTGCCTGGAGAATCCCAGGGATGGGGGAGCCTGGTGGGCTGCTGTCTATGGGGTCAC  121
            ||||| | |||||||| ||||||| ||||||||||||||||||||||||||||||||| |
Sbjct  449  TTCTTACTTGGAGAATGCCAGGGACGGGGGAGCCTGGTGGGCTGCTGTCTATGGGGTCGC  508

Query  122  ACAGAGTCAGACACGACTGAAGCAACTTagcagcagcagca  162
            |||||||  ||||||||| |||  |||||||||||||||||
Sbjct  509  ACAGAGTTGGACACGACTAAAGTGACTTAGCAGCAGCAGCA  549


>LNC_000352                                    
Length=3315

 Score = 220 bits (119),  Expect = 8e-58
 Identities = 148/162 (91%), Gaps = 1/162 (1%)
 Strand=Plus/Plus

Query  1     CAACTTCACTTTCACTTTTC-CTTTCATGCATTGGAGAAGGAAATGGCAACCCACTCCAG  59
             ||||||| |||||||||||| ||||||||||||||||||||||||| |||||||||||||
Sbjct  2034  CAACTTCCCTTTCACTTTTCACTTTCATGCATTGGAGAAGGAAATGTCAACCCACTCCAG  2093

Query  60    TGTTCTTGCCTGGAGAATCCCAGGGATGGGGGAGCCTGGTGGGCTGCTGTCTATGGGGTC  119
             |||||||||||||||||||||||||| ||||||| |||||||||||| ||||| ||||||
Sbjct  2094  TGTTCTTGCCTGGAGAATCCCAGGGACGGGGGAGTCTGGTGGGCTGCCGTCTAGGGGGTC  2153

Query  120   ACACAGAGTCAGACACGACTGAAGCAACTTagcagcagcagc  161
              ||| ||||  |||| ||||||||  ||||||||||||||||
Sbjct  2154  GCACGGAGTTGGACATGACTGAAGTGACTTAGCAGCAGCAGC  2195


>LNC_000365                                    
Length=3030

 Score = 209 bits (113),  Expect = 2e-54
 Identities = 127/134 (95%), Gaps = 0/134 (0%)
 Strand=Plus/Plus

Query  32    TGGAGAAGGAAATGGCAACCCACTCCAGTGTTCTTGCCTGGAGAATCCCAGGGATGGGGG  91
             ||||||||||||||||||||||||||||||||||||||||||||||||||||||||| ||
Sbjct  2463  TGGAGAAGGAAATGGCAACCCACTCCAGTGTTCTTGCCTGGAGAATCCCAGGGATGGCGG  2522

Query  92    AGCCTGGTGGGCTGCTGTCTATGGGGTCACACAGAGTCAGACACGACTGAAGCAACTTag  151
             ||||||||||||||| |||||||||||  ||||||||| ||||| |||||||| ||||||
Sbjct  2523  AGCCTGGTGGGCTGCCGTCTATGGGGTTGCACAGAGTCGGACACAACTGAAGCGACTTAG  2582

Query  152   cagcagcagcagca  165
             ||||||||||||||
Sbjct  2583  CAGCAGCAGCAGCA  2596


 Score = 174 bits (94),  Expect = 6e-44
 Identities = 157/187 (84%), Gaps = 5/187 (3%)
 Strand=Plus/Plus

Query  1058  GAGAGTGCCTTGGACAGCAAGAAAATCAAATCATTCAATCCTAAAGGAAATCAGTCCTGA  1117
             || ||| |||||||| ||||| | |||||| || ||||| ||||||| |||||  |||||
Sbjct  2282  GATAGTCCCTTGGACTGCAAGTAGATCAAACCAGTCAATACTAAAGGCAATCAACCCTGA  2341

Query  1118  ATATTCATTGGAAGGACTGATGCTGAAGCTGAAGCACCAGTACTTTGGCCACCTGATATG  1177
             ||||||||||||||||||||||||||||||| ||| ||| |||||    ||||||||   
Sbjct  2342  ATATTCATTGGAAGGACTGATGCTGAAGCTGCAGCTCCAATACTT----CACCTGATGCA  2397

Query  1178  AAGAACTGACTCATTGGAAAAGACCCTGTTGCTGGGAAAGATTGAAGGCGGAAGGAGAAG  1237
             |||| | ||||||||||||||| ||||| |||||||||||||  |||||  |||||||||
Sbjct  2398  AAGAGCCGACTCATTGGAAAAGTCCCTGATGCTGGGAAAGATGAAAGGCAAAAGGAGAAG  2457

Query  1238  GGG-ATG  1243
             ||| |||
Sbjct  2458  GGGGATG  2464


>LNC_000364                                    
Length=3931

 Score = 209 bits (113),  Expect = 2e-54
 Identities = 127/134 (95%), Gaps = 0/134 (0%)
 Strand=Plus/Plus

Query  32    TGGAGAAGGAAATGGCAACCCACTCCAGTGTTCTTGCCTGGAGAATCCCAGGGATGGGGG  91
             ||||||||||||||||||||||||||||||||||||||||||||||||||||||||| ||
Sbjct  3364  TGGAGAAGGAAATGGCAACCCACTCCAGTGTTCTTGCCTGGAGAATCCCAGGGATGGCGG  3423

Query  92    AGCCTGGTGGGCTGCTGTCTATGGGGTCACACAGAGTCAGACACGACTGAAGCAACTTag  151
             ||||||||||||||| |||||||||||  ||||||||| ||||| |||||||| ||||||
Sbjct  3424  AGCCTGGTGGGCTGCCGTCTATGGGGTTGCACAGAGTCGGACACAACTGAAGCGACTTAG  3483

Query  152   cagcagcagcagca  165
             ||||||||||||||
Sbjct  3484  CAGCAGCAGCAGCA  3497


 Score = 174 bits (94),  Expect = 6e-44
 Identities = 157/187 (84%), Gaps = 5/187 (3%)
 Strand=Plus/Plus

Query  1058  GAGAGTGCCTTGGACAGCAAGAAAATCAAATCATTCAATCCTAAAGGAAATCAGTCCTGA  1117
             || ||| |||||||| ||||| | |||||| || ||||| ||||||| |||||  |||||
Sbjct  3183  GATAGTCCCTTGGACTGCAAGTAGATCAAACCAGTCAATACTAAAGGCAATCAACCCTGA  3242

Query  1118  ATATTCATTGGAAGGACTGATGCTGAAGCTGAAGCACCAGTACTTTGGCCACCTGATATG  1177
             ||||||||||||||||||||||||||||||| ||| ||| |||||    ||||||||   
Sbjct  3243  ATATTCATTGGAAGGACTGATGCTGAAGCTGCAGCTCCAATACTT----CACCTGATGCA  3298

Query  1178  AAGAACTGACTCATTGGAAAAGACCCTGTTGCTGGGAAAGATTGAAGGCGGAAGGAGAAG  1237
             |||| | ||||||||||||||| ||||| |||||||||||||  |||||  |||||||||
Sbjct  3299  AAGAGCCGACTCATTGGAAAAGTCCCTGATGCTGGGAAAGATGAAAGGCAAAAGGAGAAG  3358

Query  1238  GGG-ATG  1243
             ||| |||
Sbjct  3359  GGGGATG  3365


>LNC_000212                                    
Length=4366

 Score = 204 bits (110),  Expect = 8e-53
 Identities = 147/165 (89%), Gaps = 1/165 (1%)
 Strand=Plus/Minus

Query  3    ACTTCACTTTCACTTTTC-CTTTCATGCATTGGAGAAGGAAATGGCAACCCACTCCAGTG  61
            |||||||||||||||||| ||||||  |||||||||||||||| ||| ||||||||||| 
Sbjct  203  ACTTCACTTTCACTTTTCACTTTCACCCATTGGAGAAGGAAATCGCACCCCACTCCAGTA  144

Query  62   TTCTTGCCTGGAGAATCCCAGGGATGGGGGAGCCTGGTGGGCTGCTGTCTATGGGGTCAC  121
             ||||||||||||||| |||||||  | |||||||||| |||||||||||||||||||||
Sbjct  143  CTCTTGCCTGGAGAATGCCAGGGACAGAGGAGCCTGGTAGGCTGCTGTCTATGGGGTCAC  84

Query  122  ACAGAGTCAGACACGACTGAAGCAACTTagcagcagcagcagcag  166
            |||||||| |||| ||||||||  ||||||||| | |||||||||
Sbjct  83   ACAGAGTCGGACATGACTGAAGTGACTTAGCAGTAACAGCAGCAG  39


>LNC_000421                                    
Length=6227

 Score = 182 bits (98),  Expect = 4e-46
 Identities = 115/123 (93%), Gaps = 1/123 (1%)
 Strand=Plus/Minus

Query  41    AAATGGCAACCCACTCCAGTGTTCTTGCCTGGAGAATCCCAGGGATGGGGGAGCCTGGTG  100
             ||||||||||||||||||||||||||||||||||||||||||||| || |||||||||||
Sbjct  5309  AAATGGCAACCCACTCCAGTGTTCTTGCCTGGAGAATCCCAGGGACGGAGGAGCCTGGTG  5250

Query  101   GGCTGCTGTCTATGGGGTCACACAGAGTCAGACACGACTGAAGCAACTTagcagcagcag  160
             |||||| |||||||||||  ||||||||| |||||||||||||| |||||||||||||| 
Sbjct  5249  GGCTGCCGTCTATGGGGTTGCACAGAGTCGGACACGACTGAAGCGACTTAGCAGCAGCA-  5191

Query  161   cag  163
             |||
Sbjct  5190  CAG  5188


>LNC_000316                                    
Length=8425

 Score = 147 bits (79),  Expect = 1e-35
 Identities = 118/137 (86%), Gaps = 1/137 (1%)
 Strand=Plus/Minus

Query  32    TGGAGAAGGAAATGGCAACCCACTCCAGTGTTCTTGCCTGGAGAATCCCAGGGATGGGGG  91
             ||||| ||||||||||||||||||||||||||||||||||||||||||   |||| | ||
Sbjct  2472  TGGAGTAGGAAATGGCAACCCACTCCAGTGTTCTTGCCTGGAGAATCCTGTGGATAGAGG  2413

Query  92    AGCCTGGTGGGCTGCTGTCTATGGGGTCACACAGAGTCAGACACGACTGAAGCAACTTag  151
             ||||||| ||||| |  || ||||||||||  |||||| |||| ||||||||||||||||
Sbjct  2412  AGCCTGGCGGGCTACAATCCATGGGGTCACTAAGAGTCGGACATGACTGAAGCAACTTAG  2353

Query  152   cagcagcagcagcagca  168
             | ||| ||||| || ||
Sbjct  2352  C-GCAACAGCACCACCA  2337


>LNC_000400                                    
Length=4374

 Score = 137 bits (74),  Expect = 8e-33
 Identities = 94/104 (90%), Gaps = 0/104 (0%)
 Strand=Plus/Minus

Query  1105  AAATCAGTCCTGAATATTCATTGGAAGGACTGATGCTGAAGCTGAAGCACCAGTACTTTG  1164
             ||||||||||| |||||||||||||||||||||||||||||||||| |  || |||||||
Sbjct  2727  AAATCAGTCCTCAATATTCATTGGAAGGACTGATGCTGAAGCTGAAACTGCAATACTTTG  2668

Query  1165  GCCACCTGATATGAAGAACTGACTCATTGGAAAAGACCCTGTTG  1208
             ||||||||||  ||||| |||||||||| |||||||||||| ||
Sbjct  2667  GCCACCTGATGCGAAGAGCTGACTCATTTGAAAAGACCCTGATG  2624


 Score = 117 bits (63),  Expect = 1e-26
 Identities = 94/109 (86%), Gaps = 2/109 (2%)
 Strand=Plus/Minus

Query  33    GGAGAAGGAAATGGCAACCCACTCCAGTGTTCTTGCCTGGAGAATCCCAGGGATGGGGGA  92
             ||||||||||||||||||||||||||||  ||||||||||||||||||| |||  | |||
Sbjct  2539  GGAGAAGGAAATGGCAACCCACTCCAGTACTCTTGCCTGGAGAATCCCATGGACAGAGGA  2480

Query  93    GCCTGGTGGGCTGCTGTCTATGGGGTCACACAGAGTCAGACACGACTGA  141
             ||||||| |||||| ||| |||||||| || || | | |||||||| ||
Sbjct  2479  GCCTGGTAGGCTGCAGTCCATGGGGTCGCAGAG-G-CGGACACGACCGA  2433


>LNC_000399                                    
Length=5491

 Score = 137 bits (74),  Expect = 8e-33
 Identities = 94/104 (90%), Gaps = 0/104 (0%)
 Strand=Plus/Minus

Query  1105  AAATCAGTCCTGAATATTCATTGGAAGGACTGATGCTGAAGCTGAAGCACCAGTACTTTG  1164
             ||||||||||| |||||||||||||||||||||||||||||||||| |  || |||||||
Sbjct  2727  AAATCAGTCCTCAATATTCATTGGAAGGACTGATGCTGAAGCTGAAACTGCAATACTTTG  2668

Query  1165  GCCACCTGATATGAAGAACTGACTCATTGGAAAAGACCCTGTTG  1208
             ||||||||||  ||||| |||||||||| |||||||||||| ||
Sbjct  2667  GCCACCTGATGCGAAGAGCTGACTCATTTGAAAAGACCCTGATG  2624


 Score = 117 bits (63),  Expect = 1e-26
 Identities = 94/109 (86%), Gaps = 2/109 (2%)
 Strand=Plus/Minus

Query  33    GGAGAAGGAAATGGCAACCCACTCCAGTGTTCTTGCCTGGAGAATCCCAGGGATGGGGGA  92
             ||||||||||||||||||||||||||||  ||||||||||||||||||| |||  | |||
Sbjct  2539  GGAGAAGGAAATGGCAACCCACTCCAGTACTCTTGCCTGGAGAATCCCATGGACAGAGGA  2480

Query  93    GCCTGGTGGGCTGCTGTCTATGGGGTCACACAGAGTCAGACACGACTGA  141
             ||||||| |||||| ||| |||||||| || || | | |||||||| ||
Sbjct  2479  GCCTGGTAGGCTGCAGTCCATGGGGTCGCAGAG-G-CGGACACGACCGA  2433


>LNC_000398                                    
Length=4956

 Score = 137 bits (74),  Expect = 8e-33
 Identities = 94/104 (90%), Gaps = 0/104 (0%)
 Strand=Plus/Minus

Query  1105  AAATCAGTCCTGAATATTCATTGGAAGGACTGATGCTGAAGCTGAAGCACCAGTACTTTG  1164
             ||||||||||| |||||||||||||||||||||||||||||||||| |  || |||||||
Sbjct  2727  AAATCAGTCCTCAATATTCATTGGAAGGACTGATGCTGAAGCTGAAACTGCAATACTTTG  2668

Query  1165  GCCACCTGATATGAAGAACTGACTCATTGGAAAAGACCCTGTTG  1208
             ||||||||||  ||||| |||||||||| |||||||||||| ||
Sbjct  2667  GCCACCTGATGCGAAGAGCTGACTCATTTGAAAAGACCCTGATG  2624


 Score = 117 bits (63),  Expect = 1e-26
 Identities = 94/109 (86%), Gaps = 2/109 (2%)
 Strand=Plus/Minus

Query  33    GGAGAAGGAAATGGCAACCCACTCCAGTGTTCTTGCCTGGAGAATCCCAGGGATGGGGGA  92
             ||||||||||||||||||||||||||||  ||||||||||||||||||| |||  | |||
Sbjct  2539  GGAGAAGGAAATGGCAACCCACTCCAGTACTCTTGCCTGGAGAATCCCATGGACAGAGGA  2480

Query  93    GCCTGGTGGGCTGCTGTCTATGGGGTCACACAGAGTCAGACACGACTGA  141
             ||||||| |||||| ||| |||||||| || || | | |||||||| ||
Sbjct  2479  GCCTGGTAGGCTGCAGTCCATGGGGTCGCAGAG-G-CGGACACGACCGA  2433


>LNC_000143                                    
Length=3376

 Score = 130 bits (70),  Expect = 1e-30
 Identities = 220/292 (75%), Gaps = 12/292 (4%)
 Strand=Plus/Minus

Query  1113  CCTGAATATTCATTGGAAGGACTGATGCTGAAGCTGAAGCACCAGTACTTTGGCCACCTG  1172
             |||||||||||||||||||||||||||||||||||||||  | | |||||||||||||  
Sbjct  2953  CCTGAATATTCATTGGAAGGACTGATGCTGAAGCTGAAGTTCTAATACTTTGGCCACCAC  2894

Query  1173  ATATGAAGAACTGACTCATTGGAAAAGACCCTGTTGCTGGGAAAGATTGAAGGCGGAAGG  1232
             || ||||| |   ||   ||||| ||||| ||| ||||||||||||||||||||  || |
Sbjct  2893  ATGTGAAGCATCAACCTGTTGGAGAAGACACTGATGCTGGGAAAGATTGAAGGCA-AATG  2835

Query  1233  AGAAGGGGATGAAAGAGGGACGAGATGATTGGTTGGCATCACTGACTCAATGGACACAAG  1292
             ||| |||| ||  |||   | || ||| || | | |||||||  ||||||| | ||  | 
Sbjct  2834  AGATGGGGCTGGCAGACA-ATGAAATGGTTAGATAGCATCACCAACTCAATAGCCATGAA  2776

Query  1293  TTTGAGCAAACTCCTGGAGATGGTGGTGGACAGGGAAGCCTGGCA----TGCTGCAGTCC  1348
              ||| |||||||   ||||||   |    ||||||||||||| |     |||||||||||
Sbjct  2775  CTTGGGCAAACTTTAGGAGATAA-GA---ACAGGGAAGCCTGCCTGGTGTGCTGCAGTCC  2720

Query  1349  GTGGGGTTGCAAAGAGTCGGACAATGACTGAGCACCTGAACAACAACAAATA  1400
                ||||  ||||||| | ||||  |||| |||| |||| ||| || |||||
Sbjct  2719  ACAGGGTCTCAAAGAGGCCGACAC-GACTTAGCAGCTGAGCAATAA-AAATA  2670


>LNC_000228                                    
Length=4431

 Score = 121 bits (65),  Expect = 8e-28
 Identities = 90/102 (88%), Gaps = 2/102 (2%)
 Strand=Plus/Minus

Query  42    AATGGCAACCCACTCCAGTGTTCTTGCCTGGAGAATCCCAGGGATGGGGGAGCCTGGTGG  101
             |||||||||||||||||||||||||||||||||||||||| |||   |||||||||||||
Sbjct  3959  AATGGCAACCCACTCCAGTGTTCTTGCCTGGAGAATCCCATGGACAAGGGAGCCTGGTGG  3900

Query  102   GCTGCTGTCTATGGGGTCACACAGAGTCAGACACGACTGAAG  143
             | ||| ||| ||||| ||||| |||||  ||||||||| |||
Sbjct  3899  GTTGCAGTCCATGGG-TCACA-AGAGTAGGACACGACTTAAG  3860


>LNC_000518                                    
Length=3546

 Score = 119 bits (64),  Expect = 3e-27
 Identities = 99/116 (85%), Gaps = 2/116 (2%)
 Strand=Plus/Plus

Query  26    ATGCATTGGAGAAGGAAATGGCAACCCACTCCAGTGTTCTTGCCTGGAGAATCCCAGGGA  85
             ||||  ||||||||||||||||||||||||||||| |||||||||||| ||||||| |||
Sbjct  1264  ATGCCCTGGAGAAGGAAATGGCAACCCACTCCAGTATTCTTGCCTGGACAATCCCATGGA  1323

Query  86    TGGGGGAGCCTGGTGGGCTGCTGTCTATGGGGTCACACAGAGTCAGACACGACTGA  141
               | ||||||||| ||||||| ||| ||||| ||   ||||||| ||||||| |||
Sbjct  1324  CAGAGGAGCCTGGAGGGCTGCAGTCCATGGGCTCT--CAGAGTCGGACACGAGTGA  1377


>LNC_000517                                    
Length=3652

 Score = 119 bits (64),  Expect = 3e-27
 Identities = 99/116 (85%), Gaps = 2/116 (2%)
 Strand=Plus/Plus

Query  26    ATGCATTGGAGAAGGAAATGGCAACCCACTCCAGTGTTCTTGCCTGGAGAATCCCAGGGA  85
             ||||  ||||||||||||||||||||||||||||| |||||||||||| ||||||| |||
Sbjct  1370  ATGCCCTGGAGAAGGAAATGGCAACCCACTCCAGTATTCTTGCCTGGACAATCCCATGGA  1429

Query  86    TGGGGGAGCCTGGTGGGCTGCTGTCTATGGGGTCACACAGAGTCAGACACGACTGA  141
               | ||||||||| ||||||| ||| ||||| ||   ||||||| ||||||| |||
Sbjct  1430  CAGAGGAGCCTGGAGGGCTGCAGTCCATGGGCTCT--CAGAGTCGGACACGAGTGA  1483


>LNC_000484                                    
Length=3090

 Score = 115 bits (62),  Expect = 4e-26
 Identities = 94/110 (85%), Gaps = 0/110 (0%)
 Strand=Plus/Plus

Query  32   TGGAGAAGGAAATGGCAACCCACTCCAGTGTTCTTGCCTGGAGAATCCCAGGGATGGGGG  91
            ||||||||||||||||||||||||||||| |||||||||||| || |||| |||||| | 
Sbjct  875  TGGAGAAGGAAATGGCAACCCACTCCAGTATTCTTGCCTGGAAAACCCCATGGATGGAGA  934

Query  92   AGCCTGGTGGGCTGCTGTCTATGGGGTCACACAGAGTCAGACACGACTGA  141
            ||||| || |||| | |||  ||||||  || |||||||||||| |||||
Sbjct  935  AGCCTAGTAGGCTACAGTCCGTGGGGTTGCAAAGAGTCAGACACAACTGA  984


>LNC_000409                                    
Length=4090

 Score = 111 bits (60),  Expect = 5e-25
 Identities = 99/118 (84%), Gaps = 1/118 (1%)
 Strand=Plus/Plus

Query  32   TGGAGAAGGAAATGGCAACCCACTCCAGTGTTCTTGCCTGGAGAATCCCAGGGATGGGGG  91
            ||||||||||||||||||||||||||||| ||| |||||||| ||||||| |||||| ||
Sbjct  647  TGGAGAAGGAAATGGCAACCCACTCCAGTATTCATGCCTGGAAAATCCCATGGATGGAGG  706

Query  92   AGCCTGGTGGGCTGCTGTCTATGGGGTCACACAGAGTCAGACACGACTGAAGCAACTT  149
            |||||||| |||| | | | | |||||  || |||||  |||| |||||| || ||||
Sbjct  707  AGCCTGGTAGGCTACAGCCCACGGGGTTGCAAAGAGTTGGACATGACTGA-GCGACTT  763


>LNC_000090                                    
Length=10863

 Score = 95.3 bits (51),  Expect = 5e-20
 Identities = 61/66 (92%), Gaps = 0/66 (0%)
 Strand=Plus/Plus

Query  32    TGGAGAAGGAAATGGCAACCCACTCCAGTGTTCTTGCCTGGAGAATCCCAGGGATGGGGG  91
             ||||||||||||||||||||||||||||| |||||||||||||||| ||| |||| | ||
Sbjct  9590  TGGAGAAGGAAATGGCAACCCACTCCAGTATTCTTGCCTGGAGAATTCCATGGATAGAGG  9649

Query  92    AGCCTG  97
             ||||||
Sbjct  9650  AGCCTG  9655


>LNC_000203                                    
Length=1682

 Score = 89.8 bits (48),  Expect = 2e-18
 Identities = 52/54 (96%), Gaps = 0/54 (0%)
 Strand=Plus/Minus

Query  32  TGGAGAAGGAAATGGCAACCCACTCCAGTGTTCTTGCCTGGAGAATCCCAGGGA  85
           ||||||||||||||||||||||||||||| |||||||||||||||||||| |||
Sbjct  57  TGGAGAAGGAAATGGCAACCCACTCCAGTATTCTTGCCTGGAGAATCCCATGGA  4


>LNC_000417                                    
Length=13093

 Score = 82.4 bits (44),  Expect = 4e-16
 Identities = 62/71 (87%), Gaps = 0/71 (0%)
 Strand=Plus/Plus

Query  32   TGGAGAAGGAAATGGCAACCCACTCCAGTGTTCTTGCCTGGAGAATCCCAGGGATGGGGG  91
            || ||||||||||||||||||||||||||||||||||||||  ||| ||| |||  |  |
Sbjct  459  TGTAGAAGGAAATGGCAACCCACTCCAGTGTTCTTGCCTGGGAAATTCCATGGACAGAAG  518

Query  92   AGCCTGGTGGG  102
            |||||||||||
Sbjct  519  AGCCTGGTGGG  529


>LNC_000177                                    
Length=1761

 Score = 80.5 bits (43),  Expect = 1e-15
 Identities = 45/46 (98%), Gaps = 0/46 (0%)
 Strand=Plus/Plus

Query  581   ATCAAGATTGCTGGGAGAAATATCAATAACCTCAGATATGCAGATG  626
             ||||||||||| ||||||||||||||||||||||||||||||||||
Sbjct  1716  ATCAAGATTGCCGGGAGAAATATCAATAACCTCAGATATGCAGATG  1761


>LNC_000337                                    
Length=15072

 Score = 78.7 bits (42),  Expect = 5e-15
 Identities = 53/58 (91%), Gaps = 1/58 (2%)
 Strand=Plus/Plus

Query  32     TGGAGAAGGAAATGGCAACCCACTCCAGTGTTCTTGCCTGGAGAATCCCAGGGA-TGG  88
              ||||||||||||||||||||||||||||| ||| |||||||| ||||||| ||| |||
Sbjct  10153  TGGAGAAGGAAATGGCAACCCACTCCAGTATTCGTGCCTGGAAAATCCCATGGAATGG  10210


>LNC_000106                                    
Length=2893

 Score = 76.8 bits (41),  Expect = 2e-14
 Identities = 80/99 (81%), Gaps = 2/99 (2%)
 Strand=Plus/Minus

Query  32    TGGAGAAGGAAATGGCAACCCACTCCAGTGTTCTTGCCTGGAGAATCCCAGGGATGGGGG  91
             |||||||||||||||||||||||||||||  ||||||||| | || |||  ||| ||   
Sbjct  1278  TGGAGAAGGAAATGGCAACCCACTCCAGTACTCTTGCCTGCAAAACCCCCTGGACGGAAA  1219

Query  92    AGCCTGGTGGGCTGCT--GTCTATGGGGTCACACAGAGT  128
             |||||||| |||| |   ||| |||||||| || |||||
Sbjct  1218  AGCCTGGTAGGCTACACAGTCCATGGGGTCGCAAAGAGT  1180


>LNC_000126                                    
Length=3925

 Score = 73.1 bits (39),  Expect = 2e-13
 Identities = 77/96 (80%), Gaps = 0/96 (0%)
 Strand=Plus/Plus

Query  32    TGGAGAAGGAAATGGCAACCCACTCCAGTGTTCTTGCCTGGAGAATCCCAGGGATGGGGG  91
             ||||| |||||||||||||||||||||||||||||||| | |  || | | |||  | ||
Sbjct  1680  TGGAGTAGGAAATGGCAACCCACTCCAGTGTTCTTGCCAGAATTATTCTACGGACAGAGG  1739

Query  92    AGCCTGGTGGGCTGCTGTCTATGGGGTCACACAGAG  127
              || ||||||||| | ||| ||  ||||||| ||||
Sbjct  1740  GGCTTGGTGGGCTACAGTCCATAAGGTCACAAAGAG  1775


>LNC_000514                                    
Length=2428

 Score = 65.8 bits (35),  Expect = 4e-11
 Identities = 37/38 (97%), Gaps = 0/38 (0%)
 Strand=Plus/Plus

Query  32    TGGAGAAGGAAATGGCAACCCACTCCAGTGTTCTTGCC  69
             ||||||||||||||||||||||||||||| ||||||||
Sbjct  2391  TGGAGAAGGAAATGGCAACCCACTCCAGTATTCTTGCC  2428


Lambda      K        H
    1.33    0.621     1.12 

Gapped
Lambda      K        H
    1.28    0.460    0.850 

Effective search space used: 2391366054


Query= TCONS_00021834

Length=1313


***** No hits found *****


Lambda      K        H
    1.33    0.621     1.12 

Gapped
Lambda      K        H
    1.28    0.460    0.850 

Effective search space used: 1913982378


Query= TCONS_00021394

Length=571


***** No hits found *****


Lambda      K        H
    1.33    0.621     1.12 

Gapped
Lambda      K        H
    1.28    0.460    0.850 

Effective search space used: 815699500


Query= TCONS_00009819

Length=698


***** No hits found *****


Lambda      K        H
    1.33    0.621     1.12 

Gapped
Lambda      K        H
    1.28    0.460    0.850 

Effective search space used: 1004051930


Query= TCONS_00035029

Length=1032


***** No hits found *****


Lambda      K        H
    1.33    0.621     1.12 

Gapped
Lambda      K        H
    1.28    0.460    0.850 

Effective search space used: 1499403990


Query= TCONS_00016418

Length=2650


***** No hits found *****


Lambda      K        H
    1.33    0.621     1.12 

Gapped
Lambda      K        H
    1.28    0.460    0.850 

Effective search space used: 3896162424


Query= TCONS_00000362

Length=550


***** No hits found *****


Lambda      K        H
    1.33    0.621     1.12 

Gapped
Lambda      K        H
    1.28    0.460    0.850 

Effective search space used: 784554610


Query= TCONS_00021839

Length=2329


***** No hits found *****


Lambda      K        H
    1.33    0.621     1.12 

Gapped
Lambda      K        H
    1.28    0.460    0.850 

Effective search space used: 3420261306


Query= TCONS_00000248

Length=367


***** No hits found *****


Lambda      K        H
    1.33    0.621     1.12 

Gapped
Lambda      K        H
    1.28    0.460    0.850 

Effective search space used: 514816834


Query= TCONS_00015373

Length=769
                                                                      Score        E
Sequences producing significant alignments:                          (Bits)     Value

LNC_000391                                                            69.4       1e-12


>LNC_000391                                    
Length=1991

 Score = 69.4 bits (37),  Expect = 1e-12
 Identities = 40/41 (98%), Gaps = 1/41 (2%)
 Strand=Plus/Minus

Query  97   ATGAAATTAAAAGACACTTGCTCCTTGGAAGAAAAAGCTAT  137
            ||||||||||||||||||||||||||||||||||| |||||
Sbjct  969  ATGAAATTAAAAGACACTTGCTCCTTGGAAGAAAA-GCTAT  930


Lambda      K        H
    1.33    0.621     1.12 

Gapped
Lambda      K        H
    1.28    0.460    0.850 

Effective search space used: 1109351320


Query= TCONS_00003542

Length=2128


***** No hits found *****


Lambda      K        H
    1.33    0.621     1.12 

Gapped
Lambda      K        H
    1.28    0.460    0.850 

Effective search space used: 3122267148


Query= TCONS_00028878

Length=958


***** No hits found *****


Lambda      K        H
    1.33    0.621     1.12 

Gapped
Lambda      K        H
    1.28    0.460    0.850 

Effective search space used: 1389655330


Query= TCONS_00041267

Length=2147


***** No hits found *****


Lambda      K        H
    1.33    0.621     1.12 

Gapped
Lambda      K        H
    1.28    0.460    0.850 

Effective search space used: 3150435750


Query= TCONS_00031781

Length=223
                                                                      Score        E
Sequences producing significant alignments:                          (Bits)     Value

LNC_000088                                                            276        2e-75
LNC_000253                                                            265        4e-72
LNC_000391                                                            254        1e-68
LNC_000178                                                            239        3e-64
LNC_000433                                                            176        2e-45
LNC_000108                                                            154        1e-38
LNC_000400                                                            150        1e-37
LNC_000399                                                            150        1e-37
LNC_000398                                                            150        1e-37
LNC_000147                                                            117        1e-27
LNC_000260                                                            115        5e-27
LNC_000259                                                            115        5e-27
LNC_000258                                                            115        5e-27
LNC_000257                                                            115        5e-27
LNC_000294                                                            104        1e-23


>LNC_000088                                    
Length=5777

 Score = 276 bits (149),  Expect = 2e-75
 Identities = 170/180 (94%), Gaps = 1/180 (1%)
 Strand=Plus/Plus

Query  1     GCATCATTCCTTCTAAAGAAATCCCAGGGCTGATCTCCTTCAGAATGGACTGGTTGGATC  60
             |||||||||| || ||||||||||||||||||||||||||||||||| ||||||||||||
Sbjct  4082  GCATCATTCCCTCCAAAGAAATCCCAGGGCTGATCTCCTTCAGAATGCACTGGTTGGATC  4141

Query  61    TCCTTGCAGTCCAAGGGACTCTCAAGAGTCTTCTCCAACACTACAGTTCAAAAGCATCAA  120
             |||||||||||||||||||||||||||||||||||| |||| ||||||||||||||||||
Sbjct  4142  TCCTTGCAGTCCAAGGGACTCTCAAGAGTCTTCTCC-ACACCACAGTTCAAAAGCATCAA  4200

Query  121   TTCTTCGGCGCTCAGCCTTCTTCACAGTCCAACTCTCACATCCATACATGACCACTGGAA  180
             ||||||||   ||||| ||||||||||||||||||||||||||| |||||||||||||||
Sbjct  4201  TTCTTCGGTTATCAGCTTTCTTCACAGTCCAACTCTCACATCCACACATGACCACTGGAA  4260


>LNC_000253                                    
Length=31806

 Score = 265 bits (143),  Expect = 4e-72
 Identities = 181/199 (91%), Gaps = 4/199 (2%)
 Strand=Plus/Plus

Query  26     AGGGCTGATCTCCTTCAGAATGGACTGGTTGGATCTCCTTGCAGTCCAAGGGACTCTCAA  85
              ||| |||||||  || || |||||||||||||||||| ||||||||||||||||||||||
Sbjct  29586  AGGACTGATCT--TT-AGGATGGACTGGTTGGATCTCTTTGCAGTCCAAGGGACTCTCAA  29642

Query  86     GAGTCTTCTCCAACACTACAGTTCAAAAGCATCAATTCTTCGGCGCTCAGCCTTCTTCAC  145
              |||||||||||||||| |||||||||||||||||||||||||||||||||| ||||| | 
Sbjct  29643  GAGTCTTCTCCAACACCACAGTTCAAAAGCATCAATTCTTCGGCGCTCAGCTTTCTTTAT  29702

Query  146    AGT-CCAACTCTCACATCCATACATGACCACTGGAAAAACCATAGCCTTGACTAGACAGA  204
              ||| |||| ||||||| ||||||||||| |||||||||||||||| ||||||||||  ||
Sbjct  29703  AGTCCCAATTCTCACACCCATACATGACTACTGGAAAAACCATAGGCTTGACTAGATGGA  29762

Query  205    CCTTTGTTGGCAAAGTAAT  223
              ||||| |||||||||||||
Sbjct  29763  CCTTTATTGGCAAAGTAAT  29781


>LNC_000391                                    
Length=1991

 Score = 254 bits (137),  Expect = 1e-68
 Identities = 184/206 (89%), Gaps = 6/206 (3%)
 Strand=Plus/Plus

Query  23   CCCAGGGCTGATCTCCTTCAGAATGGACTGGTTGGATCTCCTTGCAGTCCAAGGGACTCT  82
            |||||||||||||||||||||||||||| ||||||||||||||||||||||| |||||||
Sbjct  695  CCCAGGGCTGATCTCCTTCAGAATGGACGGGTTGGATCTCCTTGCAGTCCAAAGGACTCT  754

Query  83   CAAGAGTCTTCTCC-AACACTACAGTTCAAAAGCATCAATTCTTCGGCGCTCAGCCTTCT  141
            ||||  |||||||| ||||| ||||||||||||||||||||||| || |||||| |||||
Sbjct  755  CAAGCATCTTCTCCAAACACCACAGTTCAAAAGCATCAATTCTTTGGTGCTCAGTCTTCT  814

Query  142  TCACAGTCCAACTCTCACATCCATACATGACCACTGGAAAAACCATAGCCTTGACT-AG-  199
            | | |||||||||| |||||||||||||||||||| ||||||||| ||| |||||| |  
Sbjct  815  TTATAGTCCAACTCCCACATCCATACATGACCACT-GAAAAACCAGAGCTTTGACTGACT  873

Query  200  AC-A-GACCTTTGTTGGCAAAGTAAT  223
            || | ||| |||| ||||||||||||
Sbjct  874  ACCAGGACTTTTGCTGGCAAAGTAAT  899


>LNC_000178                                    
Length=3472

 Score = 239 bits (129),  Expect = 3e-64
 Identities = 149/159 (94%), Gaps = 0/159 (0%)
 Strand=Plus/Minus

Query  1     GCATCATTCCTTCTAAAGAAATCCCAGGGCTGATCTCCTTCAGAATGGACTGGTTGGATC  60
             ||||||||||||| ||||||  | || ||||||||||||| |||||||||||||||||||
Sbjct  3463  GCATCATTCCTTCCAAAGAACACACATGGCTGATCTCCTTTAGAATGGACTGGTTGGATC  3404

Query  61    TCCTTGCAGTCCAAGGGACTCTCAAGAGTCTTCTCCAACACTACAGTTCAAAAGCATCAA  120
             ||||||||||||||||||||||||||||||||||||||||| ||||||||||||||||||
Sbjct  3403  TCCTTGCAGTCCAAGGGACTCTCAAGAGTCTTCTCCAACACCACAGTTCAAAAGCATCAA  3344

Query  121   TTCTTCGGCGCTCAGCCTTCTTCACAGTCCAACTCTCAC  159
             |||||| ||||||||| ||||||||||||||||||| ||
Sbjct  3343  TTCTTCAGCGCTCAGCTTTCTTCACAGTCCAACTCTTAC  3305


>LNC_000433                                    
Length=2162

 Score = 176 bits (95),  Expect = 2e-45
 Identities = 103/107 (96%), Gaps = 0/107 (0%)
 Strand=Plus/Plus

Query  1     GCATCATTCCTTCTAAAGAAATCCCAGGGCTGATCTCCTTCAGAATGGACTGGTTGGATC  60
             |||||| |||||| ||||||||||||||||||||||||||||||||||||||||||||||
Sbjct  1664  GCATCAGTCCTTCCAAAGAAATCCCAGGGCTGATCTCCTTCAGAATGGACTGGTTGGATC  1723

Query  61    TCCTTGCAGTCCAAGGGACTCTCAAGAGTCTTCTCCAACACTACAGT  107
             ||||||||||||||||||||||||||||||||| ||||||| |||||
Sbjct  1724  TCCTTGCAGTCCAAGGGACTCTCAAGAGTCTTCGCCAACACCACAGT  1770


>LNC_000108                                    
Length=6161

 Score = 154 bits (83),  Expect = 1e-38
 Identities = 112/126 (89%), Gaps = 2/126 (2%)
 Strand=Plus/Plus

Query  1     GCATCATTCCTTCTAAAGAA-ATCCCAGGGCTGATCTCCTTCAGAATGGACTGGTTGGAT  59
             |||||| ||||||  | ||| ||  |||||||||| ||||| || ||| || ||||||||
Sbjct  6036  GCATCAGTCCTTCCGATGAATAT-TCAGGGCTGATTTCCTTTAGGATGAACAGGTTGGAT  6094

Query  60    CTCCTTGCAGTCCAAGGGACTCTCAAGAGTCTTCTCCAACACTACAGTTCAAAAGCATCA  119
             ||||||| |||||||||||||||||||||||||||||||||| |||||||||||||||||
Sbjct  6095  CTCCTTGTAGTCCAAGGGACTCTCAAGAGTCTTCTCCAACACCACAGTTCAAAAGCATCA  6154

Query  120   ATTCTT  125
             ||||||
Sbjct  6155  ATTCTT  6160


>LNC_000400                                    
Length=4374

 Score = 150 bits (81),  Expect = 1e-37
 Identities = 91/96 (95%), Gaps = 0/96 (0%)
 Strand=Plus/Plus

Query  47    GGACTGGTTGGATCTCCTTGCAGTCCAAGGGACTCTCAAGAGTCTTCTCCAACACTACAG  106
             |||||| || ||||||||||||||||||||||||||||||||||||||| ||||| ||||
Sbjct  2718  GGACTGATTTGATCTCCTTGCAGTCCAAGGGACTCTCAAGAGTCTTCTCTAACACCACAG  2777

Query  107   TTCAAAAGCATCAATTCTTCGGCGCTCAGCCTTCTT  142
             |||||||||||||||||||||||||||||||| |||
Sbjct  2778  TTCAAAAGCATCAATTCTTCGGCGCTCAGCCTGCTT  2813


>LNC_000399                                    
Length=5491

 Score = 150 bits (81),  Expect = 1e-37
 Identities = 91/96 (95%), Gaps = 0/96 (0%)
 Strand=Plus/Plus

Query  47    GGACTGGTTGGATCTCCTTGCAGTCCAAGGGACTCTCAAGAGTCTTCTCCAACACTACAG  106
             |||||| || ||||||||||||||||||||||||||||||||||||||| ||||| ||||
Sbjct  2718  GGACTGATTTGATCTCCTTGCAGTCCAAGGGACTCTCAAGAGTCTTCTCTAACACCACAG  2777

Query  107   TTCAAAAGCATCAATTCTTCGGCGCTCAGCCTTCTT  142
             |||||||||||||||||||||||||||||||| |||
Sbjct  2778  TTCAAAAGCATCAATTCTTCGGCGCTCAGCCTGCTT  2813


>LNC_000398                                    
Length=4956

 Score = 150 bits (81),  Expect = 1e-37
 Identities = 91/96 (95%), Gaps = 0/96 (0%)
 Strand=Plus/Plus

Query  47    GGACTGGTTGGATCTCCTTGCAGTCCAAGGGACTCTCAAGAGTCTTCTCCAACACTACAG  106
             |||||| || ||||||||||||||||||||||||||||||||||||||| ||||| ||||
Sbjct  2718  GGACTGATTTGATCTCCTTGCAGTCCAAGGGACTCTCAAGAGTCTTCTCTAACACCACAG  2777

Query  107   TTCAAAAGCATCAATTCTTCGGCGCTCAGCCTTCTT  142
             |||||||||||||||||||||||||||||||| |||
Sbjct  2778  TTCAAAAGCATCAATTCTTCGGCGCTCAGCCTGCTT  2813


>LNC_000147                                    
Length=1457

 Score = 117 bits (63),  Expect = 1e-27
 Identities = 65/66 (98%), Gaps = 0/66 (0%)
 Strand=Plus/Plus

Query  1     GCATCATTCCTTCTAAAGAAATCCCAGGGCTGATCTCCTTCAGAATGGACTGGTTGGATC  60
             ||||||||||||| ||||||||||||||||||||||||||||||||||||||||||||||
Sbjct  1392  GCATCATTCCTTCCAAAGAAATCCCAGGGCTGATCTCCTTCAGAATGGACTGGTTGGATC  1451

Query  61    TCCTTG  66
             ||||||
Sbjct  1452  TCCTTG  1457


>LNC_000260                                    
Length=2051

 Score = 115 bits (62),  Expect = 5e-27
 Identities = 69/72 (96%), Gaps = 2/72 (3%)
 Strand=Plus/Plus

Query  154  TCTCACATCCATACATGACCACTGGAAAAACCATAGCCTTGAC--TAGACAGACCTTTGT  211
            |||||||||||||||||||||||||||||||||||||||||||  ||||| |||||||||
Sbjct  270  TCTCACATCCATACATGACCACTGGAAAAACCATAGCCTTGACCATAGACGGACCTTTGT  329

Query  212  TGGCAAAGTAAT  223
            ||||||||||||
Sbjct  330  TGGCAAAGTAAT  341


>LNC_000259                                    
Length=2582

 Score = 115 bits (62),  Expect = 5e-27
 Identities = 69/72 (96%), Gaps = 2/72 (3%)
 Strand=Plus/Plus

Query  154  TCTCACATCCATACATGACCACTGGAAAAACCATAGCCTTGAC--TAGACAGACCTTTGT  211
            |||||||||||||||||||||||||||||||||||||||||||  ||||| |||||||||
Sbjct  801  TCTCACATCCATACATGACCACTGGAAAAACCATAGCCTTGACCATAGACGGACCTTTGT  860

Query  212  TGGCAAAGTAAT  223
            ||||||||||||
Sbjct  861  TGGCAAAGTAAT  872


>LNC_000258                                    
Length=2101

 Score = 115 bits (62),  Expect = 5e-27
 Identities = 69/72 (96%), Gaps = 2/72 (3%)
 Strand=Plus/Plus

Query  154  TCTCACATCCATACATGACCACTGGAAAAACCATAGCCTTGAC--TAGACAGACCTTTGT  211
            |||||||||||||||||||||||||||||||||||||||||||  ||||| |||||||||
Sbjct  320  TCTCACATCCATACATGACCACTGGAAAAACCATAGCCTTGACCATAGACGGACCTTTGT  379

Query  212  TGGCAAAGTAAT  223
            ||||||||||||
Sbjct  380  TGGCAAAGTAAT  391


>LNC_000257                                    
Length=2616

 Score = 115 bits (62),  Expect = 5e-27
 Identities = 69/72 (96%), Gaps = 2/72 (3%)
 Strand=Plus/Plus

Query  154  TCTCACATCCATACATGACCACTGGAAAAACCATAGCCTTGAC--TAGACAGACCTTTGT  211
            |||||||||||||||||||||||||||||||||||||||||||  ||||| |||||||||
Sbjct  835  TCTCACATCCATACATGACCACTGGAAAAACCATAGCCTTGACCATAGACGGACCTTTGT  894

Query  212  TGGCAAAGTAAT  223
            ||||||||||||
Sbjct  895  TGGCAAAGTAAT  906


>LNC_000294                                    
Length=749

 Score = 104 bits (56),  Expect = 1e-23
 Identities = 65/69 (94%), Gaps = 1/69 (1%)
 Strand=Plus/Plus

Query  46   TGGACTGGTTGGATCTCCTTGCAGTCCAAGGGACTCTCAAGAGTCTTCTCCAACACTACA  105
            ||| ||||||||||||||||||||||||||||||| ||||||||||||||| |||| |||
Sbjct  1    TGG-CTGGTTGGATCTCCTTGCAGTCCAAGGGACTGTCAAGAGTCTTCTCCGACACCACA  59

Query  106  GTTCAAAAG  114
            |||||||||
Sbjct  60   GTTCAAAAG  68


Lambda      K        H
    1.33    0.621     1.12 

Gapped
Lambda      K        H
    1.28    0.460    0.850 

Effective search space used: 302767416


Query= TCONS_00057378

Length=2578


***** No hits found *****


Lambda      K        H
    1.33    0.621     1.12 

Gapped
Lambda      K        H
    1.28    0.460    0.850 

Effective search space used: 3789418248


Query= TCONS_00057379

Length=2197


***** No hits found *****


Lambda      K        H
    1.33    0.621     1.12 

Gapped
Lambda      K        H
    1.28    0.460    0.850 

Effective search space used: 3224563650


Query= TCONS_00032804

Length=1209
                                                                      Score        E
Sequences producing significant alignments:                          (Bits)     Value

LNC_000354                                                            76.8       1e-14


>LNC_000354                                    
Length=868

 Score = 76.8 bits (41),  Expect = 1e-14
 Identities = 49/53 (92%), Gaps = 0/53 (0%)
 Strand=Plus/Minus

Query  3    AGGCTCCTCCGCCCATGGGATTTTCCAGGCAAGAGTACTTGAGTGGGGTGCCA  55
            ||||||||| ||||||||||||||||||||||||||||| ||||| || ||||
Sbjct  349  AGGCTCCTCTGCCCATGGGATTTTCCAGGCAAGAGTACTGGAGTGAGGCGCCA  297


Lambda      K        H
    1.33    0.621     1.12 

Gapped
Lambda      K        H
    1.28    0.460    0.850 

Effective search space used: 1759796346


Query= TCONS_00022904

Length=3844


***** No hits found *****


Lambda      K        H
    1.33    0.621     1.12 

Gapped
Lambda      K        H
    1.28    0.460    0.850 

Effective search space used: 5662821346


Query= TCONS_00015997

Length=373


***** No hits found *****


Lambda      K        H
    1.33    0.621     1.12 

Gapped
Lambda      K        H
    1.28    0.460    0.850 

Effective search space used: 523718566


Query= TCONS_00058072

Length=2983


***** No hits found *****


Lambda      K        H
    1.33    0.621     1.12 

Gapped
Lambda      K        H
    1.28    0.460    0.850 

Effective search space used: 4386796960


Query= TCONS_00058073

Length=3188
                                                                      Score        E
Sequences producing significant alignments:                          (Bits)     Value

LNC_000324                                                            159        3e-39
LNC_000106                                                            102        6e-22
LNC_000390                                                            97.1       3e-20
LNC_000389                                                            97.1       3e-20
LNC_000445                                                            78.7       1e-14
LNC_000444                                                            78.7       1e-14
LNC_000443                                                            78.7       1e-14
LNC_000442                                                            78.7       1e-14
LNC_000440                                                            78.7       1e-14
LNC_000439                                                            78.7       1e-14
LNC_000124                                                            75.0       1e-13


>LNC_000324                                    
Length=2866

 Score = 159 bits (86),  Expect = 3e-39
 Identities = 142/169 (84%), Gaps = 4/169 (2%)
 Strand=Plus/Plus

Query  2867  TGGACTTCCCAGGTGGTGCT-AGTGGTATAAAGAACCCAACCACCAATGCAGGACATGTA  2925
             ||| ||||||||||||   | |||||  ||| ||||||  |   ||||||||||   |||
Sbjct  191   TGGGCTTCCCAGGTGG-CATCAGTGG--TAACGAACCCCCCTGTCAATGCAGGAGGCGTA  247

Query  2926  AGAGACAAGGGTTCGATCCCTGGGTCAGGAAGATCCCCTGGAGGAGGACATGACAACCCA  2985
             ||||||| ||||||||||||||||||||||||||||||||||||||| |||| || ||||
Sbjct  248   AGAGACATGGGTTCGATCCCTGGGTCAGGAAGATCCCCTGGAGGAGGGCATGGCAGCCCA  307

Query  2986  CTCTGGTGTTCTTGCCTAGAGAATCCCATGGTCAGAGGAGCCTGGTGGG  3034
              ||  |||||||||||| || |||||||||| ||||||||||||| |||
Sbjct  308   TTCCAGTGTTCTTGCCTGGACAATCCCATGGGCAGAGGAGCCTGGGGGG  356


>LNC_000106                                    
Length=2893

 Score = 102 bits (55),  Expect = 6e-22
 Identities = 104/128 (81%), Gaps = 2/128 (2%)
 Strand=Plus/Minus

Query  2934  GGGTTCGATCCCTGGGTCAGGAAGATCCCCTGGAGGAGGACATGACAACCCACTCTGGTG  2993
             |||||||||||||||||||||||||||| |||||| |||| ||| ||||||||||  || 
Sbjct  1308  GGGTTCGATCCCTGGGTCAGGAAGATCCTCTGGAGAAGGAAATGGCAACCCACTCCAGTA  1249

Query  2994  TTCTTGCCTAGAGAATCCCATGGTCAGAGGAGCCTGGTGGGCTACT--GTTCATAGGGTC  3051
              ||||||||  | || ||| ||| | ||  |||||||| ||||||   || ||| |||||
Sbjct  1248  CTCTTGCCTGCAAAACCCCCTGGACGGAAAAGCCTGGTAGGCTACACAGTCCATGGGGTC  1189

Query  3052  CCAAAGAG  3059
              |||||||
Sbjct  1188  GCAAAGAG  1181


>LNC_000390                                    
Length=4112

 Score = 97.1 bits (52),  Expect = 3e-20
 Identities = 88/106 (83%), Gaps = 0/106 (0%)
 Strand=Plus/Plus

Query  2921  ATGTAAGAGACAAGGGTTCGATCCCTGGGTCAGGAAGATCCCCTGGAGGAGGACATGACA  2980
             ||| | |||||  |||||||||||||||||||||||||||||| |||| |||  ||||||
Sbjct  2339  ATGCAGGAGACCTGGGTTCGATCCCTGGGTCAGGAAGATCCCCGGGAGAAGGGAATGACA  2398

Query  2981  ACCCACTCTGGTGTTCTTGCCTAGAGAATCCCATGGTCAGAGGAGC  3026
             |||| |||| || | ||||||  |||||  |||||| ||||| |||
Sbjct  2399  ACCCGCTCTAGTATCCTTGCCCTGAGAACTCCATGGACAGAGAAGC  2444


>LNC_000389                                    
Length=5030

 Score = 97.1 bits (52),  Expect = 3e-20
 Identities = 88/106 (83%), Gaps = 0/106 (0%)
 Strand=Plus/Plus

Query  2921  ATGTAAGAGACAAGGGTTCGATCCCTGGGTCAGGAAGATCCCCTGGAGGAGGACATGACA  2980
             ||| | |||||  |||||||||||||||||||||||||||||| |||| |||  ||||||
Sbjct  3257  ATGCAGGAGACCTGGGTTCGATCCCTGGGTCAGGAAGATCCCCGGGAGAAGGGAATGACA  3316

Query  2981  ACCCACTCTGGTGTTCTTGCCTAGAGAATCCCATGGTCAGAGGAGC  3026
             |||| |||| || | ||||||  |||||  |||||| ||||| |||
Sbjct  3317  ACCCGCTCTAGTATCCTTGCCCTGAGAACTCCATGGACAGAGAAGC  3362


>LNC_000445                                    
Length=4802

 Score = 78.7 bits (42),  Expect = 1e-14
 Identities = 50/54 (93%), Gaps = 0/54 (0%)
 Strand=Plus/Plus

Query  2935  GGTTCGATCCCTGGGTCAGGAAGATCCCCTGGAGGAGGACATGACAACCCACTC  2988
             ||||| |||||||||||||||||||||||||||| |||| ||| ||||||||||
Sbjct  384   GGTTCAATCCCTGGGTCAGGAAGATCCCCTGGAGAAGGAAATGGCAACCCACTC  437


>LNC_000444                                    
Length=5136

 Score = 78.7 bits (42),  Expect = 1e-14
 Identities = 50/54 (93%), Gaps = 0/54 (0%)
 Strand=Plus/Plus

Query  2935  GGTTCGATCCCTGGGTCAGGAAGATCCCCTGGAGGAGGACATGACAACCCACTC  2988
             ||||| |||||||||||||||||||||||||||| |||| ||| ||||||||||
Sbjct  718   GGTTCAATCCCTGGGTCAGGAAGATCCCCTGGAGAAGGAAATGGCAACCCACTC  771


>LNC_000443                                    
Length=4780

 Score = 78.7 bits (42),  Expect = 1e-14
 Identities = 50/54 (93%), Gaps = 0/54 (0%)
 Strand=Plus/Plus

Query  2935  GGTTCGATCCCTGGGTCAGGAAGATCCCCTGGAGGAGGACATGACAACCCACTC  2988
             ||||| |||||||||||||||||||||||||||| |||| ||| ||||||||||
Sbjct  362   GGTTCAATCCCTGGGTCAGGAAGATCCCCTGGAGAAGGAAATGGCAACCCACTC  415


>LNC_000442                                    
Length=4797

 Score = 78.7 bits (42),  Expect = 1e-14
 Identities = 50/54 (93%), Gaps = 0/54 (0%)
 Strand=Plus/Plus

Query  2935  GGTTCGATCCCTGGGTCAGGAAGATCCCCTGGAGGAGGACATGACAACCCACTC  2988
             ||||| |||||||||||||||||||||||||||| |||| ||| ||||||||||
Sbjct  379   GGTTCAATCCCTGGGTCAGGAAGATCCCCTGGAGAAGGAAATGGCAACCCACTC  432


>LNC_000440                                    
Length=5749

 Score = 78.7 bits (42),  Expect = 1e-14
 Identities = 50/54 (93%), Gaps = 0/54 (0%)
 Strand=Plus/Plus

Query  2935  GGTTCGATCCCTGGGTCAGGAAGATCCCCTGGAGGAGGACATGACAACCCACTC  2988
             ||||| |||||||||||||||||||||||||||| |||| ||| ||||||||||
Sbjct  1331  GGTTCAATCCCTGGGTCAGGAAGATCCCCTGGAGAAGGAAATGGCAACCCACTC  1384


>LNC_000439                                    
Length=4850

 Score = 78.7 bits (42),  Expect = 1e-14
 Identities = 50/54 (93%), Gaps = 0/54 (0%)
 Strand=Plus/Plus

Query  2935  GGTTCGATCCCTGGGTCAGGAAGATCCCCTGGAGGAGGACATGACAACCCACTC  2988
             ||||| |||||||||||||||||||||||||||| |||| ||| ||||||||||
Sbjct  432   GGTTCAATCCCTGGGTCAGGAAGATCCCCTGGAGAAGGAAATGGCAACCCACTC  485


>LNC_000124                                    
Length=2722

 Score = 75.0 bits (40),  Expect = 1e-13
 Identities = 64/76 (84%), Gaps = 0/76 (0%)
 Strand=Plus/Minus

Query  2927  GAGACAAGGGTTCGATCCCTGGGTCAGGAAGATCCCCTGGAGGAGGACATGACAACCCAC  2986
             ||||||  ||||||||||||||||||||||||||||||||||||||  | | || || ||
Sbjct  1425  GAGACACAGGTTCGATCCCTGGGTCAGGAAGATCCCCTGGAGGAGGTAAGGGCACCCTAC  1366

Query  2987  TCTGGTGTTCTTGCCT  3002
              |  || |||||||||
Sbjct  1365  CCCAGTATTCTTGCCT  1350


Lambda      K        H
    1.33    0.621     1.12 

Gapped
Lambda      K        H
    1.28    0.460    0.850 

Effective search space used: 4690612290


Query= TCONS_00058751

Length=564


***** No hits found *****


Lambda      K        H
    1.33    0.621     1.12 

Gapped
Lambda      K        H
    1.28    0.460    0.850 

Effective search space used: 805317870


Query= TCONS_00005776

Length=224


***** No hits found *****


Lambda      K        H
    1.33    0.621     1.12 

Gapped
Lambda      K        H
    1.28    0.460    0.850 

Effective search space used: 304251570


Query= TCONS_00033592

Length=561


***** No hits found *****


Lambda      K        H
    1.33    0.621     1.12 

Gapped
Lambda      K        H
    1.28    0.460    0.850 

Effective search space used: 800868600


Query= TCONS_00033581

Length=718


***** No hits found *****


Lambda      K        H
    1.33    0.621     1.12 

Gapped
Lambda      K        H
    1.28    0.460    0.850 

Effective search space used: 1033713730


Query= TCONS_00033595

Length=574


***** No hits found *****


Lambda      K        H
    1.33    0.621     1.12 

Gapped
Lambda      K        H
    1.28    0.460    0.850 

Effective search space used: 820148770


Query= TCONS_00033599

Length=684


***** No hits found *****


Lambda      K        H
    1.33    0.621     1.12 

Gapped
Lambda      K        H
    1.28    0.460    0.850 

Effective search space used: 983288670


Query= TCONS_00033606

Length=609


***** No hits found *****


Lambda      K        H
    1.33    0.621     1.12 

Gapped
Lambda      K        H
    1.28    0.460    0.850 

Effective search space used: 872056920


Query= TCONS_00005423

Length=589


***** No hits found *****


Lambda      K        H
    1.33    0.621     1.12 

Gapped
Lambda      K        H
    1.28    0.460    0.850 

Effective search space used: 842395120


Query= TCONS_00005428

Length=953


***** No hits found *****


Lambda      K        H
    1.33    0.621     1.12 

Gapped
Lambda      K        H
    1.28    0.460    0.850 

Effective search space used: 1382239880


Query= TCONS_00024752

Length=418


***** No hits found *****


Lambda      K        H
    1.33    0.621     1.12 

Gapped
Lambda      K        H
    1.28    0.460    0.850 

Effective search space used: 590481556


Query= TCONS_00054490

Length=2338


***** No hits found *****


Lambda      K        H
    1.33    0.621     1.12 

Gapped
Lambda      K        H
    1.28    0.460    0.850 

Effective search space used: 3433604328


Query= TCONS_00020497

Length=353


***** No hits found *****


Lambda      K        H
    1.33    0.621     1.12 

Gapped
Lambda      K        H
    1.28    0.460    0.850 

Effective search space used: 494046126


  Database: goat.fasta
    Posted date:  Jul 8, 2020  5:16 PM
  Number of letters in database: 1,494,262
  Number of sequences in database:  532


Matrix: blastn matrix 1 -2
Gap Penalties: Existence: 0, Extension: 2.5
