# Supplementary material for: Genome-wide detection and sequence conservation analysis of long non-coding RNA during hair follicle cycle of yak
Source: BMC Genomics. 2020 Oct 1;21:681. doi: 10.1186/s12864-020-07082-z (PMC7528256; doi:10.1186/s12864-020-07082-z)
Supplement: Supplementary file 7 — Additional file 7. [file 12864_2020_7082_MOESM7_ESM.xlsx]

## Sheet: Sheet1
Query	Length	The number of alignments
TCONS_00008989	1549	13
TCONS_00022499	3981	6
TCONS_00005114	611	1
TCONS_00020227	5053	31
TCONS_00058749	2278	25
TCONS_00055139	2913	12
TCONS_00033093	2364	11
TCONS_00019845	1540	3
TCONS_00018581	229	14
TCONS_00025344	408	3
TCONS_00016053	1946	1
TCONS_00016111	4400	25
TCONS_00027937	6622	35
TCONS_00000176	839	16
TCONS_00028779	3610	6
TCONS_00058302	844	1
TCONS_00016755	1962	15
TCONS_00033782	1660	5
TCONS_00030965	1760	6
TCONS_00027432	1635	30
TCONS_00015373	769	1
TCONS_00031781	223	15
TCONS_00032804	1209	1
TCONS_00058073	3188	11
		287
