# Supplementary material for: Genome-wide detection and sequence conservation analysis of long non-coding RNA during hair follicle cycle of yak
Source: BMC Genomics. 2020 Oct 1;21:681. doi: 10.1186/s12864-020-07082-z (PMC7528256; doi:10.1186/s12864-020-07082-z)
Supplement: Supplementary file 8 — Additional file 8. [file 12864_2020_7082_MOESM8_ESM.xlsx]

## Sheet: Sheet1
queries	differently expressed alignments of cashmere goat	ANAGEN_FPKM	TELOGEN_FPKM	log2(foldchange)	pvalue	qvalue	Jan_1	Jan_2	Jan_3	Mar_1	Mar_2	Mar_3	Oct_1	Oct_2	Oct_3
TCONS_00008989							2.30448	2.85449	5.3285	0.354256	0.33918	0.777747	1.70434	3.10235	1.56669
TCONS_00008989	LNC_000417	0.31248	0.948452	-1.60181	5e-05	0.00117942
	LNC_000126	0.151651	0.753333	-2.31253	5e-05	0.00117942
	LNC_000421	0.344629	0.963927	-1.48388	5e-05	0.00117942
	LNC_000253	2.47468	6.68115	-1.43286	5e-05	0.00117942
	LNC_000088	0.624984	2.29263	-1.87511	5e-05	0.00117942
TCONS_00022499							22.5559	46.9059	40.569	11.2306	5.92664	8.84886	31.1734	29.6792	36.3212
TCONS_00022499	LNC_000391	2.60206	1.29325	1.00865	0.00175	0.0224656
TCONS_00020227							9.69388	7.97266	11.8114	2.78809	1.01323	1.57107	3.03932	5.24879	3.25777
TCONS_00020227	LNC_000108	0.656409	1.37547	-1.06726	0.00015	0.00308895
	LNC_000244	0.0510631	0.67663	-3.72802	0.0003	0.00551224
	LNC_000048	0.523142	1.10764	-1.08222	0.0002	0.00394225
	LNC_000344	0.454709	1.35487	-1.57514	0.0002	0.00394225
	LNC_000466	0.42075	1.0862	-1.36825	5e-05	0.00117942
	LNC_000259	0.275603	1.15792	-2.07088	0.0038	0.0407944
	LNC_000252	0.602422	1.35815	-1.1728	5e-05	0.00117942
	LNC_000515	0.173982	0.899008	-2.36939	5e-05	0.00117942
	LNC_000123	1.26629	6.28455	-2.3112	5e-05	0.00117942
TCONS_00058749							2.66458	1.44549	1.41087	0.242495	0.202918	0.441965	0.466405	0.31876	0.434706
TCONS_00058749	LNC_000073	0.430614	0.956175	-1.15088	0.00425	0.0443487
	LNC_000383	0.137818	0.829745	-2.5899	0.00455	0.0466237
	LNC_000362	1.38997	2.98474	-1.10255	5e-05	0.00117942
	LNC_000124	1.51157	0.587173	1.36419	0.0001	0.00218534
	LNC_000206	0.450855	1.33377	-1.56477	0.0001	0.00218534
TCONS_00055139							1.1376	1.24397	1.46586	0.908873	0.516719	0.740873	2.52219	2.79478	2.54516
TCONS_00055139	LNC_000433	0.45603	1.21831	-1.41768	0.0006	0.00975895
	LNC_000096	0.773607	2.55772	-1.72519	0.0007	0.0110107
TCONS_00018581							90.172	911.811	65.6265	793.747	760.608	1063.47	55.7372	59.6224	678.36
TCONS_00018581	LNC_000135	0.569972	1.47748	-1.37418	5e-05	0.00117942
TCONS_00016111							1.93675	1.27989	1.54226	0.737566	0.329119	0.89505	2.74909	2.78516	4.16113
TCONS_00016111	LNC_000471	0.524174	1.12446	-1.10111	5e-05	0.00117942
	LNC_000109	4.01569	0.993747	2.0147	5e-05	0.00117942
	LNC_000524	2.20685	5.59165	-1.34128	5e-05	0.00117942
	LNC_000357	0.471406	1.23367	-1.38791	5e-05	0.00117942
	LNC_000317	1.1619	3.06607	-1.3999	5e-05	0.00117942
	LNC_000212	0.19319	0.601232	-1.6379	0.00035	0.00626515
TCONS_00027937							4.17659	2.37435	2.28383	0.93642	0.504049	1.05615	0.564118	0.706222	1.00435
TCONS_00027937	LNC_000393	0.46577	1.67412	-1.84572	5e-05	0.00117942
	LNC_000203	0.765471	3.59018	-2.22964	0.0002	0.00394225
	LNC_000467	0.228071	0.768625	-1.7528	5e-05	0.00117942
	LNC_000175	6.39577	15.8545	-1.3097	5e-05	0.00117942
	LNC_000117	1.5721	0.515822	1.60775	5e-05	0.00117942
	LNC_000089	0.569024	1.78112	-1.64622	0.005	0.0499321
	LNC_000424	0.51242	1.68229	-1.71502	5e-05	0.00117942
	LNC_000090	1.71439	4.09197	-1.2551	5e-05	0.00117942
	LNC_000020	0.872657	3.76887	-2.11065	0.0001	0.00218534
	LNC_000085	0.259996	0.649714	-1.32132	0.00195	0.0244146
TCONS_00027432							14.1134	9.40588	11.1359	18.4893	20.5171	16.3125	8.39295	8.68072	7.16778
TCONS_00027432	LNC_000409	0.960422	2.42475	-1.33609	5e-05	0.00117942
	LNC_000106	0.253054	1.27078	-2.3282	5e-05	0.00117942
note: The DELs of cashmere goat that had a incosistent expression profile with their matched queries in yak were marked in grey.
